# Supplementary material for: Molecular Networks and Key Regulators Underlying Resilience of the Human Brain to Aging and Dementia
Source: Biomolecules. 2026 Jul 6;16(7):992. doi: 10.3390/biom16070992 (PMC13406847; doi:10.3390/biom16070992)
Supplement: Supplementary file 1 [file biomolecules-16-00992-s001.zip]

Archive with 7 entries (7 files):
- Supplementary File S4.xlsx
- Supplementary File S5.xlsx
- Supplementary File S6.xlsx
- Supplementary File S7.xlsx
- Supplementary File S1.pdf
- Supplementary File S2.xlsx
- Supplementary File S3.xlsx
