# Supplementary material for: Molecular Networks and Key Regulators Underlying Resilience of the Human Brain to Aging and Dementia
Source: Biomolecules. 2026 Jul 6;16(7):992. doi: 10.3390/biom16070992 (PMC13406847; doi:10.3390/biom16070992)
Supplement: Supplementary file 1 [file biomolecules-16-00992-s001.zip › Supplementary File S4.xlsx]

## Sheet: OO-YO
Module	OriginalModuleSize	System	Gene.Category	OverlapSize	ModuleSize	CategoryTermSize	PopulationSize	FET_P	Corrected_P	Fold_Enrichment	Genes
+/0	4008	GO-CC	GO_NEURON_PART	389	3528	1265	17473	1.48e-20	6e-16	1.52299	GOT2,GOT1,SNAP25,DRD4,APBA1,SYT1,PPFIA4,VAMP2,SLC17A7,STX1A,NF1,CPLX1,RAB3A,STXBP1,SLC17A6,PSEN1,CLN8,AGFG1,PAFAH1B1,PAK1,DTNBP1,KIAA1598,MYO5A,MYH10,CAMK2D,SCN1B,ANK2,SRGAP2,AIF1,EPB41L3,CRHR2,COBL,ARPC2,CYTH2,PTK2B,CDC42,TAOK2,CDK5,PIP5K1C,DLG1,ITPKA,ERMN,PFN2,TMOD2,RAB13,CACNA1B,ATP1A2,ANK3,SLC8A1,SCN1A,CLN3,SCN2A,SCN3A,CNTNAP1,GRIK2,YWHAE,KCNA1,KCNA2,SCN8A,ADCY9,CCK,ROBO1,NDEL1,RASGRF1,SCRIB,…
+/-	5318	GO-CC	GO_SYNAPSE	310	4601	754	17473	1.38e-19	5.6e-15	1.56137	TOR1A,PPFIA3,DRD4,APBA1,SYT1,BZRAP1,RIMS1,PPFIA4,GIPC1,VAMP2,PPFIA1,SLC17A7,STX1A,NF1,CHRM5,CPLX1,KCNJ10,SLC17A6,EPS8,MINK1,CXADR,MYH9,DTNBP1,DES,MYH10,CAMK2D,SNTA1,ANK2,ABI1,EPB41L3,NPHP4,PPP1R9B,BCR,ARHGEF2,ARPC2,NCK2,MARCKS,ARRB1,SRC,PTK2B,CDK5,PIP5K1C,DLG1,ITPKA,PRKAR1A,IQSEC3,GPER,CACNA1B,NRCAM,ATP1A2,ANK3,P2RX1,SLC8A1,ATP1A1,CLN3,GRIK2,KCNA1,ADCYAP1,SNCA,NDEL1,SCRIB,PLD2,PRKCQ,PRKACA,PDE4B,…
+/-	5318	GO-BP	GO_ESTABLISHMENT_OF_LOCALIZATION_IN_CELL	600	4601	1676	17473	1.53e-19	6.2e-15	1.35954	TOR1A,CHCHD4,FKBP1B,ACACB,ACACA,PPFIA3,APBA1,SYT1,BZRAP1,RIMS1,PPFIA4,GIPC1,VAMP2,PPFIA1,SLC17A7,STX1A,NF1,CPLX1,KCNJ10,TBC1D20,PVRL2,AGFG1,PAFAH1B1,ATP2C1,FGF10,SPTAN1,RALA,KIT,RAP2A,MICALL2,PRKCZ,MYH9,EZR,DTNBP1,MYO5A,NUP155,MYH10,SUN2,RYR2,CACNA2D1,ANK2,SDAD1,MRAS,BCL6,SPIRE1,ARHGEF2,MARCKS,CALR,FMN2,CUL3,TAOK2,RHOG,CDK5,RAC2,PIP5K1C,DLG1,PRKCI,RACGAP1,CORO1A,SPIRE2,RAB13,CACNA1B,ANK3,SLC8A1,C…
+/-	5318	GO-CC	GO_NEURON_PART	473	4601	1265	17473	2.03e-19	8.3e-15	1.41999	TOR1A,PPFIA3,DRD4,APBA1,SYT1,BZRAP1,RIMS1,PPFIA4,GIPC1,VAMP2,PPFIA1,SLC17A7,STX1A,NF1,CPLX1,KCNJ10,SLC17A6,AGFG1,PAFAH1B1,EPS8,MINK1,FLNA,MICALL2,CXADR,PRKCZ,DTNBP1,KIAA1598,MYO5A,MYH10,CAMK2D,SCN1B,MYH14,ANK2,AIF1,ABI1,EPB41L3,PALLD,PPP1R9B,ARHGEF2,KLHL1,ARPC2,NCK2,MARCKS,ARRB1,SRC,PTK2B,TAOK2,CDK5,PIP5K1C,DLG1,ITPKA,ERMN,CORO1A,DBN1,PREX1,RAB13,GPER,CACNA1B,NRCAM,ATP1A2,ANK3,P2RX1,SLC8A1,ATP1A1…
+/-	5318	GO-CC	GO_NEURON_PROJECTION	369	4601	942	17473	6.06e-19	2.5e-14	1.48762	TOR1A,DRD4,APBA1,SYT1,GIPC1,VAMP2,SLC17A7,STX1A,NF1,CPLX1,SLC17A6,PAFAH1B1,EPS8,MINK1,FLNA,MICALL2,CXADR,PRKCZ,DTNBP1,KIAA1598,MYO5A,MYH10,CAMK2D,SCN1B,MYH14,ANK2,ABI1,EPB41L3,PALLD,PPP1R9B,ARHGEF2,KLHL1,ARPC2,MARCKS,ARRB1,SRC,PTK2B,TAOK2,CDK5,DLG1,ITPKA,ERMN,CORO1A,DBN1,PREX1,RAB13,GPER,CACNA1B,NRCAM,ATP1A2,ANK3,P2RX1,SLC8A1,CLN3,SCN2A,CNTNAP1,GRIK2,YWHAE,KCNA1,SCN8A,GNAS,ADCY2,CALM1,ADCYAP1,ADC…
+/-	5318	GO-CC	GO_SYNAPSE_PART	256	4601	610	17473	1.13e-17	4.6e-13	1.59377	TOR1A,PPFIA3,DRD4,APBA1,SYT1,BZRAP1,RIMS1,PPFIA4,GIPC1,VAMP2,PPFIA1,SLC17A7,STX1A,NF1,CHRM5,CPLX1,KCNJ10,SLC17A6,EPS8,MINK1,DTNBP1,MYH10,ANK2,ABI1,EPB41L3,PPP1R9B,BCR,ARHGEF2,NCK2,MARCKS,ARRB1,SRC,PTK2B,CDK5,PIP5K1C,DLG1,ITPKA,IQSEC3,GPER,CACNA1B,ATP1A2,ANK3,P2RX1,SLC8A1,ATP1A1,CLN3,GRIK2,KCNA1,ADCYAP1,SNCA,NDEL1,SCRIB,PLD2,PDE4B,AXIN1,P2RX7,GRM1,ADORA1,MAPK8IP2,BMPR2,HNRNPK,DNM1,GRM3,HRH3,CHRM2,…
+/-	5318	GO-MF	GO_ENZYME_BINDING	607	4601	1737	17473	3.75e-17	1.5e-12	1.3271	CCT2,HNRNPA0,ELAVL1,RIMS1,STX1A,TBC1D20,PAFAH1B1,EPS8,BRSK2,RICTOR,RALA,KIT,FLNA,MICALL2,PRKCZ,CDC42BPB,EZR,CACNB2,MYO5A,RYR2,CAMK2D,SNTA1,ANK2,FMNL2,FGD4,FMNL1,CORO1C,INF2,PPP1R9B,BCR,ABL1,ARHGEF2,PHACTR4,ARPC4,FGD1,IQGAP2,MARCKS,CALR,CUL3,ARRB1,SRC,KCTD13,BCAR1,PTK2B,TAOK2,ARFIP2,CDK5,TRIOBP,DLG1,ITPKA,CDC42EP2,RACGAP1,MEF2A,PRKAR1A,PREX1,RAB13,ATP1A1,GRIK2,YWHAE,ATP1B1,ADCY2,CALM1,ADCY6,RAF1,G…
+/-	5318	GO-CC	GO_CELL_JUNCTION	428	4601	1151	17473	3.92e-17	1.6e-12	1.41216	TOR1A,STARD10,SYT1,RIMS1,VAMP2,PPFIA1,MIP,SLC17A7,STX1A,CHRM5,SLC17A6,PVRL2,EPS8,RHOA,CDC42BPA,MINK1,RALA,KIT,FLNA,MICALL2,CXADR,PARVB,PRKCZ,MYH9,CDC42BPB,EZR,DTNBP1,PTK7,GJC1,TPM4,GJA5,DES,SCN4B,ACTC1,CAMK2D,SCN1B,SNTA1,WASF2,ANK2,RND1,WDR1,ABI1,EPB41L3,CFL1,FLII,NPHP4,ZYX,EVL,PALLD,CORO1C,FMN1,FLNB,PPP1R9B,BCR,ARHGEF2,VASP,ARPC2,MARCKS,CALR,FAT1,OBSL1,EPB41L2,BCAR1,PTK2B,ADD1,RHOG,PDLIM7,CDK5,C…
+/-	5318	GO-BP	GO_INTRACELLULAR_SIGNAL_TRANSDUCTION	557	4601	1572	17473	4.27e-17	1.7e-12	1.34561	FKBP1B,RBM38,MAPKAPK2,NMUR2,NF1,ARL6IP5,PLCD4,ADCY3,EPS8,RHOA,BRSK2,CDC42BPA,FGF10,MINK1,RICTOR,SPTAN1,RALA,KIT,RAP2A,PRKCZ,CDC42BPB,EZR,KIAA1598,RYR2,CAMK2D,WASF2,ANK2,RND1,AIF1,ARHGEF11,NISCH,CFL1,MRAS,NPHP4,BCL6,ABR,PPP1R9B,BCR,ABL1,ARHGEF2,PHACTR4,RHOQ,IQGAP2,FMN2,CUL3,PDGFRA,SRC,ELMO1,PTK2B,TAOK2,ARFIP2,RHOG,RAC2,PRKCI,CDC42EP2,RACGAP1,MEF2A,PRKAR1A,RHOJ,PREX1,RAB13,ATP1A2,SLC8A1,SCN2A,YWHAE…
+/-	5318	GO-BP	GO_PHOSPHATE_CONTAINING_COMPOUND_METABOLIC_PROCESS	678	4601	1977	17473	4.9e-17	2e-12	1.30238	DLD,OGDH,IDH3B,MAPKAPK2,PDHX,PMVK,MVK,ACACB,ACACA,PNPLA8,NF1,TBPL1,PAFAH1B1,PLCD4,ADCY3,BRSK2,CDC42BPA,FGF10,MINK1,RICTOR,SPTAN1,KIT,PRKCZ,CDC42BPB,PTK7,GPD1L,CAMK2D,ABI1,AQP1,BCR,ABL1,MYLK3,RHOQ,CUL3,PDGFRA,SRC,PTK2B,TAOK2,CDK5,PIP5K1C,DLG1,PRKCI,ITPKA,MEF2A,ATP1A2,ATP1A1,CLN3,ATP1B1,ADORA2B,ADCY2,CALM1,ADCYAP1,ADCY6,ADCY9,ADCY7,RAF1,CDC14B,SNCA,BAD,MAPK9,RASGRP1,NTRK3,RASGRF1,WNT5A,PSMA4,PSMC5,…
+/-	5318	GO-MF	GO_RNA_BINDING	563	4601	1598	17473	1.03e-16	4.2e-12	1.33797	HSPE1,DNAJC2,RBM38,ANGEL2,HNRNPA0,ELAVL1,RIMS1,AGFG1,FLNA,MYH9,EZR,MYO5A,ZYX,FLNB,TRIM32,CALR,ADD1,CORO1A,YWHAE,RPS27L,RCC2,EP300,RFTN1,GRB2,UBC,TLR7,PSMC1,IFIH1,HMGB1,DDX58,HSP90AA1,LSM14A,TXN,MARK2,HNRNPK,DNM1,EXOSC3,EXOSC6,TRIP6,PPARGC1A,ENO1,THRA,MECP2,CNP,CSTB,ACO1,CAST,LRP1,HSD17B10,EEF2,MORC3,CANX,DMGDH,HDLBP,NUDT4,EIF2B2,ALDH18A1,ALDH6A1,RPL22,RC3H1,RBM17,HNRNPM,SLU7,SRSF1,SFSWAP,CELF4,RP…
+/-	5318	GO-MF	GO_POLY_A_RNA_BINDING	432	4601	1170	17473	1.11e-16	4.5e-12	1.40221	HSPE1,DNAJC2,RBM38,ANGEL2,HNRNPA0,ELAVL1,RIMS1,FLNA,MYH9,EZR,MYO5A,ZYX,FLNB,CALR,ADD1,CORO1A,YWHAE,RPS27L,RCC2,GRB2,UBC,PSMC1,HMGB1,HSP90AA1,LSM14A,TXN,MARK2,HNRNPK,DNM1,EXOSC6,TRIP6,ENO1,MECP2,CSTB,ACO1,CAST,LRP1,HSD17B10,EEF2,CANX,DMGDH,HDLBP,ALDH18A1,ALDH6A1,RPL22,RC3H1,HNRNPM,SRSF1,CELF4,RPL10,RPS9,DARS,GSPT1,PTCD3,EIF4E,SECISBP2,MRPL1,CHCHD1,CPEB4,MRPS7,PCBP2,RPS3,MRPL43,LARP1,RPL24,RPS4X,MR…
+/0	4008	GO-CC	GO_SYNAPSE	246	3528	754	17473	1.56e-16	6.3e-12	1.61586	SNAP25,DRD4,APBA1,SYT1,PPFIA4,VAMP2,SLC17A7,STX1A,NF1,CACNB4,CPLX1,RAB3A,STXBP1,SLC17A6,PSEN1,CLN8,DTNBP1,MYH10,CAMK2D,ANK2,SRGAP2,EPB41L3,ARPC2,PTK2B,CDK5,PIP5K1C,DLG1,ITPKA,PFN2,PRKAR1A,CACNA1B,ATP1A2,ANK3,SLC8A1,CLN3,GRIK2,KCNA1,KCNA2,DNAJA3,CCK,NDEL1,SCRIB,PDE4B,P2RX7,GNG3,ADORA1,PRKAR2B,MAPK8IP2,BMPR2,OPRM1,GRM3,CHRM2,GRIK3,GRM6,OPRK1,SPG20,MECP2,NLGN4X,NRXN1,GRIN1,NLGN3,MAPT,SHANK2,GABRG2,E…
+/0	4008	GO-CC	GO_SYNAPSE_PART	208	3528	610	17473	2.15e-16	8.7e-12	1.68878	SNAP25,DRD4,APBA1,SYT1,PPFIA4,VAMP2,SLC17A7,STX1A,NF1,CPLX1,RAB3A,STXBP1,SLC17A6,PSEN1,CLN8,DTNBP1,MYH10,ANK2,SRGAP2,EPB41L3,PTK2B,CDK5,PIP5K1C,DLG1,ITPKA,PFN2,CACNA1B,ATP1A2,ANK3,SLC8A1,CLN3,GRIK2,KCNA1,KCNA2,DNAJA3,CCK,NDEL1,SCRIB,PDE4B,P2RX7,GNG3,ADORA1,PRKAR2B,MAPK8IP2,BMPR2,OPRM1,GRM3,CHRM2,GRIK3,GRM6,MECP2,NLGN4X,NRXN1,GRIN1,NLGN3,MAPT,SHANK2,GABRG2,EPHA4,NRXN3,APP,NRXN2,CX3CL1,ATP2B1,ACHE,…
+/0	4008	GO-CC	GO_NEURON_PROJECTION	292	3528	942	17473	4.56e-16	1.9e-11	1.53522	GOT1,SNAP25,DRD4,APBA1,SYT1,VAMP2,SLC17A7,STX1A,NF1,CPLX1,RAB3A,STXBP1,SLC17A6,PSEN1,PAFAH1B1,PAK1,DTNBP1,KIAA1598,MYO5A,MYH10,CAMK2D,SCN1B,ANK2,SRGAP2,EPB41L3,CRHR2,COBL,ARPC2,CYTH2,PTK2B,CDC42,TAOK2,CDK5,DLG1,ITPKA,ERMN,PFN2,TMOD2,RAB13,CACNA1B,ATP1A2,ANK3,SLC8A1,SCN1A,CLN3,SCN2A,SCN3A,CNTNAP1,GRIK2,YWHAE,KCNA1,KCNA2,SCN8A,ADCY9,CCK,ROBO1,NDEL1,RASGRF1,TSC1,THY1,TNFRSF21,HSP90AA1,PDE4B,DAXX,GNG…
+/-	5318	GO-CC	GO_CELL_PROJECTION	614	4601	1786	17473	1.16e-15	4.7e-11	1.30558	TOR1A,DLD,DRD4,APBA1,STARD10,SYT1,GIPC1,VAMP2,SLC17A7,STX1A,NF1,CPLX1,SLC17A6,AGFG1,PAFAH1B1,ADCY3,EPS8,RHOA,MINK1,MKLN1,FLNA,MICALL2,CXADR,PARVB,PRKCZ,MYH9,EZR,DTNBP1,KIAA1598,MYO5A,GJA5,MYH10,WIPF1,ACTC1,CAMK2D,SCN1B,MYH14,WASF2,ANK2,AIF1,WDR1,WASF3,ABI1,EPB41L3,FGD4,CFL1,NPHP4,EVL,SWAP70,PALLD,FMNL1,CORO1C,TRIP10,MYOZ1,AQP1,PPP1R9B,ARHGEF2,KLHL1,PHACTR4,VASP,ARPC4,ARPC2,NCK2,FGD1,IQGAP2,MARCKS…
+/0	4008	GO-BP	GO_PHOSPHATE_CONTAINING_COMPOUND_METABOLIC_PROCESS	534	3528	1977	17473	4.79e-15	1.9e-10	1.33775	DLD,IDH3B,IDH3G,PDHB,PDHX,ACACB,NF1,CACNB4,CLN8,TBPL1,PAFAH1B1,PLCD4,ADCY3,PAK1,BRSK2,CDC42BPA,KIT,CDC42BPB,GPD1L,TTN,CAMK2D,FGF12,ABI2,KRAS,PDGFRA,PTK2B,TAOK2,CDK5,SSH1,PIP5K1C,DLG1,ITPKA,ATP1A2,CLN3,ADORA2B,ADCY9,ADCY1,ADCY7,RAF1,VCP,BAD,MAPK9,CYCS,RASGRP1,NTRK3,RASGRF1,PSMA4,PSMC5,PSMA5,PRKCB,PSMC6,PIK3CB,HRAS,PSME4,PSME1,PSMD10,PAK3,PRKCD,PIK3C3,TAB3,GRB2,PSMF1,THY1,TLR7,PSMC1,PSMD3,PTPRJ,PSM…
+/0	4008	GO-BP	GO_ESTABLISHMENT_OF_LOCALIZATION_IN_CELL	460	3528	1676	17473	3.4e-14	1.4e-09	1.35932	FKBP1B,ACACB,SNAP25,APBA1,SYT1,PPFIA4,VAMP2,SLC17A7,STX1A,NF1,CPLX1,RAB3A,STXBP1,PSEN1,SLC25A12,CLN8,AGFG1,PAFAH1B1,WHAMM,RALA,KIT,DTNBP1,WASL,MYO5A,MYH10,RYR2,ANK2,RHOU,SDAD1,RAN,KRAS,CDC42,TAOK2,CDK5,RAC2,PIP5K1C,DLG1,RACGAP1,SHROOM2,SPIRE2,RAB13,CACNA1B,ANK3,SLC8A1,CLN3,GRIK2,YWHAE,RAF1,RAB1A,BID,VCP,BAD,MAPK9,BAX,RASGRP1,NDEL1,RUNDC1,TBC1D15,TBC1D30,TBC1D5,TBC1D9,SGSM1,TBC1D1,SCRIB,TSC1,TBC1D…
+/0	4008	GO-CC	GO_PRESYNAPSE	112	3528	283	17473	3.86e-14	1.6e-09	1.96007	SNAP25,DRD4,APBA1,SYT1,PPFIA4,VAMP2,SLC17A7,STX1A,NF1,CPLX1,RAB3A,STXBP1,SLC17A6,PSEN1,CLN8,DTNBP1,CDK5,PIP5K1C,PFN2,CACNA1B,CLN3,GRIK2,KCNA1,KCNA2,CCK,NDEL1,SCRIB,PDE4B,P2RX7,ADORA1,GRM3,GRIK3,GRM6,NRXN1,GRIN1,NRXN3,APP,NRXN2,SYNJ1,CAD,GAD2,COPS5,CDK16,PTPRN2,PTPRN,SLC6A17,SNCAIP,SNCB,GRIN2A,SLC22A2,RAPGEF3,CALB1,SLC40A1,FZD3,RAB7A,ABCC8,CLCN3,GABRA2,AP3D1,RAB3C,AP2M1,NAPA,DNM1L,MFF,LAMP1,NPTN,R…
+/0	4008	GO-CC	GO_MYELIN_SHEATH	77	3528	168	17473	5.01e-14	2e-09	2.26997	CCT2,GOT2,DLD,SNAP25,STXBP1,SLC25A12,RALA,CDC42,DLG1,ERMN,ATP1A2,CNTNAP1,VCP,SCRIB,THY1,HSP90AA1,ENO1,ENO2,UCHL1,CNTN2,MDH1,SDHA,IDH3A,MDH2,UQCRC2,SUCLA2,MBP,MOG,CRYAB,PLCB1,CKB,EEF1A2,SLC25A3,SLC25A4,SLC25A5,SRD5A1,NFASC,SEPT2,ATP5B,PITPNA,CA2,NEFL,ACTR1A,NAPA,NDUFS1,ATP5F1,ATP5A1,ATP6V1A,ATP6V1B2,NEFH,CCT3,MPDZ,NME1,STX4,GSTO1,NDUFA10,UQCRFS1,COX5A,NDUFS3,NSF,SEPT4,TUBB4A,HSPA2,YWHAG,TUBB4B,TUB…
+/0	4008	GO-MF	GO_POLY_A_RNA_BINDING	339	3528	1170	17473	6.97e-14	2.8e-09	1.435	HSPE1,GOT2,RBM38,HNRNPA0,STXBP1,MYO5A,RAN,YWHAE,VCP,UBE2N,GRB2,PSMC1,HSP90AB1,PSMD4,HSP90AA1,MARK2,EXOSC6,ENO1,MECP2,HDAC2,PUM1,CS,MDH2,CAST,LRP1,HSD17B10,EEF2,ALDH18A1,AUH,ALDH6A1,RC3H1,HNRNPM,CELF4,TNS1,TUFM,EIF3E,EIF4E2,GSPT1,PTCD3,EIF4E,SECISBP2,RPL8,RPL36A,MRPL1,MRPS15,MRPS7,PCBP2,RPL29,EIF3G,MRPS35,LARP1,RPL24,EIF2C2,MRPS11,EIF1,MRPS30,EIF3A,GSPT2,MRPL15,MRPL2,EIF5,FARSA,PTBP1,SLC25A5,MRPS2…
+/-	5318	GO-BP	GO_PROTEIN_LOCALIZATION	605	4601	1805	17473	4.93e-13	2e-08	1.2729	TOR1A,CHCHD4,FKBP1B,APBA1,RIMS1,GIPC1,VAMP2,STX1A,CPLX1,PAFAH1B1,RHOA,FGF10,RALA,FLNA,RAP2A,PRKCZ,MYH9,EZR,CACNB2,MYO5A,NUP155,SUN2,RYR2,SCN3B,ANK2,RND1,EPB41L3,SDAD1,MRAS,BCL6,CORO1C,SPIRE1,FLNB,ABL1,ARHGEF2,SIX4,RHOQ,MARCKS,CALR,FMN2,ARRB1,OBSL1,TAOK2,BIN3,RHOG,CDK5,RAC2,DLG1,PRKCI,DBN1,CORO1B,RHOJ,CAPN3,SPIRE2,RAB13,NRCAM,ANK3,CNTNAP1,GRIK2,YWHAE,KCNA1,ATP1B1,GNAS,RAF1,RAB1A,BID,BAD,MAPK9,PMAI…
+/-	5318	GO-CC	GO_EXCITATORY_SYNAPSE	99	4601	197	17473	5.23e-13	2.1e-08	1.90847	SYT1,SLC17A7,EPS8,MINK1,DTNBP1,ABI1,EPB41L3,PPP1R9B,BCR,ARHGEF2,NCK2,ARRB1,SRC,PTK2B,CDK5,DLG1,GPER,ATP1A1,GRIK2,PDE4B,AXIN1,GRM1,ADORA1,MAPK8IP2,BMPR2,HNRNPK,GRM3,NLGN4X,DAB1,SHANK1,GRIN1,SHANK3,NLGN3,SHANK2,HOMER1,GSK3B,CPEB4,PCLO,CAMK2G,GRIN2A,RGS19,DISC1,MIB1,ITGA8,NEURL,ARC,CAMK2A,ITPR1,NRGN,NPTN,MAP1B,RTN4,GRIA1,DLG4,LRRTM1,GRM5,SORCS3,CTNNA2,CLSTN2,NLGN1,MPDZ,PKP4,CTNND2,SRCIN1,NCS1,CACNG8…
+/0	4008	GO-CC	GO_SOMATODENDRITIC_COMPARTMENT	207	3528	650	17473	6.34e-13	2.6e-08	1.57723	GOT2,DRD4,NF1,CPLX1,PSEN1,AGFG1,PAFAH1B1,PAK1,DTNBP1,KIAA1598,MYO5A,MYH10,CAMK2D,SRGAP2,AIF1,CRHR2,COBL,PTK2B,CDC42,TAOK2,CDK5,ITPKA,ERMN,CACNA1B,ATP1A2,ANK3,SLC8A1,SCN1A,SCN3A,GRIK2,KCNA1,KCNA2,ADCY9,CCK,NDEL1,THY1,HSP90AA1,PDE4B,P2RX7,GNG3,TGFB3,GNAI2,ADORA1,PRKAR2B,TPX2,ADNP,MAPK8IP2,ACVRL1,BMPR2,OPRM1,TGFB1,VIP,GRM3,GNAZ,CHRM2,GRIK3,GRM6,OPRK1,PPARGC1A,ENO2,ASCL1,NLGN4X,NRXN1,SNCG,GRIN1,SEZ6L…
+/-	5318	GO-CC	GO_PRESYNAPSE	130	4601	283	17473	7.08e-13	2.9e-08	1.7445	TOR1A,PPFIA3,DRD4,APBA1,SYT1,BZRAP1,RIMS1,PPFIA4,GIPC1,VAMP2,PPFIA1,SLC17A7,STX1A,NF1,CPLX1,KCNJ10,SLC17A6,DTNBP1,CDK5,PIP5K1C,GPER,CACNA1B,CLN3,GRIK2,KCNA1,ADCYAP1,SNCA,NDEL1,SCRIB,PLD2,PDE4B,P2RX7,ADORA1,DNM1,GRM3,HRH3,GRIK3,GRM6,PVRL1,NRXN1,GRIN1,NRXN2,MME,COPS5,PCLO,RIMS2,CDK16,PTPRN2,RAB11B,SLC6A17,SLC17A5,GRIN2A,ATP6V0D1,DISC1,RAPGEF3,CALB1,DVL1,PCDH8,ABCC8,GABRA2,AP3D1,RAB3C,AP1S1,DNM1L,CA…
+/0	4008	GO-CC	GO_AXON	146	3528	418	17473	8.83e-13	3.6e-08	1.72988	GOT1,DRD4,SYT1,VAMP2,SLC17A7,NF1,CPLX1,RAB3A,STXBP1,PSEN1,PAFAH1B1,PAK1,DTNBP1,KIAA1598,MYH10,CAMK2D,SCN1B,EPB41L3,CRHR2,COBL,PTK2B,CDK5,DLG1,ERMN,PFN2,ANK3,SCN1A,SCN2A,SCN3A,CNTNAP1,GRIK2,YWHAE,KCNA1,KCNA2,SCN8A,ADCY9,CCK,ROBO1,NDEL1,TNFRSF21,ADORA1,TPX2,ADNP,TGFB1,GRM3,CHRM2,GRIK3,OPRK1,NRXN1,SNCG,GRIN1,SPTBN4,MAPT,UCHL1,GABRG2,EPHA4,APP,CNTN2,BLOC1S1,MBP,OPA1,GNRH1,TNFRSF1B,CAD,GAD2,PTPRN2,PTP…
+/-	5318	GO-BP	GO_CELLULAR_MACROMOLECULE_LOCALIZATION	432	4601	1234	17473	1.79e-12	7.3e-08	1.32949	TOR1A,CHCHD4,APBA1,RIMS1,GIPC1,VAMP2,STX1A,FGF10,RALA,FLNA,RAP2A,PRKCZ,EZR,CACNB2,MYO5A,NUP155,SUN2,RYR2,SCN3B,ANK2,EPB41L3,MRAS,BCL6,FLNB,ARHGEF2,SIX4,MARCKS,CALR,OBSL1,TAOK2,RHOG,CDK5,RAC2,DLG1,PRKCI,DBN1,CORO1B,CAPN3,RAB13,ANK3,CNTNAP1,GRIK2,YWHAE,KCNA1,ATP1B1,RAB1A,BID,BAD,MAPK9,PMAIP1,TBC1D14,RUNDC1,TBC1D15,TBC1D30,TBC1D5,TBC1D10B,RCC2,TBC1D8,RABGAP1,EVI5L,SGSM1,WNT5A,USP6NL,TBC1D4,TBC1D9B,P…
+/-	5318	GO-CC	GO_MICROTUBULE_CYTOSKELETON	381	4601	1068	17473	2.38e-12	9.7e-08	1.35478	CCT2,MAPKAPK2,PAFAH1B1,FRY,BRSK2,SPTAN1,PRKCZ,MYH9,EZR,KIAA1598,MYO5A,MYH10,FLII,NPHP4,FMN1,ARHGEF2,IQGAP2,MARCKS,FMN2,CUL3,OBSL1,TRIOBP,DLG1,PRKCI,CDC42EP2,RACGAP1,SORBS1,SLC8A1,YWHAE,CALM1,GOLGA2,NDEL1,TBC1D30,RCC2,RABGAP1,ARHGEF10,CYLD,MAPK1,PTK2,PRKACA,PLA2G6,PRKACB,MAPK3,PDE4B,SPAG9,DAXX,AXIN1,MAP2K5,GNAI2,PRKAR2A,PPP2R3C,DNM1,SMAD7,GAPDH,DAB1,SNCG,CNP,BBS2,TBCE,AKT1,CRYAB,SERP1,NUP62,GSK3B,…
+/-	5318	GO-MF	GO_RIBONUCLEOTIDE_BINDING	616	4601	1860	17473	3.51e-12	1.4e-07	1.25772	HSPE1,TOR1B,CCT2,TOR1A,MAPKAPK2,ACLY,PMVK,MVK,ACACB,ACACA,PNPLA8,NMUR2,KCNJ10,ADCY3,ATP2C1,RHOA,BRSK2,CDC42BPA,MINK1,RALA,KIT,RAP2A,PRKCZ,MYH9,CDC42BPB,PTK7,MYO5A,MYH10,ACTC1,CAMK2D,MYH14,RND1,MRAS,SWAP70,BCR,ABL1,ACTR3C,MYLK3,RHOQ,PDGFRA,SRC,PTK2B,TAOK2,ARFIP2,RHOG,CDK5,RAC2,PIP5K1C,PRKCI,ITPKA,PRKAR1A,RHOJ,RAB13,CACNA1B,ATP1A2,P2RX1,ATP1A1,ATP1B1,SCN8A,GNAS,ADCY2,GNAL,ADCY6,ADCY9,ADCY7,RAF1,RAB…
+/0	4008	GO-MF	GO_ENZYME_BINDING	463	3528	1737	17473	4.25e-12	1.7e-07	1.32014	CCT2,GOT2,HNRNPA0,STX1A,CACNB4,RAB3A,STXBP1,PAFAH1B1,WHAMM,PAK1,BRSK2,RALA,KIT,CDC42BPB,TTN,MYO5A,RYR2,CAMK2D,KCNQ1,ANK2,SRGAP2,FMNL2,ABI2,LDB3,CORO1C,DAAM2,ARPC4,BCAR1,PTK2B,CDC42,TAOK2,ARFIP2,CDK5,TRIOBP,DLG1,ITPKA,RACGAP1,PRKAR1A,FGD5,RAB13,MICAL3,AKAP7,GRIK2,YWHAE,RAF1,UBE2S,DNAJA3,BID,VCP,CASP3,TRAF2,BAD,ANP32B,MAPK9,RUNDC1,TBC1D15,TBC1D30,TBC1D5,TBC1D9,SGSM1,TBC1D1,BCAS3,TBC1D4,TBC1D12,TBC1…
+/-	5318	GO-CC	GO_CATALYTIC_COMPLEX	370	4601	1038	17473	5.73e-12	2.3e-07	1.35369	DLD,OGDH,MRPS36,PDHX,TBPL1,GPD1L,PPP1R9B,KLHL1,CUL3,ARRB1,KCTD13,SORBS1,PRKAR1A,ATP1A2,ATP1A1,ATP1B1,GNAS,ANAPC10,UBE2S,SNCA,CDKN1B,PYCARD,TBC1D5,TICAM1,PIK3R1,EP300,BTRC,PIK3R2,SKP1,PRKACA,PRKACB,PIK3CA,UBE2D2,CHUK,ERN1,GNAI2,TRAF7,PRKAR2A,PRKAR1B,CAB39,SIRT1,RNF168,RNF19B,PIK3CG,ERCC1,GNB1,GNG2,GNAZ,GNAT2,GNA12,PPARGC1A,ENO1,DHTKD1,PFKL,ABAT,SDHB,SDHA,PMPCB,SDHC,RPN2,KAT6A,TP53,SPTLC2,DPM1,DPM2…
+/0	4008	GO-MF	GO_RIBONUCLEOTIDE_BINDING	490	3528	1860	17473	6.65e-12	2.7e-07	1.30473	HSPE1,CCT2,HSPH1,IDH3G,ACLY,ACACB,NMUR2,RAB3A,ADCY3,PAK1,BRSK2,CDC42BPA,RALA,KIT,CDC42BPB,TTN,MYO5A,MYH10,CAMK2D,RHOU,ACTR3B,RAN,ACTR3C,KRAS,PDGFRA,RND3,PTK2B,CDC42,TAOK2,ARFIP2,CDK5,RAC2,PIP5K1C,ITPKA,PRKAR1A,RAB13,CACNA1B,ATP1A2,SCN8A,ADCY9,ADCY1,ADCY7,RAF1,RAB1A,UBE2S,DNAJA3,VCP,MAPK9,NTRK3,PSMC5,PRKCB,PSMC6,PIK3CB,HRAS,UBE2N,PAK3,PRKCD,PIK3C3,MYO1C,PSMC1,HSP90AB1,UBE2D3,PRKACB,PIK3CA,PSMC3,UB…
+/0	4008	GO-CC	GO_AXON_PART	88	3528	219	17473	7.82e-12	3.2e-07	1.99011	GOT1,DRD4,SYT1,VAMP2,CPLX1,RAB3A,STXBP1,PAFAH1B1,DTNBP1,KIAA1598,CAMK2D,SCN1B,EPB41L3,CRHR2,COBL,DLG1,ERMN,PFN2,ANK3,SCN1A,SCN2A,CNTNAP1,GRIK2,KCNA1,KCNA2,SCN8A,CCK,NDEL1,ADORA1,TPX2,CHRM2,GRIK3,OPRK1,NRXN1,GRIN1,SPTBN4,UCHL1,EPHA4,APP,CNTN2,BLOC1S1,MBP,OPA1,GNRH1,TNFRSF1B,CAD,PTPRN2,PTPRN,SNCB,NFASC,RAPGEF3,CALB1,OLFM1,RAB7A,DAG1,BLOC1S2,KIF4A,AP3S1,AP3D1,NEFL,KIF1A,AP3B2,AP2M1,PARD6A,PARD3,APC,…
+/0	4008	GO-MF	GO_UBIQUITIN_LIKE_PROTEIN_LIGASE_ACTIVITY	82	3528	199	17473	8.63e-12	3.5e-07	2.0408	CDC42,UBE2S,UBE2N,ITCH,SKP1,RC3H1,ANAPC11,SKP2,MED1,NEURL,TOPORS,PIAS1,MED17,RNF14,UBE3A,UBE2K,CUL5,RNF41,CUL4A,MDM2,FANCL,FANCF,SMURF1,LRSAM1,PJA2,UBR3,CBLL1,PRPF19,UBE2G2,UBE2J1,FBXO6,RNF144A,RNF146,RNF126,UBR5,UBE2W,RNF139,RNF6,RNF115,SIAH2,UBE2H,ZNRF1,RNF121,SMURF2,WWP1,C18orf25,STUB1,RBX1,RNF216,UBE2R2,UBR2,CDC34,RNF111,SIAH1,ARIH1,RBBP6,UBE2I,TRIM24,HECW1,CUL4B,MDM4,AKTIP,UBE2V2,HLTF,UBE2F,…
+/0	4008	GO-BP	GO_PROTEIN_MODIFICATION_BY_SMALL_PROTEIN_CONJUGATION_OR_REMOVAL	258	3528	873	17473	9.07e-12	3.7e-07	1.46367	TRIM36,NEDD4L,CDC42,UBE2S,VCP,TRAF2,PSMA4,PSMC5,CYLD,PSMA5,PSMC6,UBE2N,PSME4,PSME1,PSMD10,TRIM5,ITCH,PSMF1,PSMC1,PSMD3,UBE2D3,PSMD4,SKP1,PSMD12,PSMD7,PSMC3,UBE2D2,PSME3,TNFAIP3,TRAF7,COPS8,UCHL1,USP46,RC3H1,COPS5,ANAPC11,CDC27,ANAPC7,CDC16,SKP2,UBE2E1,MIB1,SOCS7,MED1,KDM2B,NEURL,KAT2A,TOPORS,HERC1,PIAS1,MED17,RNF14,UBE3A,SCMH1,ZBTB16,ATG3,SHARPIN,UBE2K,CUL5,RNF41,CUL4A,MDM2,FANCL,FANCF,SMURF1,LRS…
+/-	5318	GO-BP	GO_PHOSPHORYLATION	426	4601	1228	17473	1.15e-11	4.7e-07	1.31743	DLD,OGDH,MAPKAPK2,PMVK,MVK,NF1,BRSK2,CDC42BPA,FGF10,MINK1,RICTOR,SPTAN1,KIT,PRKCZ,CDC42BPB,PTK7,CAMK2D,ABI1,BCR,ABL1,MYLK3,CUL3,PDGFRA,SRC,PTK2B,TAOK2,CDK5,PIP5K1C,PRKCI,ITPKA,MEF2A,ADORA2B,CALM1,RAF1,SNCA,MAPK9,RASGRP1,NTRK3,RASGRF1,WNT5A,PSMA4,PSMC5,PSMA7,PRKCB,PSMB1,PIK3R1,PSMB8,PSME4,STK11,MAPK1,HCK,PSMD10,PSMB6,PSMB7,PRKCD,PAK2,PTPN6,BTRC,TAB3,GRB2,PSMB9,UBC,PSMD13,TLR7,PRKCQ,PSMC1,PSMD3,PSM…
+/0	4008	GO-BP	GO_PROTEIN_UBIQUITINATION	197	3528	629	17473	1.25e-11	5.1e-07	1.55115	TRIM36,NEDD4L,CDC42,UBE2S,VCP,TRAF2,PSMA4,PSMC5,PSMA5,PSMC6,UBE2N,PSME4,PSME1,PSMD10,TRIM5,ITCH,PSMF1,PSMC1,PSMD3,UBE2D3,PSMD4,SKP1,PSMD12,PSMD7,PSMC3,UBE2D2,PSME3,TNFAIP3,TRAF7,RC3H1,ANAPC11,CDC27,ANAPC7,CDC16,SKP2,UBE2E1,MIB1,SOCS7,MED1,KDM2B,NEURL,TOPORS,HERC1,MED17,RNF14,UBE3A,ZBTB16,ATG3,SHARPIN,UBE2K,CUL5,RNF41,CUL4A,MDM2,FANCL,FANCF,SMURF1,LRSAM1,ATG7,TRIM28,BCOR,HUWE1,PJA2,UBR3,UBA6,CBLL1…
+/0	4008	GO-MF	GO_UBIQUITIN_LIKE_PROTEIN_TRANSFERASE_ACTIVITY	143	3528	420	17473	1.32e-11	5.4e-07	1.68626	TRIM36,NEDD4L,CDC42,UBE2S,TRAF2,UBE2N,TRIM5,ITCH,UBE2D3,SKP1,UBE2D2,TNFAIP3,TRAF7,RC3H1,ANAPC11,SKP2,UBE2E1,MIB1,MED1,NEURL,TOPORS,HERC1,PIAS1,MED17,RNF14,UBE3A,ATG3,UBE2K,CUL5,RNF41,CUL4A,MDM2,FANCL,FANCF,SMURF1,LRSAM1,TRIM28,BCOR,HUWE1,PJA2,UBR3,CBLL1,PRPF19,TRIM9,UBE2G2,UBE2J1,FBXO2,FBXO6,RNF144A,RNF146,RNF126,HECTD2,UBR5,FBXO21,UBE2W,RNF139,RNF6,RNF115,SIAH2,UBE2H,ZNRF1,RNF121,TRIP12,CNOT4,SM…
+/0	4008	GO-MF	GO_RNA_BINDING	428	3528	1598	17473	1.53e-11	6.2e-07	1.3265	HSPE1,GOT2,RBM38,HNRNPA0,STXBP1,AGFG1,MYO5A,RAN,PPARGC1B,YWHAE,VCP,UBE2N,EP300,RFTN1,GRB2,TLR7,PSMC1,HSP90AB1,PSMD4,HSP90AA1,RPLP1,MARK2,EXOSC6,EIF2AK4,PPARGC1A,ENO1,THRA,MECP2,HDAC2,PUM1,CS,MDH2,CAST,LRP1,HSD17B10,EEF2,MORC3,SYNJ1,EIF2B4,ALDH18A1,AUH,ALDH6A1,RC3H1,HNRNPM,SLU7,SFSWAP,CELF4,TNS1,TUFM,EIF3E,EEF1A2,EIF4E2,GSPT1,PTCD3,EIF4E,PAIP1,SECISBP2,RPL8,RPL36A,MRPL1,MRPS15,MRPS7,DENR,PCBP2,RPL…
+/0	4008	GO-CC	GO_CELL_PROJECTION	471	3528	1786	17473	1.56e-11	6.3e-07	1.30611	GOT1,DLD,SNAP25,DRD4,APBA1,STARD10,SYT1,VAMP2,SLC17A7,STX1A,NF1,CPLX1,RAB3A,STXBP1,SLC17A6,PSEN1,AGFG1,PAFAH1B1,ADCY3,PAK1,MKLN1,DTNBP1,WASL,KIAA1598,MYO5A,MYH10,CAMK2D,SCN1B,WASF2,ANK2,RHOU,SRGAP2,AIF1,EPB41L3,ABI2,ACTR3B,CFL1,LDB3,RAN,EVL,CORO1C,CRHR2,COBL,VASP,ARPC4,ARPC2,CYTH2,BCAR1,PTK2B,CDC42,NEDD9,TAOK2,ARFIP2,CDK5,RAC2,SSH1,PIP5K1C,DLG1,ITPKA,ERMN,PFN2,TMOD2,PRKAR1A,CORO1B,FGD5,RAB13,CACN…
+/-	5318	GO-BP	GO_PROTEIN_MODIFICATION_BY_SMALL_PROTEIN_CONJUGATION_OR_REMOVAL	317	4601	873	17473	1.81e-11	7.4e-07	1.37899	TOR1A,NEDD4L,NUP155,TRIM32,KLHL1,CUL3,ARRB1,KCTD13,ANAPC10,UBE2S,PSMA4,PSMC5,PSMA7,CYLD,PSMB1,PSMB8,PSME4,PSMD10,PSMB6,PSMB7,ITCH,BTRC,PSMB9,UBC,PSMD13,PSMC1,PSMD3,PSMB2,IFIH1,PSMD11,UBE2D3,SKP1,PSMD12,PSMC3,UBE2D2,PSME3,PSMB4,TNFAIP3,PSMD14,UBA52,TRAF7,COPS8,TRAF4,HNRNPK,SIRT1,RNF168,RNF19B,USP46,AKT1,RNF165,NUP62,TP53,RC3H1,EIF3F,COPS5,ANAPC11,CDC27,CCNB1,CDC26,SKP2,SP3,MIB1,SOCS7,MED1,KDM2B,PA…
+/0	4008	GO-CC	GO_CATALYTIC_COMPLEX	296	3528	1038	17473	2.32e-11	9.4e-07	1.41232	DLD,PDHB,PDHX,TBPL1,GPD1L,PRKAR1A,ATP1A2,UBE2S,DNAJA3,TRAF2,CYCS,TBC1D5,PIK3CB,UBE2N,EP300,PIK3C3,SKP1,PRKACB,PIK3CA,UBE2D2,CREBBP,PIK3CD,ERN1,GNG3,GNAI2,TRAF7,PRKAR2B,PRKAR1B,CAB39,GNG2,GNAI3,GPR37,GNAZ,GNA12,PPARGC1A,TBL1XR1,ENO1,ENO2,PFKM,PFKL,OGDHL,HDAC2,ABAT,SDHB,UQCRB,SDHA,PMPCB,SDHD,UQCRC2,KAT6A,SPTLC2,TRERF1,GPD2,DPM1,EIF2C2,FARSA,LRRC47,NDUFA7,OGT,PRPS1,ANAPC11,CDC27,ANAPC7,CDC16,SKP2,UB…
+/0	4008	GO-BP	GO_PROTEIN_LOCALIZATION	474	3528	1805	17473	2.64e-11	1.1e-06	1.30059	FKBP1B,APBA1,VAMP2,STX1A,CPLX1,RAB3A,STXBP1,PSEN1,CASC5,PAFAH1B1,RALA,WASL,MYO5A,RYR2,ANK2,RHOU,EPB41L3,SDAD1,RAN,CORO1C,KRAS,OBSL1,RND3,CDC42,TAOK2,CDK5,RAC2,DLG1,SHROOM2,CORO1B,CAPN3,SPIRE2,RAB13,ANK3,AKAP7,CNTNAP1,GRIK2,YWHAE,KCNA1,RAF1,RAB1A,DNAJA3,BID,VCP,BAD,MAPK9,BAX,RUNDC1,TBC1D15,TBC1D30,TBC1D5,TBC1D9,SGSM1,TBC1D1,SCRIB,TBC1D4,TBC1D12,TBC1D9B,PRKCB,HRAS,ITGB2,PSMD10,UNC93B1,RFTN1,CACNB3,…
-/+	4157	GO-CC	GO_CELL_PROJECTION	465	3487	1786	17473	2.69e-11	1.1e-06	1.30463	DLD,TIRAP,SLC1A2,APBA1,SYT1,SLC17A7,CPLX1,GLRA1,ADCY3,PIP5K1A,PRKCZ,MYH9,ACTN2,MYO5A,ROCK1,KCNJ2,CAMK2D,VIL1,FGD3,TRPM7,PPP1R9A,ABI1,LDB3,NPHP4,EVL,RUFY3,FMNL1,TRIP10,KBTBD10,CRHR2,LIMK1,CNN3,KLHL1,MTSS1,LRRC16A,ARPC2,FGD1,IQGAP2,MARCKS,ARHGEF5,SRC,BCAR1,PTK2B,CDC42,NEDD9,TAOK2,CDK5,PIP5K1C,ITPKA,ERMN,OPHN1,ARPC1A,CORO1A,DBN1,CORO1B,FGD5,NRCAM,P2RX1,CHRNA4,KCND2,CNTNAP1,CATSPER3,GNAS,ADCY2,CALM1,…
-/+	4157	GO-CC	GO_NEURON_PART	346	3487	1265	17473	2.75e-11	1.1e-06	1.37057	GOT2,PPFIA3,SLC1A2,APBA1,SYT1,BZRAP1,RIMS1,SLC17A7,CPLX1,GLRA1,PRKCZ,ACTN2,MYO5A,KCNJ2,CAMK2D,PPP1R9A,ABI1,RUFY3,CRHR2,LIMK1,CNN3,KLHL1,ARPC2,MARCKS,SRC,PTK2B,CDC42,TAOK2,CDK5,PIP5K1C,ITPKA,ERMN,OPHN1,CORO1A,DBN1,NRCAM,P2RX1,CHRNA4,KCND2,CNTNAP1,GNAS,ADCY2,CALM1,CAP2,ADCYAP1,RET,CASP8,NDEL1,SCRIB,UBB,PLD2,MYO1C,HMGB1,MAPK8IP3,GRM1,GNG3,TGFB3,GNAI2,MAP3K12,ADORA1,HTR2A,UCN,TPX2,MAPK8IP2,BMPR2,PTGE…
+/-	5318	GO-BP	GO_ESTABLISHMENT_OF_PROTEIN_LOCALIZATION	481	4601	1423	17473	4.3e-11	1.7e-06	1.28368	TOR1A,CHCHD4,FKBP1B,APBA1,RIMS1,GIPC1,VAMP2,STX1A,CPLX1,PAFAH1B1,RHOA,RALA,FLNA,RAP2A,MYH9,EZR,CACNB2,MYO5A,NUP155,RYR2,ANK2,RND1,SDAD1,MRAS,BCL6,CORO1C,SPIRE1,ABL1,ARHGEF2,RHOQ,MARCKS,CALR,FMN2,ARRB1,TAOK2,RHOG,CDK5,RAC2,PRKCI,RHOJ,SPIRE2,RAB13,ANK3,GRIK2,YWHAE,ATP1B1,GNAS,RAF1,RAB1A,BID,BAD,MAPK9,PMAIP1,TBC1D14,RUNDC1,TBC1D15,TBC1D30,TBC1D5,TBC1D10B,RCC2,TBC1D8,RABGAP1,EVI5L,SGSM1,USP6NL,TBC1D4…
+/-	5318	GO-CC	GO_POSTSYNAPSE	157	4601	378	17473	6.42e-11	2.6e-06	1.57733	DRD4,GIPC1,SLC17A7,CHRM5,EPS8,MINK1,DTNBP1,MYH10,ANK2,ABI1,EPB41L3,PPP1R9B,BCR,ARHGEF2,NCK2,MARCKS,ARRB1,SRC,PTK2B,CDK5,DLG1,ITPKA,IQSEC3,GPER,ATP1A2,ANK3,P2RX1,SLC8A1,ATP1A1,GRIK2,SNCA,SCRIB,PDE4B,AXIN1,GRM1,ADORA1,MAPK8IP2,BMPR2,HNRNPK,GRM3,CHRM2,GRIK3,GRIN2D,MECP2,NLGN4X,DAB1,SHANK1,GRIN1,SHANK3,NLGN3,SHANK2,HOMER1,AKT1,CX3CL1,GSK3B,CANX,CPEB4,PCLO,CAMK2G,GRIN2A,RGS19,DISC1,MIB1,ITGA8,NEURL,PC…
+/-	5318	GO-BP	GO_POSTTRANSCRIPTIONAL_REGULATION_OF_GENE_EXPRESSION	180	4601	448	17473	7.13e-11	2.9e-06	1.52584	RBM38,ANGEL2,MAPKAPK2,HNRNPA0,ELAVL1,NCK2,CALR,PTK2B,RPS27L,TSC1,PSMA4,PSMC5,PSMA7,PSMB1,PSMB8,PSME4,EP300,MAPK1,PSMD10,PSMB6,PSMB7,PRKCD,PSMB9,UBC,PSMD13,PSMC1,PSMD3,PSMB2,PSMD11,PSMD12,PSMC3,PSME3,MAPK3,PSMB4,PSMD14,LSM14A,UBA52,SMAD2,EIF2AK1,EXOSC3,EXOSC6,TGFB1,VIP,ITGA2,GAPDH,ACO1,AKT1,CCL5,EEF2,SERP1,RXRA,RPS6KB1,PTAFR,EIF2B2,RC3H1,CELF4,RPS9,PTCD3,EIF4E,PAIP1,SECISBP2,CPEB4,RPS3,LARP1,EIF2A…
+/-	5318	GO-BP	GO_RNA_SPLICING	153	4601	367	17473	8.09e-11	3.3e-06	1.58322	RBM38,HNRNPA0,ELAVL1,PPP1R9B,ERN1,HNRNPK,PPARGC1A,RBM17,RSRC1,HNRNPM,SLU7,SRSF1,PQBP1,SFSWAP,CELF4,PCBP2,PABPC1,RBM4,SF3B14,THRAP3,SNW1,MBNL1,LSM4,RRAGC,SNRPD1,AKAP17A,PNN,XAB2,PRPF19,KHSRP,RNPS1,LSM2,MAGOHB,PRPF18,LSM7,NCBP2,PPP2R1A,HNRNPD,LSM5,RBM8A,USP4,LGALS3,AKAP8L,CCAR1,WTAP,PRPF40A,SON,TXNL4B,THOC6,PDCD7,PUF60,CELF1,RBFOX2,THOC2,CELF3,SART3,SRRT,SF3A3,PRPF3,PRPF8,LUC7L2,RBM22,SNRPD3,SF3A2,…
+/0	4008	GO-BP	GO_ESTABLISHMENT_OF_PROTEIN_LOCALIZATION	383	3528	1423	17473	1.07e-10	4.4e-06	1.33301	FKBP1B,APBA1,VAMP2,STX1A,CPLX1,RAB3A,STXBP1,PSEN1,PAFAH1B1,RALA,MYO5A,RYR2,ANK2,RHOU,SDAD1,RAN,CORO1C,KRAS,RND3,CDC42,TAOK2,CDK5,RAC2,SPIRE2,RAB13,ANK3,GRIK2,YWHAE,RAF1,RAB1A,BID,VCP,BAD,MAPK9,BAX,RUNDC1,TBC1D15,TBC1D30,TBC1D5,TBC1D9,SGSM1,TBC1D1,TBC1D4,TBC1D12,TBC1D9B,PRKCB,HRAS,UNC93B1,RFTN1,MYO1C,FYB,PLEKHA1,HSP90AA1,DENND1B,TNFAIP3,TGFB3,EGFR,ADORA1,STRADA,RPLP1,GAS6,STRADB,SMAD2,GCKR,XBP1,TG…
+/-	5318	GO-BP	GO_INTRACELLULAR_PROTEIN_TRANSPORT	285	4601	781	17473	1.09e-10	4.4e-06	1.38583	CHCHD4,APBA1,RIMS1,GIPC1,VAMP2,STX1A,RALA,RAP2A,NUP155,ANK2,MRAS,BCL6,ARHGEF2,MARCKS,CALR,TAOK2,RHOG,CDK5,RAC2,PRKCI,RAB13,ANK3,GRIK2,YWHAE,ATP1B1,RAB1A,BID,MAPK9,TBC1D14,RUNDC1,TBC1D15,TBC1D30,TBC1D5,TBC1D10B,TBC1D8,RABGAP1,EVI5L,SGSM1,USP6NL,TBC1D4,TBC1D9B,PIK3R1,MAPK1,UNC93B1,RFTN1,NCKIPSD,HSP90AA1,SYK,MAPK3,NFKBIA,UBA52,TGFB3,ADORA1,STRADA,GAS6,TOM1L1,STRADB,GCKR,TAP2,TGFB1,TAP1,HES1,RAB8B,BB…
+/-	5318	GO-CC	GO_SOMATODENDRITIC_COMPARTMENT	244	4601	650	17473	1.14e-10	4.6e-06	1.42558	DRD4,GIPC1,NF1,CPLX1,AGFG1,PAFAH1B1,MINK1,FLNA,PRKCZ,DTNBP1,KIAA1598,MYO5A,MYH10,CAMK2D,AIF1,PPP1R9B,ARHGEF2,KLHL1,MARCKS,ARRB1,PTK2B,TAOK2,CDK5,ITPKA,ERMN,DBN1,PREX1,GPER,CACNA1B,ATP1A2,ANK3,SLC8A1,GRIK2,KCNA1,GNAS,ADCY2,ADCY9,NDEL1,MAPK1,HSP90AA1,PDE4B,MAPK8IP3,P2RX7,GRM1,TGFB3,GNAI2,ADORA1,ADNP,MAPK8IP2,BMPR2,HNRNPK,TGFB1,ALCAM,GNB1,RAPGEF2,VIP,GRM3,GNAZ,CHRM2,GRIK3,GRM6,OPRK1,PTGER4,PTPRK,PPA…
+/-	5318	GO-BP	GO_MACROMOLECULE_CATABOLIC_PROCESS	329	4601	926	17473	1.44e-10	5.9e-06	1.34927	TOR1A,BRSK2,NEDD4L,TRIM32,CUL3,ARRB1,KCTD13,CDK5,CLN3,CALM1,ANAPC10,UBE2S,CASP3,PMAIP1,PSMA4,PSMC5,PSMA7,CTSB,CYLD,PSMB1,PSMB8,PSME4,PSMD10,PSMB6,PSMB7,ITCH,BTRC,PSMB9,UBC,PSMD13,PSMC1,PSMD3,PSMB2,PSMD11,HMGB1,UBE2D3,SKP1,PSMD12,PSMC3,UBE2D2,PSME3,PSMB4,TNFAIP3,PSMD14,UBA52,ERN1,AXIN1,P2RX7,FGF2,CHI3L1,TOM1L1,SIRT1,EXOSC3,RNF168,RNF19B,EXOSC6,TGFB1,FAM123B,PGM1,USP46,HYAL2,AKT1,IDE,RNF165,ENDOG,T…
+/-	5318	GO-CC	GO_DENDRITE	179	4601	451	17473	2.58e-10	1e-05	1.50727	DRD4,GIPC1,NF1,CPLX1,MINK1,FLNA,DTNBP1,MYH10,PPP1R9B,ARHGEF2,KLHL1,MARCKS,ARRB1,PTK2B,TAOK2,CDK5,ITPKA,DBN1,PREX1,GPER,CACNA1B,ATP1A2,ANK3,SLC8A1,GRIK2,KCNA1,GNAS,ADCY2,ADCY9,MAPK1,PDE4B,MAPK8IP3,GRM1,GNAI2,ADORA1,ADNP,BMPR2,HNRNPK,ALCAM,GNB1,GRM3,GNAZ,CHRM2,GRIK3,GRM6,OPRK1,PTPRK,PPARGC1A,NLGN4X,SHANK1,GRIN1,SHANK3,NLGN3,SHANK2,CHL1,LRP1,GLRX2,OPA1,GSK3B,CANX,MME,PENK,INPP5J,CPEB4,EIF2C2,CPT1C,S…
+/0	4008	GO-CC	GO_MITOCHONDRION	429	3528	1633	17473	2.59e-10	1.1e-05	1.3011	HSPE1,GOT2,GOT1,DLD,IDH3B,GPT2,IDH3G,PDHB,PDHX,ACACB,AASS,GLS,STXBP1,SLC25A22,PSEN1,SLC25A12,CLN8,MYH10,KRAS,PPARGC1B,MSRB2,SLC8A1,CLN3,YWHAE,RAF1,DNAJA3,BID,BAD,BCL2L13,MAPK9,CYCS,DIABLO,BAX,TBC1D15,CTSB,HSP90AB1,ERN1,MAP2K1,MAPK10,PRKAR2B,MARK2,FITM2,RAB8B,SPG20,SLC25A25,PPARGC1A,BDH1,HK1,GCK,OGDHL,HK2,THRA,MECP2,ABAT,OXR1,EPHA4,CS,MDH1,SDHB,UQCRB,SDHA,PMPCB,IDH3A,NNT,MDH2,FAM54B,BLOC1S1,SDHD,U…
+/0	4008	GO-CC	GO_ENVELOPE	303	3528	1090	17473	2.98e-10	1.2e-05	1.37675	GOT2,ACACB,SLC25A22,PSEN1,SLC25A12,AGFG1,PAFAH1B1,PLCD4,PAK1,RAN,RAC2,RAF1,BID,BAD,BCL2L13,CYCS,DIABLO,BAX,NDEL1,MYO1C,ERN1,P2RX7,EGFR,PRKAR2B,OSBPL8,GNAZ,SPG20,SLC25A25,BDH1,HK1,HK2,NRXN1,EPHA4,APP,NPC1,SDHB,UQCRB,SDHA,PMPCB,NNT,MDH2,BLOC1S1,SDHD,UQCRC2,PANK2,ATP5G3,OPA1,RPS6KB1,CEPT1,DHCR7,GPD2,PLA2G4C,PLCB1,ATPIF1,ALDH18A1,MCCC1,SLC25A32,ACSL1,AGK,MRPL17,PTCD3,MRPS22,MRPL1,SLC25A28,SLC25A3,MRP…
+/-	5318	GO-CC	GO_AXON	168	4601	418	17473	2.99e-10	1.2e-05	1.52633	DRD4,SYT1,VAMP2,SLC17A7,NF1,CPLX1,PAFAH1B1,MINK1,PRKCZ,DTNBP1,KIAA1598,MYH10,CAMK2D,SCN1B,MYH14,EPB41L3,PALLD,MARCKS,PTK2B,CDK5,DLG1,ERMN,CORO1A,GPER,NRCAM,ANK3,SCN2A,CNTNAP1,GRIK2,YWHAE,KCNA1,SCN8A,ADCYAP1,ADCY9,SNCA,ROBO1,NDEL1,MAPK1,TNFRSF21,MAPK8IP3,ADRA2C,MAP3K12,ADORA1,ADNP,HIF1A,HNRNPK,DNM1,TGFB1,ALCAM,GRM3,CHRM2,GRIK3,OPRK1,CNR1,PTPRK,ITGA2,PVRL1,CYP17A1,CRH,NRXN1,SNCG,GRIN1,SPTBN4,HOMER1…
+/-	5318	GO-BP	GO_NEUROGENESIS	469	4601	1402	17473	4.11e-10	1.7e-05	1.2704	TOR1A,FKBP1B,OGDH,SYT1,RIMS1,NF1,KCNJ10,PAFAH1B1,FRY,RHOA,BRSK2,FGF10,MINK1,SPTAN1,KIT,RAP2A,MICALL2,FRYL,PRKCZ,EZR,DTNBP1,PTK7,KIAA1598,NEDD4L,MYH10,SCN1B,RND1,WDR1,WASF3,EPB41L3,CFL1,NPHP4,EVL,BCL6,FMN1,PPP1R9B,TRIM32,ABL1,ARHGEF2,KLHL1,SIX4,VASP,NCK2,MARCKS,CALR,OBSL1,PTK2B,CDK5,PRKCI,ITPKA,RACGAP1,MEF2A,DBN1,PREX1,RAB13,GPER,NRCAM,ANK3,CNTNAP1,YWHAE,KCNA1,ADCYAP1,ADCY6,CASP3,ROBO1,MAPK9,BOK,N…
+/-	5318	GO-BP	GO_SINGLE_ORGANISM_CELLULAR_LOCALIZATION	318	4601	898	17473	4.52e-10	1.8e-05	1.34483	TOR1A,CHCHD4,SYT1,RIMS1,VAMP2,STX1A,CPLX1,TBC1D20,PAFAH1B1,FGF10,KIT,FLNA,RAP2A,PRKCZ,MYH9,EZR,DTNBP1,CACNB2,MYO5A,NUP155,SUN2,SCN3B,ANK2,EPB41L3,SDAD1,BCL6,SPIRE1,ARHGEF2,FMN2,CUL3,TAOK2,CDK5,PIP5K1C,DLG1,PRKCI,MEF2A,CAPN3,SPIRE2,RAB13,ANK3,CLN3,GRIK2,ATP1B1,RAB1A,GOLGA2,SNCA,BID,BAD,MAPK9,PMAIP1,RASGRP1,NDEL1,SCRIB,PIK3R1,PLD2,MAPK1,RFTN1,CACNB3,NCKIPSD,HSP90AA1,SYK,MAPK3,NFKBIA,UBA52,P2RX7,TGF…
+/0	4008	GO-CC	GO_CELL_PROJECTION_PART	268	3528	946	17473	4.52e-10	1.8e-05	1.40308	GOT1,SNAP25,DRD4,SYT1,VAMP2,CPLX1,RAB3A,STXBP1,PSEN1,PAFAH1B1,PAK1,DTNBP1,KIAA1598,MYO5A,MYH10,CAMK2D,SCN1B,SRGAP2,AIF1,EPB41L3,CFL1,CRHR2,COBL,VASP,ARPC2,CYTH2,PTK2B,CDK5,PIP5K1C,DLG1,ITPKA,ERMN,PFN2,TMOD2,PRKAR1A,FGD5,ATP1A2,ANK3,SLC8A1,SCN1A,SCN2A,CNTNAP1,GRIK2,KCNA1,KCNA2,SCN8A,CCK,NDEL1,TBC1D30,RASGRF1,TSC1,CYLD,PIK3C3,MYO1C,THY1,PTPRJ,HSP90AB1,PRKACB,PLEKHA1,HSP90AA1,PDE4B,GNG3,ADORA1,PRKAR…
+/-	5318	GO-CC	GO_NUCLEAR_SPECK	91	4601	194	17473	5.08e-10	2.1e-05	1.78137	PSME4,PRKACA,HIF1A,HIPK1,ZMIZ1,PLCB1,RSRC1,SLU7,SRSF1,PQBP1,RBM4,TOPORS,NRIP1,PIAS1,THRAP3,BASP1,ZBTB16,TIMM50,GATAD2B,ALKBH5,AKAP17A,CSNK1A1,PNN,PRPF19,DGKQ,PPP1CC,CBY1,RNPS1,PRPF18,SPOP,RCHY1,RBM8A,C8orf4,AKAP8L,WTAP,PRPF40A,PIN1,SON,NEK6,THOC6,EAF2,TRIM69,BCLAF1,THOC2,SART3,SF3A3,PRPF3,PRPF8,LUC7L2,ATXN2L,SF3A2,SRSF5,ATPAF2,PRPF31,NXT1,TRIM22,SETD1A,EP400,CBX4,DYRK1A,PSKH1,GATAD2A,ELL,THOC7,SR…
+/0	4008	GO-BP	GO_MITOCHONDRION_ORGANIZATION	182	3528	594	17473	5.53e-10	2.2e-05	1.51748	RAB3A,CLN8,PPARGC1B,YWHAE,DNAJA3,CCK,BID,BAD,MAPK9,CYCS,BAX,TBC1D5,PIK3CA,HSP90AA1,MAP2K1,P2RX7,MARK2,PPARGC1A,PFKP,HK2,MDH1,UQCRB,FAM54B,BLOC1S1,PANK2,HSD17B10,OPA1,ATPIF1,ERBB4,MRPL17,TUFM,PTCD3,MRPS2,MRPS22,MRPL1,MRPS15,MRPS7,MTIF3,SLC25A4,MRPS35,MRPS10,GGCT,MRPL34,SLC25A36,MRPS11,MRPS30,PET112,MRPL46,MRPL15,MRPS18C,MRPL2,MRPS25,SLC25A5,MRPS23,MRPL44,MRPS14,MRPS26,MRPL55,MRPL22,MRPL33,MRPL27,G…
+/-	5318	Ractome	REACTOME_SIGNALLING_BY_NGF	99	4601	217	17473	6.08e-10	2.5e-05	1.73257	MAPKAPK2,ADCY3,RHOA,RICTOR,RALA,ARHGEF11,FGD4,ARHGEF17,ABR,ARHGEF2,FGD1,SRC,PRKCI,MEF2A,PRKAR1A,PREX1,YWHAE,ADCY2,CALM1,ADCYAP1,ADCY6,ADCY9,ADCY7,RAF1,CDKN1B,CASP9,CASP3,BAD,NGFRAP1,RASGRF1,PIK3R1,MAPK1,CRK,PRKCD,GRB2,PIK3R2,PRKACA,NRAS,PRKACB,PIK3CA,RELA,MAPK3,CHUK,NFKBIA,UBA52,DUSP6,DUSP7,SHC2,MAPK11,MAP2K5,FRS2,KIDINS220,RAPGEF1,PRKAR2A,PRKAR1B,ADRBK1,DNM1,ADAM17,CAMK4,AKAP13,AKT1,SMPD2,PCSK5,…
+/0	4008	GO-BP	GO_ORGANOPHOSPHATE_METABOLIC_PROCESS	252	3528	885	17473	9.12e-10	3.7e-05	1.41025	DLD,IDH3B,IDH3G,PDHB,PDHX,ACACB,CACNB4,CLN8,TBPL1,PAFAH1B1,PLCD4,ADCY3,KIT,GPD1L,PDGFRA,PIP5K1C,DLG1,ITPKA,ATP1A2,CLN3,ADCY9,ADCY1,ADCY7,VCP,BAD,CYCS,PIK3CB,PIK3C3,GRB2,PIK3CA,PIK3CD,PDE4B,GPLD1,PLCE1,FRS2,EGFR,FITM2,TGFB1,GNAI3,SLC25A25,ENO1,HK1,ENO2,PGM1,PFKM,PFKP,GCK,PFKFB3,AK5,AMPD3,PFKL,OGDHL,HK2,MECP2,MDH1,UQCRB,PMPCB,NNT,MDH2,UQCRC2,PANK2,HMGCR,ATP5G3,G6PD,ACHE,FDFT1,GGPS1,CHKA,IPMK,PTAFR,…
+/-	5318	GO-MF	GO_MACROMOLECULAR_COMPLEX_BINDING	466	4601	1399	17473	9.15e-10	3.7e-05	1.26498	FKBP1A,DNAJC2,APBA1,VAMP2,PAFAH1B1,RICTOR,SPTAN1,FLNA,MICALL2,CXADR,MYH9,EZR,KIAA1598,CACNB2,MYH10,WIPF3,WIPF1,SUN2,MYH14,WASF2,NEBL,AIF1,ABI1,CAPZB,NISCH,BCL6,FMNL1,CORO1C,FMN1,FSCN3,PPP1R9B,ABL1,ARHGEF2,ARPC4,CORO2B,ARPC2,NCK2,IQGAP2,MARCKS,CALR,ARRB1,SRC,PTK2B,ADD1,TRIOBP,ERMN,RACGAP1,CORO1A,SORBS1,MEF2A,CORO1B,TNXB,GPER,YWHAE,ATP1B1,GNAS,GNAL,GOLGA2,SNCA,CDKN1B,COL4A3,CASP3,NDEL1,TBC1D5,RCC2,…
-/+	4157	GO-CC	GO_SOMATODENDRITIC_COMPARTMENT	193	3487	650	17473	1.05e-09	4.3e-05	1.48785	GOT2,CPLX1,GLRA1,PRKCZ,ACTN2,MYO5A,KCNJ2,CAMK2D,PPP1R9A,RUFY3,CRHR2,CNN3,KLHL1,MARCKS,PTK2B,CDC42,TAOK2,CDK5,ITPKA,ERMN,OPHN1,DBN1,CHRNA4,KCND2,GNAS,ADCY2,RET,NDEL1,UBB,MAPK8IP3,GRM1,GNG3,TGFB3,GNAI2,ADORA1,HTR2A,UCN,TPX2,MAPK8IP2,BMPR2,PTGER3,TGFB1,CHRM4,CHRM2,GRM6,OPRK1,PTPRK,CRH,NRXN1,SNCG,SHANK1,GRIN1,CHRNA5,SEZ6L,NLGN3,SPTBN4,MAPT,SPTBN2,SHANK2,CNTNAP2,CHL1,TACR3,GLRX2,IGF1,ENDOG,APOD,GNRH1,…
+/0	4008	KEGG	KEGG_HUNTINGTONS_DISEASE	73	3528	185	17473	1.21e-09	4.9e-05	1.95429	TBPL1,CASP3,CYCS,BAX,EP300,CREBBP,PPARGC1A,GRIN1,HDAC2,SDHB,UQCRB,SDHA,SDHD,UQCRC2,ATP5G3,PLCB1,SLC25A4,SLC25A5,SLC25A6,NDUFA7,ATP5B,VDAC3,AP2M1,DCTN1,AP2A2,CLTC,AP2B1,DCTN4,NDUFS1,ITPR1,ATP5G1,ATP5D,ATP5F1,ATP5E,ATP5A1,ATP5J,ATP5G2,COX8A,NDUFB9,GRM5,NDUFS4,COX6B1,NDUFA8,UQCRQ,NDUFA10,COX5B,NDUFB2,NDUFS7,COX6C,NDUFA5,NDUFA3,UQCRFS1,COX6A1,CYC1,COX5A,NDUFB7,NDUFB6,NDUFS3,NDUFA6,NDUFA4,CREB3L2,COX7…
+/-	5318	GO-CC	GO_PERINUCLEAR_REGION_OF_CYTOPLASM	237	4601	642	17473	1.28e-09	5.2e-05	1.40194	PNPLA8,APBA1,VAMP2,PAFAH1B1,BRSK2,FLNA,PRKCZ,EZR,KIAA1598,CAMK2D,AIF1,TRIP10,INF2,SPIRE1,ABL1,CALR,FAT1,FMN2,SRC,OBSL1,PTK2B,DLG1,CORO1B,PREX1,SPIRE2,GPER,GNAS,SNCA,TSC1,CTSB,CYLD,PIK3R1,PRKCD,PAK2,PRKACA,TMEM173,PRKACB,HSP90AA1,SPAG9,AXIN1,MAP3K4,CHI3L1,COPS8,TRAF4,INHBB,INHBA,CHGA,RAPGEF2,APLP1,ITGA2,RAB8B,CSF1,GAPDH,AKAP13,DAB1,SNCG,CNP,NPC1,HYAL2,CX3CL1,GSK3B,RPS6KB1,ACHE,VLDLR,PLA2G16,DBI,LR…
-/+	4157	GO-BP	GO_PHOSPHATE_CONTAINING_COMPOUND_METABOLIC_PROCESS	497	3487	1977	17473	1.39e-09	5.7e-05	1.25969	STAT5B,DLD,OGDH,IDH3B,IDH3G,MAPKAPK2,PDHA1,MLYCD,KYNU,PNPLA8,PLCD4,ADCY3,BRSK2,CDC42BPA,SPTAN1,PIP5K1A,PRKCZ,CDC42BPB,PTK7,ACTN2,TTN,ROCK1,CAMK2D,TRPM7,ABI1,BCR,LIMK1,ABL1,MYLK3,KRAS,RHOQ,PDGFRA,SRC,PTK2B,TAOK2,CDK5,PIP5K1C,ITPKA,ADCY2,CALM1,ADCYAP1,RAF1,PLK1,VCP,BAD,RET,NOD1,RASGRP1,EPHA1,PSMC5,PSMA7,UBB,PSME4,PLD2,HCK,PSME1,PRKCD,IKBKG,PAK2,GRB2,PSMB9,PSMF1,PSMD13,CUL1,PSMD9,PSMC4,PSMD11,PSMA3,…
+/-	5318	GO-CC	GO_CELL_PROJECTION_PART	330	4601	946	17473	1.43e-09	5.8e-05	1.32476	TOR1A,DRD4,SYT1,GIPC1,VAMP2,CPLX1,PAFAH1B1,EPS8,FLNA,CXADR,PRKCZ,EZR,DTNBP1,KIAA1598,MYO5A,MYH10,CAMK2D,SCN1B,MYH14,AIF1,ABI1,EPB41L3,CFL1,NPHP4,PALLD,AQP1,PPP1R9B,ARHGEF2,VASP,ARPC2,NCK2,MARCKS,ARRB1,SRC,PTK2B,CDK5,PIP5K1C,DLG1,ITPKA,ERMN,PRKAR1A,DBN1,PREX1,GPER,NRCAM,ATP1A2,ANK3,SLC8A1,ATP1A1,SCN2A,CNTNAP1,GRIK2,KCNA1,SCN8A,CALM1,ADCYAP1,ADCY6,SNCA,NDEL1,TBC1D30,RASGRF1,TSC1,CYLD,MAPK1,PTPRJ,PR…
+/-	5318	GO-CC	GO_GOLGI_APPARATUS	478	4601	1445	17473	1.59e-09	6.5e-05	1.25625	PNPLA8,APBA1,SYT1,VAMP2,SLC1A6,TBC1D20,TMF1,ADCY3,ATP2C1,MINK1,ARAP1,MYO5A,FGD4,TRIP10,ARHGEF2,RHOQ,ARPC2,NCK2,FGD1,CALR,CUL3,ARRB1,OBSL1,ARFIP2,DLG1,PRKCI,RAB13,GPER,ANK3,ATP1A1,CLN3,GNAS,RAF1,RAB1A,GOLGA2,SNCA,BOK,RASGRP1,TBC1D14,SGSM1,WNT5A,USP6NL,PLD2,MAPK1,HCK,PSMB6,SCARA3,UNC93B1,GRB2,TLR7,HLA-DPA1,PRKACA,NRAS,CD46,TMEM173,CD36,MAPK3,TLR1,MAPK8IP3,PLCE1,TP73,GAS6,TOM1L1,PDGFC,CCDC88A,PDGFB,…
+/-	5318	GO-CC	GO_ENVELOPE	373	4601	1090	17473	1.6e-09	6.5e-05	1.29956	TOR1B,TOR1A,CHCHD4,DNAJC2,OGDH,MRPS36,ACACB,TBC1D20,AGFG1,PAFAH1B1,PLCD4,PRKCZ,NUP155,SUN2,AQP1,ABL1,SRC,RAC2,GPER,P2RX1,RAF1,CDC14B,SNCA,BID,BAD,BCL2L13,DIABLO,PMAIP1,BOK,NDEL1,TMEM173,MAPK3,ERN1,PTPLAD1,P2RX7,OSBPL8,SIRT1,ADRA1B,GNAZ,PTGER4,SPG20,ATF2,BDH1,GAPDH,HK2,NRXN1,CNP,NPC1,SDHB,CHCHD5,SDHA,PMPCB,COX19,CAT,SDHC,OPA1,NUP62,RPS6KB1,ARG1,SLC44A1,LPIN1,CEPT1,SLC27A1,GK,CHDH,PLA2G4C,PLCB1,COQ…
+/0	4008	Ractome	REACTOME_TRANSMISSION_ACROSS_CHEMICAL_SYNAPSES	73	3528	186	17473	1.6e-09	6.5e-05	1.94379	SNAP25,SLC1A1,SYT1,VAMP2,SLC1A6,GLS,SLC17A7,STX1A,CACNB4,RAB3A,SLC1A7,STXBP1,ADCY3,CAMK2D,EPB41L1,DLG1,CACNA1B,GRIK2,ADCY9,ADCY1,ADCY7,RAF1,RASGRF1,PRKCB,HRAS,CACNB3,PRKACB,GNG3,GNAI2,CAMK4,GNG2,GNAI3,GRIK3,GRIN1,ABAT,GABRG2,ACHE,PLCB1,GAD2,GRIN2A,SLC22A2,GABRB3,GABRA2,GABRA1,NEFL,AP2M1,AP2A2,AP2B1,MDM2,GRIA1,CACNA2D3,CACNG3,NCALD,DLG3,KCNJ4,CHRNB3,KCNJ16,KCNJ6,NSF,GABBR2,GRIA3,GRIA2,GRIA4,SYN2,R…
+/0	4008	GO-BP	GO_PROTEIN_POLYUBIQUITINATION	89	3528	243	17473	1.76e-09	7.2e-05	1.81394	TRIM36,NEDD4L,UBE2S,TRAF2,PSMA4,PSMC5,PSMA5,PSMC6,UBE2N,PSME4,PSME1,PSMD10,TRIM5,ITCH,PSMF1,PSMC1,PSMD3,UBE2D3,PSMD4,SKP1,PSMD12,PSMD7,PSMC3,UBE2D2,PSME3,TNFAIP3,ANAPC11,CDC27,ANAPC7,CDC16,SKP2,UBE2E1,TOPORS,RNF14,UBE3A,SHARPIN,UBE2K,RNF41,SMURF1,LRSAM1,HUWE1,PRPF19,UBE2G2,FBXO2,FBXO6,RNF144A,RNF146,RNF126,HECTD2,UBR5,UBE2W,RNF139,RNF6,RNF115,SIAH2,UBE2H,ZNRF1,TRIP12,SMURF2,NPEPPS,KLHDC5,KLHL3,C1…
+/-	5318	GO-CC	GO_GOLGI_MEMBRANE	255	4601	703	17473	2.08e-09	8.5e-05	1.37753	PNPLA8,TBC1D20,TMF1,ATP2C1,ARAP1,RHOQ,CUL3,ARRB1,ARFIP2,PRKCI,GPER,CLN3,GNAS,RAB1A,GOLGA2,BOK,RASGRP1,USP6NL,SCARA3,UNC93B1,TLR7,HLA-DPA1,NRAS,MAPK8IP3,PLCE1,PDGFC,PDGFB,HLA-E,GRM6,HYAL2,ACER3,ABCG1,SERINC3,NOS3,FUT7,ST3GAL5,ST6GALNAC1,ST8SIA4,ST3GAL4,ST3GAL1,ST6GALNAC4,ST6GALNAC6,ST8SIA3,ST3GAL6,TAPBP,CHST6,ST6GAL1,CHST2,CHST5,SLC35A3,CSPG5,CHST1,HS6ST2,B3GALT6,HS3ST2,XYLT1,CHST3,CHST12,XYLT2,AC…
+/-	5318	GO-CC	GO_GOLGI_APPARATUS_PART	313	4601	893	17473	2.2e-09	8.9e-05	1.33109	PNPLA8,VAMP2,TBC1D20,TMF1,ATP2C1,ARAP1,TRIP10,RHOQ,NCK2,CUL3,ARRB1,ARFIP2,PRKCI,RAB13,GPER,CLN3,GNAS,RAB1A,GOLGA2,BOK,RASGRP1,WNT5A,USP6NL,SCARA3,UNC93B1,TLR7,HLA-DPA1,NRAS,MAPK8IP3,PLCE1,GAS6,TOM1L1,PDGFC,PDGFB,HLA-E,TGFB1,GRM6,HYAL2,ACER3,ABCG1,SERINC3,NOS3,ATP7A,FUT7,ST3GAL5,ST6GALNAC1,ST8SIA4,ST3GAL4,ST3GAL1,ST6GALNAC4,ST6GALNAC6,PCSK5,ST8SIA3,ST3GAL6,TAPBP,PLEKHA8,CHID1,CHST6,ST6GAL1,CHST2,C…
-/+	4157	GO-CC	GO_NEURON_PROJECTION	261	3487	942	17473	2.45e-09	0.0001	1.38837	SLC1A2,APBA1,SYT1,SLC17A7,CPLX1,GLRA1,PRKCZ,ACTN2,MYO5A,KCNJ2,CAMK2D,PPP1R9A,ABI1,RUFY3,CRHR2,LIMK1,CNN3,KLHL1,ARPC2,MARCKS,SRC,PTK2B,CDC42,TAOK2,CDK5,ITPKA,ERMN,OPHN1,CORO1A,DBN1,NRCAM,P2RX1,CHRNA4,KCND2,CNTNAP1,GNAS,ADCY2,CALM1,ADCYAP1,RET,CASP8,NDEL1,UBB,HMGB1,MAPK8IP3,GRM1,GNG3,GNAI2,MAP3K12,ADORA1,HTR2A,UCN,TPX2,BMPR2,PTGER3,TGFB1,CHRM4,CHRM2,GRM6,OPRK1,PTPRK,CDH13,CRH,FSTL3,NRXN1,PARK2,SNCG…
+/-	5318	GO-BP	GO_MRNA_METABOLIC_PROCESS	226	4601	611	17473	2.56e-09	0.0001	1.4047	RBM38,HNRNPA0,ELAVL1,PRKACA,UBA52,ERN1,HNRNPK,EXOSC3,EXOSC6,PPARGC1A,RPL22,RC3H1,RBM17,RSRC1,HNRNPM,SLU7,SRSF1,PQBP1,SFSWAP,CELF4,RPL10,RPS9,GSPT1,EIF4E,PAIP1,PCBP2,RPS3,RPS29,GTF2H3,RPL24,RPS4X,EIF2C2,PABPC1,RPLP0,RPS10,RPL26L1,EIF4B,RPL11,RPL6,RPL18,RPL9,RBM4,CNOT3,CNOT2,PAF1,SF3B14,THRAP3,SNW1,MBNL1,ALKBH5,LSM4,SNRPD1,AKAP17A,CEBPG,PNN,XAB2,PRPF19,NUDT16,CNOT7,PTCD2,KHSRP,RNPS1,LSM2,SMG8,NT5C3…
+/-	5318	GO-BP	GO_CATABOLIC_PROCESS	572	4601	1773	17473	2.57e-09	0.0001	1.22519	TOR1A,DLD,OGDH,ALDH4A1,AASS,PNPLA8,PAFAH1B1,PLCD4,BRSK2,GPD1L,NEDD4L,TRIM32,CUL3,ARRB1,KCTD13,CDK5,CLN3,ATP1B1,CALM1,ANAPC10,UBE2S,COL4A3,CASP3,BAD,PMAIP1,TBC1D5,PSMA4,PSMC5,PSMA7,CTSB,CYLD,PSMB1,PSMB8,PSME4,PLD2,PSMD10,PSMB6,PSMB7,ITCH,BTRC,PSMB9,UBC,PSMD13,PSMC1,PSMD3,PSMB2,PSMD11,HMGB1,UBE2D3,SKP1,PLA2G6,PSMD12,PIK3CA,PSMC3,UBE2D2,PSME3,PSMB4,PDE4B,TNFAIP3,PSMD14,UBA52,ERN1,AXIN1,PLCE1,P2RX7,F…
+/-	5318	GO-BP	GO_PROTEIN_PHOSPHORYLATION	328	4601	944	17473	2.64e-09	0.00011	1.31952	MAPKAPK2,NF1,BRSK2,CDC42BPA,FGF10,MINK1,RICTOR,SPTAN1,KIT,PRKCZ,CDC42BPB,PTK7,CAMK2D,ABI1,BCR,ABL1,MYLK3,CUL3,PDGFRA,SRC,PTK2B,TAOK2,CDK5,PRKCI,ITPKA,MEF2A,ADORA2B,CALM1,RAF1,MAPK9,RASGRP1,NTRK3,RASGRF1,WNT5A,PSMA4,PSMC5,PSMA7,PRKCB,PSMB1,PIK3R1,PSMB8,PSME4,STK11,MAPK1,HCK,PSMD10,PSMB6,PSMB7,PRKCD,PAK2,PTPN6,BTRC,TAB3,GRB2,PSMB9,UBC,PSMD13,TLR7,PRKCQ,PSMC1,PSMD3,PSMB2,PSMD11,PTK2,SKP1,PRKACA,NRAS…
+/0	4008	GO-BP	GO_MEMBRANE_ORGANIZATION	253	3528	899	17473	2.82e-09	0.00011	1.3938	SNAP25,SYT1,VAMP2,STX1A,STXBP1,CLN8,PAFAH1B1,WHAMM,RALA,WASL,MYO5A,MYH10,ANK2,AIF1,EPB41L3,DOCK2,ELMO1,TAOK2,CDK5,DLG1,CAPN3,RAB13,ANK3,CLN3,GRIK2,YWHAE,RAB1A,DNAJA3,BID,BAD,BAX,NDEL1,TBC1D1,TBC1D4,PRKCB,ITGB2,PRKCD,RFTN1,CACNB3,MYO1C,FCER1G,FYB,HSP90AA1,P2RX7,EGFR,ADORA1,OSBPL8,RPLP1,GAS6,CCDC88A,CTSC,GNAI3,RAB8B,HK2,NLGN4X,NRXN1,NLGN3,SPTBN4,BBS2,CNTN2,NRXN2,NPC1,HYAL2,MBP,OPA1,LPCAT2,DHCR24,AT…
+/0	4008	GO-CC	GO_CELL_BODY	154	3528	494	17473	3.24e-09	0.00013	1.54395	CCT2,GOT2,DRD4,CPLX1,PSEN1,AGFG1,PAFAH1B1,KIAA1598,MYO5A,MYH10,CAMK2D,AIF1,CRHR2,COBL,PTK2B,CDC42,CDK5,ERMN,CACNA1B,SCN1A,SCN3A,GRIK2,KCNA1,KCNA2,CCK,NDEL1,HSP90AA1,DAXX,P2RX7,GNG3,TGFB3,GNAI2,ADORA1,PRKAR2B,TPX2,ADNP,MAPK8IP2,ACVRL1,BMPR2,OPRM1,TGFB1,VIP,GNAZ,CHRM2,GRIK3,OPRK1,PPARGC1A,ENO2,ASCL1,NRXN1,SNCG,GRIN1,SEZ6L,NLGN3,SPTBN4,MAPT,SHANK2,UCHL1,EPHA4,CNTN2,LRP1,ATP2B1,GLRX2,MBP,ENDOG,GNRH1,…
+/-	5318	GO-CC	GO_TRANSFERASE_COMPLEX	254	4601	703	17473	3.41e-09	0.00014	1.37212	DLD,OGDH,MRPS36,TBPL1,KLHL1,CUL3,KCTD13,SORBS1,PRKAR1A,ANAPC10,UBE2S,CDKN1B,PYCARD,TBC1D5,PIK3R1,EP300,BTRC,PIK3R2,SKP1,PRKACA,PRKACB,PIK3CA,UBE2D2,CHUK,ERN1,TRAF7,PRKAR2A,PRKAR1B,CAB39,SIRT1,RNF168,RNF19B,PIK3CG,ERCC1,PPARGC1A,DHTKD1,PFKL,ABAT,RPN2,KAT6A,TP53,SPTLC2,DPM1,DPM2,GTF2H3,PRKAB2,OGT,PRPS1,ANAPC11,CDC27,CDC26,SKP2,NAA15,MED1,PAF1,KAT2A,TOPORS,DNA2,POLD3,POLD4,MED24,MED14,MED17,PCGF2,BE…
+/0	4008	GO-BP	GO_CELLULAR_MACROMOLECULE_LOCALIZATION	331	3528	1234	17473	3.42e-09	0.00014	1.32847	APBA1,VAMP2,STX1A,RAB3A,STXBP1,CASC5,RALA,WASL,MYO5A,RYR2,ANK2,RHOU,EPB41L3,RAN,KRAS,OBSL1,CDC42,TAOK2,CDK5,RAC2,DLG1,CORO1B,CAPN3,RAB13,ANK3,CNTNAP1,GRIK2,YWHAE,KCNA1,RAB1A,DNAJA3,BID,VCP,BAD,MAPK9,BAX,RUNDC1,TBC1D15,TBC1D30,TBC1D5,TBC1D9,SGSM1,TBC1D1,TBC1D4,TBC1D12,TBC1D9B,ITGB2,PSMD10,UNC93B1,RFTN1,CACNB3,MYO1C,FCER1G,FYB,HSP90AA1,TNFAIP3,CD81,TGFB3,BMP4,EGFR,ADORA1,OSBPL8,STRADA,RPLP1,GAS6,ST…
+/-	5318	GO-MF	GO_ADENYL_NUCLEOTIDE_BINDING	496	4601	1514	17473	3.45e-09	0.00014	1.24415	HSPE1,TOR1B,CCT2,TOR1A,MAPKAPK2,ACLY,PMVK,MVK,ACACB,ACACA,PNPLA8,KCNJ10,ADCY3,ATP2C1,BRSK2,CDC42BPA,MINK1,KIT,PRKCZ,MYH9,CDC42BPB,PTK7,MYO5A,MYH10,ACTC1,CAMK2D,MYH14,SWAP70,BCR,ABL1,ACTR3C,MYLK3,PDGFRA,SRC,PTK2B,TAOK2,CDK5,PIP5K1C,PRKCI,ITPKA,PRKAR1A,CACNA1B,ATP1A2,P2RX1,ATP1A1,ATP1B1,SCN8A,ADCY2,ADCY6,ADCY9,ADCY7,RAF1,UBE2S,MAPK9,NTRK3,PSMC5,PRKCB,STK11,MAPK1,HCK,PRKCD,PAK2,PRKCQ,PSMC1,IFIH1,UBE…
+/-	5318	GO-BP	GO_PROTEIN_UBIQUITINATION	231	4601	629	17473	3.53e-09	0.00014	1.39469	NEDD4L,TRIM32,KLHL1,CUL3,ARRB1,KCTD13,ANAPC10,UBE2S,PSMA4,PSMC5,PSMA7,PSMB1,PSMB8,PSME4,PSMD10,PSMB6,PSMB7,ITCH,BTRC,PSMB9,UBC,PSMD13,PSMC1,PSMD3,PSMB2,PSMD11,UBE2D3,SKP1,PSMD12,PSMC3,UBE2D2,PSME3,PSMB4,TNFAIP3,PSMD14,UBA52,TRAF7,TRAF4,SIRT1,RNF168,RNF19B,AKT1,RNF165,RC3H1,ANAPC11,CDC27,CCNB1,CDC26,SKP2,MIB1,SOCS7,MED1,KDM2B,PAF1,NEURL,TOPORS,MED24,MED17,ZBTB16,LNPEP,UBE2K,CUL4A,MDM2,TRIM17,FANCF…
+/-	5318	GO-BP	GO_ORGANELLE_LOCALIZATION	163	4601	415	17473	3.94e-09	0.00016	1.49161	TOR1A,SYT1,RIMS1,VAMP2,STX1A,CPLX1,TBC1D20,PVRL2,PAFAH1B1,FGF10,KIT,PRKCZ,MYH9,EZR,DTNBP1,MYO5A,MYH10,SUN2,SDAD1,SPIRE1,ARHGEF2,FMN2,CUL3,CDK5,PIP5K1C,DLG1,MEF2A,SPIRE2,CLN3,RAB1A,GOLGA2,SNCA,RASGRP1,NDEL1,SCRIB,STK11,PLD2,PTK2,P2RX7,MARK2,HIF1A,PIK3CG,CHGA,DAB1,NRXN1,BBS2,OPA1,CANX,PCLO,RIMS2,RAB11B,OGT,CCNB1,ARL6,BBS7,COL7A1,PCM1,KIF3A,PLXNA2,MKKS,KAT2A,TMED2,MFN2,CSNK1D,TERF1,CHMP2B,MTM1,SLC4A…
+/-	5318	GO-BP	GO_CYTOSKELETON_ORGANIZATION	295	4601	838	17473	3.96e-09	0.00016	1.33688	TOR1A,NF1,PVRL2,AGFG1,PAFAH1B1,ATP2C1,EPS8,FRY,RHOA,BRSK2,CDC42BPA,FGF10,MINK1,RICTOR,SPTAN1,MKLN1,RALA,KIT,FLNA,RAP2A,MICALL2,CXADR,PARVB,FRYL,ARAP1,PRKCZ,MYH9,CDC42BPB,EZR,DTNBP1,PTK7,KIAA1598,DES,TNNT2,MYH10,WIPF3,WIPF1,SUN2,ACTC1,MYH14,WASF2,RND1,NEBL,FMNL2,AIF1,WDR1,WASF3,ABI1,EPB41L3,ARHGEF11,CAPZB,FGD4,NISCH,SDAD1,CFL1,MRAS,FLII,EPB41L1,NPHP4,ZYX,EVL,SWAP70,BCL6,ARHGEF17,PALLD,FMNL1,CORO1C…
+/0	4008	GO-BP	GO_SINGLE_ORGANISM_CELLULAR_LOCALIZATION	252	3528	898	17473	4.04e-09	0.00016	1.38983	SNAP25,SYT1,VAMP2,STX1A,CPLX1,RAB3A,STXBP1,PSEN1,PAFAH1B1,KIT,DTNBP1,WASL,MYO5A,ANK2,EPB41L3,SDAD1,RAN,DOCK2,CDC42,TAOK2,CDK5,PIP5K1C,DLG1,CAPN3,SPIRE2,RAB13,ANK3,CLN3,GRIK2,RAB1A,DNAJA3,BID,BAD,MAPK9,BAX,RASGRP1,NDEL1,SCRIB,ITGB2,RFTN1,CACNB3,MYO1C,FCER1G,FYB,HSP90AA1,PIK3CD,P2RX7,TGFB3,EGFR,ADORA1,OSBPL8,RPLP1,GAS6,GCKR,CTSC,TGFB1,HES1,CHGA,RAB8B,NRXN1,SPTBN4,MAPT,BBS2,UCHL1,NRXN2,NPC1,BLOC1S1,…
+/0	4008	GO-CC	GO_MAIN_AXON	32	3528	58	17473	4.24e-09	0.00017	2.7325	CAMK2D,SCN1B,EPB41L3,CRHR2,DLG1,ERMN,ANK3,SCN1A,SCN2A,CNTNAP1,KCNA1,KCNA2,SCN8A,CCK,ADORA1,SPTBN4,APP,CNTN2,MBP,TNFRSF1B,NFASC,DAG1,PARD3,ROBO2,DAGLA,KCNAB1,KIF13B,SPOCK1,KCNQ2,TUBB4A,BIN1,LRRC7
+/0	4008	KEGG	KEGG_ENDOCYTOSIS	71	3528	183	17473	4.76e-09	0.00019	1.92153	KIT,ARAP1,NEDD4L,PDGFRA,CDC42,PIP5K1C,IQSEC1,ADRB1,HRAS,ITCH,EGFR,ERBB4,RAB11FIP2,RAB11FIP5,CHMP2B,AP2M1,HLA-F,RAB5B,AP2A2,CLTC,AP2B1,PARD6A,PARD3,PARD6G,DNM1L,RNF41,MDM2,VPS36,VPS37A,VPS37B,STAM2,VPS37D,STAM,SMURF1,VPS28,VPS4A,GIT2,CCR5,SMURF2,WWP1,SH3KBP1,RAB11A,RAB11FIP4,CHMP5,HSPA2,STAMBP,RABEP1,CSF1R,ASAP1,DNM3,EPS15,DNAJC6,PIP4K2B,PIP5K1B,RAB22A,VPS45,RAB5C,RAB31,IGF1R,SH3GL3,SH3GL1,ZFYVE20…
+/0	4008	GO-CC	GO_MITOCHONDRIAL_MEMBRANE_PART	68	3528	173	17473	5.34e-09	0.00022	1.94671	BID,BDH1,SDHB,UQCRB,SDHA,PMPCB,NNT,SDHD,UQCRC2,ATP5G3,OPA1,ATPIF1,SLC25A6,NDUFA7,CPT1A,ATP5B,MFN2,FIS1,TIMM50,BNIP3,NDUFS1,MFF,ATP5G1,ATP5D,ATP5F1,ATP5E,ATP5A1,ATP5J,ATP5G2,TOMM70A,COX8A,TOMM22,NDUFB9,TOMM5,CCDC90A,NDUFS4,NDUFAF1,NDUFA8,NDUFA10,NDUFB2,NDUFS7,NDUFA5,NDUFA3,UQCRFS1,COX6A1,COX5A,NDUFA12,NDUFB7,NDUFB6,NDUFS3,NDUFA6,NDUFA4,COX15,COX7A2,GDAP1,FOXRED1,TMEM70,TOMM40L,ARMCX3,TIMM17A,AKAP1…
+/0	4008	GO-BP	GO_PHOSPHORYLATION	328	3528	1228	17473	6.61e-09	0.00027	1.32286	DLD,NF1,PAK1,BRSK2,CDC42BPA,KIT,CDC42BPB,TTN,CAMK2D,FGF12,ABI2,KRAS,PDGFRA,PTK2B,TAOK2,CDK5,PIP5K1C,ITPKA,ADORA2B,RAF1,MAPK9,CYCS,RASGRP1,NTRK3,RASGRF1,PSMA4,PSMC5,PSMA5,PRKCB,PSMC6,PIK3CB,HRAS,PSME4,PSME1,PSMD10,PAK3,PRKCD,PIK3C3,TAB3,GRB2,PSMF1,THY1,TLR7,PSMC1,PSMD3,PSMD4,SKP1,TNIP2,PSMD12,PRKACB,PSMD7,FYB,PIK3CA,PSMC3,PSME3,HSP90AA1,BTK,PIK3CD,MAP3K9,SPAG9,DAXX,ERN1,MAP3K2,ERCC6,MAP2K1,P2RX7,D…
+/0	4008	GO-BP	GO_INTRACELLULAR_SIGNAL_TRANSDUCTION	406	3528	1572	17473	8.12e-09	0.00033	1.27912	FKBP1B,RBM38,NMUR2,NF1,RAB3A,ARL6IP5,PSEN1,PLCD4,ADCY3,PAK1,BRSK2,CDC42BPA,RALA,KIT,CDC42BPB,KIAA1598,RYR2,CAMK2D,FGF12,WASF2,ANK2,RHOU,AIF1,ARHGEF11,ABI2,CFL1,RAN,KRAS,DOCK2,PDGFRA,ELMO1,RND3,PTK2B,CDC42,TAOK2,ARFIP2,RAC2,RACGAP1,PRKAR1A,RAB13,ATP1A2,SLC8A1,AKAP7,SCN2A,YWHAE,ADORA2B,ADCY9,ADCY1,ADCY7,RAF1,RAB1A,DNAJA3,BID,CASP3,TRAF2,BAD,MAPK9,CYCS,DIABLO,TNFRSF10B,BAX,RASGRP1,RASGRF1,PSMA4,PSMC…
-/+	4157	GO-CC	GO_SYNAPSE	214	3487	754	17473	8.82e-09	0.00036	1.42219	PPFIA3,APBA1,SYT1,BZRAP1,RIMS1,SLC17A7,CHRM5,CPLX1,GLRA1,MYH9,ACTN2,DES,KCNJ2,CAMK2D,PPP1R9A,ABI1,NPHP4,BCR,CNN3,ARPC2,MARCKS,SRC,PTK2B,CDK5,PIP5K1C,ITPKA,OPHN1,IQSEC3,NRCAM,P2RX1,CHRNA4,KCND2,CHRNB2,CAP2,ADCYAP1,NDEL1,SCRIB,PLD2,GRM1,GNG3,ADORA1,MAPK8IP2,BMPR2,CADM1,CHRM4,HRH3,CHRM2,GRM6,OPRK1,MECP2,NRXN1,PARK2,SHANK1,GRIN1,CHRNA5,NLGN3,MAPT,SPTBN2,SHANK2,GABRG2,HOMER1,NRXN2,CX3CL1,MME,ACHE,GAD2…
+/-	5318	GO-BP	GO_MRNA_PROCESSING	167	4601	432	17473	9.68e-09	0.00039	1.46807	RBM38,HNRNPA0,ELAVL1,PRKACA,ERN1,HNRNPK,PPARGC1A,RBM17,RSRC1,HNRNPM,SLU7,SRSF1,PQBP1,SFSWAP,CELF4,PCBP2,GTF2H3,PABPC1,RBM4,PAF1,SF3B14,THRAP3,SNW1,MBNL1,ALKBH5,LSM4,SNRPD1,AKAP17A,PNN,XAB2,PRPF19,PTCD2,KHSRP,RNPS1,LSM2,MAGOHB,PRPF18,LSM7,CCRN4L,NCBP2,HNRNPD,PAN2,LSM5,RBM8A,PNPT1,USP4,LGALS3,AKAP8L,CCAR1,SUPT5H,CCNH,WTAP,PRPF40A,SON,TXNL4B,THOC6,PDCD7,PUF60,CELF1,PABPC1L,RBFOX2,THOC2,CELF3,SART3,S…
+/-	5318	GO-BP	GO_RNA_PROCESSING	292	4601	835	17473	1.01e-08	0.00041	1.32804	RBM38,HNRNPA0,ELAVL1,PPP1R9B,RPS27L,PRKACA,UBA52,ERN1,SMAD2,HNRNPK,SIRT1,EXOSC3,EXOSC6,PPARGC1A,CHD7,HSD17B10,RPL22,RBM17,RSRC1,HNRNPM,SLU7,SRSF1,PQBP1,SFSWAP,CELF4,RPL10,RPS9,PCBP2,RPS3,AARS2,RPS29,GTF2H3,RPL24,RPS4X,EIF2C2,PABPC1,RPLP0,RPS10,MRPL44,RPL26L1,RPL11,RPL6,RPL18,RPL9,RBM4,SMAD1,DICER1,PAF1,RRP7A,SF3B14,CSNK1D,WDR36,NOP10,THRAP3,SNW1,RRP8,MBNL1,ALKBH5,LSM4,RRAGC,SNRPD1,AKAP17A,TRMT1L,…
+/-	5318	GO-MF	GO_CYTOSKELETAL_PROTEIN_BINDING	287	4601	819	17473	1.08e-08	0.00044	1.3308	TOR1A,GIPC1,VAMP2,STX1A,PAFAH1B1,EPS8,RHOA,SPTAN1,RALA,FLNA,MICALL2,PARVB,MYH9,EZR,KIAA1598,CACNB2,TPM4,MYO5A,DES,TNNT2,MYH10,WIPF3,WIPF1,SUN2,ACTC1,CAMK2D,SNTA1,MYH14,WASF2,ANK2,NEBL,FMNL2,AIF1,WDR1,WASF3,ABI1,EPB41L3,CAPZB,FGD4,CFL1,FLII,EPB41L1,EVL,PALLD,FMNL1,CORO1C,INF2,MYOZ1,FMN1,SPIRE1,FSCN3,FLNB,PPP1R9B,TRIM32,ABL1,ARHGEF2,ACTR3C,KLHL1,PHACTR4,VASP,ARPC4,CORO2B,ARPC2,NCK2,IQGAP2,MARCKS,LI…
+/0	4008	KEGG	KEGG_UBIQUITIN_MEDIATED_PROTEOLYSIS	57	3528	138	17473	1.12e-08	0.00046	2.04567	NEDD4L,UBE2S,UBE2N,ITCH,UBE2D3,SKP1,UBE2D2,ANAPC11,CDC27,ANAPC7,CDC16,SKP2,UBE2E1,HERC1,PIAS1,UBE3A,UBE2K,CUL5,CUL4A,MDM2,FANCL,SMURF1,HUWE1,UBA6,PRPF19,UBE2G2,UBE2J1,FBXO2,UBR5,UBE2W,UBE2H,TRIP12,SMURF2,WWP1,STUB1,RBX1,UBE2R2,CDC34,SIAH1,UBE2I,RCHY1,TCEB1,UBE2L6,CUL4B,KLHL9,UBE2F,PIAS4,UBE2E2,UBE2M,TRIM37,UBE2O,MGRN1,RHOBTB2,SAE1,RFWD2,UBE2E3,UBE2QL1
+/-	5318	GO-BP	GO_MODULATION_OF_SYNAPTIC_TRANSMISSION	124	4601	301	17473	1.15e-08	0.00047	1.56448	TOR1A,PPFIA3,DRD4,SYT1,RIMS1,GIPC1,VAMP2,STX1A,NF1,KCNJ10,MINK1,KIT,PRKCZ,DTNBP1,NISCH,PPP1R9B,PTK2B,CDK5,ITPKA,DBN1,GPER,ATP1A2,KCNMB4,GRIK2,ADCYAP1,SNCA,RASGRF1,MAPK1,PRKACA,PLA2G6,GRM1,GNAI2,ADORA1,ADNP,MAPK8IP2,HNRNPK,DNM1,RAPGEF2,GRM3,GRIK3,GRM6,PTGER4,CNR1,PPARGC1A,CRH,MECP2,NLGN4X,NRXN1,SNCG,SHANK1,GRIN1,ABAT,SHANK3,NLGN3,SHANK2,USP46,PCDH17,EDN1,GSK3B,ACHE,GLUL,CELF4,EIF4EBP2,RIMS2,CSPG5,…
+/-	5318	GO-CC	GO_CYTOSKELETON	623	4601	1967	17473	1.15e-08	0.00047	1.20282	CCT2,TOR1A,MAPKAPK2,ACACA,STX1A,ARL6IP5,SLC7A11,PAFAH1B1,FRY,RHOA,BRSK2,CDC42BPA,SPTAN1,FLNA,MICALL2,PARVB,PRKCZ,MYH9,CDC42BPB,EZR,KIAA1598,TPM4,MYO5A,DES,TNNT2,MYH10,WIPF3,WIPF1,ACTC1,SNTA1,MYH14,WASF2,ANK2,RND1,NEBL,AIF1,WDR1,WASF3,ABI1,EPB41L3,CAPZB,FGD4,CFL1,FLII,EPB41L1,NPHP4,ZYX,EVL,SWAP70,PALLD,CORO1C,TRIP10,MYOZ1,FMN1,SPIRE1,FSCN3,FLNB,PPP1R9B,TRIM32,ABL1,ARHGEF2,ACTR3C,KLHL1,MYLK3,VASP,R…
+/-	5318	GO-BP	GO_MEMBRANE_ORGANIZATION	311	4601	899	17473	1.16e-08	0.00047	1.31376	TOR1B,TOR1A,SYT1,RIMS1,VAMP2,STX1A,TBC1D20,PVRL2,PAFAH1B1,RALA,FLNA,RAP2A,PRKCZ,MYH9,EZR,CACNB2,MYO5A,NUP155,MYH10,SUN2,SCN3B,ANK2,AIF1,EPB41L3,CUL3,ELMO1,TAOK2,CDK5,DLG1,PRKCI,CAPN3,RAB13,GPER,NRCAM,ANK3,CLN3,GRIK2,YWHAE,ATP1B1,RAB1A,GOLGA2,SNCA,BID,BAD,PMAIP1,NDEL1,TBC1D4,PRKCB,PRKCD,CD4,RFTN1,CACNB3,DOCK1,HSP90AA1,UBA52,P2RX7,TP73,ADORA1,OSBPL8,GAS6,CCDC88A,RAPGEF2,RAB8B,ATF2,SH3PXD2B,HK2,NLGN…
+/-	5318	Ractome	REACTOME_NGF_SIGNALLING_VIA_TRKA_FROM_THE_PLASMA_MEMBRANE	67	4601	137	17473	1.19e-08	0.00048	1.85725	MAPKAPK2,ADCY3,RHOA,RICTOR,RALA,SRC,MEF2A,PRKAR1A,ADCY2,CALM1,ADCYAP1,ADCY6,ADCY9,ADCY7,RAF1,CDKN1B,CASP9,BAD,PIK3R1,MAPK1,CRK,PRKCD,GRB2,PIK3R2,PRKACA,NRAS,PRKACB,PIK3CA,MAPK3,CHUK,DUSP6,DUSP7,SHC2,MAPK11,MAP2K5,FRS2,KIDINS220,RAPGEF1,PRKAR2A,PRKAR1B,ADRBK1,DNM1,CAMK4,AKT1,RPS6KB2,TSC2,AP2A1,CLTC,AP2B1,CLTA,PPP2CB,PPP2R1B,FOXO3,MDM2,IRS2,IRS1,PPP2R1A,FOXO4,RPS6KA1,RPS6KA2,PHLPP1,AKT1S1,MAPKAP1,D…
+/-	5318	GO-BP	GO_PROTEIN_CATABOLIC_PROCESS	213	4601	579	17473	1.24e-08	0.0005	1.39706	TOR1A,BRSK2,NEDD4L,TRIM32,CUL3,ARRB1,KCTD13,CLN3,ANAPC10,UBE2S,PMAIP1,PSMA4,PSMC5,PSMA7,CTSB,CYLD,PSMB1,PSMB8,PSME4,PSMD10,PSMB6,PSMB7,ITCH,BTRC,PSMB9,UBC,PSMD13,PSMC1,PSMD3,PSMB2,PSMD11,UBE2D3,SKP1,PSMD12,PSMC3,UBE2D2,PSME3,PSMB4,TNFAIP3,PSMD14,UBA52,AXIN1,P2RX7,TOM1L1,SIRT1,RNF168,RNF19B,FAM123B,USP46,AKT1,IDE,RNF165,TP53,GSK3B,ARNTL,FAP,PCBP2,MGEA5,GPC1,ANAPC11,CDC27,CCNB1,CDC26,SKP2,TOPORS,TP…
+/-	5318	GO-CC	GO_VESICLE_MEMBRANE	192	4601	512	17473	1.24e-08	0.0005	1.42412	TOR1A,DRD4,SYT1,GIPC1,VAMP2,SLC17A7,STX1A,SLC17A6,RALA,DTNBP1,CAMK2D,SPIRE1,RHOQ,NCK2,FMN2,ARRB1,TAOK2,RAC2,CORO1A,SPIRE2,RAB13,GPER,YWHAE,SNCA,TBC1D5,WNT5A,TBC1D4,GRB2,UBC,HLA-DPA1,ADAM8,CD46,TMEM173,CD36,TLR1,UBA52,GPRC5B,HLA-E,CHGA,RAB8B,LRP1,SCARF1,INPP5B,PLA1A,NOS3,DCT,SMO,CAMK2G,PTPRN2,RAB11B,SLC6A17,SLC17A5,CSPG5,ANPEP,ATP6V0D1,TMED2,LAMP2,B2M,ABCC8,AQP6,TMEM30A,MFSD10,ATP8A1,KIF1B,AP3S1,R…
+/-	5318	GO-CC	GO_EXOCYTIC_VESICLE_MEMBRANE	35	4601	56	17473	1.36e-08	0.00055	2.37353	SYT1,VAMP2,SLC17A7,STX1A,SLC17A6,DTNBP1,PTPRN2,RAB11B,SLC6A17,SLC17A5,ABCC8,DNM1L,BCL2L1,SYT5,SYT9,RPH3A,DOC2A,SYT7,SYT12,ZNRF1,SLC30A3,AMPH,SYN1,SV2A,VAMP1,SYNGR1,SCAMP5,SCAMP1,C19orf26,SV2C,ICA1,TMEM163,DMXL2,SYNPR,SYNGR2
+/0	4008	GO-CC	GO_INNER_MITOCHONDRIAL_MEMBRANE_PROTEIN_COMPLEX	47	3528	106	17473	1.5e-08	0.00061	2.19599	SDHB,UQCRB,SDHA,PMPCB,SDHD,UQCRC2,ATP5G3,ATPIF1,SLC25A6,NDUFA7,ATP5B,TIMM50,NDUFS1,ATP5G1,ATP5D,ATP5F1,ATP5E,ATP5A1,ATP5J,ATP5G2,COX8A,NDUFB9,NDUFS4,NDUFAF1,NDUFA8,NDUFA10,NDUFB2,NDUFS7,NDUFA5,NDUFA3,UQCRFS1,COX6A1,COX5A,NDUFA12,NDUFB7,NDUFB6,NDUFS3,NDUFA6,NDUFA4,FOXRED1,TIMM17A,CHCHD6,CHCHD3,APOO,C19orf70,C14orf2,USMG5
+/0	4008	GO-CC	GO_MITOCHONDRIAL_PART	262	3528	953	17473	1.57e-08	0.00064	1.36159	HSPE1,GOT2,DLD,IDH3B,GPT2,IDH3G,PDHB,PDHX,ACACB,AASS,GLS,SLC25A22,PSEN1,SLC25A12,RAF1,DNAJA3,BID,BAD,BCL2L13,CYCS,DIABLO,BAX,PRKAR2B,SPG20,SLC25A25,BDH1,HK1,OGDHL,HK2,ABAT,EPHA4,CS,SDHB,UQCRB,SDHA,PMPCB,IDH3A,NNT,MDH2,BLOC1S1,SDHD,UQCRC2,SUCLA2,ME3,PANK2,HSD17B10,GLRX2,ATP5G3,OPA1,RPS6KB1,GPD2,APOA1BP,ATPIF1,ALDH18A1,MTHFD2,PYCR1,MCCC1,AUH,ACAD8,ALDH6A1,MUT,ARG2,SLC25A32,ACSL1,ERBB4,AGK,MRPL17,TU…
+/0	4008	Ractome	REACTOME_NEURONAL_SYSTEM	96	3528	279	17473	1.66e-08	0.00067	1.70414	SNAP25,SLC1A1,SYT1,VAMP2,SLC1A6,GLS,SLC17A7,STX1A,CACNB4,RAB3A,SLC1A7,STXBP1,ADCY3,CAMK2D,KCNQ1,EPB41L1,DLG1,CACNA1B,KCNMB4,GRIK2,KCNA1,KCNA2,ADCY9,ADCY1,ADCY7,RAF1,RASGRF1,PRKCB,HRAS,CACNB3,PRKACB,GNG3,GNAI2,CAMK4,GNG2,GNAI3,GRIK3,GRIN1,ABAT,GABRG2,ACHE,PLCB1,GAD2,GRIN2A,SLC22A2,GABRB3,ABCC8,GABRA2,GABRA1,NEFL,AP2M1,AP2A2,AP2B1,HCN1,MDM2,STX12,GRIA1,KCNAB1,STX1B,STX4,CACNA2D3,PANX1,CACNG3,NCALD,…
+/0	4008	GO-MF	GO_LIGASE_ACTIVITY	129	3528	406	17473	1.76e-08	0.00072	1.57363	ACACB,TRIM36,NEDD4L,TRAF2,TRIM5,ITCH,TNFAIP3,TRAF7,LIG4,AACS,UCHL1,SUCLA2,GSS,CARNS1,ATPIF1,ASNS,MTHFD2,CAD,MCCC1,GMPS,ACSL1,PET112,FARSA,AARS,KARS,TARSL2,LRRC47,RARS2,MIB1,NEURL,TOPORS,TTLL5,HERC1,PIAS1,RNF14,UBE3A,SLC27A5,ACSL3,ATG3,PARP2,RNF41,FAAH,MDM2,FANCL,MEX3C,SMURF1,LRSAM1,ATG7,TRIM28,HUWE1,XRCC1,PJA2,UBR3,UBA6,CBLL1,PCCB,HLCS,PCCA,PRPF19,TRIM9,RNF144A,RNF146,RNF126,HECTD2,UBR5,RNF139,RN…
+/-	5318	GO-BP	GO_RNA_SPLICING_VIA_TRANSESTERIFICATION_REACTIONS	112	4601	267	17473	1.8e-08	0.00073	1.59302	HNRNPA0,ELAVL1,HNRNPK,RBM17,RSRC1,HNRNPM,SLU7,SRSF1,PQBP1,SFSWAP,CELF4,PCBP2,PABPC1,SF3B14,SNW1,LSM4,SNRPD1,PNN,XAB2,PRPF19,KHSRP,RNPS1,LSM2,PRPF18,LSM7,NCBP2,HNRNPD,LSM5,RBM8A,USP4,CCAR1,PRPF40A,TXNL4B,PDCD7,CELF1,CELF3,SART3,SRRT,SF3A3,PRPF3,PRPF8,LUC7L2,RBM22,SNRPD3,SF3A2,PRPF39,ISY1,SRSF5,SF1,GEMIN4,PRPF31,CDC40,PRMT7,YBX1,FUS,POLR2K,POLR2B,POLR2J,POLR2E,POLR2L,DDX39A,POLR2F,POLR2I,POLR2C,GTF…
+/-	5318	GO-CC	GO_NUCLEOPLASM_PART	252	4601	708	17473	1.85e-08	0.00075	1.35171	ANGEL2,TBPL1,PSME4,EP300,PRKACA,DAXX,HIF1A,SIRT1,ERCC1,HIPK1,PPARGC1A,SPTBN4,MORC3,ZMIZ1,KAT6A,TP53,ARNTL,PLCB1,RSRC1,HNRNPM,SLU7,SRSF1,PQBP1,GTF2H3,RBM4,OGT,SP3,MED1,PAF1,KAT2A,TOPORS,SP100,RPA2,NOP10,RAD51,NRIP1,PIAS1,MED16,MED24,MED14,MED17,THRAP3,BASP1,PCGF2,ZBTB16,MLLT3,MTDH,TIMM50,APPL1,MKNK2,SNW1,DAPK3,HINT1,ING2,CHD8,GATAD2B,CHD4,MDM2,ALKBH5,FAM48A,SUPT3H,FANCF,SENP2,AKAP17A,HDAC5,TDG,PPP…
+/-	5318	GO-BP	GO_REGULATION_OF_CATABOLIC_PROCESS	259	4601	731	17473	1.88e-08	0.00076	1.34554	EGLN2,ACACB,GIPC1,TMF1,BRSK2,FLNA,EZR,NEDD4L,TRIM32,ABL1,FMN2,CUL3,PTK2B,CDK5,CLN3,RAB1A,ANAPC10,GOLGA2,SNCA,CDKN1B,CASP3,BAD,TBC1D14,TBC1D5,WNT5A,TSC1,PSMA4,PSMC5,PSMA7,PSMB1,PSMB8,PSME4,STK11,EP300,PSMD10,PSMB6,PSMB7,PRKCD,ITCH,BTRC,TAB3,PSMB9,UBC,PSMD13,PSMC1,PSMD3,PSMB2,PSMD11,HMGB1,PIK3R2,PTK2,SKP1,PRKACA,ADAM8,PSMD12,RELA,PSMC3,PSME3,MAPK3,PSMB4,TNFAIP3,PSMD14,UBA52,ERN1,AXIN1,P2RX7,CD81,AD…
-/+	4157	GO-CC	GO_DENDRITE	139	3487	451	17473	1.95e-08	0.00079	1.54438	CPLX1,GLRA1,ACTN2,KCNJ2,PPP1R9A,RUFY3,CRHR2,CNN3,KLHL1,MARCKS,PTK2B,TAOK2,CDK5,ITPKA,OPHN1,DBN1,CHRNA4,KCND2,GNAS,ADCY2,RET,MAPK8IP3,GRM1,GNG3,GNAI2,ADORA1,HTR2A,UCN,BMPR2,CHRM2,GRM6,OPRK1,PTPRK,SHANK1,GRIN1,CHRNA5,NLGN3,MAPT,SHANK2,CNTNAP2,CHL1,GLRX2,APOD,GNRH1,MME,EIF4A3,ADC,NOV,SEMA3A,EIF2C2,RPS6,CPEB1,CPT1C,SLC1A4,BCAN,GRID2,CDK5R1,CALB1,PCDH8,KNDC1,ATXN10,NCDN,SLC12A5,GLRA3,ARC,GOPC,ANXA5,MA…
+/0	4008	GO-BP	GO_PROTEIN_CATABOLIC_PROCESS	172	3528	579	17473	1.98e-08	0.00081	1.47126	CLN8,BRSK2,NEDD4L,CLN3,UBE2S,VCP,TRAF2,PSMA4,PSMC5,CTSB,CYLD,PSMA5,PSMC6,UBE2N,PSME4,PSME1,PSMD10,ITCH,PSMF1,PSMC1,PSMD3,UBE2D3,PSMD4,SKP1,PSMD12,PSMD7,PSMC3,UBE2D2,PSME3,TNFAIP3,P2RX7,XBP1,CTSC,TBL1XR1,UCHL1,USP46,FAP,PCBP2,MGEA5,ANAPC11,CDC27,ANAPC7,CDC16,SKP2,UBE2E1,TMEM67,TOPORS,RAB7A,TPP1,KAT5,RNF14,UBE3A,PCYOX1,CTSD,APC,BNIP3L,BNIP3,UBE2K,CUL5,RNF41,PPP2R5C,BAG6,CUL4A,MDM2,VPS36,UBQLN1,ADAM…
+/0	4008	GO-MF	GO_HYDROLASE_ACTIVITY_ACTING_ON_ACID_ANHYDRIDES	230	3528	820	17473	2.07e-08	0.00084	1.38916	RAB3A,RALA,MYO5A,TNNT2,MYH10,RHOU,RAN,KRAS,RND3,CDC42,RAC2,RAB13,ATP1A2,RAB1A,VCP,PSMC5,PSMC6,HRAS,MYO1C,PSMC1,PSMC3,HSP90AA1,ERCC6,GNG3,GNAI2,GNL1,GNAI3,GNAZ,GNA12,RAB8B,CHD7,RAD54L,ATP2B1,EEF2,OPA1,ENPP2,NUDT3,ABCG1,NUDT10,NUDT12,CARNS1,GMPS,TUFM,EEF1A2,GSPT1,PPA1,GSPT2,EIF5,EFTUD1,DHX29,SLC25A42,GFM1,EFTUD2,ABCC5,ATP2B2,DICER1,ATP6V1D,RAB23,KIF3A,ATP5B,MFN2,DYNC2H1,KIF26B,RAB7A,RAD50,CDK7,ABCC…
+/0	4008	GO-BP	GO_NUCLEOBASE_CONTAINING_SMALL_MOLECULE_METABOLIC_PROCESS	161	3528	535	17473	2.17e-08	0.00088	1.49043	DLD,IDH3B,IDH3G,PDHB,PDHX,ACACB,CACNB4,TBPL1,ADCY3,GPD1L,DLG1,ATP1A2,ADCY9,ADCY1,ADCY7,VCP,BAD,CYCS,PDE4B,IL1B,TGFB1,GNAI3,SLC25A25,ENO1,HK1,ENO2,PGM1,PFKM,PFKP,GCK,PFKFB3,AK5,AMPD3,PFKL,OGDHL,HK2,MECP2,MDH1,UQCRB,PMPCB,NNT,MDH2,UQCRC2,PANK2,HMGCR,ATP5G3,G6PD,BHMT,NUDT3,NUDT12,SHMT1,ATIC,CAD,ALDH6A1,NMNAT1,GMPS,KARS,NDUFA7,SULT1A2,AMD1,SULT1B1,ATP2B2,HPRT1,PRPS1,AMPD2,NOX1,TXNRD1,ATP5B,NME5,RAD50…
+/-	5318	GO-CC	GO_TRANSPORT_VESICLE	135	4601	338	17473	2.58e-08	0.001	1.51681	TOR1A,APBA1,SYT1,GIPC1,VAMP2,SLC17A7,STX1A,SLC17A6,DTNBP1,CLN3,GNAS,GOLGA2,SNCA,NDEL1,HCK,HLA-DPA1,PDE4B,DNM1,HLA-E,CHGA,GRIN1,MME,C14orf1,ATP7A,PCSK1,COPS5,CDK16,PTPRN2,RAB11B,SLC6A17,SLC17A5,BGN,GRIN2A,ATP6V0D1,DISC1,COL7A1,TMED2,B2M,ABCC8,GABRA2,AQP6,TMEM30A,AP3S1,RAB3C,SAR1B,HLA-G,HLA-F,SEC24D,HLA-A,AP1S1,AP2A1,SEC31A,CLTC,SEC24A,CLTA,DNM1L,BCL2L1,SORT1,NRGN,ATP13A2,RAB1B,VAMP7,GRIA1,DLG4,CTS…
+/-	5318	GO-BP	GO_CELLULAR_CATABOLIC_PROCESS	434	4601	1322	17473	2.78e-08	0.0011	1.24673	TOR1A,DLD,OGDH,ALDH4A1,AASS,PNPLA8,NEDD4L,TRIM32,CUL3,ARRB1,KCTD13,CDK5,CALM1,ANAPC10,UBE2S,CASP3,PMAIP1,PSMA4,PSMC5,PSMA7,CTSB,CYLD,PSMB1,PSMB8,PSME4,PSMD10,PSMB6,PSMB7,ITCH,BTRC,PSMB9,UBC,PSMD13,PSMC1,PSMD3,PSMB2,PSMD11,HMGB1,UBE2D3,SKP1,PSMD12,PSMC3,UBE2D2,PSME3,PSMB4,PDE4B,TNFAIP3,PSMD14,UBA52,ERN1,AXIN1,TOM1L1,SIRT1,LPL,SESN2,EXOSC3,RNF168,RNF19B,EXOSC6,TGFB1,FAM123B,PPARD,BDH1,PGM1,TPI1,AMP…
+/-	5318	GO-CC	GO_AXON_PART	95	4601	219	17473	3.06e-08	0.0012	1.64738	DRD4,SYT1,VAMP2,CPLX1,PAFAH1B1,PRKCZ,DTNBP1,KIAA1598,CAMK2D,SCN1B,EPB41L3,MARCKS,DLG1,ERMN,GPER,NRCAM,ANK3,SCN2A,CNTNAP1,GRIK2,KCNA1,SCN8A,ADCYAP1,SNCA,NDEL1,MAPK8IP3,ADRA2C,ADORA1,HIF1A,HNRNPK,DNM1,CHRM2,GRIK3,OPRK1,ITGA2,CRH,NRXN1,GRIN1,SPTBN4,MBP,OPA1,PENK,GLUL,PTPRN2,ATP6V0D1,NFASC,RAPGEF3,CALB1,OLFM1,FKBP4,BLOC1S2,KIF1B,AP3S1,AP3D1,KIF3B,KIF1A,RAB21,AP1S1,PARD6A,APC,ROBO2,DAGLA,SIRT2,GRIA1,D…
+/0	4008	KEGG	KEGG_ALZHEIMERS_DISEASE	65	3528	169	17473	3.11e-08	0.0013	1.90487	PSEN1,CDK5,CACNA1D,BID,CASP3,BAD,CYCS,ERN1,IL1B,GRIN1,MAPT,APP,SDHB,UQCRB,SDHA,SDHD,UQCRC2,LRP1,HSD17B10,ATP5G3,PLCB1,NDUFA7,GRIN2A,PSEN2,PSENEN,ATP5B,NDUFS1,ITPR1,TNFRSF1A,ATP5G1,ATP5D,ATP5F1,ATP5E,ATP5A1,ATP5J,ATP5G2,COX8A,NDUFB9,ATP2A2,ATP2A3,PPP3R1,NDUFS4,COX6B1,NDUFA8,UQCRQ,NDUFA10,COX5B,NDUFB2,NDUFS7,COX6C,NDUFA5,NDUFA3,UQCRFS1,COX6A1,CYC1,COX5A,NDUFB7,NDUFB6,NDUFS3,NDUFA6,NDUFA4,CAPN1,COX7…
+/0	4008	GO-BP	GO_MACROMOLECULE_CATABOLIC_PROCESS	254	3528	926	17473	3.27e-08	0.0013	1.35851	CLN8,BRSK2,NEDD4L,CDK5,CLN3,UBE2S,VCP,CASP3,TRAF2,PSMA4,PSMC5,CTSB,CYLD,PSMA5,PSMC6,UBE2N,PSME4,PSME1,PSMD10,ITCH,PSMF1,PSMC1,PSMD3,UBE2D3,PSMD4,SKP1,PSMD12,PSMD7,PSMC3,UBE2D2,PSME3,TNFAIP3,ERN1,P2RX7,RPLP1,XBP1,CTSC,EXOSC6,TGFB1,TBL1XR1,PGM1,PFKM,UCHL1,USP46,HYAL2,ENDOG,PRELP,RC3H1,FAP,EIF3E,GSPT1,EIF4E,PAIP1,RPL8,RPL36A,PCBP2,RPL29,RPL24,GSPT2,PABPC1,RPL30,RPL26L1,RPL14,FAU,RPS12,CHID1,MGEA5,CS…
+/0	4008	GO-CC	GO_INTRACELLULAR_VESICLE	331	3528	1259	17473	3.36e-08	0.0014	1.30209	HSPH1,DLD,APBA1,SYT1,VAMP2,SLC17A7,STX1A,RAB3A,STXBP1,SLC17A6,PSEN1,CASC5,AGFG1,TRIM36,WHAMM,RALA,KIT,ARAP1,DTNBP1,WASL,MYO5A,CAMK2D,KCNQ1,SRGAP2,RAN,CDC42,TAOK2,RAC2,RACGAP1,SPIRE2,RAB13,CLN3,YWHAE,KCNA1,SCN8A,RAB1A,NDEL1,TBC1D5,TBC1D4,PSMC5,CTSB,SPG21,ITGB2,PIK3C3,ITCH,HLA-DPB1,UNC93B1,MYO1C,TLR7,HSP90AB1,MARCO,HSP90AA1,BTK,C5AR1,DENND1B,PDE4B,SPAG9,IL1B,TGFB3,EGFR,TRAF7,GAS6,GPRC5B,CCDC88A,ORA…
+/-	5318	GO-BP	GO_POSITIVE_REGULATION_OF_MOLECULAR_FUNCTION	569	4601	1791	17473	3.43e-08	0.0014	1.20651	HSPE1,CCT2,FKBP1A,DNAJC2,MAPKAPK2,EGLN3,DRD4,NMUR2,NF1,ARL6IP5,TBC1D20,AGFG1,ADCY3,RHOA,FGF10,RICTOR,SPTAN1,KIT,ARAP1,PRKCZ,CACNB2,TNNT2,RYR2,CAMK2D,CACNA2D1,ANK2,ABI1,ARHGEF11,FGD4,ARHGEF17,CORO1C,TRIP10,ABR,BCR,TRIM32,ABL1,ARHGEF2,PHACTR4,NCK2,FGD1,IQGAP2,MARCKS,ARRB1,PDGFRA,SRC,ELMO1,PTK2B,ADD1,TAOK2,RHOG,CDK5,CAP1,DLG1,PRKCI,CDC42EP2,RACGAP1,PRKAR1A,CAPN3,PREX1,IQSEC3,JMY,GPER,ANK3,P2RX1,ATP1…
+/0	4008	GO-CC	GO_MITOCHONDRIAL_ENVELOPE	198	3528	691	17473	3.68e-08	0.0015	1.41914	GOT2,ACACB,SLC25A22,PSEN1,SLC25A12,RAF1,BID,BAD,BCL2L13,CYCS,DIABLO,BAX,PRKAR2B,SPG20,SLC25A25,BDH1,HK1,HK2,EPHA4,SDHB,UQCRB,SDHA,PMPCB,NNT,MDH2,BLOC1S1,SDHD,UQCRC2,PANK2,ATP5G3,OPA1,RPS6KB1,GPD2,ATPIF1,ALDH18A1,MCCC1,SLC25A32,ACSL1,AGK,MRPL17,PTCD3,MRPS22,MRPL1,SLC25A28,SLC25A3,MRPS15,MRPS7,SLC25A4,MRPS35,MRPS10,MRPL34,SLC25A36,MRPS11,MRPS30,SLC25A38,MRPL46,MRPL15,MRPS18C,SLC25A44,MRPL2,MRPS25,S…
+/0	4008	GO-CC	GO_EXOCYTIC_VESICLE	57	3528	142	17473	3.77e-08	0.0015	1.98804	APBA1,SYT1,VAMP2,SLC17A7,STX1A,RAB3A,SLC17A6,DTNBP1,CLN3,NDEL1,PDE4B,GRIN1,GAD2,COPS5,CDK16,PTPRN2,PTPRN,SLC6A17,SNCAIP,GRIN2A,SLC40A1,ABCC8,CLCN3,GABRA2,RAB3C,DNM1L,MFF,LAMP1,PI4K2A,GRIA1,APBA2,SYT5,SYT17,STX1B,SYT3,STX4,SYTL5,RPH3A,TRIM9,SYT12,ZNRF1,AMPH,SYN2,BRSK1,SV2A,COPS4,SCAMP5,SYNGR3,SCAMP1,STXBP5,SV2B,TMEM163,RABAC1,TPRG1L,DMXL2,SYNPR,SYNGR2
+/-	5318	GO-MF	GO_MOLECULAR_FUNCTION_REGULATOR	442	4601	1353	17473	3.99e-08	0.0016	1.24062	FKBP1A,DNAJC2,FKBP1B,DRD4,RIMS1,STX1A,NF1,CCKBR,TBC1D20,AGFG1,FRY,BRSK2,FGF10,RICTOR,SPTAN1,KIT,ARAP1,PRKCZ,CACNB2,GPD1L,NEDD4L,SCN4B,CAMK2D,SCN3B,SCN1B,SNTA1,ABI1,ARHGEF11,FGD4,ARHGEF17,TRIP10,ABR,PPP1R9B,BCR,ARHGEF2,PHACTR4,NCK2,FGD1,IQGAP2,ARRB1,PDGFRA,ELMO1,CDK5,RAC2,DLG1,CDC42EP2,RACGAP1,PRKAR1A,CAPN3,PREX1,IQSEC3,KCNMB4,YWHAE,ATP1B1,CALM1,ADRB1,SNCA,CDKN1B,CASP9,COL4A3,CASP3,BAD,PYCARD,BCL2…
+/-	5318	GO-BP	GO_CELL_CYCLE	431	4601	1316	17473	4.29e-08	0.0017	1.24376	RBM38,MAPKAPK2,PAFAH1B1,ADCY3,EPS8,RHOA,BRSK2,FGF10,RALA,FLNA,ARAP1,MYH9,EZR,NUP155,MYH10,SUN2,CAMK2D,ARHGEF11,SPIRE1,PPP1R9B,ABL1,ARHGEF2,CALR,FMN2,CUL3,SRC,ALKBH4,TAOK2,BIN3,CDK5,TRIOBP,DLG1,RACGAP1,PRKAR1A,CAPN3,JMY,SPIRE2,GPER,ANK3,YWHAE,CALM1,CDC14B,RAB1A,ANAPC10,GOLGA2,UBE2S,CDKN1B,RPS27L,NDEL1,RCC2,RABGAP1,ARHGEF10,TSC1,PSMA4,PSMC5,PSMA7,CYLD,PRKCB,PSMB1,PSMB8,STK11,EP300,MAPK1,PSMD10,PSMB…
+/0	4008	GO-BP	GO_NUCLEOSIDE_MONOPHOSPHATE_METABOLIC_PROCESS	84	3528	239	17473	4.4e-08	0.0018	1.74069	DLD,DLG1,ATP1A2,VCP,BAD,CYCS,TGFB1,SLC25A25,ENO1,HK1,ENO2,PGM1,PFKM,PFKP,GCK,PFKFB3,AK5,AMPD3,PFKL,OGDHL,HK2,MECP2,UQCRB,PMPCB,UQCRC2,ATP5G3,SHMT1,ATIC,CAD,GMPS,NDUFA7,HPRT1,PRPS1,AMPD2,ATP5B,NDUFS1,ATP5G1,ATP5D,ATP6V0A2,ATP5F1,ATP5E,ATP6V0A1,ATP5A1,ATP5J,CHCHD10,ATP5G2,ATP6V1A,ATP6V1B2,COX8A,NDUFB9,CASK,NDUFS4,TK2,CMPK1,DCK,UPP1,IMPDH1,GUK1,NDUFAF1,COX6B1,NDUFA8,UQCRQ,NDUFA10,COX5B,C6orf108,NDUF…
-/+	4157	GO-BP	GO_PHOSPHORYLATION	320	3487	1228	17473	4.43e-08	0.0018	1.30577	STAT5B,DLD,OGDH,MAPKAPK2,BRSK2,CDC42BPA,SPTAN1,PIP5K1A,PRKCZ,CDC42BPB,PTK7,ACTN2,TTN,ROCK1,CAMK2D,TRPM7,ABI1,BCR,LIMK1,ABL1,MYLK3,KRAS,PDGFRA,SRC,PTK2B,TAOK2,CDK5,PIP5K1C,ITPKA,CALM1,RAF1,PLK1,RET,NOD1,RASGRP1,EPHA1,PSMC5,PSMA7,UBB,PSME4,HCK,PSME1,PRKCD,IKBKG,PAK2,GRB2,PSMB9,PSMF1,PSMD13,CUL1,PSMD9,PSMC4,PSMD11,PSMA3,PIK3R2,TEC,PSMD7,PSMC3,PSME3,IRAK4,PSMD8,CHUK,MAP3K7,UBA52,MAP3K9,SPAG9,ERN1,MAP…
+/-	5318	GO-BP	GO_REGULATION_OF_PROTEIN_LOCALIZATION	323	4601	950	17473	4.46e-08	0.0018	1.2912	CCT2,TOR1A,FKBP1A,FKBP1B,DRD4,VAMP2,PPFIA1,STX1A,NF1,RHOA,BRSK2,FLNA,MICALL2,PRKCZ,EZR,GPD1L,NEDD4L,GJA5,SWAP70,ABL1,SIX4,RHOQ,MARCKS,ARRB1,SRC,RHOG,CDK5,RAC2,DLG1,PRKCI,RACGAP1,SORBS1,GPER,ANK3,YWHAE,CACNA1D,GNAS,ADCYAP1,BID,BAD,ASPH,PYCARD,PMAIP1,RASGRP1,NDEL1,RCC2,WNT5A,CYLD,PIK3R1,STK11,EP300,PSMD10,PSMB7,PRKCD,TLR5,TLR7,PRKCQ,TNFRSF21,HMGB1,UBE2D3,HAVCR2,PIK3R2,PRKACA,ADAM8,PLA2G6,TMEM173,CD…
+/0	4008	GO-CC	GO_VESICLE_MEMBRANE	154	3528	512	17473	4.56e-08	0.0019	1.48967	DRD4,SYT1,VAMP2,SLC17A7,STX1A,RAB3A,SLC17A6,WHAMM,RALA,DTNBP1,WASL,CAMK2D,KCNQ1,TAOK2,RAC2,SPIRE2,RAB13,YWHAE,TRAF2,TBC1D5,TBC1D4,PIK3C3,HLA-DPB1,GRB2,MARCO,EGFR,GPRC5B,FCGR1B,CHGA,RAB8B,LRP1,INPP5B,GAD2,DCT,SMO,RAB11FIP2,CAMK2G,RAB11FIP5,PTPRN2,PTPRN,SLC6A17,OCA2,CSPG5,STAB2,CD9,ANPEP,RAB23,TMEM67,FZD2,RAB7A,B2M,ABCC8,CLCN3,AP3S1,AP3B2,RILP,HLA-H,SEC23A,AP2M1,HLA-F,SEC24D,AP2A2,SEC31A,CLTC,SEC24…
+/0	4008	GO-MF	GO_ADENYL_NUCLEOTIDE_BINDING	388	3528	1514	17473	4.67e-08	0.0019	1.26924	HSPE1,CCT2,HSPH1,IDH3G,ACLY,ACACB,ADCY3,PAK1,BRSK2,CDC42BPA,KIT,CDC42BPB,TTN,MYO5A,MYH10,CAMK2D,ACTR3B,ACTR3C,PDGFRA,PTK2B,TAOK2,CDK5,PIP5K1C,ITPKA,PFN2,PRKAR1A,CACNA1B,ATP1A2,SCN8A,ADCY9,ADCY1,ADCY7,RAF1,UBE2S,DNAJA3,VCP,MAPK9,NTRK3,PSMC5,PRKCB,PSMC6,PIK3CB,UBE2N,PAK3,PRKCD,PIK3C3,MYO1C,PSMC1,HSP90AB1,UBE2D3,PRKACB,PIK3CA,PSMC3,UBE2D2,HSP90AA1,BTK,PIK3CD,PDE4B,MAP3K9,ERN1,MAP3K2,ERCC6,MAP2K1,P2R…
+/-	5318	GO-BP	GO_REGULATION_OF_CELL_MORPHOGENESIS	202	4601	552	17473	4.68e-08	0.0019	1.38972	SYT1,RIMS1,TBC1D20,PAFAH1B1,EPS8,RHOA,MKLN1,KIT,FLNA,RAP2A,PARVB,ARAP1,MYH9,EZR,KIAA1598,NEDD4L,MYH10,WIPF3,WIPF1,MYH14,FMNL2,WASF3,EPB41L3,CAPZB,FGD4,CFL1,FMNL1,CORO1C,ABL1,RHOQ,ARPC2,FGD1,MARCKS,CALR,SRC,OBSL1,PTK2B,TAOK2,CDK5,TRIOBP,DLG1,ITPKA,CDC42EP2,ERMN,CORO1A,CORO1B,RHOJ,PREX1,NRCAM,ROBO1,MAPK9,NTRK3,TBC1D14,NDEL1,TBC1D15,TBC1D30,TBC1D5,TBC1D10B,RCC2,TBC1D8,RABGAP1,EVI5L,WNT5A,USP6NL,TBC1…
+/0	4008	GO-CC	GO_TRANSPORT_VESICLE	110	3528	338	17473	4.86e-08	0.002	1.61181	APBA1,SYT1,VAMP2,SLC17A7,STX1A,RAB3A,SLC17A6,DTNBP1,CLN3,NDEL1,SPG21,HLA-DPB1,PDE4B,CTSC,CHGA,GRIN1,APP,C14orf1,GAD2,PCSK1,COPS5,RAB11FIP5,CDK16,PTPRN2,PTPRN,SLC6A17,SNCAIP,GRIN2A,SLC40A1,B2M,ABCC8,CLCN3,GABRA2,AP3S1,RAB3C,HLA-H,SEC23A,HLA-F,SEC24D,SEC31A,CLTC,SEC24A,GOPC,DNM1L,MFF,SORT1,LAMP1,NRGN,ATP13A2,PI4K2A,GRIA1,APBA2,SYT5,SYT17,STX1B,SYT3,STX4,SYTL5,RPH3A,TRIM9,SYT13,SYT12,NCALD,MCFD2,ZNR…
+/0	4008	GO-BP	GO_MODULATION_OF_SYNAPTIC_TRANSMISSION	100	3528	301	17473	6.3e-08	0.0026	1.6454	SNAP25,DRD4,SYT1,VAMP2,STX1A,NF1,RAB3A,STXBP1,PSEN1,S1PR2,KIT,DTNBP1,CRHR2,KRAS,PTK2B,CDK5,ITPKA,PFN2,ATP1A2,KCNMB4,GRIK2,RASGRF1,HRAS,GNAI2,ADORA1,ADNP,MAPK8IP2,OPRM1,EIF2AK4,NPY2R,GRM3,GRIK3,GRM6,PPARGC1A,MECP2,NLGN4X,NRXN1,SNCG,GRIN1,ABAT,NLGN3,SHANK2,USP46,PCDH17,CNTN2,ACHE,SYNJ1,CELF4,TACR2,CSPG5,ATP2B2,SNCAIP,GRIN2A,CALB1,NEURL,NCDN,CA2,NAPA,NRGN,NPTN,TNR,FGF14,RIMS3,CNTN4,PLCL2,GRIA1,SLC24…
+/0	4008	GO-CC	GO_NODE_OF_RANVIER	13	3528	15	17473	6.32e-08	0.0026	4.29231	SCN1B,DLG1,ANK3,SCN1A,SCN2A,SCN8A,SPTBN4,CNTN2,NFASC,DAG1,SPOCK1,KCNQ2,BIN1
+/-	5318	GO-CC	GO_NUCLEAR_BODY	137	4601	349	17473	7.02e-08	0.0029	1.49077	ANGEL2,PSME4,PRKACA,DAXX,HIF1A,SIRT1,HIPK1,PPARGC1A,SPTBN4,MORC3,ZMIZ1,KAT6A,TP53,ARNTL,PLCB1,RSRC1,HNRNPM,SLU7,SRSF1,PQBP1,RBM4,SP3,TOPORS,SP100,RPA2,NOP10,RAD51,NRIP1,PIAS1,THRAP3,BASP1,PCGF2,ZBTB16,MTDH,TIMM50,MKNK2,DAPK3,GATAD2B,MDM2,ALKBH5,SENP2,AKAP17A,TDG,CSNK1A1,PNN,PRPF19,DGKQ,PPP1CC,CBY1,RNPS1,PRPF18,CHFR,USP7,SPOP,ISG20,RCHY1,RBM8A,CDK2,C8orf4,AKAP8L,WTAP,PRPF40A,PIN1,SON,NEK6,ZFHX3,XP…
+/0	4008	GO-BP	GO_SMALL_GTPASE_MEDIATED_SIGNAL_TRANSDUCTION	113	3528	352	17473	7.27e-08	0.003	1.58992	NF1,RAB3A,RALA,KIAA1598,WASF2,RHOU,AIF1,ARHGEF11,ABI2,CFL1,RAN,KRAS,DOCK2,ELMO1,RND3,CDC42,ARFIP2,RAC2,RAB13,RAB1A,DNAJA3,RASGRP1,RASGRF1,HRAS,GRB2,PLCE1,RAPGEF1,GNA12,RAB8B,DHCR24,RGS19,ARL6,RSG1,RAB23,RAPGEF3,ARHGAP35,HMOX1,KNDC1,RAB7A,LRRK1,RAB3C,RAB5B,ARL2,KPNB1,RHEB,RRAGC,TRIM28,RASD2,PLK2,ARHGAP5,KSR1,SIAH2,CDK2,RIT2,RAB11A,GEM,RASSF1,ARL8B,ARL8A,RTKN,RAPGEF6,RASGEF1A,RAP1GDS1,RAB39B,RAB15,…
+/0	4008	GO-BP	GO_INTRACELLULAR_PROTEIN_TRANSPORT	218	3528	781	17473	7.44e-08	0.003	1.38243	APBA1,VAMP2,STX1A,RAB3A,RALA,ANK2,RHOU,RAN,KRAS,TAOK2,CDK5,RAC2,RAB13,ANK3,GRIK2,YWHAE,RAB1A,BID,VCP,MAPK9,RUNDC1,TBC1D15,TBC1D30,TBC1D5,TBC1D9,SGSM1,TBC1D1,TBC1D4,TBC1D12,TBC1D9B,UNC93B1,RFTN1,MYO1C,FYB,HSP90AA1,TGFB3,ADORA1,STRADA,RPLP1,GAS6,STRADB,GCKR,TGFB1,HES1,RAB8B,BBS2,SLU7,RPL8,RPL36A,RPL29,RPL24,RPL30,RPL26L1,RPL14,SLC25A6,FAU,RPS12,TSC2,ARL6,NFASC,RAB23,WDR19,PCM1,IFT122,SSX2IP,MFN2,IF…
+/0	4008	Ractome	REACTOME_ANTIGEN_PROCESSING_UBIQUITINATION_PROTEASOME_DEGRADATION	76	3528	212	17473	7.47e-08	0.003	1.77548	TRIM36,UBE2S,PSMA4,PSMC5,PSMA5,PSMC6,UBE2N,PSME4,PSME1,PSMD10,PSMF1,PSMC1,PSMD3,UBE2D3,PSMD4,SKP1,PSMD12,PSMD7,PSMC3,UBE2D2,ANAPC11,CDC27,ANAPC7,CDC16,SKP2,UBE2E1,UBE3A,ZBTB16,UBE2K,CUL5,RNF41,SMURF1,LRSAM1,ATG7,HUWE1,PJA2,UBA6,TRIM9,UBE2G2,UBE2J1,FBXO2,FBXO6,UBE2W,RNF6,UBE2H,TRIP12,SMURF2,NPEPPS,WWP1,STUB1,UBR4,RBX1,UBE2R2,UBR2,CDC34,RCHY1,TCEB1,UBE2L6,KLHL9,UBE2V2,UBE2F,UBE2E2,UBE2M,UBA5,TRIM37…
+/-	5318	GO-BP	GO_REGULATION_OF_CELLULAR_LOCALIZATION	418	4601	1277	17473	7.49e-08	0.003	1.24308	CCT2,TOR1A,FKBP1A,FKBP1B,DRD4,SYT1,RIMS1,VAMP2,PPFIA1,STX1A,NF1,CPLX1,TBC1D20,TMF1,RHOA,BRSK2,RALA,FLNA,MICALL2,PRKCZ,EZR,DTNBP1,GPD1L,NEDD4L,MYO5A,GJA5,TNNT2,RYR2,CAMK2D,ANK2,ABR,BCR,ABL1,RHOQ,MARCKS,ARRB1,SRC,PTK2B,RHOG,CDK5,RAC2,DLG1,PRKCI,RACGAP1,CORO1A,SORBS1,CAPN3,GPER,ATP1A2,ANK3,CACNA1G,SLC8A1,KCNMB4,CACNA1I,YWHAE,CACNA1D,CACNA1H,CRHR1,GNAS,ADORA2B,CALM1,ADCYAP1,SNCA,BID,BAD,ASPH,PYCARD,P…
+/0	4008	GO-CC	GO_MICROTUBULE_CYTOSKELETON	285	3528	1068	17473	7.66e-08	0.0031	1.32164	CCT2,HSPH1,PSEN1,PAFAH1B1,WHAMM,BRSK2,KIAA1598,MYO5A,MYH10,RAN,SHROOM1,FMN1,OBSL1,CDC42,NEDD9,TRIOBP,DLG1,RACGAP1,SHROOM2,SLC8A1,YWHAE,NDEL1,TBC1D30,ARHGEF10,BCAS3,CYLD,PRKACB,PDE4B,SPAG9,DAXX,MAP2K1,MAP2K5,GNAI2,PRKAR2B,TPX2,PPP2R3C,GNAI3,TBL1XR1,AK5,SNCG,MAPT,BBS2,APP,MDH1,CRYAB,G6PD,SYNJ1,PQBP1,CENPV,SLC25A5,KARS,RAB11FIP5,CDK16,PSEN2,CDC27,CDC16,CCDC41,PKHD1,RGS19,AAMP,KIAA1009,ARL6,BBS7,ATP6…
+/0	4008	GO-CC	GO_TRANSFERASE_COMPLEX	199	3528	703	17473	9.18e-08	0.0037	1.40196	DLD,TBPL1,PRKAR1A,UBE2S,DNAJA3,TRAF2,TBC1D5,PIK3CB,UBE2N,EP300,PIK3C3,SKP1,PRKACB,PIK3CA,UBE2D2,CREBBP,PIK3CD,ERN1,TRAF7,PRKAR2B,PRKAR1B,CAB39,GPR37,PPARGC1A,PFKM,PFKL,OGDHL,HDAC2,ABAT,KAT6A,SPTLC2,DPM1,OGT,PRPS1,ANAPC11,CDC27,ANAPC7,CDC16,SKP2,UBE2E1,RTF1,NAA15,MED1,KAT2A,TOPORS,POLD3,POLD4,CDK7,KAT5,MED17,RNF14,BECN1,ATG3,SHARPIN,DYRK2,SNW1,CUL5,CUL4A,CHD8,UVRAG,USP47,UBR3,MLL2,TRRAP,CBLL1,CCND…
-/+	4157	GO-MF	GO_ADENYL_NUCLEOTIDE_BINDING	382	3487	1514	17473	9.76e-08	0.004	1.26431	HSPD1,IDH3G,MAPKAPK2,PNPLA8,ADCY3,BRSK2,CDC42BPA,PIP5K1A,PRKCZ,MYH9,CDC42BPB,PTK7,TTN,MYO5A,ROCK1,CAMK2D,TRPM7,BCR,LIMK1,ABL1,ACTR3C,MYLK3,KIF23,PDGFRA,SRC,PTK2B,TAOK2,CDK5,PIP5K1C,ITPKA,P2RX1,HCN4,ADCY2,RAF1,PLK1,UBE2S,VCP,NLRP1,RET,NLRC4,NOD1,APAF1,EPHA1,PSMC5,HCK,PRKCD,PAK2,MYO1C,PSMC4,UBE2D3,TEC,PSMC3,UBE2D1,IRAK4,CHUK,MAP3K7,MAP3K9,ERN1,MAP3K2,MAP3K11,ERCC6,MAP4K1,MAP2K1,MAP2K2,CDK1,MAPK11,M…
+/0	4008	GO-BP	GO_NUCLEOSIDE_TRIPHOSPHATE_METABOLIC_PROCESS	80	3528	228	17473	9.9e-08	0.004	1.73778	DLD,TBPL1,ATP1A2,VCP,BAD,CYCS,TGFB1,GNAI3,SLC25A25,ENO1,HK1,ENO2,PGM1,PFKM,PFKP,GCK,PFKFB3,AK5,AMPD3,PFKL,OGDHL,HK2,MECP2,UQCRB,PMPCB,UQCRC2,ATP5G3,CAD,NDUFA7,AMPD2,ATP5B,NME5,NDUFS1,ATP5G1,ATP5D,ATP6V0A2,ATP5F1,ATP5E,ATP6V0A1,ATP5A1,ATP5J,CHCHD10,ATP5G2,ATP6V1A,ATP6V1B2,COX8A,NDUFB9,NME1,NDUFS4,CMPK1,RRM2B,GUK1,NME4,NME7,NUDT16,NDUFAF1,COX6B1,NDUFA8,UQCRQ,NDUFA10,COX5B,NDUFB2,NDUFS7,COX6C,NDUFA5…
+/-	5318	GO-BP	GO_REGULATION_OF_NERVOUS_SYSTEM_DEVELOPMENT	261	4601	750	17473	1.01e-07	0.0041	1.32158	FKBP1B,SYT1,RIMS1,NF1,PAFAH1B1,RHOA,KIT,RAP2A,PTK7,KIAA1598,NEDD4L,SCN1B,WDR1,WASF3,CFL1,BCL6,TRIM32,ABL1,ARHGEF2,SIX4,MARCKS,CALR,OBSL1,PTK2B,CDK5,DLG1,PRKCI,ITPKA,DBN1,PREX1,GPER,NRCAM,ADCYAP1,ADCY6,ROBO1,NTRK3,NDEL1,WNT5A,STK11,EP300,TNFRSF21,PTK2,PRKACA,PRKACB,RELA,NCKIPSD,SPAG9,ADRA2C,TP73,BMP4,KIDINS220,RAPGEF1,ADNP,VEGFA,GPRC5B,MARK2,EFNA5,CCDC88A,BMPR2,FN1,HIF1A,HNRNPK,LIG4,TGFB1,HES1,RAP…
+/0	4008	GO-CC	GO_NUCLEOPLASM_PART	200	3528	708	17473	1.01e-07	0.0041	1.39906	TBPL1,PPARGC1B,PSME4,EP300,CREBBP,DAXX,ERCC6,PPARGC1A,TBL1XR1,HDAC2,SPTBN4,MORC3,ZMIZ1,KAT6A,TRERF1,PLCB1,SATB1,HNRNPM,SLU7,PQBP1,EIF3E,EFTUD2,OGT,RTF1,TAL1,MED1,KAT2A,TOPORS,NOP10,GAR1,PIAS1,MED16,CDK7,KAT5,MED17,THRAP3,BASP1,ZBTB16,MLLT3,MTDH,TIMM50,APPL1,SNW1,HINT1,ING2,CHD8,CHD4,MBD2,MDM2,TP53INP1,FANCC,ALKBH5,WDFY3,FANCL,FANCF,SENP2,HDAC5,MLL2,TRRAP,CBLL1,PNN,PRPF19,DGKQ,PPP1CC,CBY1,SIN3B,SA…
+/0	4008	GO-CC	GO_MEMBRANE_PROTEIN_COMPLEX	273	3528	1020	17473	1.1e-07	0.0045	1.32557	FKBP1B,SNAP25,SYT1,VAMP2,STX1A,CACNB4,CPLX1,PSEN1,RYR2,CAMK2D,KCNQ1,SCN1B,CORO1C,PTK2B,DLG1,CACNA1B,ATP1A2,KCNMB4,SCN1A,CACNA1I,SCN2A,SCN3A,CNTNAP1,GRIK2,CACNA1D,KCNA1,KCNA2,SCN8A,VCP,CASP3,TRAF2,DIABLO,BAX,TBC1D5,PIK3CB,ITGB2,PIK3C3,HLA-DPB1,CD14,GRB2,CACNB3,FCER1G,ITGAM,PIK3CA,PIK3CD,PDE4B,ERN1,GNG3,EGFR,GNAI2,ACVR2A,GNG2,GNAI3,GNAZ,GNA12,GRIN1,SHANK2,GABRG2,CNTN2,SDHB,UQCRB,SDHA,PMPCB,SDHD,UQC…
+/-	5318	GO-CC	GO_RIBONUCLEOPROTEIN_COMPLEX	252	4601	721	17473	1.11e-07	0.0045	1.32733	MRPS36,HNRNPA0,MARCKS,CALR,SNCA,RPS27L,PSMA4,PSMC3,LSM14A,UBA52,HNRNPK,PPARGC1A,GAPDH,EEF2,SERP1,NUP62,GSK3B,CANX,ARNTL,RPL22,RC3H1,RBM17,HNRNPM,SLU7,SRSF1,PQBP1,RPL10,RPS9,EIF4E,SECISBP2,MRPS22,MRPL1,CPEB4,MRPS7,PCBP2,RPS3,MRPL43,RPS29,MRP63,MRPL34,RPL24,RPS4X,MRPS21,EIF2C2,EIF3B,MRPL50,EIF3A,MRPL46,GCN1L1,MRPS18B,MRPL20,MRPL15,MRPS18C,MRPS33,EIF3J,MRPS23,PABPC1,RPLP0,EIF3K,RPS10,EIF3F,MRPL44,MR…
+/0	4008	GO-BP	GO_PURINE_CONTAINING_COMPOUND_METABOLIC_PROCESS	123	3528	394	17473	1.13e-07	0.0046	1.54614	DLD,ACACB,CACNB4,ADCY3,DLG1,ATP1A2,ADCY9,ADCY1,ADCY7,VCP,BAD,CYCS,PDE4B,IL1B,GCKR,TGFB1,GNAI3,SLC25A25,ENO1,HK1,ENO2,PGM1,PFKM,PFKP,GCK,PFKFB3,AK5,AMPD3,PFKL,OGDHL,HK2,MECP2,UQCRB,PMPCB,UQCRC2,PANK2,HMGCR,ATP5G3,BHMT,SHMT1,ATIC,GMPS,NDUFA7,SULT1A2,AMD1,SULT1B1,ATP2B2,HPRT1,PRPS1,AMPD2,ATP5B,NME5,SLC35B3,NDUFS1,FHIT,HINT1,ATP5G1,ATP5D,ATP6V0A2,ATP5F1,ATP5E,ATP6V0A1,ATP5A1,ATP5J,CHCHD10,ATP5G2,ATP6…
+/-	5318	GO-BP	GO_NEURON_PROJECTION_DEVELOPMENT	198	4601	545	17473	1.17e-07	0.0048	1.3797	TOR1A,PAFAH1B1,FRY,BRSK2,MINK1,SPTAN1,MICALL2,FRYL,PRKCZ,EZR,DTNBP1,KIAA1598,MYH10,SCN1B,EPB41L3,EVL,FMN1,PPP1R9B,TRIM32,ABL1,KLHL1,VASP,NCK2,PTK2B,CDK5,MEF2A,RAB13,NRCAM,ANK3,CNTNAP1,ADCYAP1,ROBO1,MAPK9,NDEL1,RASGRF1,WNT5A,STK11,MAPK1,PAK2,GRB2,PRKCQ,HMGB1,PTK2,NRAS,MAPK3,MAPK8IP3,KIDINS220,VEGFA,MAPK8IP2,EFNA5,ALCAM,RAPGEF2,CNR1,PTPRK,NUMB,PVRL1,NUMBL,CDH11,MECP2,DAB1,NRXN1,SHANK1,CNP,SHANK3,NL…
+/-	5318	GO-BP	GO_REGULATION_OF_CELL_PROJECTION_ORGANIZATION	202	4601	558	17473	1.19e-07	0.0048	1.37478	FKBP1B,SYT1,RIMS1,TBC1D20,PAFAH1B1,RHOA,RALA,KIT,RAP2A,ARAP1,EZR,PTK7,KIAA1598,NEDD4L,SCN1B,WASF2,CAPZB,CFL1,EVL,CORO1C,ABL1,RHOQ,ARPC2,MARCKS,SRC,OBSL1,PTK2B,BIN3,RHOG,CDK5,RAC2,PRKCI,ITPKA,CDC42EP2,ERMN,DBN1,CORO1B,PREX1,NRCAM,ADCYAP1,ADCY6,ROBO1,NTRK3,TBC1D14,NDEL1,TBC1D15,TBC1D30,TBC1D5,TBC1D10B,RCC2,TBC1D8,RABGAP1,EVI5L,WNT5A,USP6NL,TBC1D9B,CYLD,STK11,EP300,PRKCD,PRKCQ,PTK2,NCKIPSD,HSP90AA1,…
+/-	5318	GO-MF	GO_PROTEIN_COMPLEX_BINDING	316	4601	935	17473	1.21e-07	0.0049	1.28348	FKBP1A,APBA1,VAMP2,PAFAH1B1,SPTAN1,FLNA,MICALL2,CXADR,MYH9,EZR,KIAA1598,CACNB2,MYH10,WIPF3,WIPF1,SUN2,MYH14,WASF2,NEBL,AIF1,ABI1,CAPZB,NISCH,FMNL1,CORO1C,FMN1,FSCN3,PPP1R9B,ABL1,ARHGEF2,ARPC4,CORO2B,ARPC2,NCK2,IQGAP2,MARCKS,CALR,ARRB1,SRC,PTK2B,ADD1,TRIOBP,ERMN,RACGAP1,CORO1A,SORBS1,CORO1B,TNXB,YWHAE,ATP1B1,GNAS,GNAL,GOLGA2,SNCA,CDKN1B,COL4A3,CASP3,NDEL1,TBC1D5,RCC2,CTSB,ICAM2,PIK3R1,EP300,CD4,PS…
+/-	5318	GO-BP	GO_MITOCHONDRION_ORGANIZATION	213	4601	594	17473	1.25e-07	0.0051	1.36178	CHCHD4,MRPS36,PVRL2,CXADR,MYH14,MEF2A,YWHAE,ATP1B1,SNCA,BID,BAD,MAPK9,PMAIP1,TBC1D5,PIK3CA,HSP90AA1,P2RX7,TP73,MAP3K12,MARK2,SESN2,ATF2,PPARGC1A,PFKP,HK2,CNP,CHCHD5,COX19,FAM54B,AKT1,HSD17B10,OPA1,TP53,GSK3B,IPPK,ATPIF1,NOS3,GCLM,ATP7A,ERBB4,PTCD3,MRPS22,MRPL1,CHCHD1,MRPS7,AARS2,MRPL43,MTIF3,MRP63,GGCT,MRPL34,SLC25A36,MRPS21,MRPL50,PET112,MRPL46,MTRF1L,MRPS18B,MRPL20,MRPL15,MRPS18C,MRPS33,SLC25A5…
+/0	4008	GO-CC	GO_MITOCHONDRIAL_PROTEIN_COMPLEX	54	3528	136	17473	1.31e-07	0.0053	1.9665	BAX,SDHB,UQCRB,SDHA,PMPCB,SDHD,UQCRC2,ATP5G3,ATPIF1,SLC25A6,NDUFA7,ATP5B,TIMM50,NDUFS1,PDK1,ATP5G1,ATP5D,ATP5F1,ATP5E,ATP5A1,ATP5J,ATP5G2,TOMM70A,COX8A,TOMM22,NDUFB9,TOMM5,NDUFS4,NDUFAF1,NDUFA8,NDUFA10,NDUFB2,NDUFS7,NDUFA5,NDUFA3,UQCRFS1,COX6A1,COX5A,NDUFA12,NDUFB7,NDUFB6,NDUFS3,NDUFA6,NDUFA4,FOXRED1,TOMM40L,TIMM17A,TIMM13,CHCHD6,CHCHD3,APOO,C19orf70,C14orf2,USMG5
+/0	4008	GO-CC	GO_DENDRITE	137	3528	451	17473	1.33e-07	0.0054	1.50447	DRD4,NF1,CPLX1,PSEN1,PAK1,DTNBP1,MYH10,SRGAP2,CRHR2,COBL,PTK2B,TAOK2,CDK5,ITPKA,CACNA1B,ATP1A2,ANK3,SLC8A1,GRIK2,KCNA1,KCNA2,ADCY9,CCK,THY1,PDE4B,GNG3,GNAI2,ADORA1,PRKAR2B,ADNP,ACVRL1,BMPR2,OPRM1,GRM3,GNAZ,CHRM2,GRIK3,GRM6,OPRK1,PPARGC1A,NLGN4X,GRIN1,NLGN3,MAPT,SHANK2,EPHA4,APP,CHL1,LRP1,GLRX2,OPA1,GNRH1,EIF2C2,CPT1C,SLC7A10,DICER1,CALB1,NEURL,KNDC1,FZD3,NCDN,GRIP1,SLC12A5,BPTF,APC,GOPC,HCN1,BECN…
+/-	5318	GO-BP	GO_REGULATION_OF_GTPASE_ACTIVITY	237	4601	673	17473	1.34e-07	0.0054	1.33736	NF1,TBC1D20,AGFG1,PAFAH1B1,FGF10,RICTOR,SPTAN1,KIT,ARAP1,CAMK2D,ARHGEF11,FGD4,BCL6,ARHGEF17,CORO1C,TRIP10,ABR,BCR,ARHGEF2,NCK2,FGD1,IQGAP2,ARRB1,PDGFRA,ELMO1,PTK2B,RHOG,CDC42EP2,RACGAP1,PREX1,IQSEC3,GNAS,CALM1,ADCYAP1,ADRB1,RASGRP1,NTRK3,TBC1D14,NDEL1,RUNDC1,TBC1D15,TBC1D30,TBC1D5,RALGAPA1,RASGRF1,TBC1D10B,RCC2,TBC1D8,RABGAP1,EVI5L,ARHGEF10,SGSM1,WNT5A,SCRIB,USP6NL,TSC1,TBC1D4,TBC1D9B,CRK,GRB2,DO…
-/+	4157	GO-CC	GO_SYNAPSE_PART	174	3487	610	17473	1.54e-07	0.0063	1.42934	PPFIA3,APBA1,SYT1,BZRAP1,RIMS1,SLC17A7,CHRM5,CPLX1,GLRA1,ACTN2,KCNJ2,PPP1R9A,ABI1,BCR,CNN3,MARCKS,SRC,PTK2B,CDK5,PIP5K1C,ITPKA,OPHN1,IQSEC3,P2RX1,CHRNA4,KCND2,CHRNB2,CAP2,ADCYAP1,NDEL1,SCRIB,PLD2,GRM1,GNG3,ADORA1,MAPK8IP2,BMPR2,CHRM4,HRH3,CHRM2,GRM6,MECP2,NRXN1,PARK2,SHANK1,GRIN1,CHRNA5,NLGN3,MAPT,SPTBN2,SHANK2,GABRG2,HOMER1,NRXN2,CX3CL1,MME,ACHE,GAD2,CPEB1,PCLO,CAMK2G,CDK16,RAB11B,SLC17A5,SNCAIP…
+/0	4008	GO-BP	GO_VESICLE_MEDIATED_TRANSPORT	322	3528	1239	17473	1.77e-07	0.0072	1.28713	HSPH1,SNAP25,SYT1,VAMP2,STX1A,CPLX1,RAB3A,STXBP1,PSEN1,WHAMM,PAK1,BRSK2,RALA,KIT,DTNBP1,WASL,TTN,MYO5A,MYH10,WASF2,ANK2,AIF1,CORO1C,ARPC1B,ARPC4,ARPC2,DOCK2,CYTH2,ELMO1,CDC42,CDK5,CAP1,PIP5K1C,RACGAP1,SPIRE2,RAB13,MICAL3,ANK3,CLN3,RAB1A,VCP,RASGRP1,TBC1D5,SCRIB,BCAS3,TBC1D4,PIK3CB,HRAS,ITGB2,PRKCD,PIK3C3,ELMO2,CD14,GRB2,MYO1C,FCER1G,HSP90AB1,MARCO,PIK3CA,HSP90AA1,DENND1B,PIK3CD,SPAG9,P2RX7,CD81,T…
+/-	5318	GO-CC	GO_EXOCYTIC_VESICLE	66	4601	142	17473	1.79e-07	0.0073	1.76511	TOR1A,APBA1,SYT1,GIPC1,VAMP2,SLC17A7,STX1A,SLC17A6,DTNBP1,CLN3,SNCA,NDEL1,PDE4B,DNM1,GRIN1,MME,COPS5,CDK16,PTPRN2,RAB11B,SLC6A17,SLC17A5,GRIN2A,ATP6V0D1,DISC1,ABCC8,GABRA2,RAB3C,DNM1L,BCL2L1,GRIA1,DLG4,SYT5,SYT17,STX1B,SYT9,SYTL5,RPH3A,SYTL4,TRIM9,DOC2A,SYT7,SYT12,RAB5A,SLC2A8,ZNRF1,SLC30A3,AMPH,SYN1,BRSK1,SV2A,VAMP1,SYNGR1,SCAMP5,CTTNBP2,SCAMP1,STXBP5,C19orf26,SV2C,ICA1,TMEM163,RABAC1,TPRG1L,DMX…
+/0	4008	GO-CC	GO_MICROTUBULE	125	3528	405	17473	1.8e-07	0.0073	1.5286	CCT2,HSPH1,PAFAH1B1,WHAMM,KIAA1598,MYO5A,SHROOM1,DLG1,RACGAP1,SHROOM2,SLC8A1,NDEL1,BCAS3,CYLD,DAXX,TPX2,TBL1XR1,MAPT,SYNJ1,CDC27,CDC16,RGS19,KIAA1009,ARL6,KIF3A,TTLL5,CSNK1D,DYNC2H1,KIF26B,KIF4A,KIF1A,KIF3C,ACTR1A,DYNC1I1,DCTN1,KLC1,DYNC1H1,DYNC1LI2,KIFAP3,KLC2,APC,DNM1L,AURKC,ZNF207,MAP1LC3A,MAP1LC3B,GABARAPL1,SPRY2,MAP1B,NEIL2,MTA1,CCT8,CCT7,CCT3,KIF13B,CAMSAP3,SNPH,RAB11A,ODF2,CLASP2,STMN1,KLH…
+/-	5318	GO-CC	GO_NUCLEAR_MEMBRANE	113	4601	280	17473	1.83e-07	0.0074	1.53262	TOR1B,TOR1A,DNAJC2,TBC1D20,PAFAH1B1,PLCD4,NUP155,SUN2,AQP1,ABL1,P2RX1,CDC14B,SNCA,ERN1,PTPLAD1,P2RX7,OSBPL8,SIRT1,ADRA1B,PTGER4,GAPDH,NRXN1,NUP62,LPIN1,CEPT1,PLCB1,GCH1,CERS5,MRPS23,MRPS14,CERS4,SMAD1,PCM1,LEMD2,CLIC1,DCTN5,MTDH,APC,KPNB1,BCL2L1,SHISA5,TMEM109,SORT1,ITPR1,AEN,PTGDS,ERBB2IP,SENP2,AAAS,ATP2A3,DMPK,DPY19L2P2,RANBP2,KIAA1161,DGKH,TXLNG,NUP54,RCC1,NUP210,BRIP1,RANGAP1,AZI1,WTAP,CDK4,N…
+/-	5318	GO-BP	GO_PROTEASOMAL_PROTEIN_CATABOLIC_PROCESS	110	4601	271	17473	1.87e-07	0.0076	1.54148	TOR1A,NEDD4L,CUL3,ARRB1,KCTD13,ANAPC10,UBE2S,PMAIP1,PSMA4,PSMC5,PSMA7,PSMB1,PSMB8,PSME4,PSMD10,PSMB6,PSMB7,BTRC,PSMB9,UBC,PSMD13,PSMC1,PSMD3,PSMB2,PSMD11,UBE2D3,SKP1,PSMD12,PSMC3,PSME3,PSMB4,PSMD14,UBA52,AXIN1,SIRT1,FAM123B,RNF165,TP53,GSK3B,ARNTL,PCBP2,ANAPC11,CDC27,CCNB1,CDC26,SKP2,TOPORS,APC,PPP2CB,UBE2K,PPP2R5C,CUL4A,SIRT2,SMURF1,DERL2,MTA1,CSNK1A1,PRPF19,TRIM9,TBL1X,SDF2L1,UBE2G2,EDEM3,STT3B…
+/-	5318	GO-BP	GO_CELL_PROJECTION_ORGANIZATION	305	4601	902	17473	1.92e-07	0.0078	1.28413	TOR1A,PVRL2,PAFAH1B1,FRY,BRSK2,MINK1,SPTAN1,KIT,FLNA,RAP2A,MICALL2,PARVB,FRYL,PRKCZ,MYH9,EZR,DTNBP1,KIAA1598,MYH10,SCN1B,WASF2,AIF1,WASF3,ABI1,EPB41L3,FGD4,NPHP4,EVL,FMN1,PPP1R9B,TRIM32,ABL1,KLHL1,VASP,NCK2,FGD1,CUL3,PTK2B,ARFIP2,CDK5,RAC2,ITPKA,CORO1A,MEF2A,CORO1B,RAB13,NRCAM,ANK3,CNTNAP1,ADCYAP1,RAB1A,ROBO1,MAPK9,NDEL1,RASGRF1,WNT5A,SCRIB,TSC1,STK11,MAPK1,PAK2,GRB2,PRKCQ,HMGB1,PTK2,NRAS,VAV2,MA…
+/-	5318	GO-CC	GO_ORGANELLE_SUBCOMPARTMENT	123	4601	311	17473	2e-07	0.0081	1.50197	FKBP1A,VAMP2,ATP2C1,ARAP1,TRIP10,NCK2,ARFIP2,RAB13,GPER,CLN3,GNAS,GOLGA2,ASPH,USP6NL,HLA-DPA1,OSBPL8,TOM1L1,ATP7A,FUT7,ST3GAL4,ST3GAL1,PLEKHA8,CHID1,ST6GAL1,CHST2,B3GALT6,B4GALT2,B4GALT6,CHSY1,PSENEN,TMED2,RASIP1,VPS54,RYR1,PITPNM1,ATP9A,ATP8A1,RAB21,SAR1B,BCAP31,HLA-A,AP1M1,AP1S1,AP1S2,CLTC,AP1B1,AP2B1,CLTA,BECN1,KPNB1,SORT1,PAM,ATG9A,VAMP7,OPTN,GOLPH3,SULF2,SYT17,DENND5A,TMEM165,FUT8,FUT9,NAGPA…
+/0	4008	GO-CC	GO_GOLGI_APPARATUS_PART	242	3528	893	17473	2.06e-07	0.0084	1.34216	SNAP25,VAMP2,PSEN1,TMF1,WHAMM,ARAP1,WASL,RHOU,CYTH2,RND3,CDC42,ARFIP2,RAB13,CLN3,RAB1A,RASGRP1,HRAS,SPG21,HLA-DPB1,UNC93B1,TLR7,PLCE1,EGFR,GAS6,PDGFC,CTSC,TGFB1,GRM6,APP,HYAL2,GNRH1,PRELP,LPCAT2,DHCR24,CHPT1,ACER3,ABCG1,MBTPS2,SERINC3,GAD2,ST3GAL3,ST3GAL5,FAM57B,ST8SIA4,ST6GALNAC6,ST8SIA3,ST3GAL6,ST6GALNAC3,UGCG,RAB11FIP5,PLEKHA8,GNPNAT1,CHID1,SLC35A3,NDST4,CSPG5,B3GAT3,HS6ST2,B3GALT6,HS3ST2,XYLT…
+/-	5318	GO-BP	GO_MACROMOLECULAR_COMPLEX_ASSEMBLY	450	4601	1398	17473	2.13e-07	0.0087	1.22242	TOR1B,CCT2,TOR1A,FKBP1A,ACACB,ACACA,AASS,SLC1A1,APBA1,SYT1,RIMS1,VAMP2,MIP,TBC1D20,RHOA,FLNA,MICALL2,PRKCZ,GJA5,TNNT2,WIPF1,CAMK2D,AIF1,WASF3,EVL,VASP,ARPC4,NCK2,CALR,CUL3,SRC,KCTD13,PTK2B,RACGAP1,CAPN3,PREX1,MSRB2,P2RX1,KCNA1,RAF1,RAB1A,GOLGA2,UBE2S,BID,BAD,RPS27L,RASGRP1,NDEL1,ARHGEF10,TSC1,CYLD,STK11,EP300,PSMD10,UBC,PSMD13,PSMD11,HMGB1,PTK2,HSP90AA1,MAPK3,TNFAIP3,LSM14A,UBA52,SPAG9,DAXX,AXIN1…
+/0	4008	GO-CC	GO_GOLGI_APPARATUS	368	3528	1445	17473	2.18e-07	0.0089	1.2613	SNAP25,APBA1,SYT1,VAMP2,SLC1A6,PSEN1,TMF1,ADCY3,WHAMM,PAK1,ARAP1,WASL,MYO5A,RHOU,CRHR2,ARPC2,CYTH2,OBSL1,RND3,CDC42,NEDD9,ARFIP2,DLG1,FGD5,RAB13,ANK3,CLN3,RAF1,RAB1A,RASGRP1,SGSM1,HRAS,SPG21,HLA-DPB1,UNC93B1,CD14,GRB2,TLR7,PLCE1,MAP2K1,EGFR,GAS6,PDGFC,CCDC88A,OPRM1,CTSC,TGFB1,GNAI3,GRM6,FSTL3,EPHA4,APP,NPC1,HYAL2,TERF2,CRYAB,GNRH1,KAT6A,PRELP,ACHE,LPCAT2,DHCR24,CHPT1,ACER3,IMPAD1,INPP5B,ABCG1,MBT…
+/-	5318	GO-BP	GO_SMALL_GTPASE_MEDIATED_SIGNAL_TRANSDUCTION	136	4601	352	17473	2.32e-07	0.0094	1.46727	MAPKAPK2,NF1,EPS8,RHOA,RALA,RAP2A,KIAA1598,WASF2,RND1,AIF1,ARHGEF11,NISCH,CFL1,MRAS,BCL6,ABR,PHACTR4,RHOQ,IQGAP2,ELMO1,ARFIP2,RHOG,RAC2,CDC42EP2,RHOJ,RAB13,RAB1A,RASGRP1,RASGRF1,PLD2,GRB2,DOCK1,NRAS,VAV2,CHUK,PTPLAD1,PLCE1,FGF2,SHC2,MAPK11,RAPGEF1,RASGRP4,GNB1,RAPGEF2,GNA12,RAB8B,DAB1,TP53,RAB11B,RGS19,ARL6,GPR56,RAPGEF3,ARHGAP35,HMOX1,KNDC1,RAB21,RAB35,RAB3C,SAR1B,RAB5B,ARL2,KPNB1,RHOT2,RAB1B,RH…
+/-	5318	GO-BP	GO_VESICLE_LOCALIZATION	94	4601	224	17473	2.39e-07	0.0097	1.59366	TOR1A,SYT1,RIMS1,VAMP2,STX1A,CPLX1,TBC1D20,PAFAH1B1,PRKCZ,DTNBP1,MYO5A,CUL3,CDK5,PIP5K1C,CLN3,RAB1A,GOLGA2,SNCA,RASGRP1,NDEL1,SCRIB,PLD2,P2RX7,PIK3CG,NRXN1,BBS2,CANX,PCLO,RIMS2,RAB11B,ARL6,BBS7,COL7A1,KIF3A,MKKS,TMED2,CSNK1D,BLOC1S2,AP3S1,AP3D1,KIF3B,SAR1B,SEC24D,DCTN1,SEC31A,SEC24A,RAB1B,VAMP7,GRIA1,LPHN1,NLGN1,CTSZ,SYT5,SYT17,STX1B,SYT9,CPLX2,SYTL5,RPH3A,SYTL4,TRIM9,SYT13,SNPH,DOC2A,SYT14,SYT7,…
+/-	5318	KEGG	KEGG_ENDOCYTOSIS	80	4601	183	17473	2.47e-07	0.01	1.66018	KIT,ARAP1,PRKCZ,NEDD4L,ARRB1,PDGFRA,SRC,PIP5K1C,PRKCI,IQSEC3,ADRB1,PLD2,ITCH,FLT1,ADRBK1,DNM1,GRK6,HLA-E,ERBB4,RAB11B,EHD1,CHMP2B,HLA-G,HLA-F,RAB5B,HLA-A,AP2A1,CLTC,AP2B1,CLTA,PARD6A,DNM1L,ERBB3,MDM2,CHMP4A,FAM125A,VPS37B,STAM2,HGS,SMURF1,SNF8,VPS37C,VPS28,VPS4A,GIT2,RAB5A,SMURF2,WWP1,USP8,CXCR2,SH3KBP1,RAB11A,CHMP5,RAB11FIP3,HSPA2,RABEP1,CSF1R,DNM3,DNAJC6,PIP4K2B,PIP5K1B,ACAP2,RAB22A,RAB5C,RAB31…
+/0	4008	KEGG	KEGG_OXIDATIVE_PHOSPHORYLATION	53	3528	135	17473	2.62e-07	0.011	1.94438	SDHB,UQCRB,SDHA,SDHD,UQCRC2,ATP5G3,PPA1,NDUFA7,ATP6V1D,ATP5B,NDUFS1,ATP5G1,ATP5D,ATP6V0A2,ATP5F1,ATP5E,ATP6V0A1,ATP5A1,ATP5J,ATP5G2,ATP6V0B,ATP6V1A,ATP6AP1,ATP6V1B2,ATP6V1H,COX8A,NDUFB9,NDUFS4,COX6B1,NDUFA8,UQCRQ,NDUFA10,COX5B,NDUFB2,NDUFS7,COX6C,NDUFA5,NDUFA3,UQCRFS1,COX6A1,CYC1,COX5A,NDUFB7,NDUFB6,NDUFS3,NDUFA6,NDUFA4,COX15,ATP6V1G2,COX11,COX7A2,LHPP,NDUFA4L2
+/-	5318	GO-BP	GO_PEPTIDYL_AMINO_ACID_MODIFICATION	286	4601	841	17473	2.66e-07	0.011	1.29147	FKBP1A,FKBP1B,MAPKAPK2,EGLN3,EGLN2,BRSK2,FGF10,RICTOR,KIT,PRKCZ,NUP155,CAMK2D,ABI1,BCR,ABL1,PDGFRA,SRC,PTK2B,CDK5,PRKCI,ASPH,NTRK3,PRKCB,EP300,MAPK1,HCK,PRKCD,PAK2,PTPN6,PRKCQ,IFIH1,PTK2,PRKACA,TEC,HSP90AA1,BTK,SYK,MAPK3,MAP3K10,ERN1,FGF2,MAP2K5,FLT1,MAP3K12,GAS6,CAB39,MARK2,PDGFB,HNRNPK,SIRT1,ADRBK1,RNF168,CAMK4,ATF2,GAPDH,MECP2,AKT1,EEF2,MORC3,PRMT6,RPN2,NUP62,KAT6A,TP53,GSK3B,DPM1,DPM2,PADI2,A…
-/+	4157	GO-MF	GO_RIBONUCLEOTIDE_BINDING	455	3487	1860	17473	2.81e-07	0.011	1.22578	HSPD1,IDH3G,MAPKAPK2,PNPLA8,ADCY3,BRSK2,CDC42BPA,PIP5K1A,PRKCZ,MYH9,CDC42BPB,PTK7,TTN,MYO5A,ROCK1,CAMK2D,TRPM7,BCR,LIMK1,ABL1,ACTR3C,MYLK3,KRAS,RHOQ,KIF23,ARHGEF5,PDGFRA,SRC,RND3,PTK2B,CDC42,TAOK2,CDK5,PIP5K1C,ITPKA,P2RX1,HCN4,GNAS,ADCY2,RAF1,PLK1,UBE2S,VCP,NLRP1,RET,NLRC4,NOD1,APAF1,EPHA1,PSMC5,HCK,PRKCD,PAK2,MYO1C,PSMC4,UBE2D3,TEC,PSMC3,UBE2D1,IRAK4,CHUK,MAP3K7,MAP3K9,ERN1,MAP3K2,MAP3K11,ERCC6,…
+/-	5318	GO-CC	GO_NUCLEAR_ENVELOPE	156	4601	416	17473	2.84e-07	0.012	1.42412	TOR1B,TOR1A,DNAJC2,TBC1D20,AGFG1,PAFAH1B1,PLCD4,PRKCZ,NUP155,SUN2,AQP1,ABL1,RAC2,GPER,P2RX1,CDC14B,SNCA,NDEL1,MAPK3,ERN1,PTPLAD1,P2RX7,OSBPL8,SIRT1,ADRA1B,GNAZ,PTGER4,GAPDH,NRXN1,NPC1,NUP62,LPIN1,CEPT1,PLA2G4C,PLCB1,GCH1,CERS5,EIF5A2,MRPS23,MRPS14,CERS4,SMAD1,PCM1,LEMD2,CLIC1,GABRB1,DCTN5,MTDH,APC,KPNB1,KPNA1,BCL2L1,SHISA5,TMEM109,SORT1,ITPR1,AEN,PTGDS,ERBB2IP,SENP2,RTN4,STS,AAAS,MTA1,DST,ATP2A3,…
+/-	5318	GO-CC	GO_SPLICEOSOMAL_COMPLEX	76	4601	172	17473	2.9e-07	0.012	1.67803	HNRNPK,RBM17,HNRNPM,SLU7,SRSF1,PABPC1,SF3B14,SNW1,LSM4,RHEB,SNRPD1,AKAP17A,PNN,XAB2,PRPF19,LSM2,MAGOHB,PRPF18,LSM7,LSM5,RBM8A,LGALS3,PRPF40A,TXNL4B,PDCD7,SF3A3,PRPF3,PRPF8,LUC7L2,RBM22,SNRPD3,SF3A2,PRPF39,ISY1,SF1,PRPF31,CDC40,YBX1,DDX39A,HNRNPR,SRRM1,DHX38,U2AF1,TTF2,HNRNPH3,HTATSF1,PPIH,WBP11,WBP4,PRPF4,HNRNPA3,RBM25,SNRPA1,SNRPA,BCAS2,BUD31,SNRNP48,SNRNP25,CWC27,CWC15,DHX35,SF3B4,PPIL1,SNRNP35…
+/-	5318	GO-BP	GO_CELLULAR_RESPONSE_TO_STRESS	497	4601	1565	17473	3.01e-07	0.012	1.20603	TOR1A,RBM38,MAPKAPK2,EGLN3,EGLN2,NF1,ARL6IP5,BRSK2,MINK1,AIF1,BCL6,AQP1,ABL1,ARHGEF2,NCK2,CALR,FMN2,PDGFRA,SRC,PTK2B,ADD1,TAOK2,CAPN3,JMY,SLC8A1,SCN2A,ATP1B1,ADORA2B,CDC14B,SNCA,CDKN1B,CASP9,BID,CASP3,BAD,PYCARD,MAPK9,DIABLO,TNFRSF10B,FAM162A,RPS27L,PMAIP1,BOK,TBC1D5,WNT5A,PSMC5,PIK3R1,PSME4,STK11,EP300,MAPK1,PRKCD,BTRC,TAB3,GRB2,UBC,PSMC1,HMGB1,UBE2D3,PIK3R2,SKP1,ADAM8,PLA2G6,PIK3CA,RELA,PSMC3,U…
+/-	5318	GO-CC	GO_SYNAPTIC_MEMBRANE	106	4601	261	17473	3.01e-07	0.012	1.54234	SYT1,RIMS1,CHRM5,MINK1,DTNBP1,ANK2,ABI1,BCR,ARRB1,CDK5,DLG1,IQSEC3,GPER,ANK3,P2RX1,GRIK2,KCNA1,SCRIB,ADORA1,GRM3,CHRM2,GRIK3,GRM6,PVRL1,GRIN2D,NLGN4X,NRXN1,SHANK1,GRIN1,SHANK3,SHANK2,HOMER1,ATP2B1,RIMS2,GRIN2A,DISC1,ITGA8,NEURL,PCDH8,GRIP1,GABRB3,GABRA4,GABRA5,GABRA2,GABRA1,GABRB1,GABRG3,ARC,CAMK2A,NPTN,PTPRZ1,GRID1,GRIA1,ATAD1,DLG4,LRRTM1,OLFM2,LRFN3,FLRT3,CLSTN2,LPHN1,CASK,NLGN1,MPDZ,IL1RAPL1,S…
+/-	5318	GO-BP	GO_REGULATION_OF_CELLULAR_AMIDE_METABOLIC_PROCESS	136	4601	354	17473	3.39e-07	0.014	1.45899	ELAVL1,NCK2,CALR,PTK2B,RPS27L,TSC1,EP300,MAPK1,PRKCD,PLA2G6,MAPK3,LSM14A,SMAD2,EIF2AK1,TGFB1,ITGA2,GAPDH,ACO1,AKT1,CCL5,EEF2,SERP1,RXRA,RPS6KB1,PTAFR,SMPD2,EIF2B2,RC3H1,CELF4,RPS9,PTCD3,EIF4E,PAIP1,SECISBP2,CPEB4,RPS3,LARP1,EIF2A,RPS4X,EIF2C2,EIF3B,EIF1,EIF5A2,EIF3A,GCN1L1,IARS,EIF3J,PABPC1,EIF4EBP1,RMND1,EIF3K,EIF3F,MRPL44,EIF4G3,EIF4B,LARS2,SELT,TRNAU1AP,RPS6KB2,RBM4,EIF5B,EIF4EBP2,SMAD1,DICER1…
+/0	4008	GO-BP	GO_CELLULAR_RESPIRATION	55	3528	143	17473	3.47e-07	0.014	1.90487	DLD,IDH3B,IDH3G,PDHB,SLC25A12,CYCS,BAX,SLC25A25,PPARGC1A,OGDHL,MECP2,CS,MDH1,SDHB,UQCRB,SDHA,PMPCB,IDH3A,NNT,MDH2,FAM54B,BLOC1S1,SDHD,UQCRC2,SUCLA2,ME3,PANK2,NDUFA7,NDUFS1,COX8A,NDUFB9,NDUFS4,NDUFAF1,COX6B1,NDUFA8,UQCRQ,NDUFA10,COX5B,NDUFB2,NDUFS7,COX6C,NDUFA5,NDUFA3,UQCRFS1,COX6A1,CYC1,COX5A,NDUFA12,NDUFB7,NDUFB6,NDUFS3,NDUFA6,NDUFA4,COX15,FASTKD3
+/-	5318	GO-BP	GO_POSITIVE_REGULATION_OF_CATALYTIC_ACTIVITY	483	4601	1518	17473	3.5e-07	0.014	1.20834	HSPE1,CCT2,DNAJC2,MAPKAPK2,EGLN3,DRD4,NMUR2,NF1,ARL6IP5,TBC1D20,AGFG1,ADCY3,RHOA,FGF10,RICTOR,SPTAN1,KIT,ARAP1,PRKCZ,TNNT2,RYR2,CAMK2D,ABI1,ARHGEF11,FGD4,ARHGEF17,CORO1C,TRIP10,ABR,BCR,ABL1,ARHGEF2,PHACTR4,NCK2,FGD1,IQGAP2,MARCKS,ARRB1,PDGFRA,SRC,ELMO1,PTK2B,TAOK2,RHOG,CDK5,CAP1,DLG1,CDC42EP2,RACGAP1,PRKAR1A,PREX1,IQSEC3,GPER,P2RX1,ATP1B1,CRHR1,GNAS,ADORA2B,ADCY2,CALM1,ADCYAP1,ADRB1,GNAL,ADCY6,AD…
+/-	5318	GO-MF	GO_HYDROLASE_ACTIVITY_ACTING_ON_ACID_ANHYDRIDES	279	4601	820	17473	3.55e-07	0.014	1.29213	TOR1B,TOR1A,ATP2C1,RHOA,RALA,RAP2A,MYH9,MYO5A,TNNT2,MYH10,ACTC1,MYH14,RND1,MRAS,RHOQ,RHOG,RAC2,RHOJ,RAB13,ATP1A2,ATP1A1,ATP1B1,GNAS,GNAL,RAB1A,PSMC5,PSMC1,IFIH1,PSMC3,DDX58,HSP90AA1,GNAI2,DNM1,TAP2,TAP1,GNB1,GNAZ,GNAT2,GNA12,RAB8B,CHD7,RAD54L,IDE,ATP2B1,EEF2,OPA1,ENPP2,NUDT3,ABCG1,NUDT4,NUDT10,CARNS1,ATP7A,GMPS,GSPT1,GTF2H3,PPA2,EFTUD1,EIF4B,HBS1L,IGHMBP2,GFM1,EIF5B,GTPBP1,ABCB9,TAPBP,RAB11B,ABCC…
+/0	4008	KEGG	KEGG_PARKINSONS_DISEASE	52	3528	133	17473	3.94e-07	0.016	1.93638	CASP3,CYCS,GPR37,UCHL1,SDHB,UQCRB,SDHA,SDHD,UQCRC2,ATP5G3,SLC25A4,SLC25A5,SLC25A6,NDUFA7,SNCAIP,ATP5B,VDAC3,NDUFS1,ATP5G1,ATP5D,ATP5F1,ATP5E,ATP5A1,ATP5J,ATP5G2,COX8A,NDUFB9,NDUFS4,UBE2G2,UBE2J1,COX6B1,NDUFA8,UQCRQ,NDUFA10,COX5B,NDUFB2,NDUFS7,COX6C,NDUFA5,NDUFA3,UQCRFS1,COX6A1,CYC1,COX5A,NDUFB7,NDUFB6,NDUFS3,NDUFA6,NDUFA4,UBE2L6,COX7A2,NDUFA4L2
+/0	4008	GO-BP	GO_REGULATION_OF_SYNAPTIC_PLASTICITY	54	3528	140	17473	3.97e-07	0.016	1.91031	SNAP25,VAMP2,NF1,RAB3A,STXBP1,PSEN1,KIT,CRHR2,KRAS,PTK2B,CDK5,ITPKA,GRIK2,RASGRF1,HRAS,ADORA1,EIF2AK4,MECP2,GRIN1,NLGN3,SHANK2,CNTN2,ATP2B2,GRIN2A,CALB1,NEURL,NCDN,NRGN,NPTN,TNR,FGF14,CNTN4,GRIA1,SLC24A2,PTN,LRRTM1,GRM5,PAIP2,SORCS3,JPH3,PLK2,NCAM1,NLGN1,RAB3GAP1,CPLX2,STX4,SYT12,ABHD6,RAB11A,YWHAG,STAU1,FMR1,SHISA6,SHISA7
+/-	5318	GO-BP	GO_REGULATION_OF_INTRACELLULAR_SIGNAL_TRANSDUCTION	522	4601	1656	17473	4.13e-07	0.017	1.19709	FKBP1A,FKBP1B,MAPKAPK2,DRD4,NF1,ARL6IP5,PAFAH1B1,ATP2C1,RHOA,FGF10,MINK1,RICTOR,KIT,FLNA,RAP2A,ARAP1,PRKCZ,EZR,DTNBP1,GPD1L,MYO5A,CAMK2D,ARHGEF11,FGD4,BCL6,ARHGEF17,TRIP10,ABR,BCR,TRIM32,ABL1,ARHGEF2,RHOQ,NCK2,FGD1,CUL3,ARRB1,PDGFRA,SRC,KCTD13,PTK2B,TAOK2,RHOG,CDK5,RAC2,PIP5K1C,DLG1,RACGAP1,RHOJ,TNXB,CAPN3,PREX1,IQSEC3,JMY,GPER,GRIK2,GNAS,ADORA2B,CALM1,ADCYAP1,ADRB1,RAF1,BID,TNFRSF10A,ROBO1,BAD,A…
+/-	5318	GO-BP	GO_REGULATION_OF_TRANSPORT	564	4601	1804	17473	4.38e-07	0.018	1.18729	TOR1A,FKBP1A,FKBP1B,DRD4,SYT1,RIMS1,VAMP2,STX1A,NF1,CPLX1,KCNJ10,ARL6IP5,TBC1D20,TMF1,RHOA,BRSK2,FGF10,MINK1,RALA,FLNA,MICALL2,PRKCZ,EZR,DTNBP1,CACNB2,GPD1L,NEDD4L,MYO5A,GJA5,TNNT2,NUP155,SCN4B,RYR2,CAMK2D,SCN3B,SCN1B,SNTA1,CACNA2D1,ANK2,WDR1,ABR,AQP1,BCR,ABL1,RHOQ,MARCKS,CALR,ARRB1,SRC,PTK2B,CDK5,RAC2,DLG1,PRKCI,CORO1A,SORBS1,CAPN3,GPER,CACNA1B,ATP1A2,ANK3,P2RX1,CACNA1G,SLC8A1,KCNMB4,ATP1A1,CACN…
+/0	4008	GO-BP	GO_ORGANONITROGEN_COMPOUND_METABOLIC_PROCESS	444	3528	1796	17473	4.51e-07	0.018	1.22438	GOT2,GOT1,DLD,IDH3B,GPT2,IDH3G,PDHB,PDHX,ACACB,AASS,DRD4,GLS,CACNB4,SLC25A22,PSEN1,SLC25A12,CLN8,TBPL1,PAFAH1B1,ADCY3,KIT,GPD1L,CRHR2,DLG1,ATP1A2,CLN3,ADCY9,ADCY1,ADCY7,VCP,BAD,CYCS,BAX,PDE4B,GPLD1,P2RX7,IL1B,RPLP1,GAS6,GCKR,EIF2AK4,TGFB1,GNAI3,GPR37,SLC25A25,ENO1,HK1,ENO2,PGM1,PFKM,PFKP,GCK,PFKFB3,AK5,AMPD3,PFKL,OGDHL,HK2,MECP2,ABAT,BTBD9,MDH1,UQCRB,PMPCB,NNT,MDH2,UQCRC2,SUCLA2,PANK2,HYAL2,HSD17…
+/0	4008	Ractome	REACTOME_NEUROTRANSMITTER_RECEPTOR_BINDING_AND_DOWNSTREAM_TRANSMISSION_IN_THE_POSTSYNAPTIC_CELL	53	3528	137	17473	4.54e-07	0.018	1.91599	ADCY3,CAMK2D,EPB41L1,DLG1,GRIK2,ADCY9,ADCY1,ADCY7,RAF1,RASGRF1,PRKCB,HRAS,PRKACB,GNG3,GNAI2,CAMK4,GNG2,GNAI3,GRIK3,GRIN1,GABRG2,PLCB1,GRIN2A,GABRB3,GABRA2,GABRA1,NEFL,AP2M1,AP2A2,AP2B1,MDM2,GRIA1,CACNG3,NCALD,DLG3,KCNJ4,CHRNB3,KCNJ16,KCNJ6,NSF,GABBR2,GRIA3,GRIA2,GRIA4,RPS6KA1,RPS6KA6,GNG12,GNG7,GNG4,GNG5,GNB5,RASGRF2,ARHGEF9
-/+	4157	GO-CC	GO_CELL_BODY	144	3487	494	17473	4.67e-07	0.019	1.46067	GOT2,CPLX1,GLRA1,PRKCZ,MYO5A,KCNJ2,CAMK2D,PPP1R9A,RUFY3,CRHR2,CNN3,KLHL1,PTK2B,CDC42,CDK5,ERMN,CHRNA4,KCND2,RET,CASP8,NDEL1,UBB,GNG3,TGFB3,GNAI2,ADORA1,HTR2A,UCN,TPX2,MAPK8IP2,BMPR2,PTGER3,TGFB1,CHRM4,CHRM2,OPRK1,PTPRK,CRH,NRXN1,SNCG,GRIN1,CHRNA5,SEZ6L,NLGN3,SPTBN4,MAPT,SPTBN2,SHANK2,CNTNAP2,TACR3,GLRX2,IGF1,ENDOG,APOD,GNRH1,MTNR1A,APOA1BP,GLUL,EIF4A3,ADC,NOV,RPS6,CPEB1,SLC1A4,SDC2,ATP2B2,SNCAIP,…
+/-	5318	GO-CC	GO_MITOCHONDRION	515	4601	1633	17473	4.67e-07	0.019	1.19767	HSPE1,CHCHD4,DLD,OGDH,IDH3B,MRPS36,ALDH4A1,PDHX,ACACB,ACACA,AASS,BZRAP1,MYH10,PALLD,ABL1,SRC,MSRB2,GPER,SLC8A1,CLN3,YWHAE,RAF1,SNCA,CASP9,BID,BAD,PYCARD,BCL2L13,MAPK9,DIABLO,FAM162A,PMAIP1,BOK,TBC1D15,CTSB,STK11,MAPK1,PRKACA,PLA2G6,TMEM173,MAPK3,ERN1,PTPLAD1,TP73,TXN,MARK2,HNRNPK,SIRT1,FITM2,SESN2,TAP1,RAB8B,SPG20,ATF2,PPARGC1A,BDH1,HK3,DHTKD1,GCK,HK2,THRA,CYP17A1,MECP2,CNP,ABAT,ACO1,SDHB,CHCHD5,…
+/-	5318	GO-CC	GO_MICROTUBULE_ORGANIZING_CENTER	219	4601	623	17473	4.69e-07	0.019	1.33497	MAPKAPK2,PAFAH1B1,FRY,BRSK2,PRKCZ,EZR,FLII,NPHP4,MARCKS,OBSL1,TRIOBP,SORBS1,CALM1,NDEL1,TBC1D30,RABGAP1,ARHGEF10,CYLD,MAPK1,PTK2,PRKACA,PLA2G6,PRKACB,PDE4B,SPAG9,GNAI2,PRKAR2A,PPP2R3C,SMAD7,DAB1,SNCG,BBS2,AKT1,GSK3B,G6PD,DDAH2,PQBP1,RAB11B,CDC27,CCNB1,CCDC41,PKHD1,CEP89,DZIP1L,XRCC2,CEP41,BBS7,LATS1,ATP6V0D1,DISC1,IFT74,CEP164,MIB1,WDR35,PCM1,NEK1,KIF3A,MKKS,DYNC2LI1,IFT122,IFT172,KIF24,RPGRIP1L,…
+/-	5318	GO-BP	GO_POSITIVE_REGULATION_OF_CELL_PROJECTION_ORGANIZATION	119	4601	303	17473	4.83e-07	0.02	1.49149	FKBP1B,SYT1,RIMS1,PAFAH1B1,RHOA,RALA,KIT,ARAP1,PTK7,KIAA1598,NEDD4L,SCN1B,WASF2,CORO1C,RHOQ,ARPC2,MARCKS,SRC,OBSL1,PTK2B,RAC2,PRKCI,ITPKA,CDC42EP2,CORO1B,ADCYAP1,ROBO1,NTRK3,NDEL1,WNT5A,STK11,EP300,PRKCQ,NCKIPSD,HSP90AA1,P2RX7,TGFB3,BMP4,KIDINS220,RAPGEF1,ADNP,VEGFA,GPRC5B,MARK2,EFNA5,BMPR2,FN1,HNRNPK,RAPGEF2,CNR1,ITGA2,RAB8B,NUMBL,SHANK1,SHANK3,NLGN3,OPA1,GSK3B,SCARF1,ENPP2,VLDLR,ZEB2,SEMA7A,SEM…
+/0	4008	GO-BP	GO_REGULATION_OF_SYNAPSE_STRUCTURE_OR_ACTIVITY	79	3528	232	17473	4.85e-07	0.02	1.68647	SNAP25,VAMP2,NF1,RAB3A,STXBP1,PSEN1,KIT,CRHR2,KRAS,PTK2B,CDC42,CDK5,ITPKA,GRIK2,NTRK3,RASGRF1,HRAS,ADORA1,ADNP,EFNA5,EIF2AK4,MECP2,NRXN1,GRIN1,NLGN3,SLITRK5,SHANK2,NRXN3,APP,PCDH17,CNTN2,ATP2B2,GRIN2A,CBLN1,CALB1,NEURL,NCDN,ROBO2,NRGN,NPTN,TNR,ETV5,FGF14,CNTN4,GRIA1,SLC24A2,PTN,BHLHB9,LRRTM1,GRM5,PAIP2,SORCS3,JPH3,PLK2,FLRT3,CLSTN2,LPHN1,NCAM1,NLGN1,AMIGO2,RAB3GAP1,CPLX2,STX4,SYT12,ABHD6,RAB11A,Y…
+/-	5318	GO-BP	GO_MITOTIC_CELL_CYCLE	262	4601	766	17473	5e-07	0.02	1.29894	RBM38,PAFAH1B1,EPS8,RHOA,BRSK2,FGF10,FLNA,NUP155,MYH10,SUN2,CAMK2D,ABL1,ARHGEF2,CUL3,BIN3,TRIOBP,DLG1,RACGAP1,ANK3,YWHAE,CALM1,RAB1A,ANAPC10,GOLGA2,UBE2S,CDKN1B,RPS27L,NDEL1,RCC2,ARHGEF10,PSMA4,PSMC5,PSMA7,PRKCB,PSMB1,PSMB8,EP300,PSMD10,PSMB6,PSMB7,PAK2,PTPN6,BTRC,PSMB9,UBC,PSMD13,PSMC1,PSMD3,PSMB2,PSMD11,SKP1,PRKACA,PSMD12,PSMC3,PSME3,HSP90AA1,PSMB4,PSMD14,UBA52,TP73,INHBA,TGFB1,ATF2,NUP62,TP53,…
+/0	4008	GO-BP	GO_GLYCOSYL_COMPOUND_METABOLIC_PROCESS	114	3528	368	17473	5.02e-07	0.02	1.53425	DLD,ACACB,DLG1,ATP1A2,VCP,BAD,CYCS,TGFB1,GNAI3,SLC25A25,ENO1,HK1,ENO2,PGM1,PFKM,PFKP,GCK,PFKFB3,AK5,AMPD3,PFKL,OGDHL,HK2,MECP2,UQCRB,PMPCB,UQCRC2,PANK2,HMGCR,ATP5G3,BHMT,ATIC,CAD,GMPS,NDUFA7,SULT1A2,AMD1,SULT1B1,HPRT1,PRPS1,AMPD2,ATP5B,NME5,SLC35B3,NDUFS1,ATP5G1,ATP5D,ATP6V0A2,ATP5F1,ATP5E,ATP6V0A1,ATP5A1,ATP5J,CHCHD10,ATP5G2,ATP6V1A,ATP6V1B2,COX8A,NDUFB9,CASK,NME1,NDUFS4,ABHD10,TK2,CMPK1,LCMT2,D…
+/-	5318	GO-CC	GO_TRANSPORT_VESICLE_MEMBRANE	68	4601	151	17473	5.12e-07	0.021	1.7102	SYT1,VAMP2,SLC17A7,STX1A,SLC17A6,DTNBP1,HLA-DPA1,HLA-E,CHGA,PTPRN2,RAB11B,SLC6A17,SLC17A5,TMED2,B2M,ABCC8,AQP6,TMEM30A,SAR1B,HLA-G,HLA-F,SEC24D,HLA-A,AP1S1,AP2A1,SEC31A,CLTC,SEC24A,CLTA,DNM1L,BCL2L1,NRGN,VAMP7,GRIA1,SYT5,SYT9,RPH3A,SYTL4,DOC2A,SYT7,SYT12,MCFD2,ZNRF1,SLC30A3,CD59,CNIH2,AMPH,SYN1,SV2A,VAMP1,VMA21,USO1,RAB26,SYNGR1,SEC23IP,SYNRG,SPRED2,SCAMP5,SEC22B,SCAMP1,AFTPH,C19orf26,SV2C,ICA1,T…
-/+	4157	GO-BP	GO_PROTEIN_PHOSPHORYLATION	249	3487	944	17473	5.43e-07	0.022	1.32173	STAT5B,MAPKAPK2,BRSK2,CDC42BPA,SPTAN1,PRKCZ,CDC42BPB,PTK7,ACTN2,TTN,ROCK1,CAMK2D,TRPM7,ABI1,BCR,LIMK1,ABL1,MYLK3,KRAS,PDGFRA,SRC,PTK2B,TAOK2,CDK5,ITPKA,CALM1,RAF1,PLK1,RET,NOD1,RASGRP1,EPHA1,PSMC5,PSMA7,UBB,PSME4,HCK,PSME1,PRKCD,IKBKG,PAK2,GRB2,PSMB9,PSMF1,PSMD13,CUL1,PSMD9,PSMC4,PSMD11,PSMA3,TEC,PSMD7,PSMC3,PSME3,IRAK4,PSMD8,CHUK,MAP3K7,UBA52,MAP3K9,SPAG9,ERN1,MAP3K2,MAP3K11,MAPK8IP3,ERCC6,MAP4K…
+/-	5318	Ractome	REACTOME_ADAPTIVE_IMMUNE_SYSTEM	193	4601	539	17473	5.43e-07	0.022	1.35983	PVRL2,RICTOR,CXADR,EVL,TRIM32,VASP,CALR,CUL3,SRC,RACGAP1,CALM1,RAF1,ANAPC10,UBE2S,CDKN1B,CASP9,BAD,RASGRP1,PSMA4,PSMC5,PSMA7,CTSB,PRKCB,ICAM2,PSMB1,PIK3R1,PSMB8,PSME4,PSMD10,PSMB6,PSMB7,CD4,PAK2,PTPN6,BTRC,GRB2,PSMB9,PSMD13,PRKCQ,C3,PSMC1,HLA-DPA1,PSMD3,PSMB2,PSMD11,UBE2D3,PIK3R2,SKP1,CD86,PRKACA,NRAS,PSMD12,PRKACB,PIK3CA,RELA,PSMC3,UBE2D2,CD36,BTK,SYK,PSMB4,CHUK,NFKBIA,PSMD14,UBA52,PAG1,CD81,MAP…
+/0	4008	GO-MF	GO_NUCLEOSIDE_TRIPHOSPHATASE_REGULATOR_ACTIVITY	104	3528	329	17473	5.46e-07	0.022	1.56558	HSPH1,NF1,RAB3A,AGFG1,BRSK2,ARAP1,WASL,SRGAP2,ARHGEF11,DOCK2,PFN2,RACGAP1,DNAJA3,RUNDC1,TBC1D15,TBC1D30,TBC1D5,TBC1D9,SGSM1,TBC1D1,RALGAPB,TSC1,TBC1D4,TBC1D12,TBC1D9B,THY1,ALDH1A1,INPP5B,PLCB1,ATPIF1,SLIT2,CPEB2,RGS19,TSC2,ARHGAP35,ARHGAP24,ARL2,ATP1B2,GIT2,ARHGAP5,RAB3GAP1,STXBP5L,RGS10,GPSM2,GPS2,RTKN,RABEP1,CHN1,ASAP1,BAG4,SIPA1,RAP1GDS1,RP2,IPO5,CHML,ARL2BP,RAP1GAP,DNAJC7,ADAP2,RALBP1,GAPVD1,…
+/-	5318	GO-BP	GO_POSITIVE_REGULATION_OF_CELL_COMMUNICATION	485	4601	1532	17473	6.41e-07	0.026	1.20226	TOR1A,FKBP1A,MAPKAPK2,DRD4,STARD10,SYT1,RIMS1,GIPC1,VAMP2,STX1A,NF1,ARL6IP5,TMF1,PAFAH1B1,ATP2C1,EPS8,RHOA,FGF10,MINK1,RICTOR,KIT,FLNA,ARAP1,PRKCZ,DTNBP1,GJA5,CAMK2D,TRIM32,ABL1,NCK2,ARRB1,PDGFRA,SRC,PTK2B,TAOK2,SORBS1,GPER,ANK3,CNTNAP1,GRIK2,YWHAE,GNAS,ADORA2B,CALM1,ADCYAP1,ADRB1,RAF1,SNCA,BID,TNFRSF10A,ROBO1,BAD,ASPH,PYCARD,MAPK9,TNFRSF10B,FAM162A,PMAIP1,RASGRP1,NTRK3,RASGRF1,WNT5A,PSMA4,PSMC5,…
+/-	5318	GO-BP	GO_POSITIVE_REGULATION_OF_NERVOUS_SYSTEM_DEVELOPMENT	161	4601	437	17473	6.64e-07	0.027	1.39914	FKBP1B,SYT1,RIMS1,PAFAH1B1,RHOA,KIT,PTK7,KIAA1598,NEDD4L,SCN1B,WASF3,BCL6,TRIM32,MARCKS,OBSL1,PTK2B,PRKCI,ITPKA,GPER,NRCAM,ADCYAP1,ROBO1,NTRK3,NDEL1,WNT5A,STK11,EP300,RELA,NCKIPSD,SPAG9,ADRA2C,TP73,BMP4,KIDINS220,RAPGEF1,ADNP,VEGFA,GPRC5B,MARK2,EFNA5,BMPR2,FN1,HIF1A,HNRNPK,LIG4,HES1,RAPGEF2,CNR1,NUMB,NUMBL,CSF1,ASCL1,MECP2,DAB1,NRXN1,SHANK1,SHANK3,NLGN3,CCL5,CX3CL1,OPA1,GSK3B,TIMP2,SCARF1,VLDLR,D…
+/0	4008	GO-CC	GO_POSTSYNAPSE	116	3528	378	17473	6.81e-07	0.028	1.51987	DRD4,SLC17A7,DTNBP1,MYH10,ANK2,SRGAP2,EPB41L3,PTK2B,CDK5,DLG1,ITPKA,ATP1A2,ANK3,SLC8A1,GRIK2,DNAJA3,SCRIB,PDE4B,GNG3,ADORA1,PRKAR2B,MAPK8IP2,BMPR2,OPRM1,GRM3,CHRM2,GRIK3,MECP2,NLGN4X,GRIN1,NLGN3,MAPT,SHANK2,GABRG2,EPHA4,APP,CX3CL1,CAMK2G,GRIN2A,RGS19,MIB1,CBLN1,NEURL,DAG1,GRIP1,GABRB3,GABRA2,GABRA1,GOPC,BNIP3,SHARPIN,ITPR1,NRGN,NPTN,PTPRZ1,MAP1B,NEFH,RTN4,GRID1,GRIA1,PJA2,ATAD1,LRRTM1,GRM5,SORCS3…
+/0	4008	GO-BP	GO_REGULATION_OF_CELL_PROJECTION_ORGANIZATION	160	3528	558	17473	7.22e-07	0.029	1.42012	FKBP1B,SNAP25,SYT1,PSEN1,PAFAH1B1,RALA,KIT,ARAP1,WASL,KIAA1598,NEDD4L,SCN1B,WASF2,CFL1,EVL,CORO1C,COBL,ARPC2,OBSL1,PTK2B,CDC42,CDK5,RAC2,SSH1,ITPKA,ERMN,PFN2,CORO1B,ROBO1,NTRK3,NDEL1,TBC1D15,TBC1D30,TBC1D5,TBC1D1,BCAS3,TBC1D9B,CYLD,HRAS,EP300,PAK3,PRKCD,THY1,HSP90AA1,MAP2K1,P2RX7,TGFB3,BMP4,KIDINS220,RAPGEF1,ADNP,GPRC5B,MARK2,EFNA5,CCDC88A,BMPR2,RAB8B,NUMBL,SPG20,NRXN1,GRIN1,HDAC2,NLGN3,MAPT,EPHA…
+/-	5318	GO-BP	GO_NUCLEAR_TRANSPORT	135	4601	355	17473	7.26e-07	0.03	1.44418	AGFG1,RALA,RAP2A,NUP155,SDAD1,MRAS,BCL6,CALR,RHOG,CDK5,RAC2,RAB13,RAB1A,TSC1,PIK3R1,MAPK1,NCKIPSD,SYK,MAPK3,NFKBIA,TGFB3,STRADA,STRADB,GCKR,TGFB1,HES1,RAB8B,AKAP13,AKT1,NUP62,GSK3B,ARNTL,RSRC1,SLU7,SRSF1,EIF4E,RAB11B,TSC2,RAB21,RAB35,RAB3C,RAB5B,KPNB1,KPNA1,RAB1B,ALKBH5,SMURF1,SNRPD1,CITED1,AAAS,RAB5A,RANBP2,RNPS1,UPF3A,SMG7,NCBP2,SMG5,RBM8A,RAB11A,TBRG1,NUP54,RRS1,NUP210,RAE1,LZTS2,DYNLT1,NUP98,…
+/-	5318	GO-MF	GO_TRANSFERASE_ACTIVITY_TRANSFERRING_PHOSPHORUS_CONTAINING_GROUPS	328	4601	992	17473	7.37e-07	0.03	1.25568	MAPKAPK2,PMVK,MVK,BRSK2,CDC42BPA,FGF10,MINK1,KIT,PRKCZ,CDC42BPB,PTK7,CAMK2D,BCR,ABL1,MYLK3,PDGFRA,SRC,PTK2B,TAOK2,CDK5,PIP5K1C,DLG1,PRKCI,ITPKA,CALM1,RAF1,MAPK9,NTRK3,PRKCB,PIK3R1,STK11,MAPK1,HCK,PRKCD,PAK2,GRB2,PRKCQ,PIK3R2,PTK2,CD86,PRKACA,TEC,PRKACB,PIK3CA,HSP90AA1,BTK,SYK,MAPK3,CHUK,IRAK2,MAP3K9,MAP3K6,MAP3K10,ERN1,MAP3K2,FGF2,MAPK11,MAP2K5,FRS2,FLT1,MAP3K4,MAP3K12,MAP3K14,STRADA,CAB39,STRADB…
+/0	4008	GO-BP	GO_REGULATION_OF_CATABOLIC_PROCESS	201	3528	731	17473	7.7e-07	0.031	1.36181	ACACB,PSEN1,TMF1,BRSK2,NEDD4L,PTK2B,CDC42,CDK5,CLN3,RAB1A,VCP,CASP3,BAD,BAX,TBC1D5,TSC1,TBC1D12,PSMA4,PSMC5,PSMA5,PSMC6,PIK3CB,PSME4,EP300,PSME1,PSMD10,PRKCD,ITCH,TAB3,PSMF1,PSMC1,PSMD3,HSP90AB1,PSMD4,SKP1,PSMD12,PSMD7,PSMC3,PSME3,TNFAIP3,GPLD1,ERN1,P2RX7,CD81,IL1B,EGFR,ADORA1,XBP1,CTSC,EIF2AK4,VIP,GNA12,PPARGC1A,GCK,THRA,PPARA,MAPT,UCHL1,NPC1,ENDOG,TNFRSF1B,SPTLC2,APOC1,ATPIF1,ODC1,RC3H1,FAP,EEF…
+/-	5318	GO-BP	GO_ESTABLISHMENT_OR_MAINTENANCE_OF_CELL_POLARITY	64	4601	141	17473	7.78e-07	0.032	1.72376	PAFAH1B1,BRSK2,FGF10,RICTOR,RAP2A,PARVB,PRKCZ,MYH9,CDC42BPB,EZR,PTK7,KIAA1598,ARHGEF11,AQP1,ARHGEF2,FAT1,CAP1,DLG1,PRKCI,NDEL1,WNT5A,SCRIB,STK11,PTK2,MARK2,HES1,DLG5,GSK3B,SHH,AMOTL1,UST,EPHB1,RPGRIP1L,LHX2,KIF26B,KIF2C,APC,STK25,SPN,ERBB2IP,SPRY2,MAP1B,DLG4,MSN,GOLPH3,WNT7B,DST,PDZD11,DLG3,DLG2,GBF1,SNX27,LIN7A,LIN7B,BRSK1,CLASP2,WDR43,DYNLT1,NDE1,NUMA1,GPSM2,WWC1,MAP7,FRMD4A
+/-	5318	GO-BP	GO_POSITIVE_REGULATION_OF_NEURON_PROJECTION_DEVELOPMENT	95	4601	232	17473	7.85e-07	0.032	1.55507	FKBP1B,SYT1,RIMS1,PAFAH1B1,RHOA,PTK7,KIAA1598,NEDD4L,SCN1B,MARCKS,OBSL1,PTK2B,PRKCI,ITPKA,ADCYAP1,ROBO1,NTRK3,NDEL1,WNT5A,STK11,EP300,NCKIPSD,BMP4,KIDINS220,RAPGEF1,ADNP,VEGFA,GPRC5B,MARK2,EFNA5,BMPR2,FN1,HNRNPK,RAPGEF2,CNR1,NUMBL,SHANK1,SHANK3,NLGN3,OPA1,GSK3B,SCARF1,VLDLR,ZEB2,SEMA7A,SEMA4D,RIMS2,DISC1,BMP7,ARHGAP35,NEURL,FIG4,DVL1,TNFRSF12A,PLXNB1,TMEM30A,RAB21,ROBO2,STK25,NPTN,PTPRZ1,SMURF1,V…
+/0	4008	GO-MF	GO_TUBULIN_BINDING	89	3528	273	17473	8.25e-07	0.034	1.6146	HSPH1,PAFAH1B1,WHAMM,FMN1,RACGAP1,NDEL1,BCAS3,PDE4B,ADNP,CCDC88A,PPARGC1A,MAPT,CRYAB,RAB11FIP5,SNCB,KIF3A,IFT81,KIF26B,TERF1,DAG1,BLOC1S2,KIF4A,KIF1A,KIF3C,DYNC1I1,APC,CHD4,ZNF207,MAP1LC3A,MAP1LC3B,GABARAPL1,VPS41,MAP1B,NEFH,NEIL2,KIF13B,CAMSAP3,NME1,NCALD,BRSK1,PPP5C,RAB11A,CLASP2,STMN1,MAP4,MACF1,RAE1,MARK4,KATNB1,MAPRE2,TUBGCP6,PRC1,REEP4,ARL8B,CEP57,ARL8A,GAS2L1,MAPRE1,FNTA,KIF5C,MAP6,CAMSAP2…
+/0	4008	GO-CC	GO_VACUOLE	304	3528	1180	17473	9.26e-07	0.038	1.27594	GOT1,DLD,VAMP2,RAB3A,PSEN1,KIT,DTNBP1,MYO5A,KCNQ1,WASF2,RAN,ARPC2,CDC42,FGD5,RAB13,ATP1A2,ANK3,CLN3,ADRB1,RAB1A,RASGRP1,TBC1D5,TBC1D12,CTSB,SPG21,PAK3,PIK3C3,HLA-DPB1,UNC93B1,RFTN1,TAB3,CD14,GRB2,TLR7,UBE2D3,HAVCR2,HSP90AA1,PIK3CD,TNFAIP3,GPLD1,MAP2K1,IL1B,FRS2,EGFR,KIDINS220,RAPGEF1,ADCYAP1R1,ORAI1,FCGR1B,CTSC,CHGA,GNAI3,EPHA4,APP,NPC1,BLOC1S1,HYAL2,LRP1,PRELP,PLA2G15,INPP5B,LIPA,ABCG1,NPC2,DPP4…
+/0	4008	Ractome	REACTOME_CLASS_I_MHC_MEDIATED_ANTIGEN_PROCESSING_PRESENTATION	83	3528	251	17473	1e-06	0.041	1.63773	TRIM36,UBE2S,PSMA4,PSMC5,PSMA5,PSMC6,UBE2N,PSME4,PSME1,PSMD10,PSMF1,PSMC1,PSMD3,UBE2D3,PSMD4,SKP1,PSMD12,PSMD7,PSMC3,UBE2D2,FCGR1B,ANAPC11,CDC27,ANAPC7,CDC16,SKP2,UBE2E1,B2M,UBE3A,ZBTB16,SEC23A,HLA-F,SEC24D,SEC31A,UBE2K,CUL5,RNF41,SMURF1,LRSAM1,ATG7,HUWE1,PJA2,UBA6,TRIM9,UBE2G2,UBE2J1,FBXO2,FBXO6,UBE2W,RNF6,UBE2H,TRIP12,SMURF2,NPEPPS,WWP1,STUB1,UBR4,RBX1,UBE2R2,UBR2,CDC34,RCHY1,TCEB1,UBE2L6,KLHL9…
+/-	5318	GO-BP	GO_PROTEIN_COMPLEX_SUBUNIT_ORGANIZATION	482	4601	1527	17473	1.02e-06	0.041	1.19874	TOR1B,CCT2,TOR1A,FKBP1A,MRPS36,ACACB,ACACA,AASS,SLC1A1,APBA1,SYT1,RIMS1,VAMP2,MIP,NF1,TBC1D20,AGFG1,PAFAH1B1,EPS8,FRY,RHOA,FLNA,MICALL2,FRYL,ARAP1,PRKCZ,MYH9,EZR,KIAA1598,GJA5,DES,TNNT2,WIPF1,SUN2,ACTC1,CAMK2D,RND1,NEBL,AIF1,WASF3,ABI1,CFL1,ZYX,EVL,SWAP70,FMN1,SPIRE1,FSCN3,PPP1R9B,ABL1,ARHGEF2,ACTR3C,VASP,ARPC4,ARPC2,NCK2,IQGAP2,MARCKS,CALR,FAT1,FMN2,CUL3,ARRB1,SRC,KCTD13,BCAR1,PTK2B,ADD1,BIN3,RA…
-/+	4157	GO-MF	GO_LONG_CHAIN_FATTY_ACID_COA_LIGASE_ACTIVITY	11	3487	13	17473	1.03e-06	0.042	4.23999	SLC27A1,SLC27A5,ACSL4,SLC27A6,ACSL3,SLC27A4,ACSBG2,SLC27A3,ACSL5,ACSBG1,ACSL6
+/-	5318	GO-BP	GO_POSITIVE_REGULATION_OF_CATABOLIC_PROCESS	147	4601	395	17473	1.03e-06	0.042	1.4133	EGLN2,EZR,NEDD4L,TRIM32,CUL3,PTK2B,RAB1A,ANAPC10,GOLGA2,SNCA,CDKN1B,BAD,TBC1D5,WNT5A,PSMA4,PSMC5,PSMA7,PSMB1,PSMB8,PSME4,STK11,PSMD10,PSMB6,PSMB7,PRKCD,ITCH,BTRC,PSMB9,UBC,PSMD13,PSMC1,PSMD3,PSMB2,PSMD11,HMGB1,PTK2,SKP1,ADAM8,PSMD12,PSMC3,PSME3,MAPK3,PSMB4,TNFAIP3,PSMD14,UBA52,AXIN1,P2RX7,CD81,ADAM9,HIF1A,SIRT1,RNF19B,VIP,SMAD7,FAM123B,GCK,AKT1,RGN,ENDOG,GSK3B,SPTLC2,ATPIF1,RC3H1,LARP1,EIF2C2,PAB…
+/-	5318	GO-BP	GO_CELL_CYCLE_PROCESS	353	4601	1081	17473	1.07e-06	0.044	1.24012	RBM38,MAPKAPK2,PAFAH1B1,ADCY3,EPS8,RHOA,BRSK2,FGF10,RALA,FLNA,ARAP1,MYH9,EZR,NUP155,MYH10,SUN2,CAMK2D,ARHGEF11,SPIRE1,PPP1R9B,ABL1,ARHGEF2,CALR,FMN2,CUL3,ALKBH4,TAOK2,BIN3,TRIOBP,DLG1,RACGAP1,PRKAR1A,CAPN3,JMY,SPIRE2,ANK3,YWHAE,CALM1,CDC14B,RAB1A,ANAPC10,GOLGA2,UBE2S,CDKN1B,RPS27L,NDEL1,RCC2,ARHGEF10,TSC1,PSMA4,PSMC5,PSMA7,PRKCB,PSMB1,PSMB8,STK11,EP300,PSMD10,PSMB6,PSMB7,BTRC,PSMB9,UBC,PSMD13,PSM…
+/-	5318	GO-BP	GO_REGULATION_OF_NEURON_PROJECTION_DEVELOPMENT	151	4601	408	17473	1.08e-06	0.044	1.4055	FKBP1B,SYT1,RIMS1,PAFAH1B1,RHOA,RAP2A,PTK7,KIAA1598,NEDD4L,SCN1B,CFL1,ABL1,MARCKS,OBSL1,PTK2B,CDK5,PRKCI,ITPKA,DBN1,PREX1,NRCAM,ADCYAP1,ADCY6,ROBO1,NTRK3,NDEL1,WNT5A,STK11,EP300,PTK2,NCKIPSD,BMP4,KIDINS220,RAPGEF1,ADNP,VEGFA,GPRC5B,MARK2,EFNA5,CCDC88A,BMPR2,FN1,HNRNPK,RAPGEF2,CNR1,NUMBL,SPG20,DAB1,SHANK1,GRIN1,SHANK3,NLGN3,LRP1,AKT1,MBP,OPA1,GSK3B,SCARF1,INPP5J,VLDLR,PQBP1,ZEB2,SEMA6A,SEMA4B,SEMA…
+/0	4008	GO-CC	GO_TRANSPORT_VESICLE_MEMBRANE	56	3528	151	17473	1.08e-06	0.044	1.83675	SYT1,VAMP2,SLC17A7,STX1A,RAB3A,SLC17A6,DTNBP1,HLA-DPB1,CHGA,GAD2,RAB11FIP5,PTPRN2,PTPRN,SLC6A17,B2M,ABCC8,CLCN3,HLA-H,SEC23A,HLA-F,SEC24D,SEC31A,CLTC,SEC24A,DNM1L,NRGN,PI4K2A,GRIA1,SYT5,SYT3,RPH3A,SYT12,NCALD,MCFD2,ZNRF1,CNIH2,AMPH,SYN2,SV2A,TMED10,RAB26,SEC23IP,SYNRG,SPRED2,SCAMP5,SYNGR3,SEC22B,SCAMP1,AFTPH,SCG3,KIAA1244,SV2B,TMEM163,DMXL2,SYNPR,SYNGR2
+/-	5318	GO-MF	GO_IDENTICAL_PROTEIN_BINDING	390	4601	1209	17473	1.15e-06	0.047	1.22505	ELAVL1,ALDH4A1,MVK,DRD4,SYT1,GIPC1,VAMP2,PVRL2,PAFAH1B1,CDC42BPA,KIT,FLNA,CXADR,MYH9,GPD1L,DES,SUN2,RYR2,CAMK2D,NISCH,TRIP10,FLNB,CUL3,PDGFRA,KCTD13,ADD1,CORO1A,CORO1B,GRIK2,RAF1,SNCA,ROBO1,PYCARD,BOK,RASGRP1,PSMA7,MAPK1,CD4,PAK2,GRB2,TMEM173,RELA,PSME3,DDX58,HSP90AA1,BTK,CHUK,NFKBIA,IRAK2,MAP3K9,MAP3K10,DAXX,ERN1,AXIN1,P2RX7,ADRA2C,TP73,TGFB3,BMP4,MAP3K12,VEGFA,PDGFC,CCDC88A,PDGFB,INHBB,INHBA,SM…
+/0	4008	GO-MF	GO_UBIQUITIN_LIKE_PROTEIN_LIGASE_BINDING	86	3528	264	17473	1.3e-06	0.053	1.61337	CCT2,RALA,ABI2,TRIOBP,PRKAR1A,GRIK2,YWHAE,UBE2S,BID,VCP,TRAF2,UBE2N,PRKACB,DAXX,EGFR,PRKAR2B,SMAD2,XBP1,GPR37,SPG20,PPARGC1A,UCHL1,TNFRSF1B,CKB,EIF4E2,PCBP2,SLC25A5,SNCAIP,MFN2,SMAD5,PIAS1,BECN1,DNM1L,MOAP1,UBE2K,CUL5,FHIT,BAG6,CUL4A,MDM2,MAP1LC3A,MAP1LC3B,GABARAPL1,FANCL,AMBRA1,RRAGA,TRIM28,UBE2G2,UBE2J1,DLG3,FAF1,UBE2W,UBE2H,YOD1,NEDD8,DNAJB2,NPLOC4,STUB1,HM13,RBX1,UBE2R2,CDC34,SMG5,ARIH1,CUL9,…
+/0	4008	GO-CC	GO_NUCLEOLUS	227	3528	848	17473	1.33e-06	0.054	1.32577	IDH3G,NF1,SDAD1,RAN,BCAR1,TAOK2,ANP32B,BCAS3,CTSB,PIK3CB,UBE2N,GRB2,MYO1C,DAXX,ERCC6,GPRC5B,EXOSC6,CAMK4,OXR1,CHD7,LRP1,ZNF354A,KAT6A,IPMK,HNRNPM,RPL8,SLC25A3,EEF1D,EIF3A,ABTB1,PTBP1,MRPS9,GLTPD1,MKI67,SKP2,RTF1,SEPT2,NCL,MED1,KDM2B,RRP7A,HMOX1,VEZF1,SRPK2,RBPJ,TERF1,FEN1,NOP10,GAR1,KAT5,ZBTB16,MTDH,TFPT,PARP2,ITPR1,AEN,PRRX1,SPTY2D1,SMARCA4,MDM2,ZNF207,ZNF593,NOVA1,CASK,GZF1,CRYL1,PARP10,NUDT16,…
+/0	4008	GO-CC	GO_GOLGI_MEMBRANE	193	3528	703	17473	1.43e-06	0.058	1.35969	PSEN1,TMF1,WHAMM,ARAP1,WASL,RHOU,CYTH2,RND3,CDC42,ARFIP2,CLN3,RAB1A,RASGRP1,HRAS,HLA-DPB1,UNC93B1,TLR7,PLCE1,EGFR,PDGFC,CTSC,GRM6,APP,HYAL2,LPCAT2,DHCR24,CHPT1,ACER3,ABCG1,MBTPS2,SERINC3,GAD2,ST3GAL3,ST3GAL5,FAM57B,ST8SIA4,ST6GALNAC6,ST8SIA3,ST3GAL6,ST6GALNAC3,UGCG,RAB11FIP5,GNPNAT1,SLC35A3,NDST4,CSPG5,B3GAT3,HS6ST2,B3GALT6,HS3ST2,XYLT1,ACPL2,SLC35D2,B3GAT1,CHST11,B4GALT2,B4GALT6,CHSY1,PSEN2,PSEN…
+/0	4008	GO-BP	GO_CATABOLIC_PROCESS	435	3528	1773	17473	1.45e-06	0.059	1.21512	GOT2,GOT1,DLD,GPT2,AASS,GLS,CLN8,PAFAH1B1,PLCD4,BRSK2,GPD1L,NEDD4L,CDK5,CLN3,UBE2S,COL4A3,VCP,CASP3,TRAF2,BAD,TBC1D5,PSMA4,PSMC5,CTSB,CYLD,PSMA5,PSMC6,UBE2N,PSME4,PSME1,PSMD10,ITCH,PSMF1,PSMC1,PSMD3,UBE2D3,PSMD4,SKP1,PSMD12,PSMD7,PIK3CA,PSMC3,UBE2D2,PSME3,PDE4B,TNFAIP3,ERN1,PLCE1,MAP2K1,P2RX7,ADORA1,RPLP1,MARK2,XBP1,CTSC,EXOSC6,TGFB1,PPARGC1A,TBL1XR1,BDH1,ENO1,HK1,ENO2,PGM1,PFKM,PFKP,GCK,PFKFB3,A…
+/0	4008	GO-MF	GO_CYTOSKELETAL_PROTEIN_BINDING	220	3528	819	17473	1.49e-06	0.061	1.33039	HSPH1,VAMP2,STX1A,RAB3A,PAFAH1B1,WHAMM,RALA,PARVA,WASL,KIAA1598,TTN,MYO5A,TNNT2,MYH10,TPM3,CAMK2D,WASF2,ANK2,NEBL,FMNL2,AIF1,EPB41L3,ABLIM2,ABI2,ACTR3B,CFL1,EPB41L1,LDB3,EVL,CORO1C,SHROOM1,FMN1,FSCN3,ACTR3C,COBL,ARPC1B,VASP,DAAM2,ARPC4,CORO2B,ARPC2,LIMCH1,OBSL1,EPB41L2,MICAL2,ALKBH4,CDK5,CAP1,SSH1,FAM101B,TRIOBP,DLG1,FHOD3,TMSB10,ERMN,PFN2,RACGAP1,TMOD2,SHROOM2,CORO1B,CAPN3,ARPC5L,MSRB2,JMY,SPIRE…
+/-	5318	GO-BP	GO_ENDOMEMBRANE_SYSTEM_ORGANIZATION	168	4601	465	17473	1.56e-06	0.063	1.37206	TOR1B,TOR1A,VAMP2,TBPL1,TBC1D20,PVRL2,AGFG1,TMF1,PAFAH1B1,RAP2A,PRKCZ,EZR,DTNBP1,KIAA1598,CACNB2,MYO5A,NUP155,MYH10,SUN2,SCN3B,ANK2,EPB41L3,OBSL1,DLG1,RAB13,GPER,ANK3,ATP1B1,RAB1A,GOLGA2,NDEL1,USP6NL,PRKCB,CACNB3,P2RX7,OSBPL8,GAS6,DNM1,RAPGEF2,SPTBN4,BBS2,AKT1,SERP1,NUP62,LPIN1,COL4A3BP,CCNB1,BBIP1,TULP3,NFASC,TMED2,LEMD2,BBS1,CSNK1D,ZNF385A,CHMP2B,ANO4,ANO3,ABCA7,BLOC1S2,AP3D1,RAB5B,STK25,SRGN,T…
+/-	5318	GO-MF	GO_UBIQUITIN_LIKE_PROTEIN_TRANSFERASE_ACTIVITY	154	4601	420	17473	1.59e-06	0.065	1.39247	NEDD4L,TRIM32,KLHL1,CUL3,KCTD13,ANAPC10,UBE2S,ITCH,BTRC,UBE2D3,SKP1,UBE2D2,TNFAIP3,TRAF7,TRAF4,RNF168,RNF19B,RNF165,RC3H1,ANAPC11,SKP2,MIB1,MED1,NEURL,TOPORS,PIAS1,MED24,MED17,UBE2K,CUL4A,MDM2,TRIM17,FANCF,SMURF1,LRSAM1,TRIM28,BCOR,PRPF19,TRIM9,UBE2G2,UBE2J1,FBXO6,RANBP2,RNF128,RNF144A,RNF146,RFFL,FBXL7,HECTD2,UBR5,FBXO21,RNF139,RNF115,UBE2H,ZNRF1,ARIH2,TRIP12,CNOT4,SMURF2,UBE2L3,UHRF1,FBXL14,TME…
+/-	5318	GO-CC	GO_CELL_LEADING_EDGE	132	4601	350	17473	1.61e-06	0.065	1.43226	PAFAH1B1,EPS8,RHOA,CDC42BPA,MKLN1,PARVB,PRKCZ,MYH9,CDC42BPB,EZR,KIAA1598,MYO5A,MYH10,WIPF1,ACTC1,WASF2,AIF1,WASF3,ABI1,EPB41L3,FGD4,CFL1,EVL,SWAP70,PALLD,CORO1C,PPP1R9B,ABL1,ARHGEF2,PHACTR4,VASP,ARPC2,FGD1,IQGAP2,FAT1,SRC,BCAR1,PTK2B,ARFIP2,PDLIM7,CDK5,RAC2,PIP5K1C,PRKCI,CORO1A,CORO1B,JMY,RAB13,GPER,GNAS,NDEL1,SCRIB,TSC1,PTPRJ,PTK2,PIK3CA,DDX58,HSP90AA1,MAPK8IP3,ADORA1,CCDC88A,ADAM17,PTPRK,ATP2B1…
+/-	5318	GO-CC	GO_NUCLEOLUS	283	4601	848	17473	1.86e-06	0.076	1.26738	ACACA,NF1,FLNA,EZR,SDAD1,ABL1,FMN2,BCAR1,TAOK2,CDC14B,PYCARD,RCC2,CTSB,PTPN6,GRB2,DAXX,GPRC5B,SIRT1,EXOSC3,EXOSC6,CAMK4,SMAD7,DAB1,CSTB,CHD7,LRP1,KAT6A,TP53,IPMK,ACOX1,HNRNPM,RPS9,CHCHD1,SLC25A3,RPS3,EIF3A,ABTB1,RPS10,RPL11,RPL18,RPL9,RBM4,MKI67,SKP2,FGF1,TULP3,SEPT2,MED1,KDM2B,NFIB,RRP7A,HMOX1,VEZF1,SIX1,ZNF385A,RBPJ,WDR74,TERF1,WDR36,SP100,NOP10,RAD51,NRIP1,ZBTB16,MTDH,HMGB2,MKNK2,ITPR1,RRP8,AE…
-/+	4157	GO-BP	GO_MITOTIC_CELL_CYCLE	205	3487	766	17473	1.96e-06	0.08	1.34104	RBM38,CASC5,BRSK2,TTN,CAMK2D,ABL1,KIF23,NEDD9,CALM1,PLK1,UBE2S,CDKN1B,CRADD,NLRC4,CASP2,NDEL1,PSMC5,PSMA7,UBB,PSME1,PAK2,PSMB9,PSMF1,PSMD13,CUL1,PSMD9,PSMC4,PSMD11,PSMA3,PSMD7,PSMC3,UBE2D1,PSME3,PSMD8,UBA52,CDK1,CLSPN,TPX2,ACVR1B,INHBA,MSH2,TGFB1,CDH13,ATM,NSMCE2,TP53,DNMT3A,LPIN1,PPAT,RPS3,RPS6,CAMK2G,HMMR,MAD2L1,ANAPC4,PTTG1,ANAPC7,UBE2E1,CEP41,CEP164,PAX6,SEPT2,PCM1,NEK1,E2F4,E2F7,KIAA1377,CSN…
+/-	5318	GO-MF	GO_PROTEIN_DOMAIN_SPECIFIC_BINDING	216	4601	624	17473	1.97e-06	0.08	1.31457	DRD4,APBA1,RIMS1,GIPC1,STX1A,CXADR,PRKCZ,MYH9,EZR,CACNB2,WIPF3,SNTA1,EVL,FMN1,ABL1,VASP,RHOQ,CUL3,SRC,ELMO1,EPB41L2,KCTD13,BCAR1,ARFIP2,DLG1,PRKCI,ATP1A1,CNTNAP1,GRIK2,YWHAE,CALM1,ADRB1,SNCA,CASP9,ROBO1,PYCARD,BOK,RCC2,WNT5A,STK11,CRK,PTPN6,ELMO2,GRB2,DOCK1,PTK2,RELA,INPP5D,NCKIPSD,HSP90AA1,PAG1,AXIN1,KIDINS220,ADAM9,RAPGEF1,TRAF4,TOM1L1,ACVR2A,CTNNBIP1,HNRNPK,SIRT1,ADAM17,POU2F2,ERCC1,RAPGEF2,RA…
-/+	4157	GO-BP	GO_CELL_CYCLE	329	3487	1316	17473	2.02e-06	0.082	1.25272	RBM38,MAPKAPK2,CASC5,ADCY3,BRSK2,MYH9,TTN,CAMK2D,ARHGEF11,SPIRE1,ABL1,KIF23,SRC,NEDD9,TAOK2,CDK5,LLGL2,CALM1,PLK1,UBE2S,CDKN1B,CRADD,NLRC4,CASP2,BCL2L11,NKX3-1,NDEL1,RABGAP1,PSMC5,PSMA7,UBB,PSME1,PRKCD,PAK2,PSMB9,PSMF1,PSMD13,CUL1,PSMD9,PSMC4,PSMD11,PSMA3,PSMD7,PSMC3,UBE2D1,PSME3,PSMD8,UBA52,ERN1,MAP2K1,PEA15,CDK1,GNAI2,STRADA,CLSPN,TPX2,GAS6,PRKAG2,ACVR1B,INHBA,LIG4,MSH2,TGFB1,CDH13,RAD54L,ATM,N…
-/+	4157	GO-CC	GO_CELL_PROJECTION_PART	246	3487	946	17473	2.08e-06	0.085	1.30305	TIRAP,SLC1A2,SYT1,CPLX1,PIP5K1A,PRKCZ,ACTN2,MYO5A,KCNJ2,CAMK2D,VIL1,PPP1R9A,ABI1,NPHP4,RUFY3,CRHR2,LIMK1,CNN3,ARPC2,MARCKS,SRC,PTK2B,CDK5,PIP5K1C,ITPKA,ERMN,OPHN1,ARPC1A,DBN1,FGD5,NRCAM,KCND2,CNTNAP1,CALM1,CAP2,ADCYAP1,NDEL1,TBC1D7,MYO1C,NCKAP1,CD36,MAPK8IP3,GNG3,MAP3K12,ADORA1,HTR2A,UCN,PRKAR1B,TPX2,MAPK8IP2,BMPR2,B4GALT1,PTGER3,CHRM4,CHRM2,OPRK1,GNAT2,PFKM,CRH,FSTL3,NRXN1,SHANK1,GRIN1,SPTBN4,MA…
+/-	5318	GO-BP	GO_REGULATION_OF_PROTEIN_CATABOLIC_PROCESS	145	4601	393	17473	2.14e-06	0.087	1.40117	EGLN2,GIPC1,TMF1,BRSK2,FLNA,EZR,NEDD4L,TRIM32,FMN2,CUL3,PTK2B,RAB1A,ANAPC10,GOLGA2,CDKN1B,WNT5A,PSMA4,PSMC5,PSMA7,PSMB1,PSMB8,PSME4,PSMD10,PSMB6,PSMB7,ITCH,BTRC,PSMB9,UBC,PSMD13,PSMC1,PSMD3,PSMB2,PSMD11,PTK2,SKP1,PRKACA,ADAM8,PSMD12,RELA,PSMC3,PSME3,PSMB4,TNFAIP3,PSMD14,UBA52,AXIN1,CD81,ADAM9,RNF19B,VIP,GNA12,SMAD7,FAM123B,AKT1,RGN,GSK3B,ARNTL,TIMP2,ATPIF1,GPX1,SHH,OAZ2,GRIN2A,ANAPC11,CDC27,CCNB1…
+/0	4008	GO-BP	GO_PROTEIN_K48_LINKED_UBIQUITINATION	24	3528	47	17473	2.37e-06	0.096	2.52902	NEDD4L,ITCH,UBE2D3,UBE2D2,TNFAIP3,UBE2E1,TOPORS,UBE3A,UBE2K,UBE2G2,RNF146,RNF126,RNF6,RNF115,UBE2H,ZNRF1,KLHL3,TRIM38,RNF216,UBE2R2,CDC34,UBE2E2,PELI1,UBE2E3
+/0	4008	GO-CC	GO_EXOCYTIC_VESICLE_MEMBRANE	27	3528	56	17473	2.38e-06	0.097	2.38789	SYT1,VAMP2,SLC17A7,STX1A,SLC17A6,DTNBP1,GAD2,PTPRN2,SLC6A17,ABCC8,DNM1L,PI4K2A,SYT5,RPH3A,SYT12,ZNRF1,AMPH,SYN2,SV2A,SCAMP5,SYNGR3,SCAMP1,SV2B,TMEM163,DMXL2,SYNPR,SYNGR2
+/-	5318	Ractome	REACTOME_TRANSMISSION_ACROSS_CHEMICAL_SYNAPSES	78	4601	186	17473	2.52e-06	0.1	1.59256	SLC1A1,SYT1,RIMS1,VAMP2,SLC1A6,SLC17A7,STX1A,SLC1A7,KCNJ10,ADCY3,CACNB2,CAMK2D,EPB41L1,DLG1,CACNA1B,GRIK2,ADCY2,CALM1,GNAL,ADCY6,ADCY9,ADCY7,RAF1,RASGRF1,PRKCB,MAPK1,CACNB3,PRKACB,GNAI2,CAMK4,GNB1,GNG2,GRIK3,GRIN2D,GRIN1,ABAT,ACHE,ALDH2,PLCB1,GLUL,ALDH5A1,GRIN2A,GABRB3,GABRA4,GABRA5,GABRA2,GABRA1,GABRB1,GABRG3,AP2A1,AP2B1,CAMK2A,MDM2,GRIA1,CACNB1,CACNG8,CACNG4,CACNG3,DLG3,KCNJ4,KCNJ9,KCNJ16,GRIN2…
+/-	5318	GO-BP	GO_POSITIVE_REGULATION_OF_EXCITATORY_POSTSYNAPTIC_POTENTIAL	16	4601	21	17473	2.59e-06	0.11	2.89345	DRD4,RIMS1,STX1A,PRKCZ,PTK2B,NRXN1,SHANK1,GRIN1,SHANK3,NLGN3,GSK3B,RIMS2,DLG4,CUX2,NLGN1,STX1B
+/-	5318	GO-BP	GO_CELL_PART_MORPHOGENESIS	218	4601	633	17473	2.66e-06	0.11	1.30788	PVRL2,PAFAH1B1,BRSK2,MINK1,SPTAN1,FLNA,PRKCZ,EZR,DTNBP1,KIAA1598,MYH10,SCN1B,MYH14,WASF2,ABI1,EPB41L3,EVL,FMN1,ABL1,VASP,CDK5,MEF2A,NRCAM,ANK3,CNTNAP1,RAB1A,ROBO1,NDEL1,WNT5A,STK11,MAPK1,GRB2,PRKCQ,PTK2,NRAS,MAPK3,MAPK8IP3,KIDINS220,VEGFA,MAPK8IP2,EFNA5,ALCAM,NUMB,PVRL1,RAB8B,NUMBL,CDH11,NRXN1,SHANK1,CNP,SHANK3,NLGN3,SPTBN4,BBS2,EFNB3,CHL1,TBCE,RNF165,GSK3B,VLDLR,ATP7A,PQBP1,ZEB2,SEMA6A,SEMA7A,SH…
+/0	4008	GO-BP	GO_VESICLE_ORGANIZATION	89	3528	280	17473	2.71e-06	0.11	1.57424	SNAP25,SYT1,VAMP2,SLC17A7,STX1A,RAB3A,STXBP1,TBPL1,CASC5,AGFG1,TMF1,PAFAH1B1,DTNBP1,WASL,SHROOM2,RAB1A,P2RX7,CTSC,GNAI3,BLOC1S1,PTPRN,CSNK1D,CHMP2B,RAB7A,BLOC1S2,AP3D1,RILP,SEC23A,SEC24D,SEC31A,SEC24A,AP2B1,NAPA,SORT1,STX12,UVRAG,VPS37A,VPS37B,SRPX,VPS37D,LRSAM1,VPS41,VPS28,VPS4A,GRIA1,GOLPH3,SYT5,SYT17,STX1B,SYT3,STX4,SYTL5,RPH3A,SYT13,SYT12,MCFD2,PICALM,NSF,F5,CNIH2,SNAP91,LYST,SNX18,CHMP1A,CHM…
0/-	1204	GO-MF	GO_RNA_BINDING	139	1042	1598	17473	2.76e-06	0.11	1.45861	GOT2,HNRNPA0,MYO5A,ZYX,CALR,CTNNA1,HMGB1,TLR9,MARK2,CNP,PUM1,HDLBP,NUDT4,AHCYL1,SFPQ,SRSF1,SFSWAP,RPL10,GSPT1,PCBP2,RPL29,MRPL43,EIF3G,EEF1D,EIF2C2,MRPS11,RPS6,MRPL20,FARSA,PTBP1,MRPS23,EIF3K,EIF3F,EIF4G3,EIF4B,MRPL27,GTPBP1,RARA,RRP7A,SMG6,HSPB1,GAR1,THRAP3,CLNS1A,GRSF1,KPNB1,MBNL1,AKAP17A,NKAP,ALG13,NUDT16,APOBEC3C,NUCKS1,GANAB,DCP1A,TUT1,DIS3L2,EXOSC8,EDC3,LSM5,EIF2C4,RAE1,HRSP12,CCDC124,CCNT1…
+/-	5318	GO-MF	GO_KINASE_ACTIVITY	280	4601	842	17473	2.92e-06	0.12	1.26288	MAPKAPK2,PMVK,MVK,BRSK2,CDC42BPA,FGF10,MINK1,KIT,PRKCZ,CDC42BPB,PTK7,CAMK2D,BCR,ABL1,MYLK3,PDGFRA,SRC,PTK2B,TAOK2,CDK5,PIP5K1C,DLG1,PRKCI,ITPKA,CALM1,RAF1,MAPK9,NTRK3,PRKCB,PIK3R1,STK11,MAPK1,HCK,PRKCD,PAK2,GRB2,PRKCQ,PIK3R2,PTK2,CD86,PRKACA,TEC,PRKACB,PIK3CA,HSP90AA1,BTK,SYK,MAPK3,CHUK,IRAK2,MAP3K9,MAP3K6,MAP3K10,ERN1,MAP3K2,FGF2,MAPK11,MAP2K5,FRS2,FLT1,MAP3K4,MAP3K12,MAP3K14,STRADA,CAB39,STRADB…
+/-	5318	GO-BP	GO_CELLULAR_COMPONENT_MORPHOGENESIS	297	4601	900	17473	3e-06	0.12	1.25323	TBPL1,TBC1D20,PVRL2,AGFG1,TMF1,PAFAH1B1,FRY,BRSK2,MINK1,SPTAN1,FLNA,MICALL2,FRYL,PRKCZ,MYH9,EZR,DTNBP1,KIAA1598,MYH10,ACTC1,SCN1B,MYH14,WASF2,ANK2,NEBL,WDR1,ABI1,EPB41L3,EVL,BCL6,PALLD,MYOZ1,FMN1,FLNB,ABL1,ARHGEF2,MYLK3,SIX4,VASP,CUL3,PDGFRA,SRC,OBSL1,ADD1,BIN3,CDK5,CAP1,FAM101B,FHOD3,MEF2A,PRKAR1A,CAPN3,NRCAM,ANK3,CNTNAP1,RAB1A,CASP9,CASP3,ROBO1,NDEL1,WNT5A,SCRIB,STK11,EP300,MAPK1,PTPN6,GRB2,PRK…
+/-	5318	GO-BP	GO_REGULATION_OF_SYNAPSE_STRUCTURE_OR_ACTIVITY	93	4601	232	17473	3.02e-06	0.12	1.52233	PPFIA3,RIMS1,GIPC1,VAMP2,NF1,KCNJ10,KIT,PRKCZ,SIX4,PTK2B,CDK5,ITPKA,DBN1,GRIK2,SNCA,NTRK3,RASGRF1,WNT5A,MAPK1,PTK2,ADORA1,ADNP,EFNA5,HNRNPK,RAPGEF2,PVRL1,CRH,MECP2,NRXN1,GRIN1,SHANK3,NLGN3,SHANK2,PCDH17,GSK3B,EIF4EBP2,BCAN,ATP2B2,GRIN2A,EPHB1,DISC1,CALB1,NEURL,NR2E1,SIX1,NCDN,ARC,CAMK2A,ROBO2,RIN1,NRGN,NPTN,TNR,GFAP,ETV5,GRIA1,DLG4,SLC8A3,LRRTM1,GRM5,PAIP2,SORCS3,CUX2,PLK2,CTNNA2,FLRT3,CLSTN2,LPH…
-/0	1997	GO-MF	GO_MOLECULAR_FUNCTION_REGULATOR	176	1638	1353	17473	3.06e-06	0.12	1.38761	HSPH1,FKBP1B,RIMS1,AGFG1,BRSK2,ACTN2,SCN4B,PKP2,CAMK2D,WAS,SNTA1,VIL1,TRIP10,DOCK2,IQGAP2,ARHGEF5,ARRB1,ELMO1,NCK1,IQSEC2,IQSEC1,FGD5,IQSEC3,KCNMB4,KCNMB2,CALM3,SNCA,COL4A3,BAD,BCL2L13,SGSM3,RASGRP1,TBC1D15,TBC1D5,ADPRH,TBC1D8B,EVI5L,PSME4,PAK2,C5,PSMD3,PSME3,HSP90AA1,DAXX,BMP2,FRS2,EGFR,LAMTOR2,RAPGEF1,ANGPT1,STRADA,GAS6,MARK2,EFNA5,PRKAG2,NODAL,CD27,WNT4,NPY2R,CHRM4,PSAPL1,AKAP13,NRXN1,SPTBN4,S…
+/-	5318	GO-CC	GO_MICROTUBULE	148	4601	405	17473	3.13e-06	0.13	1.38778	CCT2,PAFAH1B1,KIAA1598,MYO5A,ARHGEF2,IQGAP2,MARCKS,CUL3,DLG1,RACGAP1,SLC8A1,CALM1,GOLGA2,NDEL1,RCC2,CYLD,DAXX,AXIN1,DNM1,CNP,TBCE,SERP1,CDC27,RGS19,ARL6,DISC1,KIF3A,DYNC2LI1,SHROOM3,DVL1,KIF24,CSNK1D,KIF26B,FKBP4,KIF1B,KIF3B,KIF1A,KIF3C,ACTR1A,DCTN1,DYNC1H1,KIF2C,DYNC1LI2,KIF5A,KIF26A,CENPE,ACTR1B,KLC2,APC,DNM1L,ZNF207,MAP1LC3A,GABARAPL1,SIRT2,MAP1S,SPRY2,MAP1B,SLC8A3,MTA1,CCT7,FEZ1,KIF13B,RADIL,…
-/+	4157	GO-BP	GO_METENCEPHALON_DEVELOPMENT	40	3487	100	17473	3.18e-06	0.13	2.00436	OGDH,SCN5A,CRHR2,ABL1,KLHL1,PROX1,CDK5,SCRIB,MAP2K1,ARCN1,MECP2,NRXN1,GRIN1,SEZ6L,SPTBN2,CEND1,ATIC,SMO,ATP2B2,GRID2,GLI2,LDB1,CDK5R2,CDK5R1,WNT1,CBLN1,FAIM2,KAT2A,MTPN,KNDC1,RPGRIP1L,OTX1,SSTR3,PTN,PTPRS,UQCRQ,HNRNPD,SSTR1,EZH2,CLP1
-/+	4157	GO-MF	GO_FATTY_ACID_LIGASE_ACTIVITY	12	3487	16	17473	3.18e-06	0.13	3.75817	SLC27A1,SLC27A5,ACSL4,SLC27A6,ACSL3,SLC27A4,ACSF3,ACSBG2,SLC27A3,ACSL5,ACSBG1,ACSL6
+/0	4008	GO-CC	GO_ENDOSOME	212	3528	793	17473	3.3e-06	0.13	1.32404	RAB3A,DTNBP1,MYO5A,KCNQ1,WASF2,RAN,ARPC2,FGD5,RAB13,ATP1A2,CLN3,ADRB1,RAB1A,TBC1D5,TBC1D12,CTSB,SPG21,PAK3,PIK3C3,HLA-DPB1,UNC93B1,RFTN1,TAB3,CD14,GRB2,TLR7,UBE2D3,HAVCR2,MAP2K1,FRS2,EGFR,KIDINS220,RAPGEF1,ADCYAP1R1,FCGR1B,EPHA4,APP,NPC1,LRP1,INPP5B,ABCG1,RAB11FIP2,RAB11FIP5,GLTPD1,PTPRN,OCA2,GNPNAT1,CHID1,RAB23,NOX1,SLC40A1,CHMP2B,RAB7A,B2M,GRIP1,CLCN4,CLCN3,ATP9A,ATP11C,BLOC1S2,AP3D1,RILP,HLA-H…
+/-	5318	Ractome	REACTOME_SIGNALING_BY_EGFR_IN_CANCER	51	4601	109	17473	3.37e-06	0.14	1.77688	ADCY3,RICTOR,SRC,PRKAR1A,ADCY2,CALM1,ADCY6,ADCY9,ADCY7,RAF1,CDKN1B,CASP9,BAD,PIK3R1,MAPK1,PRKCD,GRB2,PRKACA,NRAS,PRKACB,PIK3CA,HSP90AA1,MAPK3,CHUK,UBA52,PAG1,PRKAR2A,PRKAR1B,ADRBK1,ADAM17,CAMK4,AKT1,RPS6KB2,TSC2,ADAM12,AP2A1,CLTC,AP2B1,CLTA,FOXO3,MDM2,CDC37,STAM2,HGS,SPRY2,SH3KBP1,FOXO4,PHLPP1,AKT1S1,MAPKAP1,PDE1A
+/0	4008	GO-BP	GO_SYNAPSE_ORGANIZATION	53	3528	145	17473	3.44e-06	0.14	1.81028	CACNB4,RAB3A,MYO5A,CDK5,ANK3,DNAJA3,TSC1,PAK3,CACNB3,MECP2,NLGN4X,NRXN1,SNCG,SEZ6L,NLGN3,SHANK2,NRXN3,APP,PCDH17,CNTN2,NRXN2,ACHE,PLXND1,SEMA3E,ATP2B2,SNCB,SDK2,NFASC,GNPAT,TNR,LAMB2,ETV5,CHD4,LRRTM1,FLRT3,PTPRD,WNT7B,NLGN1,PCDHB14,CTNND2,IL1RAPL1,GPHN,FBXO45,FNTA,DNER,DNM3,RAB39B,RER1,LRRC4,PALM,DRP2,UTRN,ELFN1
+/-	5318	GO-BP	GO_NEGATIVE_REGULATION_OF_GENE_EXPRESSION	468	4601	1493	17473	3.45e-06	0.14	1.19042	ACACB,TMF1,FLNA,EZR,NEDD4L,NUP155,AIF1,BCL6,TRIM32,SIX4,NCK2,CALR,CUL3,ARRB1,SRC,CDK5,DLG1,MEF2A,CAPN3,GPER,SNCA,CDKN1B,PYCARD,WNT5A,TSC1,PSMC5,CYLD,EP300,PSMD10,ITCH,BTRC,UBC,HMGB1,UBE2D3,HAVCR2,CD46,RELA,CD36,TNFAIP3,NFKBIA,IRAK2,UBA52,MAP3K10,DAXX,AXIN1,TP73,MAP2K5,BMP4,GREM1,ADNP,GAS6,VEGFA,TXN,PDGFB,SMAD2,CEBPB,CTNNBIP1,SERPINF2,HIF1A,EIF2AK1,HNRNPK,SIRT1,RNF168,NFKB2,TGFB1,HES1,SMAD7,ZNF703…
+/0	4008	GO-BP	GO_REGULATION_OF_CLATHRIN_MEDIATED_ENDOCYTOSIS	12	3528	16	17473	3.62e-06	0.15	3.7145	WASL,PIK3CB,BTBD9,SYNJ1,UBQLN2,NLGN1,SCYL2,SNAP91,DNAJC6,AAK1,PROM2,SMAP1
+/0	4008	GO-CC	GO_EXCITATORY_SYNAPSE	67	3528	197	17473	3.64e-06	0.15	1.68441	SYT1,SLC17A7,DTNBP1,SRGAP2,EPB41L3,PTK2B,CDK5,DLG1,GRIK2,PDE4B,GNG3,ADORA1,MAPK8IP2,BMPR2,GRM3,NLGN4X,GRIN1,NLGN3,MAPT,SHANK2,EPHA4,CAMK2G,GRIN2A,RGS19,MIB1,NEURL,GOPC,BNIP3,SHARPIN,ITPR1,NRGN,NPTN,MAP1B,NEFH,RTN4,GRIA1,PJA2,LRRTM1,GRM5,SORCS3,CLSTN2,NLGN1,SPOCK1,MPDZ,CTNND2,SRCIN1,DLG3,FBXO45,NSF,CNIH2,DLGAP1,GRIA3,LIN7A,MAP4,GAP43,DNM3,DNAJC6,VPS35,LRRC4,PALM,DRP2,FMR1,ELFN1,LRRC7,ARHGAP32,PSD3…
+/0	4008	GO-BP	GO_VESICLE_LOCALIZATION	74	3528	224	17473	3.93e-06	0.16	1.63615	SNAP25,SYT1,VAMP2,STX1A,CPLX1,RAB3A,PSEN1,PAFAH1B1,DTNBP1,WASL,MYO5A,CDK5,PIP5K1C,SHROOM2,CLN3,RAB1A,RASGRP1,NDEL1,SCRIB,P2RX7,CTSC,NRXN1,BBS2,BLOC1S1,SYNJ1,ITGA4,ARL6,BBS7,KIF3A,MKKS,CSNK1D,BLOC1S2,AP3S1,AP3D1,AP3B2,SEC23A,SEC24D,DYNC1I1,DCTN1,SEC31A,SEC24A,KIFAP3,NAPA,GRIA1,LPHN1,NLGN1,SYT5,SYT17,STX1B,SYT3,CPLX2,STX4,SYTL5,RPH3A,TRIM9,SYT13,SNPH,SYT12,MCFD2,NSF,F5,CNIH2,LIN7A,RAB11A,CLASP2,PPP…
0/-	1204	GO-BP	GO_MACROMOLECULAR_COMPLEX_ASSEMBLY	124	1042	1398	17473	3.94e-06	0.16	1.48735	CCT2,AASS,SNAP25,SLC1A1,SLC9A1,WASL,WASF1,EVL,CALR,SRC,KCTD13,CTNNA1,CAPN3,PREX1,MSRB2,DPYSL3,KCND2,TRIM5,PSMD9,HMGB1,ACVRL1,ANGPTL4,SH3PXD2B,PFKL,MIF,CRYAB,KAT6A,APOE,DGAT1,APOA1BP,SHMT2,SRSF1,SFSWAP,RPL10,EIF3G,EIF2C2,MRPS11,MRPL20,EIF3K,EIF3F,EIF4B,NDUFA7,CAMK2G,SLC7A9,ARL6,CCDC164,RRP7A,TMED2,CSNK1D,TERF1,CLNS1A,SEC13,SAR1B,SEC24A,KPNB1,ITGB3BP,CENPT,SMARCAD1,CHMP4A,STOM,CHMP2A,NUP93,UVRAG,NB…
+/0	4008	GO-BP	GO_HEAD_DEVELOPMENT	192	3528	709	17473	4e-06	0.16	1.3412	SYT1,SLC17A7,NF1,PSEN1,PAFAH1B1,MYH10,SRGAP2,RAN,CRHR2,KRAS,CDC42,CDK5,SHROOM2,SLC8A1,YWHAE,KCNA1,RAF1,BID,CASP3,ROBO1,BAD,ANP32B,BAX,NDEL1,SCRIB,TSC1,PLEKHA1,C5AR1,MAP2K1,TGFB3,FRS2,BMP4,EGFR,INHBA,BMPR2,TGFB1,HES1,DLG5,NUMBL,PPARGC1A,BDH1,PFKFB3,THRA,ASCL1,MECP2,NLGN4X,NRXN1,GRIN1,SEZ6L,ABAT,MAPT,BBS2,SLITRK5,APP,CHD7,CNTN2,CAST,LRP1,ATP2B1,H2AFX,MBP,G6PD,PLCB1,ATIC,PADI2,DCT,CKB,ZEB2,SGPL1,SMO…
+/0	4008	GO-BP	GO_REGULATION_OF_NEUROTRANSMITTER_LEVELS	65	3528	190	17473	4.04e-06	0.16	1.69433	SNAP25,DRD4,APBA1,SYT1,PPFIA4,VAMP2,SLC17A7,STX1A,NF1,CPLX1,RAB3A,STXBP1,PSEN1,CLN8,DTNBP1,CDK5,PIP5K1C,PFN2,CACNA1B,ATP1A2,KCNMB4,CLN3,SCRIB,P2RX7,NRXN1,SNCG,ABAT,NRXN3,NRXN2,ACHE,SYNJ1,GAD2,TACR2,PTPRN2,SNCAIP,SLC22A3,SLC22A2,GABRA2,NAPA,DAGLA,DAGLB,RIMS3,ATP2A2,LPHN1,CASK,NLGN1,PDZD11,RAB3GAP1,SYT5,SYT17,STX1B,SYT3,CPLX2,STX4,SYTL5,RPH3A,TRIM9,SYT13,SNPH,SYT12,KCNC4,LIN7A,SYN2,BRSK1,FMR1
+/-	5318	GO-BP	GO_MODULATION_OF_EXCITATORY_POSTSYNAPTIC_POTENTIAL	20	4601	30	17473	4.27e-06	0.17	2.53177	DRD4,RIMS1,STX1A,PRKCZ,PTK2B,NLGN4X,NRXN1,SHANK1,GRIN1,SHANK3,NLGN3,GSK3B,CELF4,RIMS2,DLG4,CUX2,NLGN1,STX1B,DMPK,ZMYND8
+/0	4008	GO-BP	GO_REGULATION_OF_TRANSPORT	438	3528	1804	17473	4.29e-06	0.17	1.20248	FKBP1B,SNAP25,DRD4,SYT1,VAMP2,STX1A,NF1,CACNB4,CPLX1,RAB3A,STXBP1,ARL6IP5,TMF1,BRSK2,RALA,DTNBP1,WASL,GPD1L,NEDD4L,MYO5A,TNNT2,RYR2,CAMK2D,KCNQ1,SCN1B,FGF12,ANK2,RHOU,CRHR2,DOCK2,PTK2B,CDC42,CDK5,RAC2,DLG1,PFN2,CAPN3,CACNA1B,ATP1A2,ANK3,SLC8A1,KCNMB4,SCN1A,CACNA1I,AKAP7,SCN2A,SCN3A,YWHAE,CACNA1D,KCNA1,KCNA2,NALCN,SCN8A,ADORA2B,CCK,BID,TRAF2,BAD,ANP32B,MAPK9,BAX,RASGRP1,NDEL1,RUNDC1,TBC1D15,TBC1D3…
-/+	4157	GO-CC	GO_CELL_JUNCTION	290	3487	1151	17473	4.36e-06	0.18	1.26252	SYT1,RIMS1,SLC17A7,CHRM5,PVRL2,GLRA1,CDC42BPA,PIP5K1A,PRKCZ,MYH9,CDC42BPB,PTK7,SCN5A,ACTN2,DES,KCNJ2,CAMK2D,WAS,PPP1R9A,ABI1,NPHP4,F11R,EVL,RUFY3,FLNB,BCR,LIMK1,CNN3,KRAS,ARPC1B,ARPC2,MARCKS,KIF23,ARHGEF5,EPB41L2,RND3,BCAR1,PTK2B,CDC42,NEDD9,CDK5,CAP1,PIP5K1C,SORBS3,OPHN1,CORO1A,KRT8,DBN1,CORO1B,CHRNA4,KCND2,CHRNB2,SCRIB,HCK,PRKCD,GRB2,HAVCR2,NCKAP1,MAP2K1,MAP2K2,EGFR,B4GALT1,GRK5,LIG4,CADM1,CHRM…
+/-	5318	GO-BP	GO_POSITIVE_REGULATION_OF_CELL_DEVELOPMENT	168	4601	472	17473	4.36e-06	0.18	1.35171	FKBP1B,SYT1,RIMS1,PAFAH1B1,RHOA,KIT,FLNA,PTK7,KIAA1598,NEDD4L,SCN1B,BCL6,TRIM32,MYLK3,ARPC2,MARCKS,CALR,OBSL1,PTK2B,TRIOBP,PRKCI,ITPKA,PREX1,GPER,NRCAM,ADCYAP1,ROBO1,BAD,MAPK9,NTRK3,NDEL1,WNT5A,STK11,EP300,RELA,NCKIPSD,SPAG9,ADRA2C,TP73,TGFB3,BMP4,KIDINS220,RAPGEF1,ADNP,VEGFA,GPRC5B,MARK2,EFNA5,SMAD2,BMPR2,FN1,HIF1A,HNRNPK,LIG4,TGFB1,HES1,RAPGEF2,CNR1,ZNF703,NUMB,NUMBL,CDH5,CSF1,ASCL1,DAB1,SHANK1…
+/-	5318	GO-CC	GO_INTRACELLULAR_VESICLE	400	4601	1259	17473	4.55e-06	0.19	1.20656	TOR1A,DLD,APBA1,SYT1,GIPC1,VAMP2,SLC17A7,STX1A,SLC17A6,AGFG1,RALA,KIT,CXADR,ARAP1,DTNBP1,MYO5A,WIPF1,CAMK2D,FMNL1,SPIRE1,ARHGEF2,RHOQ,CALR,FMN2,ARRB1,TAOK2,RAC2,RACGAP1,CORO1A,SPIRE2,RAB13,GPER,ATP1A1,CLN3,YWHAE,KCNA1,SCN8A,GNAS,RAB1A,GOLGA2,SNCA,NDEL1,TBC1D5,WNT5A,USP6NL,TBC1D4,PSMC5,CTSB,TICAM1,HCK,ITCH,UNC93B1,UBC,TLR7,HLA-DPA1,CFD,ADAM8,CD46,TMEM173,CD36,HSP90AA1,BTK,SYK,PDE4B,TLR1,UBA52,SPAG…
+/0	4008	GO-CC	GO_RESPIRATORY_CHAIN	34	3528	80	17473	4.57e-06	0.19	2.10488	CYCS,SDHB,UQCRB,SDHA,PMPCB,NNT,SDHD,UQCRC2,NDUFA7,NDUFS1,COX8A,NDUFB9,NDUFS4,NDUFAF1,NDUFA8,UQCRQ,NDUFA10,NDUFB2,NDUFS7,NDUFA5,NDUFA3,UQCRFS1,COX6A1,CYC1,COX5A,NDUFA12,NDUFB7,NDUFB6,NDUFS3,NDUFA6,NDUFA4,COX15,COX7A2,FOXRED1
+/-	5318	GO-BP	GO_POSITIVE_REGULATION_OF_SYNAPTIC_TRANSMISSION	51	4601	110	17473	4.68e-06	0.19	1.76073	TOR1A,DRD4,SYT1,RIMS1,VAMP2,STX1A,PRKCZ,DTNBP1,PTK2B,GPER,GRIK2,ADCYAP1,SNCA,MAPK1,ADORA1,HNRNPK,DNM1,PTGER4,CRH,MECP2,NRXN1,SHANK1,GRIN1,ABAT,SHANK3,NLGN3,SHANK2,GSK3B,GLUL,RIMS2,GRIN2A,NR2E1,CA2,CA7,ARC,NPTN,TNR,GFAP,DLG4,SLC8A3,LRRTM1,CUX2,PLK2,LAMA2,CLSTN2,NLGN1,STX1B,SYT12,FLOT1,KIF5B,FMR1
+/0	4008	GO-BP	GO_MACROMOLECULAR_COMPLEX_ASSEMBLY	348	3528	1398	17473	4.73e-06	0.19	1.23285	CCT2,ACACB,AASS,SNAP25,SLC1A1,APBA1,SYT1,VAMP2,MIP,GLS,CASC5,WASL,TTN,TNNT2,CAMK2D,AIF1,EVL,COBL,VASP,ARPC4,PTK2B,RACGAP1,CAPN3,MSRB2,KCNA1,KCNA2,RAF1,RAB1A,UBE2S,BID,VCP,TRAF2,BAD,ANP32B,BAX,RASGRP1,NDEL1,ARHGEF10,TSC1,CYLD,HRAS,EP300,PSMD10,TRIM5,PSMD4,HSP90AA1,CREBBP,TNFAIP3,SPAG9,DAXX,P2RX7,TPX2,CAB39,MAPK8IP2,PDGFC,EFNA5,SMAD2,ACVRL1,NUPR1,CTSC,TGFB1,HES1,DLG5,PPARGC1A,PFKM,PFKL,NRXN1,GRIN1,…
+/0	4008	GO-BP	GO_CELLULAR_CATABOLIC_PROCESS	331	3528	1322	17473	4.81e-06	0.2	1.24004	GOT2,GOT1,DLD,GPT2,AASS,GLS,CLN8,NEDD4L,CDK5,UBE2S,VCP,CASP3,PSMA4,PSMC5,CTSB,CYLD,PSMA5,PSMC6,UBE2N,PSME4,PSME1,PSMD10,ITCH,PSMF1,PSMC1,PSMD3,UBE2D3,PSMD4,SKP1,PSMD12,PSMD7,PSMC3,UBE2D2,PSME3,PDE4B,TNFAIP3,ERN1,RPLP1,XBP1,CTSC,EXOSC6,TGFB1,TBL1XR1,BDH1,PGM1,PFKM,AMPD3,ABAT,UCHL1,USP46,HSD17B10,ENDOG,PRELP,ACHE,LPIN2,ENPP2,BHMT,GPD2,NUDT3,PLA2G15,PLA2G4C,PNPLA6,PDDC1,NUDT12,CYP3A5,CARNS1,SHMT1,TH…
+/0	4008	GO-CC	GO_AXON_INITIAL_SEGMENT	10	3528	12	17473	4.91e-06	0.2	4.12722	CAMK2D,ANK3,SCN1A,SCN8A,CCK,SPTBN4,NFASC,KCNQ2,BIN1,LRRC7
0/-	1204	GO-MF	GO_POLY_A_RNA_BINDING	107	1042	1170	17473	5.07e-06	0.21	1.53355	GOT2,HNRNPA0,MYO5A,ZYX,CALR,CTNNA1,HMGB1,MARK2,PUM1,HDLBP,SFPQ,SRSF1,RPL10,GSPT1,PCBP2,RPL29,MRPL43,EIF3G,EIF2C2,MRPS11,RPS6,MRPL20,FARSA,PTBP1,MRPS23,EIF4G3,EIF4B,MRPL27,GTPBP1,RARA,RRP7A,HSPB1,GAR1,THRAP3,CLNS1A,GRSF1,KPNB1,MBNL1,AKAP17A,NKAP,ALG13,NUDT16,APOBEC3C,NUCKS1,GANAB,DCP1A,TUT1,EDC3,HRSP12,CCDC124,MAPRE1,ZC3H8,BCLAF1,PLEC,IMMT,MCAT,SF3A3,RPF2,YTHDC1,PUM2,SCAF11,PRPF31,CDC40,IPO5,PPP1R…
+/-	5318	GO-BP	GO_POSITIVE_REGULATION_OF_CELLULAR_PROTEIN_CATABOLIC_PROCESS	79	4601	192	17473	5.19e-06	0.21	1.56258	EZR,CUL3,PTK2B,RAB1A,ANAPC10,GOLGA2,PSMA4,PSMC5,PSMA7,PSMB1,PSMB8,PSME4,PSMD10,PSMB6,PSMB7,BTRC,PSMB9,UBC,PSMD13,PSMC1,PSMD3,PSMB2,PSMD11,PTK2,SKP1,PSMD12,PSMC3,PSME3,PSMB4,TNFAIP3,PSMD14,UBA52,AXIN1,CD81,RNF19B,SMAD7,FAM123B,AKT1,RGN,GSK3B,ATPIF1,ANAPC11,CDC27,CCNB1,CDC26,BBS7,DISC1,DVL1,CSNK1D,PIAS1,BCAP31,MDM2,SIRT2,SMURF1,PLK2,CSNK1A1,MSN,RNF128,RNF144A,HERPUD1,RNF139,ARIH2,NUB1,DNAJB2,CHFR,K…
+/-	5318	GO-BP	GO_REGULATION_OF_SMALL_GTPASE_MEDIATED_SIGNAL_TRANSDUCTION	107	4601	278	17473	5.28e-06	0.21	1.46169	NF1,RHOA,FGF10,ARAP1,CAMK2D,ARHGEF11,FGD4,BCL6,ARHGEF17,TRIP10,ABR,BCR,ARHGEF2,RHOQ,FGD1,CUL3,ARRB1,KCTD13,RHOG,RAC2,RACGAP1,RHOJ,PREX1,IQSEC3,RAF1,ROBO1,RASGRP1,RALGAPA1,RASGRF1,ARHGEF10,CRK,PIK3R2,VAV2,PLCE1,MADD,RAPGEF1,RASGRP4,CSF1,AKAP13,NUP62,TIMP2,INPP5B,ITPKB,PLEKHG5,KITLG,OGT,TSC2,GPR56,CDON,ARHGAP35,MFN2,ARHGAP22,RHOT2,GMIP,SPRY2,ARHGAP5,F2RL1,RASA3,GBF1,CHN1,FLOT1,NET1,SPATA13,RASGEF1A…
-/+	4157	GO-BP	GO_REGULATION_OF_MITOTIC_CELL_CYCLE	133	3487	468	17473	5.43e-06	0.22	1.42404	STAT5B,RBM38,ANGEL2,CAMK2D,ABL1,CDC42,PLK1,CDKN1B,BID,CRADD,CASP2,NKX3-1,SCRIB,PSMC5,PSMA7,UBB,PSME4,PSME1,PSMB9,PSMF1,PSMD13,CUL1,PSMD9,PSMC4,PSMD11,PSMA3,PSMD7,PSMC3,UBE2D1,PSME3,PSMD8,UBA52,IL1B,CDK1,EGF,BMP4,EGFR,CLSPN,TPX2,TOM1L1,PDGFB,MSH2,TGFB1,HES1,ATM,IGF1,NSMCE2,BRCA2,CTC1,TP53,ASNS,EDN3,CDC123,RPS6,MAD2L1,ANAPC4,PTTG1,ANAPC7,UBE2E1,E2F4,E2F7,CDC14A,TERF1,MRE11A,PCNA,RPA3,XRCC3,BTG2,CEN…
+/0	4008	GO-BP	GO_ELECTRON_TRANSPORT_CHAIN	38	3528	94	17473	5.49e-06	0.22	2.00214	DLD,SLC25A12,CYCS,PPARGC1A,MECP2,SDHB,UQCRB,SDHA,PMPCB,UQCRC2,NDUFA7,NDUFS1,COX8A,NDUFB9,NDUFS4,NDUFAF1,COX6B1,NDUFA8,UQCRQ,NDUFA10,COX5B,NDUFB2,NDUFS7,COX6C,NDUFA5,NDUFA3,UQCRFS1,COX6A1,CYC1,COX5A,NDUFA12,NDUFB7,NDUFB6,NDUFS3,NDUFA6,NDUFA4,COX15,WDR93
+/0	4008	GO-CC	GO_SYNAPTIC_MEMBRANE	83	3528	261	17473	5.68e-06	0.23	1.57499	SNAP25,SYT1,DTNBP1,ANK2,SRGAP2,CDK5,DLG1,ANK3,GRIK2,KCNA1,KCNA2,DNAJA3,SCRIB,ADORA1,GRM3,CHRM2,GRIK3,GRM6,NLGN4X,NRXN1,GRIN1,SHANK2,GABRG2,EPHA4,ATP2B1,SYNJ1,GAD2,SNCAIP,GRIN2A,CBLN1,NEURL,DAG1,GRIP1,GABRB3,GABRA2,GABRA1,GOPC,NPTN,PTPRZ1,PI4K2A,GRID1,GRIA1,PJA2,ATAD1,LRRTM1,LRFN3,FLRT3,CLSTN2,LPHN1,CASK,NLGN1,MPDZ,IL1RAPL1,SRCIN1,SNPH,DLG3,NDUFS7,GPHN,KCNJ4,FBXO45,PICALM,CHRNB3,HTR3A,CNIH2,GABBR2…
+/0	4008	GO-BP	GO_OXIDATIVE_PHOSPHORYLATION	35	3528	84	17473	5.71e-06	0.23	2.06361	DLD,CYCS,MECP2,UQCRB,PMPCB,UQCRC2,NDUFA7,NDUFS1,ATP5D,CHCHD10,COX8A,NDUFB9,NDUFS4,NDUFAF1,COX6B1,NDUFA8,UQCRQ,NDUFA10,COX5B,NDUFB2,NDUFS7,COX6C,NDUFA5,NDUFA3,UQCRFS1,COX6A1,CYC1,COX5A,NDUFA12,NDUFB7,NDUFB6,NDUFS3,NDUFA6,NDUFA4,COX15
+/-	5318	Ractome	REACTOME_REGULATORY_RNA_PATHWAYS	18	4601	26	17473	5.78e-06	0.24	2.62914	EIF2C2,DICER1,DROSHA,EIF2C1,EIF2C3,EIF2C4,XPO5,POLR2K,POLR2B,POLR2J,POLR2E,POLR2L,POLR2F,POLR2I,POLR2C,TNRC6B,TNRC6C,TNRC6A
+/0	4008	GO-CC	GO_NUCLEAR_OUTER_MEMBRANE_ENDOPLASMIC_RETICULUM_MEMBRANE_NETWORK	259	3528	1005	17473	5.99e-06	0.24	1.27636	FKBP1B,ARL6IP5,PSEN1,CLN8,DTNBP1,RYR2,CAMK2D,CDC42,DLG1,CLN3,KCNA2,RAB1A,VCP,TRAF2,BAX,RASGRP1,HLA-DPB1,UNC93B1,TLR7,ERN1,EGFR,OSBPL8,XBP1,FITM2,RDH11,GPR37,GRM6,SEZ6L,UCHL1,HMGCR,GNRH1,FDFT1,INSIG2,LPIN2,HSD17B7,AGPAT6,MSMO1,SPTLC2,SQLE,LPCAT2,DHCR24,C14orf1,NUS1,CEPT1,CDS1,DHCR7,PCYT1B,INSIG1,ACER3,SC5DL,PCYT1A,CYP46A1,PLA2G4C,SGPP1,LPCAT4,DPM1,ABCG1,DGAT1,PNPLA6,DHRS3,SERINC1,CYP3A5,ACSL1,SGPL…
+/0	4008	GO-BP	GO_AUTOPHAGY	116	3528	394	17473	6.29e-06	0.26	1.45814	PSEN1,KCNQ1,SCN1A,CLN3,RAB1A,TBC1D5,CTSB,PIK3CB,TRIM5,PIK3C3,PIK3CA,HSP90AA1,MAP2K1,MARK2,XBP1,PPARGC1A,PFKP,HK2,NPC1,MDH1,BLOC1S1,ATPIF1,MRPS2,MRPS10,CSPG5,SLC22A3,RGS19,RAB23,MFN2,CHMP2B,RAB7A,SLC35B3,CTSD,BECN1,FIS1,BNIP3,ATG3,RNF41,PDK1,LAMP1,MAP1LC3A,WDR45,TP53INP1,ATG16L2,MAP1LC3B,GABARAPL1,ATG2B,ATG4D,STX12,ATP13A2,PACS2,WDR45L,ATG4C,ZNF593,STAT2,TOMM70A,TMEM39B,ACBD5,VPS36,CDC37,UVRAG,LAM…
+/0	4008	GO-MF	GO_GTPASE_ACTIVITY	79	3528	246	17473	6.3e-06	0.26	1.59049	RAB3A,RALA,RHOU,RAN,KRAS,RND3,CDC42,RAC2,RAB13,RAB1A,HRAS,GNG3,GNAI2,GNL1,GNAI3,GNAZ,GNA12,RAB8B,EEF2,OPA1,TUFM,EEF1A2,GSPT1,GSPT2,EIF5,EFTUD1,GFM1,EFTUD2,RAB23,MFN2,RAB7A,RAB3C,RAB5B,ARL2,DNM1L,RRAGA,RHEB,RRAGC,RASD2,ARHGAP5,RIT2,RAB11A,SEPT4,TUBA4A,TUBB4A,TUBE1,GEM,TUBB4B,ARL8B,ARL8A,ATL1,TUBA1B,DNM3,TBCC,TUBG2,RAB39B,RAB15,RAB6B,ARL1,RAB40B,RAB26,RAB22A,DNAJC27,RAB40C,RAB27B,RAB5C,RAB31,GNG5,R…
0/+	940	GO-BP	GO_POSITIVE_REGULATION_OF_BIOSYNTHETIC_PROCESS	123	809	1805	17473	6.33e-06	0.26	1.47179	ARHGEF11,CRHR2,PDGFRA,SRC,ABLIM3,SORBS1,FSHR,BCAS3,TICAM1,TLR7,RELA,MAPK3,RPS6KA3,UBA52,CD81,C1QTNF2,TGFB3,CARD14,MAS1,ACVR1B,TFE3,HES1,SOX2,SMAD7,ATF2,THRA,CRH,HYAL2,IL15,JUND,IGF1,SERPINE1,MTOR,RXRA,NUP62,CTC1,TP53,TIMP2,LPIN2,CNBP,APOE,ERLIN2,ABCG1,OVOL2,ITGA6,RMND1,HNF1A,EGR2,C19orf10,ETS2,HIF3A,PAF1,KLF4,RFC3,OBFC1,POT1,PCNA,KDM3A,MED16,UBE3A,GPAM,HBB,HMGB2,RNF41,PBX2,PPAP2B,ETV5,SMARCA4,SMA…
+/-	5318	GO-CC	GO_ENDOPLASMIC_RETICULUM	505	4601	1631	17473	6.34e-06	0.26	1.17585	TOR1B,TOR1A,FKBP1A,FKBP1B,PNPLA8,MIP,ARL6IP5,SLC7A11,TBC1D20,TMF1,PLCD4,RHOA,BRSK2,DTNBP1,GJC1,MYO5A,RYR2,CAMK2D,CACNA2D1,ABI1,NCK2,CALR,FMN2,RHOG,DLG1,GPER,ANK3,ATP1A1,CLN3,KCNA1,RAB1A,SNCA,COL4A3,ASPH,PYCARD,BOK,RASGRP1,WNT5A,PIK3R1,PLD2,PRKCD,CD4,SCARA3,UNC93B1,TLR7,HLA-DPA1,TMEM173,ERN1,MAPK8IP3,PTPLAD1,ADORA1,CHI3L1,OSBPL8,GAS6,PDGFC,CCDC88A,PDGFB,FITM2,HLA-E,TAP2,TAP1,GNAZ,GRM6,CYP17A1,NRXN…
+/0	4008	GO-BP	GO_ORGANONITROGEN_COMPOUND_BIOSYNTHETIC_PROCESS	263	3528	1024	17473	6.67e-06	0.27	1.27202	GOT2,GOT1,GPT2,ACACB,GLS,SLC25A22,SLC25A12,CLN8,TBPL1,ADCY3,CRHR2,ADCY9,ADCY1,ADCY7,P2RX7,IL1B,RPLP1,EIF2AK4,TGFB1,GPR37,SLC25A25,AK5,AMPD3,ABAT,SUCLA2,PANK2,EEF2,ATP5G3,GSS,PRELP,ACHE,CHKA,LPIN2,AGPAT6,SLC44A3,SPTLC2,LPCAT2,CEPT1,CDS1,CHPT1,PCYT1B,ACER3,PCYT1A,BHMT,SGPP1,ENOPH1,CARNS1,SHMT1,EIF2B4,ATIC,AASDHPPT,THNSL2,PADI2,SEPHS2,ATPIF1,ASNS,ALDH18A1,MTHFD2,PYCR1,CAD,GPT,NMNAT1,ARG2,GMPS,SLC25A…
+/0	4008	GO-BP	GO_ORGANELLE_LOCALIZATION	121	3528	415	17473	6.71e-06	0.27	1.44403	SNAP25,SYT1,VAMP2,STX1A,CPLX1,RAB3A,PSEN1,PAFAH1B1,KIT,DTNBP1,WASL,MYO5A,MYH10,SDAD1,RAN,CDC42,CDK5,PIP5K1C,DLG1,SHROOM2,SPIRE2,CLN3,RAB1A,RASGRP1,NDEL1,SCRIB,PIK3CD,P2RX7,MARK2,CTSC,CHGA,NRXN1,MAPT,BBS2,UCHL1,BLOC1S1,OPA1,SYNJ1,ITGA4,OGT,ARL6,BBS7,PCM1,KIF3A,PLXNA2,MKKS,KAT2A,MFN2,CSNK1D,TERF1,CHMP2B,BLOC1S2,AP3S1,AP3D1,NEFL,AP3B2,SEC23A,KIF3C,SEC24D,DYNC1I1,DCTN1,SEC31A,DYNC1H1,SEC24A,DYNC1LI2,…
-/+	4157	GO-BP	GO_PROTEIN_LOCALIZATION	432	3487	1805	17473	6.82e-06	0.28	1.19928	FKBP1B,APBA1,RIMS1,CPLX1,CASC5,PIP5K1A,PRKCZ,MYH9,ACTN2,EMP2,MYO5A,ROCK1,SCN3B,SCIN,SDAD1,F11R,ATXN3,SPIRE1,FLNB,ABL1,SIX4,KRAS,RHOQ,MARCKS,RND3,CDC42,TAOK2,CDK5,DBN1,CORO1B,NRCAM,CNTNAP1,GNAS,RAF1,PLK1,BID,VCP,BAD,NLRC4,TBC1D10A,BCL2L11,ADPRH,TBC1D13,ADPRHL1,RABGAP1,EVI5L,SCRIB,USP6NL,TBC1D25,CD4,RFTN1,CACNB3,MYO1C,DMBT1,HMGB1,PIK3R2,CD36,NCKIPSD,TNFAIP3,NFKBIA,UBA52,MAPK8IP3,CDK1,ERP29,EGF,TGFB…
-/0	1997	GO-BP	GO_POSITIVE_REGULATION_OF_MOLECULAR_FUNCTION	221	1638	1791	17473	6.94e-06	0.28	1.31629	HSPH1,TIRAP,NMUR2,ACE,PLA2G5,AGFG1,PTPN1,ACTN2,CAMK2D,CACNA2D1,TRIP10,CRHR2,TRIM32,KRAS,DOCK2,IQGAP2,ARHGEF5,ARRB1,ELMO1,NCK1,IQSEC2,CAP1,IQSEC1,FGD5,IQSEC3,CAP2,FSHR,CALM3,RAF1,PLK1,GOLGA2,UBE2S,SNCA,CIDEB,BID,COL4A3,IFI27,BAD,BCL2L13,CASP2,F2R,BCL2L11,BAX,SGSM3,RASGRP1,TBC1D15,TBC1D5,EPHA1,ADPRH,TBC1D8B,EVI5L,PSMA4,PSMC5,HRAS,TICAM1,PSME4,PLCG2,IKBKG,CD4,TLR6,PAK2,C5,MAPKAPK3,PSMD3,FGR,PSME3,DD…
-/+	4157	GO-BP	GO_CELL_CYCLE_PROCESS	273	3487	1081	17473	6.97e-06	0.28	1.26547	RBM38,MAPKAPK2,CASC5,ADCY3,BRSK2,MYH9,TTN,CAMK2D,ARHGEF11,SPIRE1,ABL1,KIF23,NEDD9,TAOK2,LLGL2,CALM1,PLK1,UBE2S,CDKN1B,CRADD,NLRC4,CASP2,BCL2L11,NKX3-1,NDEL1,PSMC5,PSMA7,UBB,PSME1,PSMB9,PSMF1,PSMD13,CUL1,PSMD9,PSMC4,PSMD11,PSMA3,PSMD7,PSMC3,UBE2D1,PSME3,PSMD8,UBA52,ERN1,MAP2K1,PEA15,CDK1,STRADA,CLSPN,TPX2,GAS6,PRKAG2,ACVR1B,INHBA,MSH2,TGFB1,RAD54L,ATM,NSMCE2,BRCA2,TP53,LPIN1,PPAT,FAP,CDC123,RPS3,R…
+/-	5318	KEGG	KEGG_INSULIN_SIGNALING_PATHWAY	60	4601	137	17473	6.97e-06	0.28	1.66321	ACACB,ACACA,PRKCZ,TRIP10,RHOQ,PRKCI,SORBS1,PRKAR1A,CALM1,RAF1,BAD,MAPK9,TSC1,PIK3R1,MAPK1,CRK,GRB2,PIK3R2,PRKACA,NRAS,PRKACB,PIK3CA,INPP5D,MAPK3,SHC2,RAPGEF1,PRKAR2A,PRKAR1B,PIK3CG,PPARGC1A,HK3,GCK,HK2,AKT1,GSK3B,RPS6KB1,PCK1,LIPE,PRKX,EIF4E,EIF4EBP1,RPS6KB2,PRKAB2,TSC2,MKNK2,RHEB,PPP1CA,PTPRF,GYS1,PPP1R3C,PHKB,PYGL,PYGM,IRS2,IRS1,PPP1CC,PPP1R3D,FLOT1,PIK3R3,MKNK1
+/-	5318	Ractome	REACTOME_NEUROTRANSMITTER_RECEPTOR_BINDING_AND_DOWNSTREAM_TRANSMISSION_IN_THE_POSTSYNAPTIC_CELL	60	4601	137	17473	6.97e-06	0.28	1.66321	KCNJ10,ADCY3,CAMK2D,EPB41L1,DLG1,GRIK2,ADCY2,CALM1,GNAL,ADCY6,ADCY9,ADCY7,RAF1,RASGRF1,PRKCB,MAPK1,PRKACB,GNAI2,CAMK4,GNB1,GNG2,GRIK3,GRIN2D,GRIN1,PLCB1,GRIN2A,GABRB3,GABRA4,GABRA5,GABRA2,GABRA1,GABRB1,GABRG3,AP2A1,AP2B1,CAMK2A,MDM2,GRIA1,CACNG8,CACNG4,CACNG3,DLG3,KCNJ4,KCNJ9,KCNJ16,GRIN2C,AKAP5,GABBR2,GRIA3,GRIA4,RPS6KA1,RPS6KA2,PICK1,GNB2,GNG7,GNG4,GNG13,GNB5,RASGRF2,ARHGEF9
+/0	4008	GO-BP	GO_POSITIVE_REGULATION_OF_CATABOLIC_PROCESS	116	3528	395	17473	7.16e-06	0.29	1.45445	PSEN1,NEDD4L,PTK2B,RAB1A,VCP,BAD,BAX,TBC1D5,PSMA4,PSMC5,PSMA5,PSMC6,PIK3CB,PSME4,PSME1,PSMD10,PRKCD,ITCH,PSMF1,PSMC1,PSMD3,PSMD4,SKP1,PSMD12,PSMD7,PSMC3,PSME3,TNFAIP3,GPLD1,P2RX7,CD81,IL1B,XBP1,CTSC,EIF2AK4,VIP,GCK,PPARA,ENDOG,TNFRSF1B,SPTLC2,ATPIF1,RC3H1,LARP1,EIF2C2,PABPC1,OAZ2,CPT1A,ANAPC11,CDC27,ANAPC7,CDC16,UBE2E1,BBS7,RAPGEF3,CSNK1D,RAB7A,PIAS1,RNF14,RILP,BCAP31,MTDH,APC,BECN1,BNIP3L,BNIP3,…
-/0	1997	GO-CC	GO_CELL_PROJECTION_PART	129	1638	946	17473	7.24e-06	0.29	1.45463	TIRAP,ACTN2,CAMK2D,VIL1,CRHR2,LIMK1,VASP,ARPC2,ARRB1,PIP5K1C,FGD5,NRCAM,SLC8A1,CAP2,CALM3,SNCA,FGR,NCKAP1,DDX58,HSP90AA1,MAPK8IP3,TPX2,ITGB3,ADAM17,CHRM4,CHRM2,GNAT2,GNA12,FSTL3,NRXN1,SPTBN4,SHANK2,BLOC1S1,ATP2B1,TACR3,GNRH1,CANX,MME,SLC18A2,SPEF2,PEMT,BMX,SMO,IGHMBP2,CPEB1,CAMK2G,SLC7A9,CCDC41,PKHD1,DZIP1L,GRID2,GLI2,KIAA1009,DNAI1,NFASC,DISC1,WDR19,KIF3A,CCDC164,TMEM216,DNAH5,FAM161A,IFT81,DYNC…
+/0	4008	GO-BP	GO_REGULATION_OF_INTRACELLULAR_TRANSPORT	170	3528	621	17473	7.24e-06	0.29	1.3558	FKBP1B,VAMP2,STX1A,NF1,RAB3A,STXBP1,BRSK2,MYO5A,TNNT2,RYR2,CAMK2D,ANK2,RHOU,PTK2B,CDC42,CDK5,RAC2,PFN2,CAPN3,ATP1A2,ANK3,SLC8A1,YWHAE,ADORA2B,BID,BAD,ANP32B,BAX,NDEL1,BCAS3,CYLD,EP300,PSMD10,PRKCD,MYO1C,THY1,TLR7,FCER1G,HSP90AB1,UBE2D3,HSP90AA1,MAP2K1,P2RX7,IL1B,TGFB3,BMP4,EGFR,ADCYAP1R1,GAS6,XBP1,IL4R,TGFB1,HES1,GPR26,THRA,BTBD9,MAPT,HYAL2,CRYAB,NUS1,INSIG1,SYNJ1,ATPIF1,SMO,SEMA5A,ERBB4,SLC25A5,…
+/-	5318	GO-BP	GO_ORGANOPHOSPHATE_METABOLIC_PROCESS	290	4601	885	17473	7.39e-06	0.3	1.24443	DLD,OGDH,IDH3B,PDHX,PMVK,MVK,ACACB,ACACA,PNPLA8,TBPL1,PAFAH1B1,PLCD4,ADCY3,FGF10,KIT,GPD1L,AQP1,RHOQ,PDGFRA,PIP5K1C,DLG1,ITPKA,ATP1A2,CLN3,ATP1B1,ADCY2,CALM1,ADCYAP1,ADCY6,ADCY9,ADCY7,SNCA,BAD,PIK3R1,PLD2,GRB2,PIK3R2,CD86,PLA2G6,PIK3CA,INPP5D,PDE4B,PLCE1,FGF2,FRS2,PDGFB,LPL,FITM2,PIK3CG,TGFB1,NPR3,PPARD,HK3,GALK1,ENO1,DHTKD1,PGM1,HKDC1,PFKP,GAPDH,GCK,TPI1,AMPD3,PFKL,HK2,MECP2,CNP,PMPCB,CAT,SDHC,G…
+/-	5318	Ractome	REACTOME_SIGNALING_BY_NOTCH	48	4601	103	17473	7.41e-06	0.3	1.76978	ARRB1,EP300,SKP1,UBA52,HIF1A,ADAM17,HES1,NUMB,TP53,EIF2C2,ST3GAL6,PSENEN,DLL1,MIB1,HEY1,NEURL,KAT2A,NOTCH3,TMED2,NOTCH4,LFNG,RBPJ,SNW1,HDAC5,TLE3,TLE4,MYC,ATP2A2,NCOR1,ATP2A3,TBL1X,POGLUT1,EIF2C1,EIF2C3,RBX1,SEL1L,EIF2C4,TFDP1,HDAC3,DNER,MAMLD1,APH1B,TNRC6B,TNRC6C,TNRC6A,DTX1,RFNG,DTX4
+/0	4008	GO-BP	GO_REGULATION_OF_NERVOUS_SYSTEM_DEVELOPMENT	200	3528	750	17473	7.44e-06	0.3	1.32071	FKBP1B,SNAP25,SYT1,NF1,PSEN1,PAFAH1B1,KIT,KIAA1598,NEDD4L,SCN1B,SRGAP2,CFL1,COBL,OBSL1,PTK2B,CDK5,SSH1,DLG1,ITPKA,ROBO1,NTRK3,NDEL1,EP300,PAK3,THY1,TNFRSF21,PRKACB,SPAG9,MAP2K1,IL1B,BMP4,KIDINS220,RAPGEF1,ADNP,GPRC5B,MARK2,EFNA5,CCDC88A,BMPR2,OPRM1,LIG4,EIF2AK4,TGFB1,HES1,NUMBL,SPG20,CSF1,SOX8,ASCL1,MECP2,NRXN1,GRIN1,HDAC2,NLGN3,MAPT,SLITRK5,EPHA4,NRXN3,APP,CHD7,CNTN2,LRP1,CX3CL1,MBP,OPA1,GNRH1,D…
+/-	5318	GO-BP	GO_TRANSCRIPTION_COUPLED_NUCLEOTIDE_EXCISION_REPAIR	37	4601	73	17473	7.5e-06	0.3	1.92484	EP300,UBC,UBA52,COPS8,ERCC1,GTF2H3,COPS5,POLD3,POLD4,LIG1,RFC2,POLD2,RPA2,RFC4,XPA,CUL4A,XRCC1,XAB2,PRPF19,USP7,RBX1,COPS3,CUL4B,CCNH,GPS1,ISY1,ERCC5,POLR2K,POLR2B,POLR2J,HMGN1,POLR2E,POLR2L,POLR2F,POLR2I,POLR2C,COPS6
+/0	4008	GO-BP	GO_COGNITION	80	3528	251	17473	7.57e-06	0.31	1.57854	SNAP25,DRD4,SLC17A7,NF1,PSEN1,CLN8,PAFAH1B1,ADCY3,KIT,KRAS,CDK5,TMOD2,ATP1A2,CLN3,ADCY1,CASP3,RASGRF1,EP300,IL1B,EGFR,ADORA1,PRKAR2B,PRKAR1B,ADNP,MAPK8IP2,EIF2AK4,CAMK4,VIP,OPRK1,THRA,MECP2,NLGN4X,NRXN1,NTAN1,GRIN1,BTBD9,NLGN3,SHANK2,NRXN3,APP,CHL1,CHD7,CNTN2,NRXN2,HMGCR,RPS6KB1,SYNJ1,PLCB1,TACR2,GRIN2A,TBR1,CALB1,CHMP2B,FEN1,SLC12A5,NRGN,NPTN,PTPRZ1,TNR,GRIA1,PJA2,SOBP,SLC24A2,PTN,ATAD1,BHLHB9,N…
+/-	5318	GO-CC	GO_SITE_OF_POLARIZED_GROWTH	64	4601	149	17473	7.64e-06	0.31	1.63121	TOR1A,PAFAH1B1,EPS8,FRY,CXADR,FRYL,DTNBP1,KIAA1598,MYO5A,MYH10,MYH14,ABI1,PALLD,MARCKS,PTK2B,CDK5,DBN1,PREX1,CALM1,SNCA,RASGRF1,TSC1,MAP3K12,GRM6,CNR1,PVRL1,NRXN1,SHANK2,GSK3B,TIMP2,INPP5J,IGHMBP2,DICER1,RAPGEF3,DVL1,OLFM1,DFNB31,FKBP4,BASP1,PARD6A,APC,PTPRZ1,SIRT2,CRTAC1,TWF2,LRRTM1,FLRT3,LPHN1,L1CAM,PCDH9,GPM6A,DLG3,CLASP2,APBB2,IQGAP1,RTN4R,GAP43,EXOC8,MAPK8IP1,NDRG2,HNRNPR,FMR1,UTRN,C19orf26
+/-	5318	GO-BP	GO_CELL_DEVELOPMENT	446	4601	1426	17473	7.67e-06	0.31	1.18777	TOR1A,DLD,OGDH,NF1,KCNJ10,TBPL1,TBC1D20,PVRL2,AGFG1,TMF1,PAFAH1B1,FRY,BRSK2,MINK1,SPTAN1,KIT,MICALL2,CXADR,FRYL,PRKCZ,MYH9,EZR,DTNBP1,KIAA1598,GJC1,MYH10,ACTC1,CAMK2D,SCN1B,WASF2,ANK2,RND1,NEBL,WDR1,WASF3,ABI1,EPB41L3,NPHP4,EVL,BCL6,PALLD,CORO1C,MYOZ1,FMN1,FSCN3,FLNB,PPP1R9B,TRIM32,ABL1,KLHL1,MYLK3,SIX4,PHACTR4,VASP,NCK2,FMN2,CUL3,PDGFRA,SRC,OBSL1,PTK2B,BIN3,CDK5,FAM101B,FHOD3,PRKCI,MEF2A,PRKAR1A…
+/-	5318	GO-BP	GO_ACTIN_FILAMENT_BASED_PROCESS	160	4601	450	17473	7.83e-06	0.32	1.35028	NF1,PAFAH1B1,ATP2C1,EPS8,FRY,RHOA,BRSK2,CDC42BPA,FGF10,MINK1,RICTOR,SPTAN1,MKLN1,RALA,KIT,FLNA,RAP2A,MICALL2,CXADR,PARVB,FRYL,ARAP1,PRKCZ,MYH9,CDC42BPB,EZR,DTNBP1,PTK7,KIAA1598,CACNB2,GJC1,TPM4,GPD1L,NEDD4L,MYO5A,GJA5,DES,TNNT2,NUP155,MYH10,SCN4B,WIPF3,WIPF1,SUN2,ACTC1,RYR2,CAMK2D,SCN3B,SCN1B,SNTA1,CACNA2D1,MYH14,WASF2,ANK2,RND1,NEBL,FMNL2,AIF1,WDR1,WASF3,ABI1,EPB41L3,ARHGEF11,CAPZB,FGD4,NISCH,SD…
+/0	4008	GO-BP	GO_REGULATION_OF_VESICLE_MEDIATED_TRANSPORT	132	3528	462	17473	8.07e-06	0.33	1.41505	SYT1,VAMP2,STX1A,CPLX1,RAB3A,STXBP1,RALA,WASL,NEDD4L,DOCK2,CDK5,RAC2,PFN2,CACNA1I,ADORA2B,RUNDC1,TBC1D15,TBC1D30,TBC1D5,TBC1D9,SGSM1,TBC1D1,TBC1D4,TBC1D12,TBC1D9B,PIK3CB,CD14,C3,FCER1G,MAP2K1,IL1B,GAS6,IL4R,TGFB1,BTBD9,PTAFR,INSIG1,SYNJ1,APOC1,PLCB1,STXBP3,DLL1,TSC2,RSG1,MIB1,NOTCH1,HMOX1,CEACAM1,RAB7A,B2M,ACSL3,RAB3C,RAB5B,GOPC,NAPA,LAMP1,ATP6AP1,ATP13A2,UVRAG,FGF14,KIAA0226,UBQLN2,VPS37B,RIMS3,…
+/0	4008	GO-MF	GO_PROTEIN_C_TERMINUS_BINDING	63	3528	186	17473	8.14e-06	0.33	1.67752	SYT1,VAMP2,RAB3A,DLG1,CACNA1B,HRAS,EP300,MYO1C,ERCC6,MAP2K1,OPRM1,LIG4,MLLT4,PFKM,TERF2,PQBP1,EIF2C2,PABPC1,MKI67,ATP2B2,NCL,CDK7,GRIP1,ZBTB16,BLOC1S2,NEFL,VPS36,VPS4A,OPTN,ATP2A2,MPDZ,MAGI1,PDZD11,KSR1,DLG3,PPP1CC,SIAH1,DGKZ,YEATS4,MAPRE1,SIPA1,TCF4,MID1IP1,ATXN2,PEX26,YWHAQ,YWHAB,KPNA3,PHB,PIAS4,HPCAL4,CTBP1,PXK,PLEKHB1,TAF13,PRRC2C,RBFOX1,HIC2,LRRC7,SAE1,SASH1,COIL,RABAC1
+/0	4008	GO-BP	GO_REGULATION_OF_RESPONSE_TO_EXTRACELLULAR_STIMULUS	59	3528	171	17473	8.19e-06	0.33	1.70881	CDK5,CLN3,CCK,CASP3,TSC1,TBC1D12,ERN1,OPRM1,PPARA,BBS2,UCHL1,NPC1,SPTLC2,LARP1,ATP6V1D,MED1,MKKS,KAT2A,RAB7A,BECN1,BNIP3L,DNM1L,BNIP3,SNW1,ATP6V0A2,ATP6V0A1,ATP6V0B,ATP6V1A,ATP6V1B2,ATP6V1H,MAP1LC3B,ATP13A2,KIAA0226,UBQLN1,WDFY3,AMBRA1,UBQLN2,LRSAM1,ATG7,RAB3GAP1,PIP4K2A,CAPN1,TRIM13,USP36,TRIM24,ATP6V1G2,SUPT5H,FEZ2,EXOC8,SCFD1,PIP4K2C,PIP4K2B,SNX6,VPS35,MAPK8,WDR75,POLR3A,U2AF1,WBP11
+/0	4008	GO-BP	GO_POSITIVE_REGULATION_OF_CELL_PROJECTION_ORGANIZATION	93	3528	303	17473	8.31e-06	0.34	1.52012	FKBP1B,SYT1,PSEN1,PAFAH1B1,RALA,KIT,ARAP1,WASL,KIAA1598,NEDD4L,SCN1B,WASF2,CORO1C,COBL,ARPC2,OBSL1,PTK2B,CDC42,RAC2,ITPKA,CORO1B,ROBO1,NTRK3,NDEL1,BCAS3,HRAS,EP300,PAK3,HSP90AA1,MAP2K1,P2RX7,TGFB3,BMP4,KIDINS220,RAPGEF1,ADNP,GPRC5B,MARK2,EFNA5,BMPR2,RAB8B,NUMBL,NLGN3,MAPT,EPHA4,OPA1,ENPP2,ZEB2,SEMA5A,SEMA4D,SLIT2,BMP7,ARHGAP35,NEURL,KAT2A,TNFRSF12A,NEFL,APC,ROBO2,STK25,NPTN,PTPRZ1,SMURF1,MAP1B,NE…
-/+	4157	GO-BP	GO_REGULATION_OF_TRANSPORT	431	3487	1804	17473	8.44e-06	0.34	1.19717	FKBP1B,TARDBP,SLC1A2,SYT1,RIMS1,CPLX1,GLRA1,BRSK2,PRKCZ,SCN5A,ACTN2,MYO5A,KCNJ2,MYBPC1,CAMK2D,KCNQ1,SCN3B,CASQ1,SCIN,PPP1R9A,RUFY3,CRHR2,ABR,BCR,ABL1,RHOQ,MARCKS,ARHGEF5,SRC,PTK2B,CDC42,CDK5,OPHN1,CORO1A,LLGL2,P2RX1,KCNMB4,CHRNA4,HCN4,KCND2,CHRNB2,CATSPER3,NALCN,GNAS,CALM1,ADCYAP1,BID,IFI27,NLRP1,BAD,TBC1D10A,CASP8,BCL2L11,NKX3-1,RASGRP1,NDEL1,ADPRH,TBC1D13,ADPRHL1,RABGAP1,EVI5L,BCAS3,USP6NL,TBC1…
0/+	940	GO-BP	GO_CELLULAR_RESPONSE_TO_LIPID	43	809	457	17473	8.44e-06	0.34	2.03222	PTK7,CRHR2,SRC,ATP1A2,ATP1A1,CASP9,BCAS3,TICAM1,RELA,MAPK3,OPRK1,ZNF703,THRA,CRH,IL15,SERPINF1,IGF1,SERPINE1,RXRA,APOB,PAF1,KLF4,B2M,KDM3A,MED16,UBE3A,AXL,HMGB2,PDK4,TNC,NPAS4,CXCL16,PTK6,TESC,ELK1,ID3,FECH,CCDC62,H2AFZ,PLSCR4,WBP2,NR3C2,TRIP4
+/0	4008	GO-BP	GO_SINGLE_ORGANISM_BEHAVIOR	113	3528	384	17473	8.45e-06	0.34	1.45742	SNAP25,DRD4,NMUR2,SLC17A7,NF1,CACNB4,PSEN1,CLN8,PAFAH1B1,ADCY3,KIT,FGF12,KRAS,CDK5,TMOD2,ATP1A2,SCN1A,CLN3,GRIK2,ADCY1,CCK,CASP3,RASGRF1,TSC1,EP300,IL1B,EGFR,PRKAR2B,PRKAR1B,ADNP,MAPK8IP2,OPRM1,EIF2AK4,CAMK4,VIP,NPY2R,OPRK1,THRA,MECP2,NLGN4X,NRXN1,SNCG,NTAN1,MAFG,GRIN1,HDAC2,SEZ6L,ABAT,BTBD9,PPARA,NLGN3,SPTBN4,MAPT,BBS2,SLITRK5,SHANK2,UCHL1,OXR1,USP46,GABRG2,EPHA4,NRXN3,APP,CHL1,CHD7,PCDH17,CNTN2…
+/-	5318	GO-MF	GO_KINASE_BINDING	207	4601	606	17473	8.67e-06	0.35	1.29722	HNRNPA0,ELAVL1,STX1A,BRSK2,RICTOR,FLNA,PRKCZ,EZR,CACNB2,RYR2,ANK2,ABL1,MARCKS,ARRB1,SRC,BCAR1,PTK2B,TAOK2,CDK5,DLG1,RACGAP1,MEF2A,PRKAR1A,RAB13,ATP1A1,CALM1,ADCY6,RAF1,GOLGA2,CASP9,BAD,MAPK9,TBC1D14,RCC2,CYLD,PRKCB,TICAM1,PIK3R1,EP300,MAPK1,PRKCD,CD4,PAK2,PTPN6,ELMO2,GRB2,CACNB3,PTPRJ,PIK3R2,PTK2,PRKACA,PLA2G6,TMEM173,RELA,HSP90AA1,SYK,TNFAIP3,PAG1,SPAG9,DAXX,AXIN1,MAP3K2,MAPK8IP3,SHC2,TP73,FRS2,…
+/0	4008	GO-MF	GO_PHOSPHORIC_ESTER_HYDROLASE_ACTIVITY	109	3528	368	17473	8.83e-06	0.36	1.46696	PLCD4,SSH1,DLG1,CYCS,C3AR1,PTPRJ,PDE4B,GPLD1,PLCE1,MAP2K1,DUSP6,DUSP7,DUSP9,ADORA1,PFKFB3,LPIN2,IMPA2,IMPAD1,MTMR7,ENPP2,SYNJ1,SGPP1,MINPP1,INPP5B,PPIP5K1,PLCH1,PLCB1,INPP4A,PLCD1,ENOPH1,CAMK2G,PTPRN2,PTPRN,ACPL2,HMOX1,ACP5,PGAP1,TIMM50,PTPRZ1,PLCL2,PTPN2,PTPRD,PTPRS,CCR1,PTPRF,PTPRT,ALPL,CCR5,PPP3R1,PDE7A,PDE8A,PDE8B,PDE9A,NT5C3,NUDT16,HDDC3,NT5C2,PPP1CC,PPP1R3D,INPP5F,PLCXD2,NT5C3L,PLCXD3,PTPN2…
-/+	4157	GO-MF	GO_POLY_A_RNA_BINDING	292	3487	1170	17473	9.11e-06	0.37	1.25058	HSPD1,GOT2,RBM38,ANGEL2,TARDBP,HNRNPA0,ZFP36,RIMS1,MYH9,MYO5A,FLNB,CORO1A,VCP,C4BPA,GRB2,HMGB1,MARK2,TRIP6,ENO1,ARCN1,MECP2,ACO1,MDH2,SUCLG1,LBR,HDLBP,ALDH18A1,EIF4A3,RPL22,RPL10,ABCF1,SECISBP2,RPL37A,RPL8,RPL35A,CHCHD1,EIF3D,RPL13,PCBP2,RPS3,EIF3G,MRPS35,RPS5,LARP1,MRPS21,EIF2C2,RPS6,RPS11,EIF1,MRPS30,MRPL20,MRPL2,RPL35,EIF2S2,RPL12,PTBP1,RPS15A,MRPS23,RPLP0,MRPL44,EIF4G3,MRPL22,EIF4B,RPS16,LRRC…
+/-	5318	GO-BP	GO_REGULATION_OF_CELL_DEVELOPMENT	275	4601	836	17473	9.2e-06	0.37	1.24923	FKBP1B,ELAVL1,SYT1,RIMS1,NF1,PAFAH1B1,RHOA,KIT,FLNA,RAP2A,PTK7,KIAA1598,NEDD4L,SCN1B,WDR1,CFL1,BCL6,CORO1C,TRIM32,ABL1,ARHGEF2,MYLK3,ARPC2,MARCKS,CALR,OBSL1,PTK2B,CDK5,FAM101B,TRIOBP,PRKCI,ITPKA,DBN1,PREX1,GPER,NRCAM,ADCYAP1,ADCY6,ROBO1,BAD,MAPK9,NTRK3,NDEL1,RCC2,WNT5A,STK11,EP300,TNFRSF21,PTK2,RELA,NCKIPSD,SPAG9,ADRA2C,TP73,TGFB3,BMP4,KIDINS220,RAPGEF1,GREM1,ADNP,VEGFA,GPRC5B,MARK2,EFNA5,CCDC88A…
+/-	5318	GO-BP	GO_NEURON_DEVELOPMENT	231	4601	687	17473	9.25e-06	0.38	1.27694	TOR1A,OGDH,PAFAH1B1,FRY,BRSK2,MINK1,SPTAN1,MICALL2,FRYL,PRKCZ,EZR,DTNBP1,KIAA1598,MYH10,SCN1B,RND1,EPB41L3,NPHP4,EVL,FMN1,PPP1R9B,TRIM32,ABL1,KLHL1,VASP,NCK2,PTK2B,CDK5,PRKCI,MEF2A,RAB13,NRCAM,ANK3,CNTNAP1,ADCYAP1,ROBO1,MAPK9,NDEL1,RASGRF1,WNT5A,SCRIB,STK11,MAPK1,PAK2,GRB2,PRKCQ,HMGB1,PTK2,NRAS,MAPK3,MAPK8IP3,KIDINS220,VEGFA,MAPK8IP2,EFNA5,ALCAM,HES1,RAPGEF2,GNAT2,CNR1,PTPRK,NUMB,PVRL1,NUMBL,CDH1…
+/-	5318	Ractome	REACTOME_HIV_INFECTION	83	4601	207	17473	9.91e-06	0.4	1.52273	NUP155,ELMO1,PSMA4,PSMC5,PSMA7,PSMB1,PSMB8,PSME4,HCK,PSMD10,PSMB6,PSMB7,CD4,PAK2,BTRC,PSMB9,PSMD13,PSMC1,PSMD3,PSMB2,PSMD11,SKP1,PSMD12,PSMC3,PSMB4,PSMD14,UBA52,LIG4,NUP62,GTF2H3,SLC25A5,SLC25A6,LIG1,B2M,HLA-A,AP1M1,AP1S1,AP2A1,AP1S2,AP1B1,AP2B1,KPNB1,KPNA1,VPS37B,VPS37C,VPS28,AAAS,RANBP2,NCBP2,RBX1,NUP54,RCC1,NUP210,RAE1,SUPT5H,CCNH,RANGAP1,CCNT2,CCNT1,CTDP1,XPO1,NUPL1,TAF4B,PPIA,CDK9,POLR2K,POL…
+/-	5318	GO-BP	GO_REGULATION_OF_CELLULAR_RESPONSE_TO_STRESS	232	4601	691	17473	9.93e-06	0.4	1.27504	DNAJC2,FKBP1B,MAPKAPK2,ARL6IP5,PAFAH1B1,BRSK2,FGF10,MINK1,RAP2A,EZR,DTNBP1,NUP155,CAMK2D,BCL6,TRIM32,ABL1,ARHGEF2,NCK2,PTK2B,TAOK2,CDK5,DLG1,TNXB,CLN3,GRIK2,YWHAE,SNCA,CASP9,CASP3,PYCARD,MAPK9,PMAIP1,RASGRP1,NTRK3,TBC1D14,NDEL1,WNT5A,TSC1,PIK3R1,EP300,MAPK1,PSMD10,PRKCD,ITCH,HMGB1,CD36,HSP90AA1,SYK,MAPK3,MAP3K9,SPAG9,MAP3K6,MAP3K10,DAXX,ERN1,AXIN1,MAP3K2,MAPK8IP3,PTPLAD1,TP73,MAP3K4,TRAF4,GREM1,V…
-/+	4157	GO-BP	GO_REGULATION_OF_NEUROTRANSMITTER_RECEPTOR_ACTIVITY	17	3487	30	17473	9.95e-06	0.4	2.83951	PTK2B,MAPK8IP2,CRH,NRXN1,SHANK1,NLGN3,ARC,DAPK1,NLGN2,DLG4,NLGN1,CACNG8,CACNG4,CACNG3,CNIH2,CNIH3,NETO2
+/-	5318	GO-BP	GO_REGULATION_OF_ORGANELLE_ORGANIZATION	374	4601	1178	17473	1.01e-05	0.41	1.20571	CCT2,SYT1,PPFIA1,TBC1D20,PAFAH1B1,EPS8,RHOA,RICTOR,SPTAN1,FLNA,MICALL2,ARAP1,MYH9,EZR,MYO5A,WIPF3,WIPF1,SUN2,CAMK2D,WASF2,WDR1,CAPZB,EVL,SWAP70,BCL6,INF2,FMN1,SPIRE1,PPP1R9B,ABL1,ARHGEF2,ACTR3C,MYLK3,VASP,RHOQ,ARPC4,ARPC2,NCK2,IQGAP2,CALR,CUL3,ARRB1,PDGFRA,SRC,OBSL1,PTK2B,ADD1,ARFIP2,CDK5,RAC2,TRIOBP,DLG1,FHOD3,CDC42EP2,RACGAP1,CORO1A,PRKAR1A,CORO1B,ARPC5L,PREX1,JMY,SPIRE2,GPER,YWHAE,RAB1A,ANAPC1…
+/-	5318	GO-CC	GO_CYTOPLASMIC_VESICLE_PART	205	4601	601	17473	1.06e-05	0.43	1.29537	TOR1A,DLD,SYT1,VAMP2,SLC17A7,STX1A,SLC17A6,RALA,DTNBP1,CAMK2D,SPIRE1,RHOQ,CALR,FMN2,ARRB1,TAOK2,RAC2,CORO1A,SPIRE2,RAB13,GPER,YWHAE,SNCA,TBC1D5,WNT5A,TBC1D4,UBC,HLA-DPA1,CFD,ADAM8,CD46,TMEM173,CD36,HSP90AA1,TLR1,UBA52,TGFB3,GAS6,VEGFA,GPRC5B,PDGFB,FN1,SERPINF2,HLA-E,TGFB1,CHGA,RAB8B,LRP1,SCARF1,INPP5B,PLA1A,NOS3,DCT,SMO,PCSK1,CAMK2G,PTPRN2,RAB11B,SLC6A17,SLC17A5,CSPG5,ATP6V0D1,TMED2,VEGFB,ECM1,LA…
+/-	5318	GO-BP	GO_POSITIVE_REGULATION_OF_PROTEIN_CATABOLIC_PROCESS	101	4601	263	17473	1.07e-05	0.44	1.45841	EGLN2,EZR,NEDD4L,TRIM32,CUL3,PTK2B,RAB1A,ANAPC10,GOLGA2,CDKN1B,WNT5A,PSMA4,PSMC5,PSMA7,PSMB1,PSMB8,PSME4,PSMD10,PSMB6,PSMB7,ITCH,BTRC,PSMB9,UBC,PSMD13,PSMC1,PSMD3,PSMB2,PSMD11,PTK2,SKP1,ADAM8,PSMD12,PSMC3,PSME3,PSMB4,TNFAIP3,PSMD14,UBA52,AXIN1,CD81,ADAM9,RNF19B,VIP,SMAD7,FAM123B,AKT1,RGN,GSK3B,ATPIF1,OAZ2,ANAPC11,CDC27,CCNB1,CDC26,BBS7,DISC1,DVL1,CSNK1D,PIAS1,BCAP31,APC,BAG6,MDM2,ATG4B,SIRT2,SMUR…
-/+	4157	GO-CC	GO_GOLGI_APPARATUS	352	3487	1445	17473	1.09e-05	0.44	1.22065	PNPLA8,APBA1,SYT1,ADCY3,EMP2,MYO5A,ROCK1,KCNJ2,CASQ1,FGD3,TRIP10,CRHR2,LIMK1,RHOQ,ARPC2,FGD1,RND3,CDC42,NEDD9,FGD5,GNAS,RAF1,RASGRP1,USP6NL,SPG21,PLD2,HCK,CD55,GRB2,HLA-DPA1,CD36,HLA-DRA,MAPK8IP3,PLCE1,MAP2K1,MAP2K2,EGFR,GAS6,TOM1L1,CCDC88A,PDGFB,VCAM1,B4GALT1,HLA-E,CTSC,EFCAB4B,TGFB1,GRM6,FSTL3,ARCN1,PARK2,SPTBN2,CNTNAP2,ACO1,HYAL2,IL15,GNRH1,ATP8A2,SPEF2,ACHE,SGMS2,CUBN,INPP5B,SREBF2,SERINC3,GA…
+/-	5318	GO-MF	GO_PHOSPHORIC_ESTER_HYDROLASE_ACTIVITY	134	4601	368	17473	1.1e-05	0.45	1.38284	CCKBR,CHRM5,PLCD4,DLG1,ATP1A1,CDC14B,PLD2,PTPN6,C3AR1,PTPRJ,INPP5D,PDE4B,PLCE1,DUSP6,DUSP7,DUSP9,ADORA1,PTPRK,CNP,CCL5,LPIN2,IMPA2,PGP,LPIN1,IMPAD1,MTMR7,ENPP2,INPP1,SMPDL3B,INPP5J,SGPP2,MINPP1,INPP5B,INPP4B,PPIP5K1,PLCH1,PLCB1,SMPD2,PLCD1,PLCD3,ENOPH1,PSPH,PPA2,CAMK2G,PTPRN2,ACPL2,DUSP2,FIG4,HMOX1,PTPN14,MTM1,ACP5,PGAP1,TIMM50,PPP2CB,PTPRZ1,PTPN2,PPP1CA,PTPRS,PTPRF,PTPRT,PPM1K,PDE2A,PPP3R1,PDE4A…
-/+	4157	GO-CC	GO_POSTSYNAPSE	110	3487	378	17473	1.11e-05	0.45	1.4582	SLC17A7,CHRM5,GLRA1,ACTN2,KCNJ2,PPP1R9A,ABI1,BCR,CNN3,MARCKS,SRC,PTK2B,CDK5,ITPKA,OPHN1,IQSEC3,P2RX1,CHRNA4,KCND2,CHRNB2,CAP2,SCRIB,GRM1,GNG3,ADORA1,MAPK8IP2,BMPR2,CHRM4,CHRM2,MECP2,SHANK1,GRIN1,CHRNA5,NLGN3,MAPT,SHANK2,GABRG2,HOMER1,CX3CL1,CPEB1,PCLO,CAMK2G,GRID2,DISC1,CDK5R1,CBLN1,FAIM2,PCDH8,GLRA2,GLRA3,GABRG3,GABRD,ARC,GOPC,CAMK2A,ITPR1,NETO1,MAP1B,GRID1,NLGN2,DLG4,DGKI,HTT,SLC8A3,LRRTM1,ALS2…
+/0	4008	GO-BP	GO_NEUROGENESIS	346	3528	1402	17473	1.13e-05	0.46	1.22227	FKBP1B,SNAP25,SYT1,NF1,RAB3A,STXBP1,PSEN1,CLN8,PAFAH1B1,PAK1,BRSK2,KIT,DTNBP1,KIAA1598,NEDD4L,MYH10,SCN1B,SRGAP2,EPB41L3,CFL1,EVL,FMN1,COBL,KRAS,VASP,OBSL1,PTK2B,CDC42,CDK5,SSH1,ITPKA,RACGAP1,RAB13,ANK3,CNTNAP1,YWHAE,KCNA1,ADCY1,CCK,CASP3,ROBO1,MAPK9,BAX,NTRK3,NDEL1,RASGRF1,ARHGEF10,SCRIB,HRAS,EP300,PAK3,GRB2,THY1,TNFRSF21,HSP90AA1,SPAG9,MAP2K1,IL1B,FRS2,BMP4,KIDINS220,RAPGEF1,ADNP,GAS6,GPRC5B,MA…
-/+	4157	GO-BP	GO_SYNAPTIC_SIGNALING	121	3487	424	17473	1.15e-05	0.47	1.43	PPFIA3,SLC1A1,SLC1A2,APBA1,SYT1,BZRAP1,RIMS1,SLC17A7,CHRM5,CPLX1,GLRA1,MYO5A,PPP1R9A,ATXN3,CDK5,PIP5K1C,P2RX1,KCNMB4,CHRNA4,KCND2,CHRNB2,KCNMB2,SCRIB,CACNB3,GRM1,GNAI2,CARTPT,ADORA1,HTR2A,MAPK8IP2,ADRBK1,HTR1B,CHRM4,HRH3,CHRM2,GRM6,OPRK1,CRH,MECP2,NRXN1,PARK2,SNCG,GRIN1,CHRNA5,NLGN3,GABRG2,HOMER1,NRXN2,CX3CL1,ACHE,GAD2,EGR3,PCLO,TACR2,SLC6A20,SLC1A4,SNCB,SLC22A2,GRID2,CDK5R1,CBLN1,PCDH8,SLC12A6,S…
-/0	1997	GO-CC	GO_CELL_PROJECTION	219	1638	1786	17473	1.18e-05	0.48	1.30803	TIRAP,APBA1,AGFG1,ACTN2,ACTC1,CAMK2D,VIL1,TRPM7,EVL,TRIP10,MYOZ1,CRHR2,LIMK1,KLHL1,VASP,ARPC2,IQGAP2,ARHGEF5,ARRB1,PIP5K1C,FGD5,RAB13,RLTPR,NRCAM,SLC8A1,CAP2,CALM3,RAF1,SNCA,FGR,NCKAP1,DDX58,HSP90AA1,DAXX,MAPK8IP3,LPAR3,ANGPT1,TPX2,ITGB3,CCDC88A,ACVRL1,CD27,ADAM17,NPY2R,CHRM4,GNAZ,CHRM2,GNAT2,GNA12,FSTL3,NLGN4X,NRXN1,SNCG,NLGN3,SPTBN4,SHANK2,BLOC1S1,HYAL2,CX3CL1,ATP2B1,TACR3,GNRH1,CANX,MME,SLC18A…
+/-	5318	GO-BP	GO_REGULATION_OF_CELLULAR_COMPONENT_BIOGENESIS	254	4601	767	17473	1.18e-05	0.48	1.25763	PPFIA1,STX1A,TBC1D20,EPS8,RHOA,RICTOR,SPTAN1,RALA,KIT,ARAP1,PRKCZ,EZR,WIPF3,WIPF1,WASF2,CAPZB,EVL,SWAP70,CORO1C,FMN1,SPIRE1,ABL1,ACTR3C,MYLK3,SIX4,VASP,RHOQ,ARPC4,ARPC2,NCK2,IQGAP2,SRC,PTK2B,ADD1,ARFIP2,BIN3,RHOG,RAC2,TRIOBP,DLG1,FHOD3,CDC42EP2,CORO1A,CORO1B,ARPC5L,PREX1,JMY,SPIRE2,RAF1,SNCA,CDKN1B,BID,PYCARD,MAPK9,PMAIP1,NTRK3,TBC1D14,TBC1D15,TBC1D30,TBC1D5,TBC1D10B,RCC2,TBC1D8,RABGAP1,EVI5L,ARH…
+/-	5318	GO-BP	GO_SIGNAL_TRANSDUCTION_BY_PROTEIN_PHOSPHORYLATION	145	4601	404	17473	1.18e-05	0.48	1.36302	MAPKAPK2,NF1,FGF10,MINK1,SPTAN1,KIT,CAMK2D,CUL3,PDGFRA,PTK2B,TAOK2,MEF2A,ADORA2B,CALM1,RAF1,MAPK9,RASGRP1,RASGRF1,WNT5A,PSMA4,PSMC5,PSMA7,PSMB1,PSMB8,PSME4,MAPK1,PSMD10,PSMB6,PSMB7,PAK2,BTRC,TAB3,GRB2,PSMB9,UBC,PSMD13,PSMC1,PSMD3,PSMB2,PSMD11,PTK2,SKP1,NRAS,PSMD12,PSMC3,PSME3,SYK,MAPK3,PSMB4,CHUK,IRAK2,PSMD14,UBA52,MAP3K9,SPAG9,MAP3K6,MAP3K10,DAXX,ERN1,AXIN1,MAP3K2,MAPK8IP3,PTPLAD1,DUSP6,DUSP7,FG…
+/-	5318	GO-BP	GO_VESICLE_MEDIATED_TRANSPORT	391	4601	1239	17473	1.18e-05	0.48	1.19845	TOR1A,MAPKAPK2,SYT1,RIMS1,VAMP2,STX1A,CPLX1,TBC1D20,BRSK2,SPTAN1,RALA,KIT,FLNA,MICALL2,MYH9,EZR,DTNBP1,MYO5A,MYH10,WIPF3,WIPF1,WASF2,ANK2,AIF1,WDR1,ABI1,CORO1C,TRIP10,SPIRE1,ABL1,ARPC4,ARPC2,NCK2,CALR,FMN2,CUL3,ARRB1,SRC,ELMO1,PDLIM7,CDK5,CAP1,PIP5K1C,PRKCI,RACGAP1,CORO1A,SPIRE2,RAB13,ANK3,P2RX1,CLN3,CALM1,RAB1A,GOLGA2,SNCA,PYCARD,RASGRP1,TBC1D14,TBC1D5,TBC1D10B,SCRIB,USP6NL,TBC1D4,PIK3R1,PLD2,MA…
+/0	4008	GO-BP	GO_SYNAPTIC_SIGNALING	122	3528	424	17473	1.23e-05	0.5	1.42506	SNAP25,SLC1A1,DRD4,APBA1,SYT1,PPFIA4,VAMP2,SLC1A6,GLS,SLC17A7,STX1A,NF1,CACNB4,CPLX1,RAB3A,STXBP1,PSEN1,PAFAH1B1,MYO5A,SCN1B,FGF12,CDK5,PIP5K1C,DLG1,TMOD2,CACNA1B,KCNMB4,GRIK2,KCNA1,SCRIB,CACNB3,P2RX7,GNAI2,ADORA1,MAPK8IP2,OPRM1,NPY2R,GRM3,CHRM2,GRM6,OPRK1,MECP2,NRXN1,SNCG,GRIN1,NLGN3,SLITRK5,GABRG2,NRXN3,NRXN2,CX3CL1,MBP,ACHE,SYNJ1,PLCB1,GAD2,TACR2,PTPRN2,SNCB,GRIN2A,SLC22A2,CBLN1,SLC12A6,SLC12A…
+/0	4008	GO-MF	GO_TRANSCRIPTION_FACTOR_ACTIVITY_PROTEIN_BINDING	161	3528	588	17473	1.24e-05	0.5	1.35609	TBPL1,TMF1,RAN,PPARGC1B,JMY,PSMC5,PRKCB,IRF3,EP300,PSMC3,CREBBP,DAXX,PPARGC1A,TBL1XR1,ENO1,ASCL1,MECP2,PPARA,HYAL2,JUND,HMGA1,KAT6A,LPIN2,TRERF1,CRYM,PQBP1,COPS5,LDB1,ARID1A,FHL2,HSBP1,CNOT2,MED1,HEY1,UBP1,SOX4,ARHGAP35,KAT2A,NOTCH1,JUNB,E2F7,ELK3,LHX2,PIAS1,MED16,CDK7,KAT5,GRIP1,MED17,THRAP3,RNF14,UBE3A,BASP1,MTDH,SNW1,PRRX1,SMARCC2,SMARCA4,ZNF593,NR2C2,TRIM28,BCOR,TCF3,MTA1,TLE4,TRRAP,ZNF281,NA…
+/-	5318	GO-BP	GO_REGULATION_OF_ANATOMICAL_STRUCTURE_MORPHOGENESIS	328	4601	1021	17473	1.25e-05	0.51	1.22001	SYT1,RIMS1,NF1,TBC1D20,PAFAH1B1,EPS8,RHOA,FGF10,MKLN1,KIT,FLNA,RAP2A,PARVB,ARAP1,MYH9,EZR,PTK7,KIAA1598,NEDD4L,MYH10,WIPF3,WIPF1,MYH14,FMNL2,WASF3,EPB41L3,CAPZB,FGD4,CFL1,BCL6,FMNL1,CORO1C,INF2,ABR,AQP1,BCR,ABL1,MYLK3,SIX4,RHOQ,ARPC2,FGD1,MARCKS,CALR,SRC,OBSL1,PTK2B,TAOK2,CDK5,TRIOBP,DLG1,ITPKA,CDC42EP2,ERMN,CORO1A,CORO1B,RHOJ,PREX1,NRCAM,COL4A3,ROBO1,MAPK9,NTRK3,TBC1D14,NDEL1,TBC1D15,TBC1D30,TBC…
+/-	5318	KEGG	KEGG_MAPK_SIGNALING_PATHWAY	102	4601	267	17473	1.26e-05	0.51	1.45079	MAPKAPK2,NF1,FGF10,FLNA,CACNB2,CACNA2D1,MRAS,FLNB,ARRB1,PDGFRA,TAOK2,RAC2,CACNA1B,CACNA1G,CACNA1I,CACNA1D,CACNA1H,RAF1,CASP3,MAPK9,RASGRP1,RASGRF1,PRKCB,MAPK1,CRK,PAK2,GRB2,CACNB3,PRKACA,NRAS,PLA2G6,PRKACB,RELA,MAPK3,CHUK,MAP3K6,DAXX,MAP3K2,MAPK8IP3,DUSP6,DUSP7,FGF2,MAPK11,DUSP9,MAP2K5,TGFB3,MAP3K4,MAP3K12,MAP3K14,RASGRP4,MAPK8IP2,PDGFB,NFKB2,TGFB1,RAPGEF2,GNA12,ATF2,AKT1,JUND,TP53,FOS,PLA2G12A,P…
+/-	5318	GO-MF	GO_UBIQUITIN_LIKE_PROTEIN_LIGASE_ACTIVITY	80	4601	199	17473	1.27e-05	0.52	1.52669	TRIM32,CUL3,ANAPC10,UBE2S,ITCH,BTRC,SKP1,RNF19B,RNF165,RC3H1,ANAPC11,SKP2,MED1,NEURL,TOPORS,PIAS1,MED24,MED17,UBE2K,CUL4A,MDM2,FANCF,SMURF1,LRSAM1,PRPF19,UBE2G2,UBE2J1,FBXO6,RNF128,RNF144A,RNF146,RFFL,UBR5,RNF139,RNF115,UBE2H,ZNRF1,ARIH2,SMURF2,UHRF1,TMEM129,WWP1,CHFR,RNF145,UBE2A,UBE2G1,RBX1,RNF216,UBE2R2,UBR2,CDC34,SIAH1,ARIH1,RBBP6,WWP2,TRIM24,MYLIP,HECW1,RNF7,CUL4B,UBR1,MDM4,AKTIP,RABGEF1,HLT…
+/0	4008	GO-CC	GO_CYTOPLASMIC_VESICLE_PART	164	3528	601	17473	1.27e-05	0.52	1.35148	HSPH1,DLD,SYT1,VAMP2,SLC17A7,STX1A,RAB3A,SLC17A6,WHAMM,RALA,DTNBP1,WASL,CAMK2D,KCNQ1,TAOK2,RAC2,SPIRE2,RAB13,YWHAE,TBC1D5,TBC1D4,PIK3C3,HLA-DPB1,MARCO,HSP90AA1,TGFB3,EGFR,GAS6,GPRC5B,FCGR1B,TGFB1,CHGA,RAB8B,APP,LRP1,INPP5B,GAD2,DCT,SMO,PCSK1,RAB11FIP2,CAMK2G,RAB11FIP5,PTPRN2,PTPRN,SLC6A17,OCA2,CSPG5,STAB2,CD9,RAB23,TMEM67,VEGFB,FZD2,RAB7A,B2M,ABCC8,CLCN3,GABRA2,AP3S1,AP3B2,RILP,HLA-H,SEC23A,AP2M1…
+/0	4008	GO-BP	GO_EXOCYTOSIS	94	3528	310	17473	1.29e-05	0.52	1.50178	SNAP25,SYT1,VAMP2,STX1A,CPLX1,RAB3A,STXBP1,PSEN1,PAK1,BRSK2,RALA,KIT,TTN,MYO5A,MYH10,CDK5,PIP5K1C,RAB13,MICAL3,RASGRP1,SCRIB,FCER1G,PIK3CD,P2RX7,TGFB3,GAS6,TGFB1,CHGA,RAB8B,APP,SYNJ1,COPS5,RAB11FIP2,RAB11FIP5,STXBP3,CDK16,CD9,RSG1,VEGFB,RIMS3,VPS41,PI4K2A,CCR1,CD63,LPHN1,NLGN1,PCDH7,VWF,SRCIN1,PDZD11,SYT5,SYT17,STX1B,SYT3,SDF4,CPLX2,STX4,SYTL5,RPH3A,TRIM9,SYT13,SNPH,SYT12,STXBP5L,NSF,F5,LIN7A,RAB…
+/0	4008	GO-BP	GO_MITOCHONDRIAL_TRANSPORT	60	3528	177	17473	1.29e-05	0.52	1.67887	ACACB,PSEN1,SLC25A12,YWHAE,BID,BAD,MAPK9,BAX,HSP90AA1,HK2,ATP5G3,ATPIF1,SLC25A32,SLC25A5,SLC25A20,SLC25A6,CPT1A,ATP5B,MFN2,BLOC1S2,BNIP3L,FIS1,TIMM50,BNIP3,MFF,MOAP1,PPP1R13B,FLVCR1,ATP5G1,ATP5D,ATP5F1,ATP5E,ATP5A1,ATP5J,ATP5G2,TOMM70A,TOMM22,TOMM5,CCDC90A,PPP3R1,YWHAZ,YWHAG,ALKBH7,GDAP1,HSPA4,TRNT1,TIMM44,TOMM34,YWHAQ,YWHAB,TOMM40L,MTX3,TIMM17A,AIP,TIMM13,MAPK8,NMT1,KIAA1279,HEBP2,MPV17L
+/0	4008	GO-BP	GO_REGULATION_OF_NEURON_PROJECTION_DEVELOPMENT	118	3528	408	17473	1.31e-05	0.53	1.43239	FKBP1B,SNAP25,SYT1,PSEN1,PAFAH1B1,KIAA1598,NEDD4L,SCN1B,CFL1,COBL,OBSL1,PTK2B,CDK5,SSH1,ITPKA,ROBO1,NTRK3,NDEL1,EP300,PAK3,THY1,MAP2K1,BMP4,KIDINS220,RAPGEF1,ADNP,GPRC5B,MARK2,EFNA5,CCDC88A,BMPR2,NUMBL,SPG20,GRIN1,HDAC2,NLGN3,MAPT,EPHA4,CNTN2,LRP1,MBP,OPA1,PQBP1,ZEB2,SEMA5A,SEMA4D,PLXND1,SLIT2,SEMA6D,SEMA3E,CERS2,SDC2,FMOD,BMP7,TBR1,PLXNA2,ARHGAP35,NEURL,KNDC1,OLFM1,TNFRSF12A,B2M,FEZF2,NEFL,SLIT3…
+/-	5318	GO-BP	GO_REGULATION_OF_RAS_PROTEIN_SIGNAL_TRANSDUCTION	75	4601	184	17473	1.32e-05	0.54	1.54796	NF1,FGF10,CAMK2D,ARHGEF11,FGD4,BCL6,ARHGEF17,ABR,BCR,ARHGEF2,FGD1,CUL3,ARRB1,KCTD13,PREX1,IQSEC3,RAF1,ROBO1,RASGRP1,RASGRF1,ARHGEF10,CRK,VAV2,PLCE1,MADD,RAPGEF1,RASGRP4,CSF1,AKAP13,NUP62,TIMP2,ITPKB,PLEKHG5,KITLG,OGT,GPR56,ARHGAP35,MFN2,SPRY2,F2RL1,RASA3,GBF1,FLOT1,NET1,SPATA13,RASGEF1A,ARHGEF4,RABGEF1,SHOC2,MAPKAP1,DENND1A,ITSN2,ALS2CL,TRIO,RALGPS1,ARHGEF3,RASGRF2,RASAL2,RASAL1,MCF2L,RASA2,ARHGE…
+/0	4008	Ractome	REACTOME_GLUTAMATE_NEUROTRANSMITTER_RELEASE_CYCLE	11	3528	15	17473	1.36e-05	0.55	3.63195	SNAP25,SLC1A1,SYT1,VAMP2,SLC1A6,GLS,SLC17A7,STX1A,RAB3A,SLC1A7,STXBP1
0/+	940	GO-BP	GO_REGULATION_OF_CELL_GROWTH	38	809	391	17473	1.36e-05	0.55	2.09906	GJA1,ARHGEF11,NRCAM,CDKN1B,NDEL1,RPS6KA3,LPAR3,ACVR1B,SEMA4A,CDH4,HYAL2,IGF1,MTOR,TP53,APOE,SEMA3F,NOV,SEMA3A,KIF26A,CRABP2,SMARCA4,TSG101,IST1,MAP1B,USP47,SPP1,IGFBP7,C6orf108,FLCN,BDNF,CXCL16,FGFR1OP,CSNK2A1,CDKN2C,BTG1,CDKN2AIP,TMC8,RERG
+/0	4008	GO-BP	GO_NEUROTRANSMITTER_TRANSPORT	54	3528	155	17473	1.42e-05	0.58	1.72544	SNAP25,APBA1,SYT1,PPFIA4,VAMP2,SLC17A7,STX1A,NF1,CPLX1,RAB3A,STXBP1,SLC17A6,PSEN1,CLN8,CDK5,PIP5K1C,CACNA1B,ATP1A2,SCRIB,P2RX7,NRXN1,NRXN3,NRXN2,SYNJ1,GAD2,SLC6A8,PTPRN2,SLC6A17,SLC6A15,SLC22A3,SLC22A2,GABRA2,RIMS3,LPHN1,CASK,NLGN1,PDZD11,SYT5,SYT17,STX1B,SYT3,CPLX2,STX4,SYTL5,RPH3A,TRIM9,SYT13,SNPH,SYT12,LIN7A,SYN2,BRSK1,SV2A,SV2B
+/-	5318	GO-MF	GO_GTPASE_ACTIVITY	95	4601	246	17473	1.48e-05	0.6	1.46657	RHOA,RALA,RAP2A,RND1,MRAS,RHOQ,RHOG,RAC2,RHOJ,RAB13,GNAS,GNAL,RAB1A,GNAI2,DNM1,GNB1,GNAZ,GNAT2,GNA12,RAB8B,EEF2,OPA1,GSPT1,EFTUD1,HBS1L,GFM1,EIF5B,GTPBP1,RAB11B,MFN2,RAB21,RAB35,RAB3C,SAR1B,RAB5B,ARL2,DNM1L,RHOT2,RAB1B,RRAGD,RHEB,RRAGC,MFN1,ARHGAP5,RAB5A,NUDT1,RAB11A,TUBB1,SEPT4,TUBB,TUBB4A,TUBB3,TUBE1,ARL8A,RAP1B,TUBA1C,TUBA1B,DNM3,TBCC,ARF3,TUBG2,RAB39B,RAB15,RAB28,RAB6B,ARL1,RAB40B,RAB26,RASD1…
+/0	4008	Ractome	REACTOME_ADAPTIVE_IMMUNE_SYSTEM	149	3528	539	17473	1.52e-05	0.62	1.3691	TRIM36,PAK1,EVL,KRAS,VASP,CDC42,RACGAP1,RAF1,UBE2S,BAD,RASGRP1,PSMA4,PSMC5,CTSB,PSMA5,PRKCB,PSMC6,PIK3CB,HRAS,UBE2N,PSME4,ITGB2,PSME1,PSMD10,HLA-DPB1,GRB2,PSMF1,C3,PSMC1,PSMD3,UBE2D3,PSMD4,SKP1,ICAM3,PSMD12,PRKACB,PSMD7,FYB,PIK3CA,PSMC3,UBE2D2,BTK,PIK3CD,CD81,ORAI1,FCGR1B,CTSC,ANAPC11,CDC27,ANAPC7,CDC16,SKP2,UBE2E1,TSC2,RAPGEF3,DYNC2H1,RAB7A,B2M,UBE3A,ZBTB16,KIF4A,RILP,SEC23A,KIF3C,AP2M1,HLA-F,AC…
-/+	4157	GO-MF	GO_PROTEIN_KINASE_ACTIVITY	171	3487	640	17473	1.53e-05	0.62	1.33885	STAT5B,MAPKAPK2,BRSK2,CDC42BPA,PRKCZ,CDC42BPB,PTK7,TTN,ROCK1,CAMK2D,TRPM7,BCR,LIMK1,ABL1,MYLK3,PDGFRA,SRC,PTK2B,TAOK2,CDK5,ITPKA,RAF1,PLK1,RET,EPHA1,HCK,PRKCD,PAK2,TEC,IRAK4,CHUK,MAP3K7,MAP3K9,ERN1,MAP3K2,MAP3K11,MAP4K1,MAP2K1,MAP2K2,CDK1,MAPK11,MAPK10,EGF,MAPKAPK5,EGFR,MAP3K12,STRADA,MARK2,PRKAG2,ACVR1B,BMPR2,ADRBK1,GRK5,HIPK1,DYRK1B,AKAP13,EFNB3,CCL5,ATM,BMX,PKN3,EPHB4,FAM20A,FAM20C,RPS6KB2,CAM…
+/-	5318	GO-BP	GO_REGULATION_OF_MITOTIC_CELL_CYCLE	164	4601	468	17473	1.54e-05	0.63	1.3308	RBM38,ANGEL2,PAFAH1B1,FGF10,CAMK2D,AIF1,PPP1R9B,ABL1,CUL3,OBSL1,DLG1,RAB1A,ANAPC10,GOLGA2,CDKN1B,BID,RPS27L,RCC2,SCRIB,PSMA4,PSMC5,PSMA7,CYLD,PSMB1,PSMB8,PSME4,EP300,PSMD10,PSMB6,PSMB7,PTPN6,BTRC,PSMB9,UBC,PSMD13,PRKCQ,PSMC1,PSMD3,PSMB2,PSMD11,SKP1,PSMD12,PSMC3,PSME3,PSMB4,PSMD14,UBA52,TP73,BMP4,TOM1L1,PDGFB,SIRT1,ADAM17,TGFB1,HES1,ATF2,CDKN1C,ASCL1,AKT1,EDN1,TP53,RPS6KB1,TIMP2,PLCB1,ASNS,ANLN,EI…
+/-	5318	GO-BP	GO_CENTRAL_NERVOUS_SYSTEM_DEVELOPMENT	284	4601	872	17473	1.55e-05	0.63	1.23685	OGDH,NMUR2,SYT1,SLC17A7,NF1,KCNJ10,SLC7A11,PAFAH1B1,RHOA,FGF10,MYH10,SCN1B,WASF3,ABR,AQP1,BCR,ABL1,KLHL1,MARCKS,SRC,CDK5,NRCAM,SLC8A1,YWHAE,KCNA1,CALM1,ADCYAP1,BID,CASP3,ROBO1,BAD,MAPK9,BOK,NDEL1,WNT5A,SCRIB,TSC1,MAPK1,PTK2,MAPK3,AXIN1,MAPK8IP3,FRS2,BMP4,MAS1,PDGFC,INHBA,BMPR2,HIF1A,HNRNPK,LIG4,TGFB1,HES1,RAPGEF2,DLG5,NUMB,NUMBL,CDH11,PPARGC1A,BDH1,THRA,CYP17A1,CRH,ASCL1,MECP2,NLGN4X,DAB1,NRXN1,C…
-/+	4157	GO-BP	GO_MITOTIC_G2_DNA_DAMAGE_CHECKPOINT	10	3487	13	17473	1.56e-05	0.63	3.85454	CDK1,ATM,MRE11A,CCNA2,FOXN3,BLM,FOXO4,SYF2,TAOK3,FANCI
+/0	4008	GO-BP	GO_CENTRAL_NERVOUS_SYSTEM_DEVELOPMENT	226	3528	872	17473	1.59e-05	0.65	1.2836	NMUR2,SYT1,SLC17A7,NF1,PSEN1,CLN8,PAFAH1B1,MYH10,SCN1B,SRGAP2,RAN,CRHR2,KRAS,CDC42,CDK5,SHROOM2,SLC8A1,YWHAE,KCNA1,BID,CASP3,ROBO1,BAD,ANP32B,MAPK9,BAX,NDEL1,SCRIB,TSC1,C5AR1,MAP2K1,FRS2,BMP4,EGFR,PDGFC,INHBA,BMPR2,LIG4,TGFB1,HES1,DLG5,NUMBL,CDH11,PPARGC1A,BDH1,SOX8,PFKFB3,THRA,ASCL1,MECP2,NLGN4X,NRXN1,GRIN1,SEZ6L,ABAT,NLGN3,SPTBN4,MAPT,BBS2,SLITRK5,EPHA4,APP,CHD7,CNTN2,CAST,LRP1,ATP2B1,H2AFX,MBP…
0/+	940	GO-BP	GO_RESPONSE_TO_LIPID	69	809	888	17473	1.63e-05	0.66	1.67824	SLC6A1,PTK7,CRHR2,SRC,ATP1A2,ATP1A1,CDKN1B,CASP9,TNFRSF10B,BCAS3,TICAM1,RELA,MAPK3,RPS6KA3,TGFB3,PTGES,OPRK1,ZNF703,BDH1,THRA,CRH,IL15,MPO,JUND,SERPINF1,IGF1,SERPINE1,GJB6,RXRA,DNMT3A,APOB,ABCG1,HMGCL,PAF1,KLF4,PCNA,B2M,KDM3A,MED16,UBE3A,GABRB1,AXL,HMGB2,TNFRSF10C,PDK4,TNC,ASH2L,SPP1,CLDN4,UTS2,NPAS4,CXCL16,PTK6,PROS1,MGST1,TESC,ELK1,ID3,FECH,CCDC62,H2AFZ,PLSCR4,WBP2,NR3C2,TRIP4,ARNT2,IGF2R,NRF1,…
-/+	4157	GO-MF	GO_ENZYME_BINDING	414	3487	1737	17473	1.65e-05	0.67	1.19431	HSPD1,STAT5B,GOT2,TIRAP,HNRNPA0,ZFP36,ACE,RIMS1,BRSK2,PIP5K1A,PRKCZ,CDC42BPB,SCN5A,EMP2,TTN,MYO5A,ROCK1,CAMK2D,WAS,KCNQ1,FGD3,PPP1R9A,LDB3,FMNL1,ATXN3,BCR,ABL1,FGD1,IQGAP2,MARCKS,SRC,KCTD13,BCAR1,PTK2B,CDC42,TAOK2,CDK5,PRKCDBP,ITPKA,LLGL2,FGD5,ADCY2,CALM1,RAF1,PLK1,UBE2S,CDKN1B,CASP9,BID,VCP,CASP3,NLRP1,BAD,TRADD,CRADD,TBC1D10A,CASP2,CASP8,PDCD2,NKX3-1,EPHA1,ADPRH,TBC1D13,ADPRHL1,RABGAP1,EVI5L,BC…
+/0	4008	Ractome	REACTOME_TCA_CYCLE_AND_RESPIRATORY_ELECTRON_TRANSPORT	50	3528	141	17473	1.68e-05	0.68	1.75626	DLD,IDH3B,IDH3G,PDHB,PDHX,CYCS,CS,SDHB,UQCRB,SDHA,IDH3A,NNT,MDH2,SDHD,UQCRC2,SUCLA2,NDUFA7,ATP5B,NDUFS1,PDK1,ATP5G1,ATP5D,ATP5F1,ATP5E,ATP5A1,ATP5J,COX8A,NDUFB9,NDUFS4,COX6B1,NDUFA8,UQCRQ,NDUFA10,COX5B,NDUFB2,NDUFS7,COX6C,NDUFA5,NDUFA3,UQCRFS1,COX6A1,CYC1,COX5A,NDUFA12,NDUFB7,NDUFB6,NDUFS3,NDUFA6,NDUFA4,PDP1
+/0	4008	GO-BP	GO_POSITIVE_REGULATION_OF_CELLULAR_COMPONENT_ORGANIZATION	289	3528	1152	17473	1.7e-05	0.69	1.24247	CCT2,FKBP1B,SYT1,PSEN1,PAFAH1B1,WHAMM,PAK1,RALA,KIT,ARAP1,WASL,KIAA1598,NEDD4L,SCN1B,WASF2,RHOU,ABI2,ACTR3B,EVL,CORO1C,FMN1,ACTR3C,COBL,ARPC1B,VASP,ARPC4,ARPC2,DOCK2,OBSL1,PTK2B,CDC42,CDK5,RAC2,TRIOBP,DLG1,ITPKA,PFN2,CORO1B,ARPC5L,JMY,SPIRE2,ANK3,YWHAE,RAB1A,CCK,BID,VCP,ROBO1,BAD,MAPK9,BAX,NTRK3,NDEL1,TBC1D5,ARHGEF10,BCAS3,TSC1,PSMC5,PSMC6,HRAS,UBE2N,EP300,PAK3,PRKCD,CD14,GRB2,MYO1C,C3,PSMC1,FCER…
+/0	4008	Ractome	REACTOME_RESPIRATORY_ELECTRON_TRANSPORT_ATP_SYNTHESIS_BY_CHEMIOSMOTIC_COUPLING_AND_HEAT_PRODUCTION_BY_UNCOUPLING_PROTEINS_	38	3528	98	17473	1.73e-05	0.7	1.92042	CYCS,SDHB,UQCRB,SDHA,SDHD,UQCRC2,NDUFA7,ATP5B,NDUFS1,ATP5G1,ATP5D,ATP5F1,ATP5E,ATP5A1,ATP5J,COX8A,NDUFB9,NDUFS4,COX6B1,NDUFA8,UQCRQ,NDUFA10,COX5B,NDUFB2,NDUFS7,COX6C,NDUFA5,NDUFA3,UQCRFS1,COX6A1,CYC1,COX5A,NDUFA12,NDUFB7,NDUFB6,NDUFS3,NDUFA6,NDUFA4
+/-	5318	GO-BP	GO_MICROTUBULE_BASED_PROCESS	180	4601	522	17473	1.78e-05	0.72	1.30954	APBA1,PAFAH1B1,RHOA,FGF10,FLNA,PRKCZ,MYH9,EZR,DTNBP1,SUN2,SPIRE1,ARHGEF2,FMN2,OBSL1,DLG1,RACGAP1,SPIRE2,CLN3,RAB1A,GOLGA2,RASGRP1,NDEL1,ARHGEF10,PTK2,AXIN1,PPP2R3C,HIF1A,GAPDH,CNP,BBS2,TBCE,OPA1,CRYAB,RPS3,CCNB1,XRCC2,RSPH1,CCDC40,DISC1,IFT74,WDR35,WDR19,RFX3,PCM1,KIF3A,E2F4,NEURL,IFT122,DVL1,IFT172,KIF24,LRGUK,KIAA1377,NME5,CSNK1D,CCDC151,IFT81,KIF26B,BLOC1S2,KIF1B,AP3S1,AP3D1,KIF3B,KIF1A,RAB21,…
+/0	4008	GO-BP	GO_REGULATION_OF_CELLULAR_RESPONSE_TO_STRESS	184	3528	691	17473	1.88e-05	0.76	1.3188	HSPH1,FKBP1B,ARL6IP5,PAFAH1B1,PAK1,BRSK2,DTNBP1,CAMK2D,CRHR2,PTK2B,CDC42,TAOK2,CDK5,DLG1,CLN3,GRIK2,YWHAE,CASP3,TRAF2,MAPK9,BAX,RASGRP1,NTRK3,NDEL1,TSC1,TBC1D12,HRAS,UBE2N,EP300,PSMD10,PRKCD,ITCH,HSP90AB1,HSP90AA1,CREBBP,MAP3K9,SPAG9,DAXX,ERN1,MAP3K2,ERCC6,MAP2K1,IL1B,EGFR,MAPK8IP2,XBP1,EIF2AK4,GPR37,OPRK1,UCHL1,EPHA4,NPC1,TERF2,HMGA1,HMGCR,H2AFX,ENDOG,OPA1,CRYAB,SPTLC2,PLCB1,SERINC3,PYCR1,ZEB2,L…
0/+	940	GO-MF	GO_CHAPERONE_BINDING	14	809	81	17473	1.89e-05	0.77	3.73303	ATP1A2,ATP1A1,CDKN1B,HES1,TP53,SLC25A17,VWF,RNF207,DNAJB2,BAG4,CDC37L1,AHSA2,GRPEL2,STIP1
+/-	5318	GO-BP	GO_POSITIVE_REGULATION_OF_HYDROLASE_ACTIVITY	293	4601	905	17473	1.9e-05	0.77	1.22952	HSPE1,DNAJC2,EGLN3,NMUR2,NF1,ARL6IP5,TBC1D20,AGFG1,RHOA,FGF10,SPTAN1,KIT,ARAP1,PRKCZ,TNNT2,RYR2,CAMK2D,ARHGEF11,FGD4,ARHGEF17,CORO1C,TRIP10,ABR,BCR,ARHGEF2,NCK2,FGD1,IQGAP2,MARCKS,ARRB1,PDGFRA,ELMO1,PTK2B,RHOG,CDC42EP2,RACGAP1,PREX1,IQSEC3,GPER,P2RX1,ATP1B1,GNAS,CALM1,ADCYAP1,ADRB1,SNCA,CDKN1B,CASP9,BID,COL4A3,CASP3,TNFRSF10A,ROBO1,BAD,ASPH,PYCARD,BCL2L13,NGFRAP1,MAPK9,DIABLO,TNFRSF10B,PDCD2,FAM1…
+/0	4008	GO-BP	GO_REGULATION_OF_NEURON_DIFFERENTIATION	152	3528	554	17473	1.92e-05	0.78	1.35885	FKBP1B,SNAP25,SYT1,PSEN1,PAFAH1B1,KIAA1598,NEDD4L,SCN1B,CFL1,COBL,OBSL1,PTK2B,CDK5,SSH1,ITPKA,ROBO1,NTRK3,NDEL1,EP300,PAK3,THY1,SPAG9,MAP2K1,IL1B,BMP4,KIDINS220,RAPGEF1,ADNP,GPRC5B,MARK2,EFNA5,CCDC88A,BMPR2,EIF2AK4,HES1,NUMBL,SPG20,SOX8,ASCL1,GRIN1,HDAC2,NLGN3,MAPT,EPHA4,APP,CNTN2,LRP1,MBP,OPA1,PQBP1,ZEB2,SEMA5A,SEMA4D,PLXND1,SLIT2,SEMA6D,SEMA3E,EIF4E,CERS2,SDC2,FMOD,DLL1,MIB1,BMP7,TBR1,MED1,PLXN…
+/0	4008	GO-CC	GO_SITE_OF_POLARIZED_GROWTH	52	3528	149	17473	1.92e-05	0.78	1.72845	SNAP25,PSEN1,PAFAH1B1,DTNBP1,KIAA1598,MYO5A,MYH10,COBL,CYTH2,PTK2B,CDK5,TMOD2,RASGRF1,TSC1,THY1,GRM6,NRXN1,MAPT,SHANK2,EPHA4,APP,SNCB,DICER1,RAPGEF3,OLFM1,DFNB31,BASP1,NEFL,KLC1,PARD6A,PARD3,APC,PTPRZ1,PI4K2A,CRTAC1,LRRTM1,FLRT3,LPHN1,DLG3,CLASP2,KATNB1,APBB2,STMN4,GAP43,EXOC8,SETX,STMN2,MAPK8IP1,FMR1,TIAM2,UTRN,NRSN1
-/+	4157	GO-CC	GO_PLASMA_MEMBRANE_REGION	236	3487	929	17473	1.94e-05	0.79	1.27295	TIRAP,SLC1A1,SLC1A2,SYT1,RIMS1,CHRM5,SLC26A7,GLRA1,PIP5K1A,PRKCZ,SCN5A,EMP2,KCNQ1,ABI1,BCR,ARPC2,SRC,CDK5,PIP5K1C,PRKCDBP,ARPC1A,FGD5,IQSEC3,P2RX1,CHRNA4,KCND2,CHRNB2,NOD1,SCRIB,CTSB,HCK,CACNB3,MYO1C,NCKAP1,CD36,MAPK8IP3,EGFR,ADORA1,HTR2A,EFNA5,PDGFB,BMPR2,B4GALT1,PTGER3,ORAI1,CADM1,CHRM4,CHRM2,GRM6,GNAT2,CDH13,PFKM,NRXN1,SHANK1,GRIN1,CHRNA5,SPTBN2,SHANK2,CNTNAP2,GABRG2,HOMER1,HYAL2,TACR3,GJB6,P2…
-/+	4157	GO-CC	GO_MICROTUBULE_CYTOSKELETON	267	3487	1068	17473	1.95e-05	0.79	1.25272	MAPKAPK2,FRY,BRSK2,SPTAN1,PRKCZ,MYH9,MYO5A,ROCK1,NPHP4,F11R,SHROOM1,IQGAP2,MARCKS,KIF23,CDC42,NEDD9,CALM1,PLK1,NLRC4,CASP8,BCL2L11,NDEL1,RABGAP1,BCAS3,TBC1D7,RELB,IKBKG,SPAG9,MAP3K11,MAP2K1,MAP2K2,PEA15,CDK1,GNAI2,TPX2,SNCG,MAPT,MDH1,ATM,BRCA2,SERP1,SPEF2,G6PD,DDAH2,PQBP1,STIM1,RPS3,KARS,CPEB1,CDK16,RAB11B,SLC1A4,PSEN2,MAD2L1,CCDC41,PKHD1,CEP89,DZIP1L,AAMP,CEP41,DNAH7,C16orf45,CLUAP1,ATP6V0D1,TTC…
+/0	4008	GO-BP	GO_REGULATION_OF_AUTOPHAGY	78	3528	249	17473	1.95e-05	0.79	1.55144	CDK5,CLN3,CASP3,BAD,TBC1D5,TSC1,TBC1D12,PIK3CB,EP300,TAB3,ERN1,XBP1,EIF2AK4,MAPT,UCHL1,NPC1,SPTLC2,EEF1A2,LARP1,ATP6V1D,KAT2A,RASIP1,HERC1,RAB7A,MTDH,BECN1,BNIP3L,DNM1L,BNIP3,ITPR1,ATP6V0A2,ATP6V0A1,ATP6V0B,ATP6V1A,ATP6V1B2,ATP6V1H,TP53INP1,MAP1LC3B,ATP13A2,UVRAG,KIAA0226,UBQLN1,WDFY3,AMBRA1,RRAGA,UBQLN2,LRSAM1,RRAGC,USP10,ATG7,PLK2,ABL2,RAB3GAP1,PIP4K2A,CAPN1,TRIM13,USP36,ATP6V1G2,WDR6,SUPT5H,FE…
-/+	4157	GO-BP	GO_CEREBELLAR_CORTEX_DEVELOPMENT	22	3487	46	17473	1.96e-05	0.8	2.39652	OGDH,KLHL1,PROX1,CDK5,MAP2K1,ARCN1,NRXN1,SEZ6L,SPTBN2,CEND1,SMO,ATP2B2,GRID2,GLI2,LDB1,CBLN1,FAIM2,MTPN,KNDC1,UQCRQ,EZH2,CLP1
+/-	5318	GO-BP	GO_REGULATION_OF_TRANSPORTER_ACTIVITY	79	4601	198	17473	1.97e-05	0.8	1.51523	FKBP1A,FKBP1B,DRD4,VAMP2,MINK1,CACNB2,GPD1L,NEDD4L,MYO5A,SCN4B,RYR2,CAMK2D,SCN3B,SCN1B,CACNA2D1,ANK2,PTK2B,ATP1A2,ANK3,YWHAE,CACNA1D,ATP1B1,CRHR1,CALM1,SNCA,ASPH,RASGRF1,PRKCD,CACNB3,PRKACA,PLA2G6,PDE4B,BMP4,CAB39,MAPK8IP2,GRK6,PPARGC1A,CRH,NRXN1,SHANK1,SHANK3,NLGN3,HOMER1,RGN,PTAFR,RAPGEF3,FXYD3,ARC,PKD2,ATP1B2,STOM,DLG4,GSTM2,NLGN1,CACNB1,CACNG8,CACNG4,CACNG3,AGER,WWP2,NDFIP2,KCNG1,KCNS1,CNIH2,…
+/-	5318	GO-MF	GO_GTPASE_BINDING	110	4601	295	17473	2.04e-05	0.83	1.41607	RIMS1,TBC1D20,EPS8,FLNA,MICALL2,CDC42BPB,MYO5A,FMNL2,FGD4,FMNL1,CORO1C,INF2,ARHGEF2,FGD1,IQGAP2,KCTD13,ARFIP2,TRIOBP,ITPKA,CDC42EP2,RAF1,TBC1D14,RUNDC1,TBC1D15,TBC1D30,TBC1D5,TBC1D10B,RCC2,TBC1D8,RABGAP1,EVI5L,SGSM1,USP6NL,TBC1D4,TBC1D9B,HSP90AA1,PLCE1,GNB1,MLLT4,ENO1,AKAP13,IARS,RIMS2,SH3BP4,EHD1,TSC2,DVL1,KIF3B,PARD6A,KPNB1,DAPK3,RIN1,ULK1,OPTN,SYTL5,RPH3A,SYTL4,DENND5A,RANBP2,LSM2,DOCK4,RANGAP…
+/-	5318	GO-MF	GO_ZINC_ION_BINDING	365	4601	1155	17473	2.04e-05	0.83	1.20012	MICALL2,ZYX,TRIM32,ARHGEF2,CALR,LIMCH1,PDLIM7,PDLIM3,MSRB2,P2RX1,SNCA,RASGRP1,CYLD,PRKCB,EP300,CD4,TAB3,IFIH1,ADAM8,DDX58,TNFAIP3,ADAM9,TRAF7,TRAF4,RNF168,RNF19B,ADAM17,TRIP6,PPARD,THRA,ZFHX2,SHANK3,PMPCB,RGN,IDE,RNF165,MORC3,RXRA,ZMIZ1,KAT6A,TP53,MME,ENPP2,BHMT,GCH1,RC3H1,SLU7,SHH,RPS29,IGHMBP2,RBM4,BBOX1,GRIN2A,ANAPC11,MMP14,AGTPBP1,ANPEP,RARG,MIB1,ADAM12,KDM2B,CALB1,NEURL,NR2E1,LMO4,KLF4,TOPOR…
+/-	5318	GO-MF	GO_PROTEIN_C_TERMINUS_BINDING	75	4601	186	17473	2.06e-05	0.84	1.53131	SYT1,VAMP2,ABL1,SRC,DLG1,CORO1A,CACNA1B,ATP1B1,EP300,SIRT1,DNM1,LIG4,ERCC1,MLLT4,SHANK1,SHANK3,PQBP1,EIF2C2,PABPC1,SDC1,MKI67,ATP2B2,ECM1,RAD51,GRIP1,ZBTB16,BLOC1S2,AP2A1,DAPK3,SNF8,VPS4A,OPTN,YAP1,CITED1,DLG4,BCAM,ATP2A2,MPDZ,DST,PDZD11,KSR1,TBL1X,DLG3,PPP1CC,USP7,SIAH1,DGKZ,BAIAP3,YEATS4,FOXN3,MAPRE1,PICK1,SIPA1,MID1IP1,ATXN2,PEX26,PEX10,PEX16,PEX1,HOMER3,KPNA3,PHB,TOPBP1,XRCC4,HPCAL4,CTBP1,PXK…
+/0	4008	GO-CC	GO_ORGANELLE_INNER_MEMBRANE	145	3528	525	17473	2.06e-05	0.84	1.36788	GOT2,SLC25A22,PSEN1,SLC25A12,CYCS,ERN1,P2RX7,PRKAR2B,SLC25A25,BDH1,SDHB,UQCRB,SDHA,PMPCB,NNT,MDH2,SDHD,UQCRC2,ATP5G3,OPA1,GPD2,ATPIF1,ALDH18A1,MCCC1,SLC25A32,MRPL17,PTCD3,MRPS22,MRPL1,SLC25A28,SLC25A3,MRPS15,MRPS7,SLC25A4,MRPS35,MRPS10,MRPL34,SLC25A36,MRPS11,MRPS30,SLC25A38,MRPL46,MRPL15,MRPS18C,SLC25A44,MRPL2,MRPS25,SLC25A5,MRPS23,SLC25A40,MRPL44,MRPS14,MRPS26,MRPL55,MRPL22,SLC25A35,MRPL33,MRPL2…
0/+	940	KEGG	KEGG_MTOR_SIGNALING_PATHWAY	11	809	52	17473	2.07e-05	0.84	4.56886	MAPK3,RPS6KA3,CAB39,IGF1,MTOR,EIF4E,EIF4B,TSC2,VEGFB,RHEB,RPS6KA6
+/-	5318	GO-BP	GO_GLYCEROLIPID_METABOLIC_PROCESS	129	4601	356	17473	2.09e-05	0.85	1.37612	PNPLA8,PAFAH1B1,PLCD4,FGF10,KIT,GPD1L,PDGFRA,PIP5K1C,TNXB,PIK3R1,PLD2,GRB2,PIK3R2,CD86,PLA2G6,PIK3CA,INPP5D,PLCE1,FGF2,FRS2,PDGFB,SIRT1,LPL,PIK3CG,MECP2,CAT,ACHE,SLC44A1,INSIG2,IP6K3,PCK1,CHKA,LPIN2,AGPAT6,IMPA2,SLC44A3,PGP,LPIN1,CEPT1,SLC27A1,CDS1,PCYT1B,INSIG1,SLC44A2,IMPAD1,PCYT1A,GK,MTMR7,ENPP2,INPP1,INPP5J,PLA2G4C,LPCAT3,INPP5B,APOC1,PLA2G12A,INPP4B,LPCAT4,LIPE,PLCB1,DPM1,DPM2,PLA2G16,DBI,PL…
-/0	1997	GO-MF	GO_PHOSPHATIDYLINOSITOL_PHOSPHATE_BINDING	26	1638	116	17473	2.1e-05	0.85	2.39094	TIRAP,APBA1,ACTN2,VIL1,IQGAP2,BTK,RS1,FAM123B,PLCD1,PARD3,PHLDA3,ATP13A2,WDR45L,VPS36,TECPR1,GOLPH3,JPH2,KCNJ1,SNX27,PLEKHF1,IQGAP1,ASAP1,DENND1A,ARAP3,DAPP1,SNX21
+/-	5318	Ractome	REACTOME_CLASS_I_MHC_MEDIATED_ANTIGEN_PROCESSING_PRESENTATION	96	4601	251	17473	2.11e-05	0.86	1.45249	TRIM32,CALR,CUL3,ANAPC10,UBE2S,PSMA4,PSMC5,PSMA7,PSMB1,PSMB8,PSME4,PSMD10,PSMB6,PSMB7,BTRC,PSMB9,PSMD13,PSMC1,PSMD3,PSMB2,PSMD11,UBE2D3,SKP1,PSMD12,PSMC3,UBE2D2,CD36,PSMB4,PSMD14,UBA52,TAP2,TAP1,CANX,ANAPC11,CDC27,CDC26,SKP2,B2M,ZBTB16,SAR1B,HLA-G,HLA-F,SEC24D,CYBB,HLA-A,CYBA,SEC31A,LNPEP,UBE2K,SMURF1,LRSAM1,ATG7,UBA6,TRIM9,UBE2G2,UBE2J1,FBXO6,UBE2H,ARIH2,TRIP12,SMURF2,UBE2L3,NPEPPS,WWP1,UBE2A,UB…
+/-	5318	Ractome	REACTOME_DOWNSTREAM_SIGNAL_TRANSDUCTION	44	4601	95	17473	2.12e-05	0.86	1.75891	ADCY3,RICTOR,NCK2,PDGFRA,SRC,BCAR1,PRKAR1A,ADCY2,CALM1,ADCY6,ADCY9,ADCY7,RAF1,CDKN1B,CASP9,BAD,PIK3R1,MAPK1,CRK,PRKCD,GRB2,PIK3R2,PRKACA,NRAS,PRKACB,PIK3CA,MAPK3,CHUK,RAPGEF1,PRKAR2A,PRKAR1B,PDGFB,ADRBK1,CAMK4,AKT1,RPS6KB2,TSC2,FOXO3,MDM2,FOXO4,PHLPP1,AKT1S1,MAPKAP1,PDE1A
+/0	4008	GO-BP	GO_CELLULAR_MACROMOLECULAR_COMPLEX_ASSEMBLY	192	3528	727	17473	2.12e-05	0.86	1.30799	CCT2,SNAP25,CASC5,TTN,AIF1,COBL,ARPC4,PTK2B,MSRB2,RAB1A,UBE2S,TRAF2,ANP32B,NDEL1,EP300,PSMD10,PSMD4,HSP90AA1,DAXX,MAPK8IP2,PDGFC,EFNA5,SMAD2,TGFB1,UQCRB,H2AFX,CRYAB,KAT6A,SYNJ1,RC3H1,SLU7,SFSWAP,CELF4,ANLN,CENPV,CDC123,EIF3E,MRPS7,DENR,EIF3G,RPL24,EIF2A,EIF2C2,MRPS11,EIF3B,EIF3A,EFTUD1,EIF3J,EIF3K,NDUFA7,MRPL11,EIF3M,FMOD,DICER1,ARL6,MKKS,RRP7A,TGFBR3,SRPK2,CSNK1D,CCDC151,USH1C,HIST1H4H,CDK7,BLOC…
+/0	4008	GO-BP	GO_REGULATION_OF_CELLULAR_LOCALIZATION	316	3528	1277	17473	2.21e-05	0.9	1.22556	CCT2,HSPH1,FKBP1B,SNAP25,DRD4,SYT1,VAMP2,STX1A,NF1,CPLX1,RAB3A,STXBP1,TMF1,BRSK2,RALA,DTNBP1,GPD1L,NEDD4L,MYO5A,TNNT2,RYR2,CAMK2D,ANK2,RHOU,CRHR2,PTK2B,CDC42,CDK5,RAC2,DLG1,PFN2,RACGAP1,CAPN3,ATP1A2,ANK3,SLC8A1,KCNMB4,CACNA1I,YWHAE,CACNA1D,KCNA2,ADORA2B,CCK,BID,TRAF2,BAD,ANP32B,BAX,RASGRP1,NDEL1,BCAS3,CYLD,IRF3,EP300,PSMD10,PRKCD,PIK3C3,CD14,MYO1C,THY1,TLR7,FCER1G,TNFRSF21,HSP90AB1,UBE2D3,HAVCR2,…
+/-	5318	KEGG	KEGG_MTOR_SIGNALING_PATHWAY	28	4601	52	17473	2.25e-05	0.91	2.04489	RICTOR,TSC1,PIK3R1,STK11,MAPK1,PIK3R2,PIK3CA,MAPK3,STRADA,VEGFA,CAB39,HIF1A,PIK3CG,AKT1,RPS6KB1,EIF4E,EIF4EBP1,EIF4B,RPS6KB2,TSC2,VEGFB,ULK1,ULK2,RHEB,CAB39L,RPS6KA1,RPS6KA2,PIK3R3
+/0	4008	GO-BP	GO_POSITIVE_REGULATION_OF_VIRAL_PROCESS	36	3528	92	17473	2.25e-05	0.91	1.938	CFL1,EP300,LARP1,PABPC1,NOTCH1,SRPK2,CHMP2B,RAB7A,SNW1,SMARCA4,RSF1,VPS37B,VPS4A,LGALS1,PPIB,RAD23A,TRIM38,SUPT5H,CCNT1,C9orf69,PPIA,CDK9,ADAR,IFIT1,POLR2B,POLR2E,POLR2L,POLR2I,POLR2C,GTF2F1,STAU1,TRIM11,ADARB1,COBRA1,ZNF639,YTHDC2
+/-	5318	GO-BP	GO_NEURON_PROJECTION_MORPHOGENESIS	143	4601	402	17473	2.27e-05	0.92	1.35091	PAFAH1B1,BRSK2,MINK1,SPTAN1,PRKCZ,EZR,DTNBP1,KIAA1598,MYH10,SCN1B,EPB41L3,EVL,FMN1,ABL1,VASP,CDK5,MEF2A,NRCAM,ANK3,CNTNAP1,ROBO1,NDEL1,WNT5A,STK11,MAPK1,GRB2,PRKCQ,PTK2,NRAS,MAPK3,MAPK8IP3,KIDINS220,VEGFA,MAPK8IP2,EFNA5,ALCAM,NUMB,PVRL1,NUMBL,CDH11,NRXN1,SHANK1,CNP,SHANK3,NLGN3,SPTBN4,EFNB3,CHL1,TBCE,RNF165,GSK3B,VLDLR,ATP7A,ZEB2,SEMA6A,SEMA7A,SHH,SEMA3C,GPC1,FMOD,EPHB1,DICER1,NFASC,BMP7,PLXNA2,N…
+/-	5318	GO-BP	GO_REGULATION_OF_NEURON_DIFFERENTIATION	189	4601	554	17473	2.29e-05	0.93	1.29559	FKBP1B,SYT1,RIMS1,PAFAH1B1,RHOA,RAP2A,PTK7,KIAA1598,NEDD4L,SCN1B,CFL1,BCL6,TRIM32,ABL1,MARCKS,CALR,OBSL1,PTK2B,CDK5,PRKCI,ITPKA,DBN1,PREX1,NRCAM,ADCYAP1,ADCY6,ROBO1,NTRK3,NDEL1,WNT5A,STK11,EP300,PTK2,NCKIPSD,SPAG9,ADRA2C,TP73,BMP4,KIDINS220,RAPGEF1,ADNP,VEGFA,GPRC5B,MARK2,EFNA5,CCDC88A,BMPR2,FN1,HNRNPK,HES1,RAPGEF2,CNR1,NUMBL,SPG20,ASCL1,DAB1,SHANK1,GRIN1,SHANK3,NLGN3,LRP1,AKT1,CCL5,MBP,OPA1,GSK3…
+/-	5318	GO-MF	GO_ENZYME_ACTIVATOR_ACTIVITY	164	4601	471	17473	2.29e-05	0.93	1.32232	DNAJC2,NF1,TBC1D20,AGFG1,RICTOR,ARAP1,ABI1,ARHGEF11,TRIP10,ABR,BCR,PHACTR4,IQGAP2,ARRB1,CDC42EP2,RACGAP1,PREX1,ATP1B1,CALM1,CDKN1B,CASP9,CASP3,BAD,PYCARD,BCL2L13,NGFRAP1,MAPK9,RPS27L,TBC1D14,RUNDC1,TBC1D15,TBC1D30,TBC1D5,RALGAPA1,TBC1D10B,TBC1D8,RABGAP1,EVI5L,SGSM1,USP6NL,TBC1D4,TBC1D9B,PSME4,STK11,PRKCD,PAK2,DOCK1,HMGB1,PIK3R2,PIK3CA,PSME3,PSMD14,DAXX,AXIN1,PTPLAD1,MADD,FRS2,STRADA,GREM1,GAS6,GP…
+/-	5318	GO-CC	GO_IONOTROPIC_GLUTAMATE_RECEPTOR_COMPLEX	26	4601	47	17473	2.34e-05	0.95	2.10083	EPS8,PTK2B,DLG1,GRIK2,GRIN2D,SHANK1,GRIN1,SHANK2,CPT1C,GRIN2A,GRIA1,DLG4,OLFM2,NLGN1,CACNG8,CACNG4,CACNG3,DLG3,DLG2,GRIN2C,CNIH2,GRIA3,GRIA4,OLFM3,SACM1L,NETO2
-/+	4157	GO-BP	GO_REGULATION_OF_CELL_PROJECTION_ORGANIZATION	151	3487	558	17473	2.36e-05	0.96	1.356	FKBP1B,SYT1,RIMS1,PTK7,VIL1,PPP1R9A,CAPZB,EVL,RUFY3,KBTBD10,LIMK1,ABL1,RHOQ,LRRC16A,ARPC2,MARCKS,SRC,PTK2B,CDC42,CDK5,ITPKA,ERMN,DBN1,CORO1B,NRCAM,CHRNB2,ADCYAP1,RET,TBC1D10A,NDEL1,TBC1D13,RABGAP1,EVI5L,BCAS3,USP6NL,TBC1D7,PRKCD,NCKAP1,NCKIPSD,MAP2K1,MAP2K2,EFNA1,TGFB3,BMP4,MARK2,EFNA5,CCDC88A,BMPR2,NRXN1,PARK2,SHANK1,GRIN1,NLGN3,MAPT,TRPC6,P2RY2,ATP8A2,SCARF1,PQBP1,SEMA5B,SEMA4G,SLIT2,SEMA6D,SEM…
+/-	5318	GO-CC	GO_POSTSYNAPTIC_MEMBRANE	81	4601	205	17473	2.37e-05	0.96	1.50054	CHRM5,MINK1,DTNBP1,ANK2,ABI1,BCR,ARRB1,CDK5,DLG1,IQSEC3,ANK3,P2RX1,GRIK2,SCRIB,ADORA1,GRM3,CHRM2,GRIK3,GRIN2D,NLGN4X,SHANK1,GRIN1,SHANK3,SHANK2,HOMER1,GRIN2A,DISC1,NEURL,PCDH8,GRIP1,GABRB3,GABRA4,GABRA5,GABRA2,GABRA1,GABRB1,GABRG3,ARC,PTPRZ1,GRID1,GRIA1,ATAD1,DLG4,LRRTM1,LRFN3,CLSTN2,NLGN1,MPDZ,IL1RAPL1,SRCIN1,NCS1,CACNG8,DLG3,GPHN,DLG2,KCNJ4,FBXO45,TMUB1,GRIN2C,CNIH2,GABBR2,GRIA3,GRIA4,LIN7A,LRF…
+/-	5318	GO-BP	GO_REGULATION_OF_PROTEIN_MODIFICATION_PROCESS	522	4601	1710	17473	2.42e-05	0.98	1.15928	FKBP1A,FKBP1B,MAPKAPK2,DRD4,NF1,ARL6IP5,PAFAH1B1,ADCY3,FRY,RHOA,FGF10,MINK1,RICTOR,KIT,RAP2A,PRKCZ,EZR,DTNBP1,GPD1L,CAMK2D,SNTA1,AIF1,ABI1,SWAP70,BCL6,CORO1C,ABL1,ARHGEF2,NCK2,MARCKS,CUL3,ARRB1,PDGFRA,SRC,PTK2B,TAOK2,CDK5,RAC2,DLG1,PRKAR1A,TNXB,CAPN3,GPER,GRIK2,YWHAE,ADORA2B,ADCY2,CALM1,ADCYAP1,ADCY6,ADCY9,ADCY7,RAF1,CDC14B,RAB1A,ANAPC10,GOLGA2,UBE2S,SNCA,CDKN1B,CASP3,TNFRSF10A,PYCARD,MAPK9,TNFRS…
+/0	4008	GO-MF	GO_SYNTAXIN_1_BINDING	12	3528	18	17473	2.46e-05	1	3.30178	SNAP25,SYT1,VAMP2,CPLX1,STXBP1,STXBP3,CPLX2,SNPH,RNF40,NSF,STXBP5,SYBU
+/-	5318	GO-CC	GO_TRANS_GOLGI_NETWORK	77	4601	193	17473	2.51e-05	1	1.51513	VAMP2,ATP2C1,ARAP1,TRIP10,NCK2,ARFIP2,RAB13,GPER,CLN3,GNAS,USP6NL,HLA-DPA1,ATP7A,PLEKHA8,CHID1,CHST2,VPS54,ATP9A,ATP8A1,RAB21,AP1M1,AP1S1,AP1S2,CLTC,AP1B1,AP2B1,CLTA,BECN1,PAM,ATG9A,VAMP7,OPTN,GOLPH3,SYT17,DENND5A,TMEM165,COG3,M6PR,CBY1,KIAA0368,GBF1,BSN,AMPH,RAB11A,CLASP2,LGR5,MICALL1,YIPF6,PCSK1N,ATXN2,VAMP4,GGA2,STX16,ARL1,ARFIP1,ARFRP1,RAB9A,GOLGA1,STX8,RAB30,RAB31,SCAMP5,RGP1,TGOLN2,KIAA1432…
+/-	5318	GO-MF	GO_LIGASE_ACTIVITY	144	4601	406	17473	2.52e-05	1	1.34695	ACACB,ACACA,NEDD4L,TRIM32,ITCH,BTRC,TNFAIP3,TRAF7,LIG4,RNF168,RNF19B,AACS,SLC27A1,CARNS1,MTHFD1,GLUL,ATPIF1,ASNS,MCCC1,GCLM,GMPS,ACSL1,DARS,AARS2,PET112,IARS,FARSA,CARS,CARS2,LARS2,NARS,TARSL2,RARS2,MIB1,NEURL,TOPORS,LIG1,PIAS1,SLC27A5,ACSL3,SLC27A4,FAAH,MDM2,TRIM17,MEX3C,SMURF1,LRSAM1,ATG7,TRIM28,XRCC1,UBA6,PCCB,PCCA,PRPF19,TRIM9,PAICS,RANBP2,RNF128,RNF144A,RNF146,RFFL,HECTD2,UBR5,RNF139,RNF115,…
+/-	5318	GO-BP	GO_REGULATION_OF_NEUROTRANSMITTER_LEVELS	76	4601	190	17473	2.54e-05	1	1.51906	TOR1A,PPFIA3,DRD4,APBA1,SYT1,BZRAP1,RIMS1,PPFIA4,VAMP2,PPFIA1,SLC17A7,STX1A,NF1,CPLX1,KCNJ10,DTNBP1,CDK5,PIP5K1C,GPER,CACNA1B,ATP1A2,KCNMB4,CLN3,SNCA,SCRIB,P2RX7,HRH3,PTGER4,NRXN1,SNCG,ABAT,NRXN2,ACHE,GLUL,ALDH5A1,PCLO,RIMS2,PTPRN2,DVL1,GABRA2,CAMK2A,DAGLA,DAGLB,GFAP,RIMS3,ATP2A2,LPHN1,CASK,NLGN1,PDZD11,SYT5,SYT17,STX1B,SYT9,CPLX2,SYTL5,RPH3A,SYTL4,TRIM9,SYT13,SNPH,DOC2A,SYT14,SYT7,SYT12,RAB5A,PE…
+/-	5318	GO-BP	GO_POSITIVE_REGULATION_OF_NEURON_DIFFERENTIATION	113	4601	306	17473	2.6e-05	1	1.4024	FKBP1B,SYT1,RIMS1,PAFAH1B1,RHOA,PTK7,KIAA1598,NEDD4L,SCN1B,BCL6,TRIM32,MARCKS,OBSL1,PTK2B,PRKCI,ITPKA,NRCAM,ADCYAP1,ROBO1,NTRK3,NDEL1,WNT5A,STK11,EP300,NCKIPSD,SPAG9,ADRA2C,BMP4,KIDINS220,RAPGEF1,ADNP,VEGFA,GPRC5B,MARK2,EFNA5,BMPR2,FN1,HNRNPK,RAPGEF2,CNR1,NUMBL,ASCL1,DAB1,SHANK1,SHANK3,NLGN3,CCL5,OPA1,GSK3B,TIMP2,SCARF1,VLDLR,ZEB2,SEMA7A,SEMA4D,RIMS2,DISC1,BMP7,CDON,ARHGAP35,NEURL,FIG4,DVL1,TNFRS…
+/-	5318	GO-MF	GO_GUANYL_NUCLEOTIDE_BINDING	139	4601	390	17473	2.63e-05	1	1.35352	NMUR2,RHOA,RALA,RAP2A,RND1,MRAS,RHOQ,ARFIP2,RHOG,RAC2,RHOJ,RAB13,GNAS,GNAL,RAB1A,NRAS,TMEM173,HSP90AA1,GNAI2,DNM1,RAPGEF2,GNAZ,GNAT2,GNA12,RAB8B,EEF2,OPA1,PCK1,GCH1,EIF2B2,GLUD1,GSPT1,EFTUD1,HBS1L,GFM1,EIF5B,GTPBP1,RAB11B,NPR1,PRPS1,EHD1,ARL6,SEPT2,ARHGAP35,MFN2,FKBP4,RAB21,RAB35,RAB3C,SAR1B,RAB5B,ARL2,DNM1L,RHOT2,ANXA6,RAB1B,RRAGD,RHEB,RRAGC,MFN1,ARHGAP5,RAP2B,NPR2,ARL4A,PDE2A,SRL,RAB5A,GUCY1B3,…
+/-	5318	GO-CC	GO_RIBONUCLEOPROTEIN_GRANULE	62	4601	148	17473	2.68e-05	1	1.59091	MARCKS,PSMA4,PSMC3,LSM14A,ARNTL,RC3H1,PQBP1,EIF4E,RPS4X,EIF2C2,PABPC1,RPLP0,RPL6,RBM4,CNOT3,CNOT2,MBNL1,LSM4,TDRD7,CNOT7,KHSRP,LSM2,EIF2C1,EDC4,EIF2C3,CCRN4L,PAN2,EDC3,DCP2,CLOCK,PNRC2,EIF2C4,MOV10L1,TDRKH,TUBB,DDX4,PIWIL4,TIAL1,FXR1,TOP1,TIA1,IQGAP1,LIMD1,OGFOD1,DHX30,PUM2,ATXN2L,CIRBP,ATXN2,YBX1,STAU1,INA,TNRC6B,TNRC6A,FMR1,YTHDF2,HNRNPA3,HNRNPL,CAPRIN1,LARP4B,BTBD1,BTBD6
+/-	5318	GO-CC	GO_MEMBRANE_REGION	358	4601	1134	17473	2.69e-05	1	1.19891	SLC1A1,SYT1,RIMS1,MIP,CHRM5,KCNJ10,ADCY3,EPS8,MINK1,CXADR,PRKCZ,EZR,DTNBP1,ANK2,AIF1,ABI1,EPB41L3,CFL1,CORO1C,AQP1,PPP1R9B,BCR,ARHGEF2,VASP,RHOQ,ARPC2,ARRB1,SRC,PTK2B,CDK5,PIP5K1C,DLG1,PRKCI,SORBS1,PRKAR1A,IQSEC3,GPER,ATP1A2,ANK3,P2RX1,ATP1A1,CLN3,GRIK2,KCNA1,ATP1B1,ADCY2,ADCY6,CASP3,TBC1D5,SCRIB,CTSB,MAPK1,HCK,CD4,RFTN1,CACNB3,PTPRJ,PTK2,PRKACA,CD46,CD36,INPP5D,DDX58,HSP90AA1,BTK,MAPK3,TLR1,PAG1…
+/-	5318	GO-MF	GO_GUANYL_NUCLEOTIDE_EXCHANGE_FACTOR_ACTIVITY	112	4601	303	17473	2.69e-05	1	1.40375	FGF10,SPTAN1,KIT,CAMK2D,ARHGEF11,FGD4,ARHGEF17,TRIP10,ABR,BCR,ARHGEF2,NCK2,FGD1,PDGFRA,ELMO1,PREX1,IQSEC3,CALM1,ADRB1,RASGRP1,RASGRF1,ARHGEF10,GRB2,DOCK1,PTK2,VAV2,PLCE1,FGF2,SHC2,MADD,FRS2,LAMTOR2,RAPGEF1,RASGRP4,PDGFB,RAPGEF2,AKAP13,GRIN2D,GRIN1,SPTBN4,EIF2B2,PLEKHG5,KITLG,ERBB4,CAMK2G,GRIN2A,FGF1,RAPGEF3,KNDC1,CAMK2A,ERBB3,LAMTOR3,FNIP1,DLG4,NCAM1,DENND5B,DENND5A,IRS2,IRS1,DIS3,DENND3,GRIN2C,G…
+/0	4008	GO-CC	GO_RIBONUCLEOPROTEIN_COMPLEX	190	3528	721	17473	2.69e-05	1	1.30514	HNRNPA0,CDC42,PSMA4,TRIM5,PSMC3,RPLP1,EIF2AK4,PPARGC1A,MAPT,PUM1,EEF2,RC3H1,HNRNPM,SLU7,PQBP1,MRPL17,EIF3E,EIF4E,SECISBP2,RPL8,MRPS2,RPL36A,MRPS22,MRPL1,MRPS15,MRPS7,PCBP2,RPL29,EIF3G,MRPS35,MRPS10,MRPL34,RPL24,EIF2C2,MRPS11,EIF3B,MRPS30,EIF3A,MRPL46,MRPL15,MRPS18C,MRPL2,MRPS25,EIF3J,MRPS23,PABPC1,CPEB2,EIF3K,RPL30,DHX29,MRPL44,MRPS14,RPL26L1,MRPS26,MRPL55,MRPL22,MRPL33,RPL14,MRPL27,GADD45GIP1,MR…
0/+	940	GO-BP	GO_POSITIVE_REGULATION_OF_GENE_EXPRESSION	116	809	1733	17473	2.69e-05	1	1.4457	GJA1,ARHGEF11,CRHR2,EPB41L4B,SRC,ABLIM3,BCAS3,TICAM1,RELA,MAPK3,RPS6KA3,UBA52,CD81,TGFB3,CARD14,ACVR1B,TFE3,HES1,SOX2,SMAD7,ATF2,THRA,CRH,HYAL2,JUND,IGF1,SERPINE1,MTOR,RXRA,NUP62,TP53,LPIN2,CNBP,ERLIN2,APOB,OVOL2,ITGA6,RMND1,HNF1A,EGR2,C19orf10,ETS2,HIF3A,PAF1,KLF4,KDM3A,MED16,UBE3A,PRDM1,HMGB2,RNF41,PBX2,EPHX2,PPAP2B,ETV5,SMARCA4,SMARCA1,ZKSCAN3,HGS,TNC,SENP2,IKZF3,CRTC1,ASH2L,AATF,ITGB8,ETV4,SL…
+/-	5318	GO-BP	GO_PROTEIN_POLYUBIQUITINATION	93	4601	243	17473	2.74e-05	1	1.45342	NEDD4L,TRIM32,CUL3,ANAPC10,UBE2S,PSMA4,PSMC5,PSMA7,PSMB1,PSMB8,PSME4,PSMD10,PSMB6,PSMB7,ITCH,BTRC,PSMB9,UBC,PSMD13,PSMC1,PSMD3,PSMB2,PSMD11,UBE2D3,SKP1,PSMD12,PSMC3,UBE2D2,PSME3,PSMB4,TNFAIP3,PSMD14,UBA52,RNF168,RNF19B,RNF165,ANAPC11,CDC27,CDC26,SKP2,TOPORS,LNPEP,UBE2K,SMURF1,LRSAM1,PRPF19,UBE2G2,TNKS2,FBXO6,RNF144A,RNF146,RFFL,HECTD2,UBR5,RNF139,RNF115,UBE2H,ZNRF1,ARIH2,TRIP12,SMURF2,UBE2L3,NPEP…
+/-	5318	GO-BP	GO_POSITIVE_REGULATION_OF_CELLULAR_COMPONENT_ORGANIZATION	363	4601	1152	17473	2.82e-05	1	1.19666	CCT2,TOR1A,FKBP1B,SYT1,RIMS1,PAFAH1B1,RHOA,RICTOR,RALA,KIT,FLNA,MICALL2,ARAP1,EZR,PTK7,KIAA1598,NEDD4L,WIPF3,WIPF1,SCN1B,WASF2,WDR1,EVL,SWAP70,BCL6,CORO1C,FMN1,SPIRE1,ABR,BCR,ACTR3C,MYLK3,VASP,RHOQ,ARPC4,ARPC2,NCK2,IQGAP2,MARCKS,CALR,CUL3,ARRB1,SRC,OBSL1,PTK2B,RHOG,CDK5,RAC2,TRIOBP,DLG1,PRKCI,ITPKA,CDC42EP2,SORBS1,CORO1B,ARPC5L,PREX1,JMY,SPIRE2,GPER,ANK3,YWHAE,ADCYAP1,RAB1A,ANAPC10,GOLGA2,SNCA,CD…
+/-	5318	GO-MF	GO_NUCLEOSIDE_TRIPHOSPHATASE_REGULATOR_ACTIVITY	120	4601	329	17473	2.84e-05	1	1.38516	DNAJC2,RIMS1,NF1,TBC1D20,AGFG1,BRSK2,ARAP1,ARHGEF11,TRIP10,ABR,BCR,IQGAP2,ARRB1,CDC42EP2,RACGAP1,PREX1,ATP1B1,TBC1D14,RUNDC1,TBC1D15,TBC1D30,TBC1D5,RALGAPA1,TBC1D10B,TBC1D8,RABGAP1,EVI5L,SGSM1,USP6NL,TSC1,TBC1D4,TBC1D9B,DOCK1,PIK3R2,AXIN1,PTPLAD1,RAPGEF2,ALDH1A1,INPP5B,PLCB1,ATPIF1,SH3BP4,RGS19,TSC2,ARHGAP35,ARHGAP22,PLXNB1,ARL2,RIN1,ATP1B2,TBC1D17,GMIP,GIT2,ARHGAP5,RASA3,RGS10,DOCK4,RANGAP1,GPSM…
-/+	4157	GO-MF	GO_PROTEIN_SERINE_THREONINE_KINASE_ACTIVITY	124	3487	445	17473	3.02e-05	1	1.3963	MAPKAPK2,BRSK2,CDC42BPA,PRKCZ,CDC42BPB,TTN,ROCK1,CAMK2D,TRPM7,BCR,LIMK1,MYLK3,PTK2B,TAOK2,CDK5,ITPKA,RAF1,PLK1,PRKCD,PAK2,IRAK4,CHUK,MAP3K7,MAP3K9,ERN1,MAP3K2,MAP3K11,MAP4K1,MAP2K1,MAP2K2,CDK1,MAPK11,MAPK10,MAPKAPK5,EGFR,MAP3K12,MARK2,PRKAG2,ACVR1B,BMPR2,ADRBK1,GRK5,HIPK1,DYRK1B,AKAP13,ATM,PKN3,FAM20A,FAM20C,RPS6KB2,CAMK2G,CDK16,PRKAB2,CDK5R1,NEK1,PRKD1,CSNK1D,WNK4,LTBP1,CAMK2A,STK25,DAPK1,SGK1,A…
+/-	5318	GO-BP	GO_LOCALIZATION_WITHIN_MEMBRANE	53	4601	122	17473	3.06e-05	1	1.6498	TBC1D20,RALA,FLNA,CUL3,CDK5,DLG1,GRIK2,ATP1B1,RAB1A,GOLGA2,RFTN1,NRXN1,SHANK3,NRXN2,COL7A1,WDR19,TMED2,IFT122,DVL1,CSNK1D,SAR1B,SEC24D,SEC31A,SEC24A,MAL,ETV5,RAB1B,GRIA1,DLG4,NLGN1,ITGAL,CTSZ,MCFD2,DLG3,GPHN,DLG2,CD59,CNIH2,CLIP1,SSNA1,PICK1,SCFD1,USO1,SEC16B,SEC23IP,PPP6R1,SEC22B,TRAPPC2L,PPP6R3,TRAPPC5,TFG,TRAPPC6B,SNX3
+/-	5318	GO-BP	GO_NEGATIVE_REGULATION_OF_INTRACELLULAR_SIGNAL_TRANSDUCTION	153	4601	437	17473	3.09e-05	1	1.32961	FKBP1A,FKBP1B,NF1,PAFAH1B1,EZR,GPD1L,BCL6,TRIM32,ABL1,ARHGEF2,CUL3,ARRB1,SRC,KCTD13,DLG1,GPER,CALM1,PYCARD,TSC1,CYLD,STK11,PSMD10,PRKCD,ITCH,PTPN6,PTPRJ,RELA,TNFAIP3,NFKBIA,P2RX7,DUSP6,DUSP7,DUSP9,TP73,BMP4,RAPGEF1,HIF1A,SIRT1,DAB1,HYAL2,AKT1,OPA1,NUP62,GSK3B,ARNTL,TIMP2,GPX1,SH3BP4,BGN,SEC14L1,PKHD1,TSC2,DUSP2,BMP7,SOCS7,ARHGAP35,KLF4,MFN2,SFRP1,LEMD2,TRIM59,NME5,ZNF385A,MTM1,HSPB1,PKD2,BCL2L1,P…
+/0	4008	GO-BP	GO_PROTEIN_COMPLEX_SUBUNIT_ORGANIZATION	370	3528	1527	17473	3.1e-05	1	1.20006	CCT2,ACACB,AASS,SNAP25,SLC1A1,APBA1,SYT1,VAMP2,MIP,GLS,NF1,CASC5,AGFG1,PAFAH1B1,WHAMM,ARAP1,WASL,KIAA1598,TTN,TNNT2,CAMK2D,NEBL,AIF1,ABI2,ACTR3B,CFL1,RAN,EVL,SHROOM1,FMN1,FSCN3,CRHR2,ACTR3C,COBL,ARPC1B,VASP,ARPC4,ARPC2,MICAL2,BCAR1,PTK2B,CDC42,NEDD9,RAC2,FAM101B,DLG1,FHOD3,PPARGC1B,TMSB10,ERMN,RACGAP1,TMOD2,SHROOM2,CORO1B,CAPN3,ARPC5L,MSRB2,JMY,SPIRE2,MICAL3,KCNA1,KCNA2,RAF1,RAB1A,UBE2S,BID,VCP,T…
+/0	4008	GO-MF	GO_MICROTUBULE_BINDING	65	3528	201	17473	3.15e-05	1	1.60161	PAFAH1B1,WHAMM,FMN1,RACGAP1,NDEL1,CCDC88A,MAPT,CRYAB,KIF3A,KIF26B,TERF1,KIF4A,KIF1A,KIF3C,DYNC1I1,APC,CHD4,ZNF207,MAP1LC3A,MAP1LC3B,VPS41,MAP1B,NEFH,NEIL2,KIF13B,CAMSAP3,PPP5C,RAB11A,CLASP2,MAP4,MACF1,RAE1,MARK4,KATNB1,MAPRE2,TUBGCP6,PRC1,REEP4,CEP57,GAS2L1,MAPRE1,FNTA,KIF5C,MAP6,CAMSAP2,MAP2,CAMSAP1,KIF17,KIF19,TPPP,REEP1,AKAP1,JAKMIP1,KATNAL1,LRPPRC,MAP6D1,FAM190B,CLIP3,FMR1,KIF21A,KIF21B,KIFC2…
+/-	5318	GO-MF	GO_ENZYME_REGULATOR_ACTIVITY	307	4601	959	17473	3.21e-05	1	1.21572	DNAJC2,RIMS1,NF1,CCKBR,TBC1D20,AGFG1,FRY,BRSK2,RICTOR,ARAP1,ABI1,ARHGEF11,TRIP10,ABR,PPP1R9B,BCR,PHACTR4,IQGAP2,ARRB1,RAC2,CDC42EP2,RACGAP1,PRKAR1A,CAPN3,PREX1,ATP1B1,CALM1,SNCA,CDKN1B,CASP9,COL4A3,CASP3,BAD,PYCARD,BCL2L13,NGFRAP1,MAPK9,RPS27L,TBC1D14,RUNDC1,TBC1D15,TBC1D30,TBC1D5,RALGAPA1,TBC1D10B,TBC1D8,RABGAP1,EVI5L,SGSM1,USP6NL,TSC1,TBC1D4,TBC1D9B,PIK3R1,PSME4,STK11,PRKCD,PAK2,DOCK1,C3,PSMD3,…
-/+	4157	GO-MF	GO_KINASE_ACTIVITY	215	3487	842	17473	3.23e-05	1	1.2795	STAT5B,MAPKAPK2,BRSK2,CDC42BPA,PIP5K1A,PRKCZ,CDC42BPB,PTK7,TTN,ROCK1,CAMK2D,TRPM7,BCR,LIMK1,ABL1,MYLK3,PDGFRA,SRC,PTK2B,TAOK2,CDK5,PIP5K1C,ITPKA,CALM1,RAF1,PLK1,RET,EPHA1,HCK,PRKCD,PAK2,GRB2,PIK3R2,TEC,IRAK4,CHUK,MAP3K7,MAP3K9,ERN1,MAP3K2,MAP3K11,MAP4K1,MAP2K1,MAP2K2,CDK1,MAPK11,MAPK10,EGF,MAPKAPK5,EGFR,MAP3K12,STRADA,MARK2,PDGFB,PRKAG2,ACVR1B,BMPR2,ADRBK1,GRK5,HIPK1,DYRK1B,PFKM,AKAP13,EFNB3,CCL5…
+/0	4008	GO-MF	GO_UBIQUITIN_LIKE_PROTEIN_CONJUGATING_ENZYME_ACTIVITY	16	3528	29	17473	3.34e-05	1	2.7325	UBE2S,UBE2N,UBE2D3,UBE2D2,UBE2E1,UBE2G2,UBE2J1,UBE2H,UBE2R2,CDC34,UBE2I,UBE2V2,UBE2E2,UBE2O,UBE2E3,UBE2QL1
-/0	1997	GO-MF	GO_ATPASE_ACTIVITY	66	1638	427	17473	3.36e-05	1	1.64881	ACTC1,PSMC5,HSP90AA1,ATP2B1,IGHMBP2,KIF3A,DNAH5,DYNC2H1,RFC3,MRE11A,XRCC3,ABCC11,ABCA2,ATP8A1,ATP11A,ATP10A,BPTF,KIF1A,KIF3C,CENPE,TOP2A,ATP5D,ATP6V0A2,SMARCA4,CHD8,CHD5,SMARCA5,ATP1B2,ATP6AP1,ATP6AP1L,ATP13A2,CCT8,ATP2A2,ATP2A3,CLPX,CRBN,ATP13A5,ATP13A1,ATP13A4,TDRD12,MCM4,MOV10L1,MACF1,PPP2R4,CCNH,CHD3,TOP2B,DMC1,TOP1,DNAH8,WRNIP1,CLPB,ABCG5,KATNAL1,RALBP1,ABCA9,ABCA3,DNAH12,DHX37,MYO3A,LONRF1,…
+/-	5318	GO-BP	GO_REGULATION_OF_SYNAPTIC_PLASTICITY	59	4601	140	17473	3.36e-05	1	1.60044	PPFIA3,RIMS1,GIPC1,VAMP2,NF1,KCNJ10,KIT,PRKCZ,PTK2B,CDK5,ITPKA,DBN1,GRIK2,SNCA,RASGRF1,MAPK1,ADORA1,HNRNPK,RAPGEF2,CRH,MECP2,GRIN1,SHANK3,NLGN3,SHANK2,GSK3B,EIF4EBP2,BCAN,ATP2B2,GRIN2A,CALB1,NEURL,NR2E1,NCDN,ARC,CAMK2A,RIN1,NRGN,NPTN,TNR,GFAP,GRIA1,DLG4,SLC8A3,LRRTM1,GRM5,PAIP2,SORCS3,PLK2,NCAM1,NLGN1,CPLX2,SYT12,RAB11A,PICK1,SYNGR1,NELF,STAU1,FMR1
+/0	4008	GO-BP	GO_ESTABLISHMENT_OF_LOCALIZATION_BY_MOVEMENT_ALONG_MICROTUBULE	37	3528	97	17473	3.38e-05	1	1.88916	APBA1,PAFAH1B1,DTNBP1,CDC42,CLN3,RAB1A,RASGRP1,NDEL1,MAPT,UCHL1,APP,BLOC1S1,OPA1,WDR19,PCM1,KIF3A,IFT122,SSX2IP,IFT81,DYNC2H1,BLOC1S2,KIF4A,AP3S1,AP3D1,NEFL,KIF1A,AP3B2,KIF3C,DYNC1I1,DCTN1,KIFAP3,MAP1B,AZI1,SSNA1,IFT43,BICD1,LRPPRC
+/0	4008	GO-CC	GO_RIBONUCLEOPROTEIN_GRANULE	51	3528	148	17473	3.39e-05	1	1.70666	CDC42,PSMA4,TRIM5,PSMC3,MAPT,PUM1,RC3H1,PQBP1,EIF4E,EIF2C2,PABPC1,CNOT2,NCL,TDRD5,DYNC1I1,LSM4,TDRD7,DCP1A,KHSRP,EIF2C3,LSM1,EDC3,DCP2,CLOCK,PIWIL2,FXR1,TOP1,TIA1,DDX25,DHX30,PUM2,CIRBP,ATXN2,DDX1,YBX1,STAU1,INA,G3BP1,WTIP,TNRC6B,HENMT1,TNRC6A,FMR1,CARHSP1,HNRNPA3,HNRNPL,CAPRIN1,LARP4B,BTBD1,BTBD2,BTBD6
+/-	5318	GO-CC	GO_CELL_BODY	170	4601	494	17473	3.42e-05	1	1.30688	CCT2,DRD4,CPLX1,AGFG1,PAFAH1B1,FLNA,CXADR,PRKCZ,EZR,KIAA1598,MYO5A,MYH10,ACTC1,CAMK2D,AIF1,ARHGEF2,KLHL1,PTK2B,CDK5,ERMN,CACNA1B,GRIK2,KCNA1,NDEL1,MAPK1,HSP90AA1,DAXX,P2RX7,TGFB3,GNAI2,ADORA1,ADNP,MAPK8IP2,BMPR2,TGFB1,ALCAM,GNB1,RAPGEF2,VIP,GNAZ,CHRM2,GRIK3,OPRK1,PTGER4,PTPRK,PPARGC1A,CYP17A1,CRH,ASCL1,DAB1,NRXN1,SNCG,GRIN1,NLGN3,SPTBN4,SHANK2,LRP1,ATP2B1,GLRX2,MBP,ENDOG,GSK3B,CANX,TIMP2,PENK,ARG…
+/-	5318	GO-BP	GO_INTERSPECIES_INTERACTION_BETWEEN_ORGANISMS	220	4601	662	17473	3.5e-05	1	1.26206	TBC1D20,PVRL2,RHOA,RALA,CXADR,NEDD4L,NUP155,WASF2,ABI1,CFL1,ZYX,AQP1,PDGFRA,SRC,DLG1,YWHAE,RAB1A,BAD,NTRK3,SCRIB,USP6NL,PSMA4,PSMA7,CTSB,PSMB1,PIK3R1,PSMB8,EP300,MAPK1,HCK,PSMB6,PSMB7,ITCH,CD4,PAK2,BTRC,GRB2,PSMB9,UBC,PSMB2,IFIH1,CD86,CD46,RELA,PSMC3,DDX58,SYK,MAPK3,PSMB4,NFKBIA,UBA52,DAXX,CD81,TP73,GAS6,HNRNPK,SIRT1,ADRBK1,LIG4,TAP2,TGFB1,TAP1,ITGA2,PVR,PVRL1,EFNB3,NPC1,HYAL2,IDE,CCL5,MORC3,PRMT…
-/0	1997	GO-MF	GO_ANKYRIN_BINDING	9	1638	20	17473	3.53e-05	1	4.80027	SCN5A,NRCAM,SLC8A1,SPTBN4,SLC4A1,KCNQ2,FLNC,PLEC,KCTD6
+/-	5318	GO-CC	GO_PLASMA_MEMBRANE_REGION	298	4601	929	17473	3.54e-05	1	1.21819	SLC1A1,SYT1,RIMS1,MIP,CHRM5,KCNJ10,EPS8,MINK1,CXADR,PRKCZ,EZR,DTNBP1,ANK2,AIF1,ABI1,EPB41L3,CFL1,CORO1C,AQP1,PPP1R9B,BCR,ARHGEF2,VASP,ARPC2,ARRB1,SRC,CDK5,PIP5K1C,DLG1,PRKCI,PRKAR1A,IQSEC3,GPER,ATP1A2,ANK3,P2RX1,ATP1A1,CLN3,GRIK2,KCNA1,ATP1B1,ADCY6,SCRIB,CTSB,MAPK1,HCK,CACNB3,PTPRJ,PTK2,PRKACA,CD46,CD36,DDX58,HSP90AA1,MAPK3,MAPK8IP3,CD81,ADORA1,PRKAR2A,EFNA5,PDGFB,BMPR2,FN1,IL6R,ORAI1,ADAM17,GNB1…
0/-	1204	GO-BP	GO_SMALL_MOLECULE_METABOLIC_PROCESS	145	1042	1767	17473	3.55e-05	1	1.37604	GOT2,OGDH,ACLY,KYNU,AASS,PNPLA8,SLC25A13,ADCY3,MYO5A,RHOQ,LRRC16A,ITPKA,ATP1B1,ADCYAP1,HIF1A,SESN2,ADM,TPI1,PGK1,AK2,PFKL,LDHA,CNP,PMPCB,IDH3A,SDHD,MPO,EDN1,APOD,MIF,LCAT,SAMD8,G6PD,IMPA2,ABHD3,SLC27A1,ISYNA1,PCYT1B,APOE,SNX17,ALDH2,NUDT3,INPP5J,SGPP2,INPP5B,LPCAT4,ADH5,PLCB1,HDLBP,DPM2,BCHE,NUDT4,INPP5A,RDH13,DGAT1,APOA1BP,BHMT2,MTR,SEPHS2,SHMT2,ASRGL1,AHCYL1,AGMAT,MSRA,ACOT8,ELOVL5,ACSL1,ACOX1,…
+/0	4008	GO-BP	GO_CELLULAR_PROTEIN_COMPLEX_ASSEMBLY	101	3528	346	17473	3.56e-05	1	1.44572	CCT2,SNAP25,TTN,AIF1,COBL,ARPC4,PTK2B,MSRB2,RAB1A,UBE2S,TRAF2,NDEL1,PSMD10,PSMD4,HSP90AA1,MAPK8IP2,PDGFC,EFNA5,SMAD2,TGFB1,UQCRB,CRYAB,SYNJ1,ANLN,NDUFA7,FMOD,ARL6,MKKS,TGFBR3,CSNK1D,CCDC151,USH1C,BLOC1S2,NEFL,HLA-DMA,HLA-DMB,AP2B1,ARL2,KPNB1,DNM1L,NDUFS1,UBE2K,ATP6V0A2,ATP6V0A1,MBD2,ZNF207,UVRAG,NDUFB9,RTN4,STX4,NDUFS4,NDUFAF1,NDUFA8,NDUFA10,NDUFB2,NDUFS7,NDUFA5,NDUFA3,NDUFA12,NDUFB7,NDUFB6,NDUFS…
+/-	5318	Ractome	REACTOME_MRNA_SPLICING	49	4601	111	17473	3.63e-05	1	1.67644	HNRNPA0,HNRNPK,HNRNPM,SRSF1,PCBP2,SF3B14,SNRPD1,RNPS1,LSM2,NCBP2,HNRNPD,RBM8A,CCAR1,SF3A3,PRPF8,SNRPD3,SF3A2,SRSF5,CDC40,YBX1,FUS,POLR2K,POLR2B,POLR2J,POLR2E,POLR2L,POLR2F,POLR2I,POLR2C,GTF2F1,HNRNPR,NFX1,SRRM1,SRSF3,SRSF11,DHX38,CSTF3,U2AF1,CPSF2,PRPF4,HNRNPA3,SNRPA1,SNRPA,DNAJC8,SF3B4,HNRNPL,HNRNPUL1,SUGP1,SNRNP70
0/+	940	GO-BP	GO_INTERSPECIES_INTERACTION_BETWEEN_ORGANISMS	54	809	662	17473	3.84e-05	1	1.76179	TBC1D20,ZYX,PDGFRA,SRC,PSMA7,PSMB9,RELA,MAPK3,PSMB4,UBA52,CD81,HYAL2,PRMT6,RXRA,NUP62,TP53,APOE,SERINC5,EFNB2,RPL10,EIF4E,RPL10A,RPL37A,RPL8,EIF4H,RPL29,RPL24,RPL31,PTBP1,RPL41,RPL19,RPL37,RPS16,EIF3L,TSC2,CXCR7,UBE3A,PARD6A,AXL,SMARCA4,CHMP4A,FAM125A,VPS37A,TSG101,IST1,UNG,CRTC1,RAD23A,NUP88,TAF1,UBN1,TRAM1,TRIM22,DHX58
0/+	940	GO-BP	GO_PROTEIN_TARGETING_TO_MEMBRANE	20	809	157	17473	3.9e-05	1	2.75137	UBA52,RPL10,RPL10A,RPL37A,RPL8,RPL29,RPL24,RPL31,RPL41,RPL19,RPL37,RPS16,CHMP4A,ARL6IP1,ANK1,TRAM1,SRP9,SSR1,SRP14,TESC
-/+	4157	GO-BP	GO_INTRACELLULAR_SIGNAL_TRANSDUCTION	375	3487	1572	17473	3.98e-05	1	1.19535	FKBP1B,STAT5B,RBM38,MAPKAPK2,PLCD4,ADCY3,BRSK2,CDC42BPA,SPTAN1,PRKCZ,CDC42BPB,ACTN2,ROCK1,CAMK2D,CASQ1,PPP1R9A,ARHGEF11,NISCH,CORO2A,NPHP4,ABR,BCR,LIMK1,ABL1,KRAS,RHOQ,IQGAP2,ARHGEF5,PDGFRA,SRC,ELMO1,RND3,PTK2B,CDC42,TAOK2,ADCY2,CALM1,ADCYAP1,RAF1,CDKN1B,CASP9,CIDEB,BID,CASP3,BAD,RET,TRADD,CRADD,CASP2,NOD1,CASP8,APAF1,BCL2L11,NKX3-1,RASGRP1,PSMC5,PSMA7,CD209,RELB,UBB,NFATC2,PSME4,PLD2,PSME1,PRKCD…
+/-	5318	GO-MF	GO_KINASE_REGULATOR_ACTIVITY	74	4601	186	17473	3.98e-05	1	1.51089	CCKBR,ABI1,RAC2,PRKAR1A,CALM1,CDKN1B,CASP3,PIK3R1,STK11,PAK2,HMGB1,PIK3R2,PIK3CA,DAXX,MADD,KIDINS220,PRKAR2A,PRKAR1B,STRADA,GREM1,GAS6,GPRC5B,TOM1L1,CAB39,MAPK8IP2,MARK2,EFNA5,TGFB1,CDKN1C,HYAL2,CCL5,GCN1L1,BGN,CDK5R2,SOCS7,KLF4,HSPB1,APC,ERBB3,CDC37,SPRY2,LRRTM1,FLRT3,FLRT1,FAF1,DNAJC3,CCNH,FGFR1OP,CCNK,CCNT2,CCNY,CCNE2,TAOK3,CDKN2B,CCNT1,CDK4,IQGAP1,RTN4R,WNK1,SOCS5,PIK3R3,CSNK2B,LRRC4,TESC,LRR…
+/0	4008	GO-CC	GO_CELL_JUNCTION	286	3528	1151	17473	4e-05	1	1.23064	SNAP25,STARD10,SYT1,VAMP2,MIP,SLC17A7,STX1A,SLC17A6,PSEN1,PAK1,CDC42BPA,RALA,KIT,PARVA,CDC42BPB,DTNBP1,CAMK2D,SCN1B,WASF2,ANK2,RHOU,SRGAP2,EPB41L3,CFL1,EVL,CORO1C,FMN1,KRAS,ARPC1B,VASP,ARPC2,OBSL1,EPB41L2,RND3,BCAR1,PTK2B,CDC42,NEDD9,CDK5,CAP1,RAC2,PIP5K1C,TRIOBP,DLG1,SHROOM2,CORO1B,ARPC5L,RAB13,ATP1A2,ANK3,SLC8A1,SCN1A,SCN2A,GRIK2,YWHAE,KCNA1,KCNA2,DNAJA3,SCRIB,PRKCD,GRB2,THY1,PTPRJ,HAVCR2,MAP2K…
+/-	5318	GO-BP	GO_POSITIVE_REGULATION_OF_TRANSFERASE_ACTIVITY	206	4601	616	17473	4.04e-05	1	1.26999	CCT2,MAPKAPK2,DRD4,ADCY3,RHOA,FGF10,KIT,PRKCZ,ABI1,ABL1,MARCKS,ARRB1,PDGFRA,SRC,PTK2B,TAOK2,CDK5,DLG1,PRKAR1A,ADORA2B,ADCY2,CALM1,ADCYAP1,ADCY6,ADCY9,ADCY7,RAF1,CDC14B,RAB1A,ANAPC10,GOLGA2,UBE2S,SNCA,CDKN1B,TNFRSF10A,BAD,TNFRSF10B,RASGRP1,NTRK3,WNT5A,PSMA4,PSMC5,PSMA7,PSMB1,PSMB8,PSME4,STK11,MAPK1,PSMD10,PSMB6,CRK,PSMB7,PRKCD,CD4,PAK2,BTRC,TAB3,PSMB9,UBC,PSMD13,PRKCQ,PSMC1,PSMD3,PSMB2,PSMD11,HMGB…
-/+	4157	GO-CC	GO_AXON	117	3487	418	17473	4.05e-05	1	1.40257	SLC1A2,SYT1,SLC17A7,CPLX1,PRKCZ,CAMK2D,RUFY3,CRHR2,LIMK1,MARCKS,PTK2B,CDK5,ERMN,OPHN1,CORO1A,NRCAM,CNTNAP1,ADCYAP1,RET,NDEL1,MAPK8IP3,MAP3K12,ADORA1,HTR2A,UCN,TPX2,TGFB1,CHRM4,CHRM2,OPRK1,PTPRK,CRH,NRXN1,SNCG,GRIN1,SPTBN4,MAPT,CNTNAP2,GABRG2,HOMER1,GNRH1,MME,GLUL,GAD2,ADC,NOV,SEMA3A,IGHMBP2,ACADM,CPT1C,SNCB,ATP6V0D1,DISC1,CDK5R1,RAPGEF3,CALB1,MTPN,OLFM1,RAB7A,NCDN,ESR1,AP3B1,AP3S1,AP3D1,KIF1A,PAR…
-/0	1997	GO-CC	GO_NEURON_PART	160	1638	1265	17473	4.1e-05	1	1.34922	APBA1,RIMS1,AGFG1,ACTN2,CAMK2D,CRHR2,LIMK1,KLHL1,ARPC2,ARRB1,PIP5K1C,RAB13,NRCAM,SLC8A1,CAP2,CALM3,SNCA,HSP90AA1,DAXX,MAPK8IP3,LPAR3,TGFB3,TPX2,ACVRL1,CD27,CHRM4,GNAZ,CHRM2,GNAT2,FSTL3,NLGN4X,NRXN1,SNCG,NLGN3,SPTBN4,SPTBN2,SHANK2,NRXN2,BLOC1S1,ATP2B1,TACR3,ENDOG,GNRH1,CANX,MME,SLC18A2,MTNR1A,APOB,QDPR,ADC,GPX1,IGHMBP2,CPEB1,CAMK2G,CDK16,CPT1C,SLC22A2,PSEN2,GRID2,ARID1A,NFASC,DISC1,NFIB,KNDC1,CSNK…
+/-	5318	GO-BP	GO_REGULATION_OF_KINASE_ACTIVITY	253	4601	776	17473	4.15e-05	1	1.23815	MAPKAPK2,DRD4,NF1,CCKBR,ADCY3,RHOA,FGF10,KIT,PRKCZ,DTNBP1,ABI1,CORO1C,ABL1,NCK2,MARCKS,CUL3,ARRB1,PDGFRA,SRC,PTK2B,TAOK2,CDK5,RAC2,DLG1,PRKAR1A,TNXB,ADORA2B,ADCY2,CALM1,ADCYAP1,ADCY6,ADCY9,ADCY7,RAF1,ANAPC10,SNCA,CDKN1B,CASP3,TNFRSF10A,BAD,PYCARD,TNFRSF10B,RASGRP1,NTRK3,WNT5A,TSC1,PIK3R1,STK11,MAPK1,PSMD10,CRK,PRKCD,CD4,PAK2,PTPN6,TAB3,UBC,PTPRJ,HMGB1,PIK3R2,PTK2,PRKACA,VAV2,ADAM8,PRKACB,PIK3CA,S…
+/-	5318	GO-BP	GO_NEGATIVE_REGULATION_OF_PROTEIN_METABOLIC_PROCESS	343	4601	1087	17473	4.16e-05	1	1.19834	FKBP1A,FKBP1B,GIPC1,NF1,PAFAH1B1,FRY,FLNA,PRKCZ,EZR,GPD1L,SNTA1,SWAP70,CORO1C,AQP1,ABL1,NCK2,CALR,FMN2,CUL3,ARRB1,SRC,CDK5,DLG1,PRKAR1A,CAPN3,GPER,CLN3,YWHAE,CALM1,RAF1,ANAPC10,SNCA,CDKN1B,COL4A3,CASP3,PYCARD,NGFRAP1,NTRK3,TSC1,PSMA4,PSMC5,PSMA7,PSMB1,PSMB8,EP300,PSMD10,PSMB6,PSMB7,PRKCD,ITCH,PAK2,PTPN6,PSMB9,UBC,PSMD13,C3,PSMC1,PSMD3,PSMB2,PSMD11,PTPRJ,CD46,PSMD12,RELA,PSMC3,PSME3,INPP5D,PSMB4,T…
+/-	5318	GO-CC	GO_ANCHORING_JUNCTION	168	4601	489	17473	4.2e-05	1	1.30472	PPFIA1,PVRL2,RHOA,RALA,FLNA,CXADR,PARVB,MYH9,EZR,PTK7,TPM4,DES,ACTC1,RND1,CFL1,FLII,ZYX,EVL,PALLD,CORO1C,FMN1,FLNB,PPP1R9B,ARHGEF2,VASP,ARPC2,MARCKS,CALR,FAT1,EPB41L2,BCAR1,PTK2B,ADD1,RHOG,PDLIM7,CAP1,RAC2,PIP5K1C,TRIOBP,DLG1,SORBS1,CORO1B,ARPC5L,YWHAE,SCRIB,MAPK1,HCK,PTK2,CD46,MAPK3,PTPLAD1,CD81,FLT1,ADAM9,PRKAR2A,HNRNPK,LIG4,ADAM17,ALCAM,GNA12,SMAD7,DLG5,PTPRK,ITGA2,TRIP6,NUMB,PVR,CADM3,PVRL1,M…
+/-	5318	GO-MF	GO_PROTEIN_KINASE_ACTIVITY	213	4601	640	17473	4.2e-05	1	1.26391	MAPKAPK2,BRSK2,CDC42BPA,FGF10,MINK1,KIT,PRKCZ,CDC42BPB,PTK7,CAMK2D,BCR,ABL1,MYLK3,PDGFRA,SRC,PTK2B,TAOK2,CDK5,PRKCI,ITPKA,RAF1,MAPK9,NTRK3,PRKCB,STK11,MAPK1,HCK,PRKCD,PAK2,PRKCQ,PTK2,PRKACA,TEC,PRKACB,PIK3CA,HSP90AA1,BTK,SYK,MAPK3,CHUK,IRAK2,MAP3K9,MAP3K6,MAP3K10,ERN1,MAP3K2,FGF2,MAPK11,MAP2K5,FLT1,MAP3K4,MAP3K12,MAP3K14,STRADA,CAB39,STRADB,MARK2,ACVR2A,BMPR2,EIF2AK1,ADRBK1,GRK6,PIK3CG,CAMK4,HIPK…
-/+	4157	GO-BP	GO_POSITIVE_REGULATION_OF_MOLECULAR_FUNCTION	422	3487	1791	17473	4.24e-05	1	1.18068	HSPD1,TIRAP,MAPKAPK2,EGLN3,ACE,ADCY3,SPTAN1,PIP5K1A,PRKCZ,ACTN2,EMP2,CAMK2D,MYL3,FGD3,PPP1R9A,ABI1,ARHGEF11,F11R,TRIP10,CRHR2,ABR,BCR,ABL1,KRAS,FGD1,IQGAP2,MARCKS,ARHGEF5,PDGFRA,SRC,ELMO1,PROX1,PTK2B,CDC42,IQSEC2,TAOK2,CDK5,CAP1,OPHN1,LLGL2,FGD5,IQSEC3,P2RX1,GNAS,ADCY2,CALM1,TSHR,CAP2,ADCYAP1,VIPR2,ADRB1,FSHR,LHCGR,RAF1,PLK1,UBE2S,CDKN1B,CASP9,CIDEB,BID,VCP,CASP3,IFI27,NLRP1,BAD,RET,TRADD,CRADD,N…
+/-	5318	GO-BP	GO_REGULATION_OF_CELLULAR_PROTEIN_CATABOLIC_PROCESS	102	4601	274	17473	4.33e-05	1	1.41372	GIPC1,TMF1,EZR,CUL3,PTK2B,RAB1A,ANAPC10,GOLGA2,PSMA4,PSMC5,PSMA7,PSMB1,PSMB8,PSME4,PSMD10,PSMB6,PSMB7,BTRC,PSMB9,UBC,PSMD13,PSMC1,PSMD3,PSMB2,PSMD11,PTK2,SKP1,PRKACA,PSMD12,PSMC3,PSME3,PSMB4,TNFAIP3,PSMD14,UBA52,AXIN1,CD81,RNF19B,GNA12,SMAD7,FAM123B,AKT1,RGN,GSK3B,ATPIF1,GPX1,SHH,ANAPC11,CDC27,CCNB1,CDC26,BBS7,DISC1,DVL1,CSNK1D,TERF1,MTM1,PIAS1,BCAP31,APC,UBE2K,FHIT,BAG6,SMARCC1,MDM2,ZNF207,SIRT2…
+/-	5318	GO-BP	GO_NUCLEAR_EXPORT	61	4601	147	17473	4.35e-05	1	1.5759	AGFG1,NUP155,SDAD1,CALR,TSC1,STRADA,STRADB,TGFB1,AKAP13,NUP62,GSK3B,SLU7,SRSF1,EIF4E,ALKBH5,SMURF1,AAAS,RANBP2,RNPS1,SMG7,NCBP2,SMG5,RBM8A,NUP54,RRS1,NUP210,RAE1,LZTS2,NUP98,XPO1,NUPL1,THOC6,THOC2,SRSF5,CDC40,XPO7,DUSP16,HSPA9,XPOT,NUTF2,XPO6,STYX,XPO5,NXT1,DDX39A,THOC7,SRRM1,SRSF3,FIP1L1,SRSF11,THOC5,DHX38,SARNP,U2AF1,CPSF2,BUD13,ZC3H3,FYTTD1,DDX19A,C12orf52,NEMF
+/0	4008	GO-BP	GO_CYTOSKELETON_DEPENDENT_INTRACELLULAR_TRANSPORT	42	3528	116	17473	4.42e-05	1	1.79321	APBA1,PAFAH1B1,DTNBP1,WASL,MYO5A,CDC42,CLN3,RAB1A,RASGRP1,NDEL1,MAPT,UCHL1,APP,BLOC1S1,OPA1,WDR19,PCM1,KIF3A,IFT122,SSX2IP,IFT81,DYNC2H1,KIF26B,BLOC1S2,KIF4A,AP3S1,AP3D1,NEFL,KIF1A,AP3B2,KIF3C,DYNC1I1,KIFAP3,MAP1B,KIF13B,AZI1,SSNA1,KIF5C,TUBA1B,IFT43,BICD1,LRPPRC
+/0	4008	GO-BP	GO_PRESYNAPTIC_PROCESS_INVOLVED_IN_SYNAPTIC_TRANSMISSION	42	3528	116	17473	4.42e-05	1	1.79321	SNAP25,APBA1,SYT1,PPFIA4,VAMP2,STX1A,NF1,CPLX1,RAB3A,STXBP1,PSEN1,CDK5,PIP5K1C,CACNA1B,SCRIB,P2RX7,NRXN1,NRXN3,NRXN2,SYNJ1,GAD2,PTPRN2,SLC22A2,LPHN1,CASK,NLGN1,PDZD11,SYT5,SYT17,STX1B,SYT3,CPLX2,STX4,SYTL5,RPH3A,TRIM9,SYT13,SNPH,SYT12,LIN7A,SYN2,BRSK1
+/0	4008	Ractome	REACTOME_HIV_INFECTION	66	3528	207	17473	4.5e-05	1	1.57911	RAN,DOCK2,ELMO1,PSMA4,PSMC5,PSMA5,PSMC6,PSME4,PSME1,PSMD10,PSMF1,PSMC1,PSMD3,PSMD4,SKP1,PSMD12,PSMD7,PSMC3,LIG4,HMGA1,SLC25A4,SLC25A5,SLC25A6,FEN1,B2M,CDK7,AP2M1,AP2A2,AP2B1,KPNB1,KPNA1,CUL5,ATP6V1H,VPS37A,VPS37B,VPS37D,VPS28,CCR5,RBX1,TCEB1,RAE1,SUPT5H,CCNH,NUP188,CCNT2,BANF1,NUP107,CCNT1,TAF4B,PPIA,CDK9,GTF2H4,POLR2B,POLR2E,POLR2L,POLR2I,POLR2C,SSRP1,GTF2F1,TAF4,GTF2A1,TAF13,GTF2E2,COBRA1,NMT1,…
-/+	4157	Ractome	REACTOME_PLATELET_HOMEOSTASIS	31	3487	78	17473	4.55e-05	1	1.99151	P2RX1,KCNMB4,KCNMB2,GNAS,GNG3,ORAI1,GNG2,TRPC6,NOS3,STIM1,ATP2B2,PPP2R5C,SLC8A3,ITPR3,PDE2A,TRPC3,PDE3A,PDE11A,PDE6A,PPP2R1A,KCNMB1,LRP8,PRKG2,GNG12,GNG4,GNG11,GNG13,PPP2R5B,PPP2R5D,GNB5,PDE1A
+/-	5318	GO-CC	GO_CYTOSKELETAL_PART	442	4601	1436	17473	4.65e-05	1	1.16892	CCT2,MAPKAPK2,STX1A,PAFAH1B1,FRY,BRSK2,CDC42BPA,SPTAN1,FLNA,MICALL2,PRKCZ,MYH9,CDC42BPB,EZR,KIAA1598,TPM4,MYO5A,DES,TNNT2,MYH10,WIPF3,WIPF1,ACTC1,MYH14,NEBL,AIF1,WDR1,CAPZB,FLII,NPHP4,ZYX,PALLD,FMN1,FLNB,TRIM32,ARHGEF2,ACTR3C,RHOQ,ARPC4,ARPC2,IQGAP2,MARCKS,FMN2,CUL3,SRC,OBSL1,EPB41L2,ADD1,BIN3,PDLIM7,CAP1,RAC2,FAM101B,TRIOBP,DLG1,RACGAP1,CORO1A,SORBS1,DBN1,CORO1B,ARPC5L,GPER,SLC8A1,YWHAE,CALM1,GO…
+/-	5318	GO-BP	GO_REGULATION_OF_TRANSFERASE_ACTIVITY	302	4601	946	17473	4.68e-05	1	1.21236	CCT2,MAPKAPK2,DRD4,NF1,CCKBR,ADCY3,RHOA,FGF10,KIT,PRKCZ,DTNBP1,ABI1,CORO1C,ABL1,NCK2,MARCKS,CUL3,ARRB1,PDGFRA,SRC,PTK2B,TAOK2,CDK5,RAC2,DLG1,PRKAR1A,TNXB,ADORA2B,ADCY2,CALM1,ADCYAP1,ADCY6,ADCY9,ADCY7,RAF1,CDC14B,RAB1A,ANAPC10,GOLGA2,UBE2S,SNCA,CDKN1B,CASP3,TNFRSF10A,BAD,PYCARD,TNFRSF10B,RASGRP1,NTRK3,WNT5A,TSC1,PSMA4,PSMC5,PSMA7,PSMB1,PIK3R1,PSMB8,PSME4,STK11,MAPK1,PSMD10,PSMB6,CRK,PSMB7,PRKCD,CD…
+/-	5318	GO-CC	GO_NUCLEAR_OUTER_MEMBRANE_ENDOPLASMIC_RETICULUM_MEMBRANE_NETWORK	319	4601	1005	17473	4.7e-05	1	1.20542	TOR1A,FKBP1A,FKBP1B,PNPLA8,ARL6IP5,TBC1D20,RHOA,DTNBP1,GJC1,RYR2,CAMK2D,CALR,FMN2,RHOG,DLG1,GPER,CLN3,RAB1A,SNCA,ASPH,BOK,RASGRP1,PIK3R1,PLD2,CD4,SCARA3,UNC93B1,TLR7,HLA-DPA1,TMEM173,ERN1,PTPLAD1,OSBPL8,FITM2,HLA-E,TAP2,TAP1,GRM6,CYP17A1,RPN2,SERP1,NUP62,CANX,FDFT1,INSIG2,LPIN2,AGPAT6,MSMO1,LPIN1,NSDHL,SPTLC2,SQLE,C14orf1,CEPT1,CDS1,PCYT1B,INSIG1,ACER3,SC5DL,PCYT1A,CYP46A1,PLA2G4C,SGPP2,LPCAT3,DE…
-/+	4157	GO-MF	GO_KINASE_REGULATOR_ACTIVITY	60	3487	186	17473	4.74e-05	1	1.61642	ABI1,CALM1,CDKN1B,CASP3,NKX3-1,PAK2,HMGB1,PIK3R2,ERCC6,MAP2K1,MAP2K2,EGF,PRKAR1B,STRADA,GAS6,TOM1L1,MAPK8IP2,MARK2,NRG3,EFNA5,DUSP19,PRKAG2,FAM58A,TGFB1,HYAL2,CCL5,FAM20A,CDK5R2,CDK5R1,PIK3R6,PPP1R1B,CDC37,SPRY2,LRRTM1,ALS2,FLRT1,ASPN,FAF1,CCNH,CDKN2D,CCNY,TAOK3,CDKN2B,WNK1,ELP3,TESC,PODNL1,LRRC4C,LRRC19,LRRC4B,LRRC66,SPRED2,MAPK8IP1,ELP4,SH3BP5L,SH3BP5,DUS2L,TRIB2,PKIG,GMFG
+/-	5318	GO-BP	GO_REGULATION_OF_CELL_GROWTH	138	4601	391	17473	4.8e-05	1	1.34035	DNAJC2,EGLN2,SYT1,RIMS1,PAFAH1B1,KIAA1598,NEDD4L,CAMK2D,EPB41L3,ARHGEF11,BCL6,PPP1R9B,TRIM32,ABL1,BCAR1,PTK2B,TAOK2,CDK5,NRCAM,CDKN1B,NTRK3,NDEL1,WNT5A,STK11,EP300,PSMD10,ITCH,PRKCQ,PTPRJ,PLCE1,MAP2K5,GREM1,ADNP,VEGFA,EFNA5,INHBA,BMPR2,FN1,HNRNPK,SIRT1,ADAM17,TGFB1,SPG20,PPARD,ENO1,HYAL2,AKT1,CRYAB,TP53,GSK3B,IP6K2,SEMA6A,SEMA4B,SEMA7A,SEMA4D,SEMA6D,SEMA3E,SEMA3C,N6AMT1,RIMS2,LTBP4,SH3BP4,EXTL3,N…
-/+	4157	GO-BP	GO_REGULATION_OF_ALPHA_AMINO_3_HYDROXY_5_METHYL_4_ISOXAZOLE_PROPIONATE_SELECTIVE_GLUTAMATE_RECEPTOR_ACTIVITY	12	3487	19	17473	4.81e-05	1	3.16478	MAPK8IP2,NRXN1,SHANK1,NLGN3,ARC,NLGN2,NLGN1,CACNG8,CACNG4,CACNG3,CNIH2,CNIH3
+/0	4008	GO-BP	GO_PROTEASOMAL_PROTEIN_CATABOLIC_PROCESS	82	3528	271	17473	4.84e-05	1	1.49859	NEDD4L,UBE2S,VCP,PSMA4,PSMC5,PSMA5,PSMC6,PSME4,PSME1,PSMD10,PSMF1,PSMC1,PSMD3,UBE2D3,PSMD4,SKP1,PSMD12,PSMD7,PSMC3,PSME3,TBL1XR1,UCHL1,PCBP2,ANAPC11,CDC27,ANAPC7,CDC16,SKP2,UBE2E1,TMEM67,TOPORS,KAT5,APC,UBE2K,RNF41,PPP2R5C,CUL4A,UBQLN1,UBQLN2,SMURF1,UBR3,MTA1,PRPF19,TRIM9,SDF2L1,UBE2G2,UBE2J1,FBXO2,FBXO6,FBXO45,RNF126,FAF1,UBE2W,RNF139,RNF6,RNF115,SIAH2,UBE2H,ZNRF1,RNF121,YOD1,KLHDC5,DNAJB2,UBXN4…
+/-	5318	GO-MF	GO_P53_BINDING	33	4601	67	17473	4.86e-05	1	1.87049	CDK5,NTRK3,STK11,EP300,PSME3,DAXX,TP73,SIRT1,EEF2,TP53,GSK3B,ZNF385A,TP53BP2,ZMAT1,PPP1R13B,ZMAT3,SMARCA4,CHD8,MDM2,USP10,NUAK1,RFFL,USP7,TRIM24,RCHY1,BANP,BRD4,BRD7,CDKN2AIP,SETD7,EHMT2,EHMT1,SMYD2
+/-	5318	GO-CC	GO_VACUOLE	369	4601	1180	17473	4.95e-05	1	1.18757	DLD,VAMP2,RHOA,KIT,RAP2A,MICALL2,PRKCZ,EZR,DTNBP1,MYO5A,SUN2,WASF2,NISCH,TRIP10,ARPC2,MARCKS,ARRB1,SRC,PRKCI,CORO1A,RAB13,GPER,ATP1A2,ANK3,ATP1A1,CLN3,CRHR1,ADRB1,ADCY6,RAB1A,SNCA,CDKN1B,RASGRP1,TBC1D14,TBC1D5,RCC2,CTSB,LY96,TICAM1,MAPK1,HCK,CD4,UNC93B1,RFTN1,TAB3,GRB2,UBC,TLR7,HLA-DPA1,HMGB1,UBE2D3,HAVCR2,ADAM8,HSP90AA1,MAPK3,TNFAIP3,IRAK2,UBA52,ADRA2C,FRS2,FLT1,KIDINS220,LAMTOR2,RAPGEF1,TOM1L1,…
-/0	1997	GO-BP	GO_REGULATION_OF_SMALL_GTPASE_MEDIATED_SIGNAL_TRANSDUCTION	47	1638	278	17473	4.97e-05	1	1.80346	CAMK2D,TRIP10,KRAS,ARHGEF5,ARRB1,IQSEC2,IQSEC1,FGD5,IQSEC3,RAF1,F2R,SGSM3,RASGRP1,HRAS,RAPGEF1,CSF1,AKAP13,COL3A1,INPP5B,TSC2,RHOC,GMIP,SPRY2,F2RL1,CHN1,ARHGEF4,RAP1GAP,ARHGEF15,DENND1A,ARAP3,TNK1,RALBP1,ALS2CL,ARHGAP44,ARHGEF12,TIAM2,MYO9A,ARHGDIG,MCF2L,SRGAP3,PSD,ARHGEF19,CYTH1,PLEKHG2,ARHGAP20,SIPA1L2,ARHGAP28
+/0	4008	GO-CC	GO_TERMINAL_BOUTON	27	3528	64	17473	5e-05	1	2.08941	DRD4,SYT1,VAMP2,CPLX1,RAB3A,STXBP1,PFN2,GRIK2,CCK,ADORA1,GRIK3,GRIN1,APP,CAD,PTPRN2,SNCB,RAPGEF3,CALB1,RAB7A,AP3D1,AP2M1,NAPA,CPLX2,GRIA3,GRIA4,SV2A,AAK1
+/-	5318	GO-CC	GO_ACTIN_CYTOSKELETON	154	4601	444	17473	5.02e-05	1	1.3172	ACACA,STX1A,CDC42BPA,SPTAN1,FLNA,MICALL2,PRKCZ,MYH9,CDC42BPB,EZR,TPM4,MYO5A,TNNT2,MYH10,WIPF3,WIPF1,ACTC1,MYH14,WASF2,NEBL,AIF1,WDR1,CAPZB,FGD4,CFL1,ZYX,PALLD,CORO1C,MYOZ1,FMN1,FSCN3,FLNB,PPP1R9B,TRIM32,ABL1,ACTR3C,MYLK3,VASP,RHOQ,ARPC4,CORO2B,ARPC2,IQGAP2,MARCKS,FMN2,SRC,EPB41L2,BCAR1,ADD1,BIN3,PDLIM7,CAP1,RAC2,FAM101B,TRIOBP,PDLIM3,CORO1A,SORBS1,DBN1,CORO1B,ARPC5L,SNCA,TSC1,HCK,CRK,PTK2,ADAM8,D…
+/-	5318	GO-CC	GO_NEURON_SPINE	52	4601	121	17473	5.15e-05	1	1.63205	DRD4,GIPC1,DTNBP1,MYH10,PPP1R9B,MARCKS,ARRB1,ITPKA,GPER,ATP1A2,SLC8A1,PDE4B,ADORA1,HNRNPK,GRM3,SHANK1,GRIN1,SHANK3,SHANK2,GSK3B,CANX,NEURL,ARC,NRGN,PTPRZ1,MAP1B,GRIA1,DLG4,SLC8A3,PPP1CA,LAMA2,NLGN1,GPM6A,HPCA,PPP1CC,KCNN2,CNIH2,AKAP5,GRIA3,FXR1,DNM3,SYNDIG1,CRIPT,LRRC4,FUS,CTTNBP2,FMR1,ZMYND8,LRRC7,ARHGAP32,STRN4,MOB4
+/-	5318	Ractome	REACTOME_ANTIGEN_PROCESSING_UBIQUITINATION_PROTEASOME_DEGRADATION	82	4601	212	17473	5.16e-05	1	1.4689	TRIM32,CUL3,ANAPC10,UBE2S,PSMA4,PSMC5,PSMA7,PSMB1,PSMB8,PSME4,PSMD10,PSMB6,PSMB7,BTRC,PSMB9,PSMD13,PSMC1,PSMD3,PSMB2,PSMD11,UBE2D3,SKP1,PSMD12,PSMC3,UBE2D2,PSMB4,PSMD14,UBA52,ANAPC11,CDC27,CDC26,SKP2,ZBTB16,LNPEP,UBE2K,SMURF1,LRSAM1,ATG7,UBA6,TRIM9,UBE2G2,UBE2J1,FBXO6,UBE2H,ARIH2,TRIP12,SMURF2,UBE2L3,NPEPPS,WWP1,UBE2A,UBE2G1,UBR4,KEAP1,RBX1,UBE2R2,UBR2,CDC34,HECTD3,RCHY1,UBE2L6,GAN,UBR1,KLHL9,UBA…
-/0	1997	GO-MF	GO_ADENYL_NUCLEOTIDE_BINDING	186	1638	1514	17473	5.18e-05	1	1.31051	HSPH1,BRSK2,CDC42BPA,TTN,ACTC1,CAMK2D,TRPM7,LIMK1,MYLK3,PIP5K1C,HCN4,RAF1,PLK1,UBE2S,EPHA1,PSMC5,PAK2,MAPKAPK3,FGR,UBE2D2,DDX58,IRAK4,HSP90AA1,BTK,CDK1,MAPK11,FLT1,EGFR,STRADA,TPX2,MARK2,PRKAG2,ACVR1B,ACVRL1,HKDC1,PFKFB3,RAD54L,ATP2B1,GSS,P2RY2,EIF2B2,MTHFD1L,CTPS2,NMNAT1,BMX,FAM20C,PSTK,KARS,IGHMBP2,CAMK2G,CDK16,MKI67,PIM1,KIF3A,DNAH5,CSNK1D,DYNC2H1,XRCC3,THRAP3,ENPP1,ABCC11,CLCN5,ABCA2,ATP8A1,A…
0/+	940	GO-BP	GO_PROTEIN_LOCALIZATION_TO_ENDOPLASMIC_RETICULUM	17	809	123	17473	5.18e-05	1	2.98513	UBA52,RPL10,RPL10A,RPL37A,RPL8,RPL29,RPL24,RPL31,RPL41,RPL19,RPL37,RPS16,CHMP4A,OS9,SRP9,SRP14,UBAC2
+/-	5318	GO-BP	GO_REGULATION_OF_CELL_SIZE	69	4601	172	17473	5.24e-05	1	1.52348	MIP,PAFAH1B1,EZR,KIAA1598,AQP1,ABL1,ADD1,CDK5,NRCAM,NTRK3,NDEL1,WNT5A,TSC1,EP300,VAV2,HSP90AA1,P2RX7,ADNP,VEGFA,EFNA5,BMPR2,FN1,HIF1A,SPG20,SHANK3,AKT1,EDN1,GSK3B,SEMA6A,SEMA4B,SEMA7A,SEMA4D,SEMA6D,SEMA3E,SEMA3C,AQP3,OGT,ATP2B2,RARG,DISC1,PLXNA2,E2F4,RAPGEF3,OLFM1,TNFRSF12A,WDR36,LRRC8A,AQP6,RAB21,TNR,ULK2,IST1,MAP1B,RTN4,IL7R,TWF2,MSN,L1CAM,NTN1,BDNF,RAB11A,CLASP2,MACF1,CDK4,TMEM123,RTN4R,AKT1S1…
+/0	4008	GO-BP	GO_SIGNAL_RELEASE	57	3528	173	17473	5.24e-05	1	1.6318	FKBP1B,SNAP25,APBA1,SYT1,PPFIA4,VAMP2,STX1A,NF1,CPLX1,RAB3A,STXBP1,PSEN1,TMF1,MYO5A,CDK5,PIP5K1C,CACNA1B,RAF1,RAB1A,SCRIB,P2RX7,INHBA,SMAD2,VIP,NRXN1,NRXN3,NRXN2,SYNJ1,GAD2,RAB11FIP2,CAMK2G,RAB11FIP5,STXBP3,CDK16,TACR2,PTPRN2,PTPRN,SLC22A2,LPHN1,CASK,NLGN1,PDZD11,SYT5,SYT17,STX1B,SYT3,CPLX2,STX4,SYTL5,RPH3A,TRIM9,SYT13,SNPH,SYT12,LIN7A,SYN2,BRSK1
+/-	5318	GO-BP	GO_SIGNAL_TRANSDUCTION_BY_P53_CLASS_MEDIATOR	54	4601	127	17473	5.31e-05	1	1.61475	RBM38,CDKN1B,PYCARD,RPS27L,PMAIP1,BOK,STK11,EP300,UBC,UBA52,TP73,GREM1,NUPR1,SIRT1,HIPK1,TP53,CCNB1,CNOT3,CNOT2,E2F4,SOX4,E2F7,TOPORS,ZNF385A,SP100,BTG2,DYRK2,SNW1,PHLDA3,SHISA5,TP53BP2,ZMAT1,TMEM109,FOXO3,FHIT,RRP8,AEN,PPP2R5C,BAG6,PPP1R13B,HINT1,ZMAT3,MDM2,USP10,PLK2,CNOT7,CNOT4,C2orf29,CDK2,MDM4,TFDP1,ARID3A,CENPJ,PLAGL1
-/+	4157	GO-MF	GO_TRANSFERASE_ACTIVITY_TRANSFERRING_PHOSPHORUS_CONTAINING_GROUPS	247	3487	992	17473	5.35e-05	1	1.24767	STAT5B,MAPKAPK2,BRSK2,CDC42BPA,PIP5K1A,PRKCZ,CDC42BPB,PTK7,TTN,ROCK1,CAMK2D,TRPM7,BCR,LIMK1,ABL1,MYLK3,PDGFRA,SRC,PTK2B,TAOK2,CDK5,PIP5K1C,ITPKA,CALM1,RAF1,PLK1,RET,EPHA1,HCK,PRKCD,PAK2,GRB2,PIK3R2,TEC,IRAK4,CHUK,MAP3K7,MAP3K9,ERN1,MAP3K2,MAP3K11,MAP4K1,MAP2K1,MAP2K2,CDK1,MAPK11,MAPK10,EGF,MAPKAPK5,EGFR,MAP3K12,STRADA,MARK2,PDGFB,PRKAG2,ACVR1B,BMPR2,ADRBK1,GRK5,HIPK1,DYRK1B,PFKM,AKAP13,EFNB3,CCL5…
-/+	4157	GO-BP	GO_CELLULAR_RESPONSE_TO_DNA_DAMAGE_STIMULUS	186	3487	720	17473	5.49e-05	1	1.29448	RBM38,MAPKAPK2,EGLN3,ATXN3,ABL1,TAOK2,CHRNA4,PLK1,CDKN1B,CASP9,CIDEB,BID,VCP,CASP3,BAD,CRADD,CASP2,BCL2L11,UBB,NFATC2,PSME4,IKBKG,GRB2,HMGB1,UBE2D3,UBA52,ERCC6,PEA15,CDK1,CLSPN,NUPR1,LIG4,MSH2,HIPK1,RAD54L,HMGA1,ATM,NSMCE2,BRCA2,MIF,CTC1,TP53,SIRT4,RPS3,MRPS35,IGHMBP2,PTTG1,CEP164,WNT1,E2F4,E2F7,CSNK1D,POLD3,RFC5,RFC3,FEN1,UPF1,MRE11A,HIST1H4H,DCLRE1B,PCNA,TEX15,RPA3,BARD1,SP100,XRCC3,DCLRE1A,SLX…
+/-	5318	GO-BP	GO_REGULATION_OF_RNA_STABILITY	58	4601	139	17473	5.49e-05	1	1.58463	RBM38,ANGEL2,MAPKAPK2,HNRNPA0,ELAVL1,PSMA4,PSMC5,PSMA7,PSMB1,PSMB8,PSME4,PSMD10,PSMB6,PSMB7,PRKCD,PSMB9,UBC,PSMD13,PSMC1,PSMD3,PSMB2,PSMD11,PSMD12,PSMC3,PSME3,PSMB4,PSMD14,UBA52,EXOSC3,EXOSC6,VIP,AKT1,RC3H1,PAIP1,PABPC1,HSPB1,THRAP3,KHSRP,DIS3,EXOSC7,CCRN4L,EXOSC8,HNRNPD,DCP2,YWHAZ,XPO1,SET,PUM2,CIRBP,YBX1,MEX3D,TNFSF13,HNRNPR,ANP32A,FMR1,YTHDF2,ZC3H14,SERBP1
+/0	4008	GO-BP	GO_LOCOMOTORY_BEHAVIOR	59	3528	181	17473	5.53e-05	1	1.6144	SNAP25,DRD4,APBA1,CACNB4,CLN8,PAFAH1B1,MYO5A,FGF12,CACNA1B,ATP1A2,SCN1A,TSC1,GPRC5B,OPRM1,NPY2R,GPR37,GRM6,OPRK1,MECP2,SNCG,NTAN1,GRIN1,SEZ6L,ABAT,BTBD9,SPTBN4,MAPT,UCHL1,OXR1,EPHA4,APP,CHL1,CHD7,CNTN2,PUM1,NPC1,DPP4,ATP2B2,HPRT1,TAL1,CALB1,ANKH,FEZF2,TNR,ETV5,NAV2,SOBP,NEGR1,RASD2,LSAMP,LRRTM1,GRM5,C12orf10,MTA1,APBA2,PAK7,UBA6,ASTN1,NOVA1
+/-	5318	GO-MF	GO_RAS_GUANYL_NUCLEOTIDE_EXCHANGE_FACTOR_ACTIVITY	87	4601	228	17473	5.54e-05	1	1.4491	FGF10,SPTAN1,KIT,CAMK2D,ARHGEF11,FGD4,ARHGEF17,ABR,BCR,ARHGEF2,FGD1,PDGFRA,PREX1,CALM1,ADRB1,RASGRP1,RASGRF1,ARHGEF10,GRB2,DOCK1,PTK2,VAV2,FGF2,SHC2,MADD,FRS2,RAPGEF1,RASGRP4,PDGFB,RAPGEF2,AKAP13,GRIN2D,GRIN1,SPTBN4,PLEKHG5,KITLG,ERBB4,CAMK2G,GRIN2A,FGF1,RAPGEF3,KNDC1,CAMK2A,ERBB3,DLG4,NCAM1,DENND5B,DENND5A,IRS2,IRS1,DENND3,GRIN2C,RCC1,NET1,SPATA13,RASGEF1A,ARHGEF4,RANGRF,RABGEF1,FRS3,DENND1A,DEN…
0/+	940	GO-BP	GO_REGULATION_OF_DNA_REPLICATION	20	809	161	17473	5.6e-05	1	2.68301	PDGFRA,SRC,MAPK3,TGFB3,MAS1,CCDC88A,NBN,IGF1,CTC1,TP53,KLF4,RFC3,OBFC1,POT1,PCNA,SENP2,NEK2,ID3,HMBOX1,WIZ
-/0	1997	GO-CC	GO_SYNAPSE	103	1638	754	17473	5.7e-05	1	1.4572	APBA1,RIMS1,CACNB4,ACTN2,CAMK2D,SNTA1,ARPC2,ARRB1,PIP5K1C,IQSEC3,NRCAM,SLC8A1,CAP2,SNCA,F2R,CHRM4,CHRM2,MECP2,NLGN4X,NRXN1,NLGN3,SPTBN2,SHANK2,NRXN2,CX3CL1,ATP2B1,CANX,MME,SLC18A2,CPEB1,CAMK2G,CDK16,CPT1C,SLC22A2,GRID2,DISC1,CBLN1,RAB7A,USH1C,EMB,GABRA1,GLRA3,GABRG3,APC,NAPA,DNM1L,CAMK2A,NETO1,MAP1B,SLC9A6,THBS4,HTT,MUSK,PPP1CA,PPP3CA,CLSTN2,ATP2A2,LPHN1,ANXA9,NLGN1,MPDZ,SYT17,SYT4,SYT3,SYTL5,TRI…
+/-	5318	Ractome	REACTOME_REGULATION_OF_MRNA_STABILITY_BY_PROTEINS_THAT_BIND_AU_RICH_ELEMENTS	39	4601	84	17473	5.71e-05	1	1.7632	MAPKAPK2,ELAVL1,PSMA4,PSMC5,PSMA7,PSMB1,PSMB8,PSME4,PSMD10,PSMB6,PSMB7,PRKCD,PSMB9,PSMD13,PSMC1,PSMD3,PSMB2,PSMD11,PSMD12,PSMC3,PSMB4,PSMD14,UBA52,MAPK11,EXOSC3,EXOSC6,AKT1,PABPC1,HSPB1,KHSRP,DIS3,EXOSC7,EXOSC8,HNRNPD,DCP2,YWHAZ,XPO1,TNFSF13,ANP32A
-/+	4157	GO-BP	GO_CELL_CYCLE_PHASE_TRANSITION	77	3487	255	17473	5.83e-05	1	1.51309	BRSK2,CAMK2D,CALM1,PLK1,UBE2S,CDKN1B,UBB,CUL1,UBA52,CDK1,TPX2,ACVR1B,INHBA,PPAT,RPS6,CAMK2G,HMMR,CEP41,CEP164,PCM1,E2F4,E2F7,CSNK1D,PRIM1,TERF1,USH1C,PCNA,RPA3,POLA2,ACTR1A,ABCB1,DYNC1H1,CAMK2A,CUL4A,OPTN,PLK2,NEK2,BCAT1,PHLDA1,AKAP9,FBXL7,PPP2R1A,CDC34,CDK2,ODF2,MCM4,CDC7,ALMS1,CEP152,RCC1,NES,BRD4,ARPP19,HAUS5,CCNH,PHF8,OFD1,CDK5RAP2,BORA,CCNB2,KHDRBS1,CDC6,ORC6,CDKN2D,NEDD1,TUBB4A,CDT1,CCNY,CD…
+/-	5318	GO-BP	GO_REGULATION_OF_CELLULAR_PROTEIN_LOCALIZATION	186	4601	552	17473	5.88e-05	1	1.27964	CCT2,TOR1A,VAMP2,PPFIA1,NF1,RHOA,BRSK2,FLNA,MICALL2,EZR,GPD1L,NEDD4L,RHOQ,RHOG,CDK5,RAC2,DLG1,PRKCI,RACGAP1,SORBS1,GPER,ANK3,YWHAE,BID,BAD,ASPH,PMAIP1,NDEL1,RCC2,WNT5A,CYLD,PIK3R1,STK11,EP300,PSMD10,PSMB7,PRKCD,TLR7,PRKCQ,UBE2D3,PIK3R2,PRKACA,TMEM173,CD36,DDX58,HSP90AA1,NFKBIA,AXIN1,TP73,TGFB3,BMP4,GREM1,GAS6,VEGFA,TXN,HNRNPK,SIRT1,IL18R1,TGFB1,HES1,GPR26,TRIP6,NUMB,THRA,NRXN1,HYAL2,AKT1,NUP62,TP…
+/0	4008	GO-CC	GO_VACUOLAR_MEMBRANE	157	3528	587	17473	5.95e-05	1	1.32465	PSEN1,DTNBP1,RAB13,CLN3,TBC1D5,SPG21,HLA-DPB1,TAB3,CD14,TLR7,UBE2D3,GPLD1,EGFR,FCGR1B,GNAI3,EPHA4,NPC1,BLOC1S1,LRP1,INPP5B,DPP4,EEF1A2,RAB11FIP2,RAB11FIP5,GLTPD1,OCA2,GNPNAT1,ATP6V1D,ANPEP,RAB23,TMEM138,CHMP2B,RAB7A,B2M,CLCN4,CLCN7,CLCN3,PCYOX1,ATP9A,ATP11C,AP3D1,RILP,HLA-H,AP2M1,HLA-F,RAB5B,HLA-DMA,AP2A2,CLTC,HLA-DMB,AP2B1,GOPC,NAPA,BECN1,APPL1,SORT1,LAMP1,ANXA6,ECE1,DAGLB,ATP6V0A2,ATP6V0A1,ATP6…
+/-	5318	GO-MF	GO_PHOSPHATASE_REGULATOR_ACTIVITY	40	4601	87	17473	6.07e-05	1	1.74605	PPP1R9B,PHACTR4,CALM1,FRS2,ZEB2,PPP2R1B,PPP2R5C,ANP32E,DMPK,PPP1R3C,PPP1R2,PPP1R1A,PPP2R1A,PPP2R2A,ARPP19,PPP1R12A,ENSA,PPP1R12B,PPP2R2B,SET,PPP1R10,TESC,SHOC2,GTF2F1,PPP2R5B,PPP1R7,PPP1R14B,SBF1,SBF2,WBP11,PPP4R2,PPP1R35,PPP1R37,PPP1R11,PHACTR3,ELFN1,PPP4R4,PPP2R2C,MTMR12,PPP1R16A
+/-	5318	GO-CC	GO_PARANODE_REGION_OF_AXON	10	4601	12	17473	6.09e-05	1	3.16471	EPB41L3,ERMN,ANK3,SCN2A,CNTNAP1,KCNA1,SPTBN4,NFASC,SIRT2,KIF13B
+/-	5318	GO-MF	GO_GLUCOSE_BINDING	10	4601	12	17473	6.09e-05	1	3.16471	HK3,HKDC1,GCK,HK2,G6PD,SLC2A3,GYS1,UGP2,PYGL,SLC2A8
+/0	4008	GO-BP	GO_RNA_SPLICING	105	3528	367	17473	6.17e-05	1	1.41697	RBM38,HNRNPA0,ERN1,PPARGC1A,HNRNPM,SLU7,PQBP1,SFSWAP,CELF4,PCBP2,PTBP1,PABPC1,EFTUD2,SRPK2,THRAP3,SNW1,LSM4,RRAGC,NOVA1,PNN,PRPF19,KHSRP,PPP1R8,PRPF18,LSM7,LSM1,LSM5,RBM8A,LGALS3,TXNL4A,AKAP8L,PRPF40A,SON,TXNL4B,PDCD7,SMNDC1,CTNNBL1,PUF60,THOC2,CELF3,SART3,LUC7L,SRSF10,RBM22,SNRPD3,SETX,ISY1,SF1,SNRNP200,DDX1,YBX1,PLRG1,POLR2B,POLR2E,POLR2L,DDX39A,POLR2I,POLR2C,METTL3,GTF2F1,C22orf28,SRRM1,SRSF7,…
-/+	4157	GO-MF	GO_KINASE_ACTIVATOR_ACTIVITY	26	3487	62	17473	6.3e-05	1	2.10134	ABI1,CALM1,NKX3-1,PAK2,HMGB1,ERCC6,MAP2K1,MAP2K2,EGF,STRADA,GAS6,TOM1L1,MAPK8IP2,MARK2,NRG3,EFNA5,DUSP19,PRKAG2,FAM58A,TGFB1,CCL5,FAM20A,CDK5R2,CDK5R1,SPRY2,ALS2
+/-	5318	Ractome	REACTOME_PRE_NOTCH_EXPRESSION_AND_PROCESSING	24	4601	44	17473	6.52e-05	1	2.07145	EP300,TP53,EIF2C2,ST3GAL6,KAT2A,NOTCH3,TMED2,NOTCH4,LFNG,RBPJ,SNW1,ATP2A2,ATP2A3,POGLUT1,EIF2C1,EIF2C3,SEL1L,EIF2C4,TFDP1,MAMLD1,TNRC6B,TNRC6C,TNRC6A,RFNG
+/-	5318	GO-BP	GO_HEAD_DEVELOPMENT	232	4601	709	17473	6.63e-05	1	1.24267	OGDH,SYT1,SLC17A7,NF1,SLC7A11,PAFAH1B1,RHOA,FGF10,MYH10,ABR,AQP1,BCR,ABL1,KLHL1,MARCKS,SRC,CDK5,SLC8A1,YWHAE,KCNA1,CALM1,ADCYAP1,RAF1,BID,CASP3,ROBO1,BAD,ASPH,BOK,NDEL1,WNT5A,SCRIB,TSC1,MAPK1,MAPK3,AXIN1,MAPK8IP3,TGFB3,FRS2,BMP4,MAS1,INHBA,BMPR2,HIF1A,HNRNPK,TGFB1,HES1,RAPGEF2,DLG5,NUMB,NUMBL,PPARGC1A,BDH1,THRA,CYP17A1,CRH,ASCL1,MECP2,NLGN4X,DAB1,NRXN1,CNP,GRIN1,ABAT,SHANK3,BBS2,CHD7,CEND1,CAST,L…
+/0	4008	GO-BP	GO_PROTEIN_ACYLATION	53	3528	159	17473	6.67e-05	1	1.65089	EP300,CREBBP,NUPR1,MECP2,MDH2,BLOC1S1,KAT6A,POR,OGT,LDB1,NAA15,KAT2A,KAT5,BAG6,TRRAP,CRTC2,USP22,CLOCK,PPM1A,YEATS4,CSRP2BP,ZDHHC16,PHF17,SUPT7L,ZDHHC23,DR1,PHF15,POLE3,BEND3,KAT8,POLE4,MEAF6,WDR75,EP400,YEATS2,TADA1,MSL1,ING5,PHF20,MSL3,NAA10,MAP6D1,ZDHHC15,NMT1,ZDHHC21,NMT2,CLIP3,HHAT,ZDHHC14,ZDHHC7,ZDHHC20,NAA30,NAA25
+/0	4008	GO-BP	GO_PURINE_NUCLEOSIDE_BIOSYNTHETIC_PROCESS	34	3528	89	17473	6.68e-05	1	1.89203	ACACB,TGFB1,AK5,PANK2,ATP5G3,GMPS,AMD1,HPRT1,PRPS1,ATP5B,NME5,SLC35B3,ATP5G1,ATP5D,ATP6V0A2,ATP5F1,ATP5E,ATP6V0A1,ATP5A1,ATP5J,CHCHD10,ATP5G2,NME1,PAPSS1,CECR1,IMPDH1,ADAL,DCAKD,GUK1,NME4,PANK1,PANK3,NME7,ACOT7
+/0	4008	GO-BP	GO_CELL_DIVISION	127	3528	460	17473	6.69e-05	1	1.36737	CASC5,PAFAH1B1,BRSK2,RALA,KIT,WASL,MYH10,ARHGEF11,RAN,ALKBH4,BCAR1,NEDD9,CDK5,TRIOBP,RACGAP1,SPIRE2,ANK3,UBE2S,PIK3CB,PIK3C3,GNAI2,TPX2,LIG4,GNAI3,NUMBL,SPG20,TPRA1,DCT,ANLN,CENPV,CDC123,ANAPC11,ANAPC7,CDC16,SEPT2,NEK1,NOTCH1,TERF1,CHMP2B,CDK7,ZBTB16,KIF4A,PARD6A,PARD3,APC,PARD6G,BECN1,CECR2,JTB,ETV5,ING2,SOX5,MIS18A,AURKC,ZNF207,VPS4A,FZD7,SPECC1L,CCND3,PPP1CC,KLHDC5,USP37,UBE2I,CDK2,RAB11A,TXNL…
+/0	4008	GO-CC	GO_PARANODE_REGION_OF_AXON	9	3528	12	17473	6.69e-05	1	3.7145	EPB41L3,ERMN,ANK3,SCN2A,CNTNAP1,KCNA1,SPTBN4,NFASC,KIF13B
+/-	5318	GO-BP	GO_NEURON_DIFFERENTIATION	280	4601	874	17473	6.71e-05	1	1.21664	TOR1A,OGDH,PAFAH1B1,FRY,BRSK2,MINK1,SPTAN1,MICALL2,FRYL,PRKCZ,EZR,DTNBP1,KIAA1598,MYH10,SCN1B,RND1,EPB41L3,NPHP4,EVL,FMN1,PPP1R9B,TRIM32,ABL1,KLHL1,VASP,NCK2,PTK2B,CDK5,PRKCI,MEF2A,RAB13,NRCAM,ANK3,CNTNAP1,ADCYAP1,CASP3,ROBO1,MAPK9,NTRK3,NDEL1,RASGRF1,WNT5A,SCRIB,STK11,MAPK1,PAK2,GRB2,PRKCQ,HMGB1,PTK2,NRAS,MAPK3,AXIN1,MAPK8IP3,BMP4,KIDINS220,VEGFA,MAPK8IP2,EFNA5,INHBA,CEBPB,HIF1A,ALCAM,HES1,RAPGE…
+/-	5318	GO-MF	GO_MICROTUBULE_BINDING	78	4601	201	17473	6.83e-05	1	1.47372	PAFAH1B1,EZR,SUN2,FMN1,ARHGEF2,RACGAP1,GOLGA2,SNCA,NDEL1,RCC2,CCDC88A,GAPDH,CRYAB,RPS3,KIF3A,KIF24,KIF26B,TERF1,KIF1B,KIF3B,KIF1A,KIF3C,KIF2C,KIF5A,KIF26A,CENPE,APC,CHD4,ZNF207,MAP1LC3A,MAP1S,MAP1B,KIF13B,DST,CAMSAP3,PPP5C,RAB11A,NUSAP1,CLASP2,MACF1,RAE1,WDR43,MARK4,CLIP1,NDE1,MAPRE2,NUMA1,EML1,TUBGCP6,KIAA1383,CEP57,GAS2L1,MAPRE1,KIF5C,MAP6,CAMSAP2,KIF5B,MAP2,CAMSAP1,KIF17,KIF19,MID1,CRIPT,REEP1…
-/0	1997	GO-MF	GO_PHOSPHATIDYLINOSITOL_3_PHOSPHATE_BINDING	11	1638	31	17473	6.85e-05	1	3.78516	RS1,PARD3,PHLDA3,WDR45L,VPS36,TECPR1,JPH2,SNX27,PLEKHF1,DENND1A,SNX21
+/-	5318	KEGG	KEGG_SPLICEOSOME	54	4601	128	17473	6.85e-05	1	1.60213	HNRNPK,RBM17,HNRNPM,SLU7,SRSF1,PQBP1,SF3B14,SNW1,LSM4,SNRPD1,XAB2,PRPF19,LSM2,MAGOHB,PRPF18,LSM7,NCBP2,LSM5,RBM8A,PRPF40A,HSPA2,PUF60,THOC2,SF3A3,PRPF3,PRPF8,RBM22,SNRPD3,SF3A2,ISY1,SRSF5,PRPF31,CDC40,HSPA6,TRA2B,SRSF3,DHX38,U2AF1,PPIH,WBP11,PRPF4,HNRNPA3,RBM25,SNRPA1,SNRPA,BCAS2,BUD31,CWC15,SF3B4,PPIL1,PRPF38A,SNRNP70,DDX42,U2SURP
+/-	5318	GO-BP	GO_NEUROTRANSMITTER_TRANSPORT	63	4601	155	17473	6.89e-05	1	1.54356	PPFIA3,APBA1,SYT1,BZRAP1,RIMS1,PPFIA4,VAMP2,PPFIA1,SLC17A7,STX1A,NF1,CPLX1,KCNJ10,SLC17A6,CDK5,PIP5K1C,CACNA1B,ATP1A2,SNCA,SCRIB,P2RX7,HRH3,NRXN1,NRXN2,GLUL,PCLO,RIMS2,PTPRN2,SLC6A7,SLC6A6,SLC6A17,SLC6A15,DVL1,GABRA2,RIMS3,LPHN1,CASK,NLGN1,PDZD11,SYT5,SYT17,STX1B,SYT9,CPLX2,SYTL5,RPH3A,SYTL4,TRIM9,SYT13,SNPH,DOC2A,SYT14,SYT7,SYT12,BAIAP3,LIN7A,NAAA,LIN7B,SYN1,BRSK1,SV2A,SV2C,ICA1
-/+	4157	GO-BP	GO_CELL_CYCLE_G2_M_PHASE_TRANSITION	47	3487	138	17473	6.94e-05	1	1.70661	BRSK2,CALM1,PLK1,UBB,CUL1,UBA52,CDK1,TPX2,HMMR,CEP41,CEP164,PCM1,CSNK1D,TERF1,USH1C,ACTR1A,ABCB1,DYNC1H1,OPTN,NEK2,PHLDA1,AKAP9,FBXL7,PPP2R1A,CDK2,ODF2,ALMS1,CEP152,NES,ARPP19,HAUS5,CCNH,OFD1,CDK5RAP2,BORA,CCNB2,KHDRBS1,NEDD1,TUBB4A,CCNY,CDKN2B,SSNA1,CEP72,HAUS8,TUBG1,MAPRE1,HAUS1
+/-	5318	Ractome	REACTOME_PROCESSING_OF_CAPPED_INTRON_CONTAINING_PRE_MRNA	58	4601	140	17473	6.99e-05	1	1.57331	HNRNPA0,NUP155,HNRNPK,NUP62,HNRNPM,SRSF1,EIF4E,PCBP2,SF3B14,SNRPD1,AAAS,RANBP2,RNPS1,LSM2,NCBP2,HNRNPD,RBM8A,CCAR1,NUP54,NUP210,RAE1,NUPL1,SF3A3,PRPF8,SNRPD3,SF3A2,SRSF5,CDC40,YBX1,FUS,POLR2K,POLR2B,POLR2J,POLR2E,POLR2L,POLR2F,POLR2I,POLR2C,GTF2F1,HNRNPR,NFX1,SRRM1,SRSF3,SRSF11,DHX38,CSTF3,U2AF1,CPSF2,PRPF4,HNRNPA3,SNRPA1,SNRPA,DNAJC8,SF3B4,HNRNPL,HNRNPUL1,SUGP1,SNRNP70
+/0	4008	GO-BP	GO_BEHAVIOR	140	3528	516	17473	7.17e-05	1	1.34375	SNAP25,DRD4,APBA1,NMUR2,GLS,SLC17A7,NF1,CACNB4,PSEN1,CLN8,PAFAH1B1,ADCY3,KIT,MYO5A,FGF12,KRAS,CDK5,TMOD2,CACNA1B,ATP1A2,SCN1A,CLN3,GRIK2,ADCY1,CCK,CASP3,RASGRF1,TSC1,HRAS,EP300,IL1B,EGFR,PRKAR2B,PRKAR1B,ADNP,GPRC5B,MAPK8IP2,OPRM1,EIF2AK4,CAMK4,VIP,NPY2R,GPR37,MCHR1,GRM6,OPRK1,THRA,MECP2,NLGN4X,NRXN1,SNCG,NTAN1,MAFG,GRIN1,HDAC2,SEZ6L,ABAT,BTBD9,PPARA,NLGN3,SPTBN4,MAPT,BBS2,SLITRK5,SHANK2,UCHL1,OXR…
+/-	5318	GO-BP	GO_NEGATIVE_REGULATION_OF_NITROGEN_COMPOUND_METABOLIC_PROCESS	463	4601	1517	17473	7.37e-05	1	1.15907	DNAJC2,DRD4,FLNA,EZR,NEDD4L,BCL6,TRIM32,SIX4,NCK2,CALR,CUL3,ARRB1,SRC,CDK5,DLG1,MEF2A,CAPN3,GPER,SNCA,CDKN1B,PYCARD,WNT5A,TSC1,PSMC5,CYLD,EP300,PSMD10,ITCH,BTRC,UBC,HMGB1,UBE2D3,HAVCR2,RELA,PSMC3,CD36,TNFAIP3,NFKBIA,IRAK2,UBA52,MAP3K10,DAXX,AXIN1,TP73,MAP2K5,TGFB3,BMP4,GNAI2,GREM1,GAS6,VEGFA,TXN,PDGFB,SMAD2,BMPR2,CEBPB,CTNNBIP1,HIF1A,EIF2AK1,HNRNPK,SIRT1,RNF168,NFKB2,TGFB1,ERCC1,HES1,APLP1,GRM3,S…
+/-	5318	GO-BP	GO_CELL_MORPHOGENESIS_INVOLVED_IN_NEURON_DIFFERENTIATION	130	4601	368	17473	7.48e-05	1	1.34156	PAFAH1B1,BRSK2,MINK1,SPTAN1,EZR,KIAA1598,MYH10,SCN1B,EVL,FMN1,ABL1,VASP,CDK5,MEF2A,NRCAM,ANK3,ROBO1,NDEL1,WNT5A,SCRIB,STK11,MAPK1,GRB2,PRKCQ,PTK2,NRAS,MAPK3,MAPK8IP3,KIDINS220,VEGFA,MAPK8IP2,EFNA5,ALCAM,HES1,NUMB,PVRL1,NUMBL,CDH11,NRXN1,SHANK1,CNP,SHANK3,NLGN3,SPTBN4,EFNB3,CHL1,TBCE,RNF165,GSK3B,VLDLR,ZEB2,SEMA6A,SEMA7A,SHH,SEMA3C,GPC1,FMOD,ATP2B2,EPHB1,NFASC,BMP7,PLXNA2,NFIB,NOTCH1,NR2E1,DVL1,CE…
+/-	5318	GO-BP	GO_CELL_CYCLE_PHASE_TRANSITION	95	4601	255	17473	7.53e-05	1	1.41481	PAFAH1B1,EPS8,BRSK2,CAMK2D,CUL3,YWHAE,CALM1,UBE2S,CDKN1B,BTRC,UBC,SKP1,PRKACA,HSP90AA1,UBA52,INHBA,RPS6KB1,PLCB1,PPAT,GSPT1,EIF4E,EIF4EBP1,CAMK2G,CDC27,CCNB1,SKP2,CEP41,LATS1,CEP164,PCM1,E2F4,E2F7,CSNK1D,PRIM1,TERF1,RPA2,ACTR1A,DCTN1,DYNC1H1,CAMK2A,CUL4A,CDK6,OPTN,PLK2,RBBP8,BCAT1,FBXL7,UBE2L3,PPP2R1A,USP37,CDC34,PPP2R2A,CDK2,HAUS7,CCP110,MCM4,CLASP2,AKAP8L,RCC1,NES,BRD4,ARPP19,MCM2,CCNH,FGFR1OP,…
+/0	4008	GO-CC	GO_OXIDOREDUCTASE_COMPLEX	35	3528	93	17473	7.53e-05	1	1.86391	DLD,PDHB,PDHX,GPD1L,OGDHL,SDHB,UQCRB,SDHA,PMPCB,SDHD,UQCRC2,GPD2,NDUFA7,NOX1,NDUFS1,PDK1,NDUFB9,NDUFS4,RRM2B,RRM1,NDUFAF1,NDUFA8,NDUFA10,NDUFB2,NDUFS7,NDUFA5,NDUFA3,UQCRFS1,NDUFA12,NDUFB7,NDUFB6,NDUFS3,NDUFA6,NDUFA4,FOXRED1
+/0	4008	Ractome	REACTOME_RESPIRATORY_ELECTRON_TRANSPORT	31	3528	79	17473	7.65e-05	1	1.94345	CYCS,SDHB,UQCRB,SDHA,SDHD,UQCRC2,NDUFA7,NDUFS1,COX8A,NDUFB9,NDUFS4,COX6B1,NDUFA8,UQCRQ,NDUFA10,COX5B,NDUFB2,NDUFS7,COX6C,NDUFA5,NDUFA3,UQCRFS1,COX6A1,CYC1,COX5A,NDUFA12,NDUFB7,NDUFB6,NDUFS3,NDUFA6,NDUFA4
-/+	4157	GO-CC	GO_SYNAPTIC_MEMBRANE	78	3487	261	17473	7.68e-05	1	1.49751	SYT1,RIMS1,CHRM5,GLRA1,ABI1,BCR,CDK5,IQSEC3,P2RX1,CHRNA4,KCND2,CHRNB2,SCRIB,ADORA1,CHRM4,CHRM2,GRM6,NRXN1,SHANK1,GRIN1,CHRNA5,SHANK2,GABRG2,HOMER1,GAD2,CPEB1,SNCAIP,GRID2,DISC1,CBLN1,FAIM2,PCDH8,GLRA2,GLRA3,GABRG3,GABRD,ARC,GOPC,CAMK2A,NETO1,GRID1,NLGN2,DLG4,DGKI,LRRTM1,MUSK,UNC13A,LRFN3,NLGN1,MPDZ,IL1RAPL1,PDE2A,NCS1,CACNG8,GRIN3B,NDUFS7,GPHN,PDLIM5,CHRNB3,HTR3B,CHRNA2,CNIH2,GRIK4,GRIA4,LIN7A,LR…
+/0	4008	GO-MF	GO_GUANYL_NUCLEOTIDE_BINDING	110	3528	390	17473	7.93e-05	1	1.39691	NMUR2,RAB3A,RALA,RHOU,RAN,KRAS,RND3,CDC42,ARFIP2,RAC2,RAB13,RAB1A,HRAS,HSP90AB1,HSP90AA1,GNAI2,TPX2,GNL1,GNAI3,GNAZ,GNA12,RAB8B,EEF2,OPA1,TUFM,EEF1A2,GSPT1,GSPT2,EIF5,EFTUD1,GFM1,EFTUD2,PRPS1,ARL6,RSG1,RAB23,SEPT2,ARHGAP35,MFN2,RAB7A,LRRK1,RAB3C,RAB5B,ARL2,DNM1L,ANXA6,RRAGA,RHEB,RRAGC,RASD2,ARHGAP5,NME1,GUCY1B3,GUCY1A2,NUDT16,MOCS1,RIT2,RAB11A,SEPT4,TUBA4A,URGCP,TUBB4A,SEPT3,TUBE1,GEM,C9orf69,TUB…
+/-	5318	GO-BP	GO_REGULATION_OF_HYDROLASE_ACTIVITY	409	4601	1327	17473	7.96e-05	1	1.17049	HSPE1,FKBP1A,DNAJC2,FKBP1B,EGLN3,NMUR2,NF1,ARL6IP5,TBC1D20,AGFG1,PAFAH1B1,RHOA,BRSK2,FGF10,RICTOR,SPTAN1,KIT,ARAP1,PRKCZ,TNNT2,RYR2,CAMK2D,ARHGEF11,FGD4,BCL6,ARHGEF17,CORO1C,TRIP10,ABR,AQP1,BCR,ABL1,ARHGEF2,NCK2,FGD1,IQGAP2,MARCKS,ARRB1,PDGFRA,SRC,ELMO1,PTK2B,RHOG,CDC42EP2,RACGAP1,PREX1,IQSEC3,GPER,P2RX1,YWHAE,ATP1B1,GNAS,CALM1,ADCYAP1,ADRB1,RAF1,SNCA,CDKN1B,CASP9,BID,COL4A3,CASP3,TNFRSF10A,ROBO1…
0/+	940	GO-MF	GO_INSULIN_RECEPTOR_BINDING	8	809	32	17473	7.96e-05	1	5.39957	SRC,SORBS1,IGF1,SLC2A2,IRS1,IRS4,DOK3,DOK6
+/0	4008	GO-MF	GO_GTPASE_BINDING	87	3528	295	17473	8.06e-05	1	1.46062	RAB3A,WHAMM,CDC42BPB,MYO5A,SRGAP2,FMNL2,ABI2,CORO1C,DAAM2,ARFIP2,TRIOBP,ITPKA,FGD5,MICAL3,RAF1,RUNDC1,TBC1D15,TBC1D30,TBC1D5,TBC1D9,SGSM1,TBC1D1,TBC1D4,TBC1D12,TBC1D9B,PAK3,MYO1C,HSP90AA1,PLCE1,ADCYAP1R1,MLLT4,ENO1,AKAP13,RAB11FIP2,RAB11FIP5,PTPRN,TSC2,DVL2,NOX1,RAB7A,RILP,PARD6A,KPNB1,BNIP3,RNF41,ATP6AP1,VPS41,OPTN,RAB3GAP1,SYTL5,RPH3A,DENND5A,STXBP5L,NSF,PRKCH,ODF2,RAB11FIP4,RTKN,CSE1L,RAPGEF6,…
+/-	5318	GO-BP	GO_POSITIVE_REGULATION_OF_MRNA_PROCESSING	19	4601	32	17473	8.1e-05	1	2.25486	CELF4,EIF2C2,PABPC1,CCNB1,PAF1,THRAP3,BTG2,SNW1,PRPF19,CNOT7,NCBP2,SLC39A5,CELF3,DAZAP1,TRA2B,TNRC6B,TNRC6C,SF3B4,SNRNP70
+/-	5318	GO-CC	GO_CYTOPLASMIC_STRESS_GRANULE	19	4601	32	17473	8.1e-05	1	2.25486	LSM14A,RC3H1,PQBP1,EIF4E,PABPC1,RBM4,MBNL1,KHSRP,TIAL1,TIA1,OGFOD1,PUM2,ATXN2L,CIRBP,ATXN2,YBX1,STAU1,CAPRIN1,LARP4B
-/+	4157	GO-BP	GO_CELL_GROWTH	46	3487	135	17473	8.14e-05	1	1.70742	PRKCZ,CAMK2D,ABL1,CDK5,NDEL1,TGFB3,RASGRP4,EFNA5,PDGFB,NUPR1,TGFB1,NLGN3,MAPT,SEMA5B,SLIT2,SEMA3A,SLC3A2,FMOD,OGN,NDNF,PLXNA3,RARG,MTPN,NRP2,LHX2,AR,SLIT3,LAMB2,ATP6V0E1,MAP1B,SLC9A6,RAPH1,IL7R,SIRT6,MLL2,FLRT1,PDLIM5,ARIH2,BDNF,PAK4,EMP3,CPNE1,GDF9,ROS1,LEFTY1,NUBP1
+/-	5318	GO-BP	GO_REGULATION_OF_CELL_CYCLE	301	4601	949	17473	8.16e-05	1	1.20452	RBM38,ANGEL2,GIPC1,PAFAH1B1,RHOA,FGF10,CAMK2D,AIF1,PPP1R9B,BCR,TRIM32,ABL1,PHACTR4,CALR,CUL3,SRC,OBSL1,CDK5,DLG1,RACGAP1,PRKAR1A,JMY,GPER,CALM1,ADCYAP1,RAB1A,ANAPC10,GOLGA2,CDKN1B,BID,CASP3,BAD,RPS27L,RCC2,WNT5A,SCRIB,TSC1,PSMA4,PSMC5,PSMA7,CYLD,PSMB1,PSMB8,PSME4,STK11,EP300,PSMD10,PSMB6,PSMB7,PTPN6,BTRC,PSMB9,UBC,PSMD13,PRKCQ,PSMC1,PSMD3,PSMB2,PSMD11,SKP1,PRKACA,PSMD12,PRKACB,PSMC3,PSME3,PSMB4,T…
0/-	1204	GO-BP	GO_CELL_PROJECTION_ORGANIZATION	82	1042	902	17473	8.27e-05	1	1.52443	BRSK2,KIT,SCN1B,WASF2,WASF1,EVL,LRRC16A,RAC2,ITPKA,CTNNA1,ADCYAP1,SCRIB,PAK2,HMGB1,TLR9,LPAR3,CCDC88A,ADM,NUMB,RAB8B,CNP,SHANK3,APOD,APOE,MTR,PLXND1,SDC4,PKHD1,CEP89,ARL6,ATP6V0D1,IFT74,CDK5R1,NEK1,CCDC164,PLXNA2,IFT122,RPGRIP1L,DZIP1,KIAA1377,CSNK1D,TMEM138,CELSR3,LHX2,KIF26B,ROBO2,SGK1,S100B,MAP1B,RAPH1,THBS4,KIRREL3,LRFN3,PLXNC1,CD2AP,FLRT1,NCAM1,NEO1,CAMSAP3,GPM6A,PTPN23,LRFN5,LRFN4,BDNF,SEPT…
+/-	5318	GO-BP	GO_NEGATIVE_REGULATION_OF_PROTEIN_MODIFICATION_PROCESS	204	4601	616	17473	8.37e-05	1	1.25766	FKBP1A,FKBP1B,NF1,PAFAH1B1,FRY,PRKCZ,EZR,GPD1L,SNTA1,SWAP70,CORO1C,ABL1,NCK2,CUL3,ARRB1,CDK5,DLG1,PRKAR1A,CAPN3,GPER,YWHAE,CALM1,ANAPC10,SNCA,CDKN1B,CASP3,PYCARD,NTRK3,PSMA4,PSMC5,PSMA7,PSMB1,PSMB8,PSMD10,PSMB6,PSMB7,PRKCD,ITCH,PAK2,PTPN6,PSMB9,UBC,PSMD13,PSMC1,PSMD3,PSMB2,PSMD11,PTPRJ,PSMD12,PSMC3,PSME3,PSMB4,TNFAIP3,PSMD14,UBA52,P2RX7,DUSP6,DUSP7,DUSP9,TP73,BMP4,RAPGEF1,MAS1,PRKAR2A,PRKAR1B,GRE…
+/-	5318	GO-CC	GO_MITOCHONDRIAL_ENVELOPE	226	4601	691	17473	8.48e-05	1	1.24207	CHCHD4,OGDH,MRPS36,ACACB,SRC,GPER,RAF1,SNCA,BID,BAD,BCL2L13,DIABLO,PMAIP1,BOK,TMEM173,SPG20,ATF2,BDH1,HK2,CNP,SDHB,CHCHD5,SDHA,PMPCB,COX19,CAT,SDHC,OPA1,RPS6KB1,ARG1,SLC44A1,LPIN1,SLC27A1,GK,CHDH,COQ3,RDH13,GATM,ATPIF1,ALDH18A1,MCCC1,SLC25A32,ACSL1,SOX10,AGK,PTCD3,MRPS22,MRPL1,CHCHD1,SLC25A28,SLC25A3,MRPS7,RPS3,MRPL43,MRPL34,SLC25A43,SLC25A36,MRPS21,SLC25A29,MRPL50,MRPL46,MRPS18B,MRPL20,MRPL15,MR…
-/+	4157	GO-BP	GO_REGULATION_OF_NEURON_DIFFERENTIATION	147	3487	554	17473	8.51e-05	1	1.32961	FKBP1B,SYT1,RIMS1,PTK7,PPP1R9A,RUFY3,LIMK1,ABL1,MARCKS,PROX1,PTK2B,CDK5,ITPKA,DBN1,NRCAM,CHRNB2,ADCYAP1,RET,NDEL1,NCKIPSD,SPAG9,MAP2K1,MAP2K2,EFNA1,IL1B,BMP2,BMP4,MARK2,EFNA5,CCDC88A,TGIF2,BMPR2,PTGER3,HES1,PARK2,SHANK1,GRIN1,NLGN3,MAPT,CCL5,TRPC6,P2RY2,ATP8A2,SCARF1,DNMT3B,PQBP1,SEMA5B,SHH,SEMA4G,SLIT2,SEMA6D,SEMA3A,CPEB1,SDC2,FMOD,OGN,NDNF,PLXNA3,ADAMTS1,GRID2,GLI2,DISC1,PAX6,TBR1,CDK5R1,MED1,P…
+/-	5318	GO-CC	GO_PRESYNAPTIC_MEMBRANE	28	4601	55	17473	8.52e-05	1	1.93335	SYT1,RIMS1,GPER,GRIK2,KCNA1,SCRIB,ADORA1,GRM3,GRM6,PVRL1,NRXN1,RIMS2,GRIN2A,PCDH8,CAMK2A,NPTN,LRFN3,LPHN1,CASK,SNPH,SYT7,PDE2A,FBXO45,PICK1,LRRC4B,DENND1A,KCTD12,ZNRF2
-/0	1997	GO-CC	GO_EXTRINSIC_COMPONENT_OF_CYTOPLASMIC_SIDE_OF_PLASMA_MEMBRANE	22	1638	98	17473	8.6e-05	1	2.39469	KRAS,ARRB1,RLTPR,FGR,BTK,GNG2,GNAZ,GNAT2,GNA12,BMX,CDK16,ATP2A2,KCNIP1,IQGAP1,TNK2,MATK,GNG4,TNK1,RGS9,MCF2L,ESYT3,CYTH1
+/-	5318	GO-MF	GO_GLUTAMATE_RECEPTOR_BINDING	21	4601	37	17473	8.6e-05	1	2.15542	DLG1,GNAS,CALM1,RASGRF1,SHANK1,GRIN1,SHANK3,SHANK2,HOMER1,GSK3B,CANX,CAMK2A,DLG4,DLG3,DLG2,FLOT1,DNM3,SYNDIG1,HOMER3,FUS,NETO2
0/+	940	GO-BP	GO_ESTABLISHMENT_OF_PROTEIN_LOCALIZATION_TO_ENDOPLASMIC_RETICULUM	15	809	104	17473	8.62e-05	1	3.11514	UBA52,RPL10,RPL10A,RPL37A,RPL8,RPL29,RPL24,RPL31,RPL41,RPL19,RPL37,RPS16,CHMP4A,SRP9,SRP14
-/+	4157	GO-BP	GO_REGULATION_OF_NEURON_PROJECTION_DEVELOPMENT	113	3487	408	17473	8.76e-05	1	1.38782	FKBP1B,SYT1,RIMS1,PTK7,PPP1R9A,RUFY3,LIMK1,ABL1,MARCKS,PTK2B,CDK5,ITPKA,DBN1,NRCAM,CHRNB2,ADCYAP1,RET,NDEL1,NCKIPSD,MAP2K1,MAP2K2,EFNA1,BMP4,MARK2,EFNA5,CCDC88A,BMPR2,PARK2,SHANK1,GRIN1,NLGN3,MAPT,TRPC6,P2RY2,ATP8A2,SCARF1,PQBP1,SEMA5B,SEMA4G,SLIT2,SEMA6D,SEMA3A,CPEB1,SDC2,FMOD,OGN,NDNF,PLXNA3,ADAMTS1,GRID2,DISC1,TBR1,CDK5R1,PLXNA2,ARHGAP35,PRKD1,FIG4,KNDC1,BAI3,OLFM1,TNFRSF12A,WDR36,B2M,SLIT3,RO…
+/-	5318	GO-BP	GO_POSITIVE_REGULATION_OF_DEVELOPMENTAL_PROCESS	356	4601	1142	17473	8.87e-05	1	1.18386	FKBP1B,ACACB,SYT1,RIMS1,PAFAH1B1,RHOA,FGF10,KIT,FLNA,PRKCZ,EZR,PTK7,KIAA1598,NEDD4L,SCN1B,WASF3,BCL6,CORO1C,AQP1,TRIM32,ABL1,MYLK3,SIX4,ARPC2,MARCKS,CALR,SRC,OBSL1,PTK2B,PDLIM7,TRIOBP,PRKCI,ITPKA,MEF2A,CORO1B,CAPN3,PREX1,GPER,NRCAM,SLC8A1,GNAS,ADCYAP1,ROBO1,BAD,MAPK9,PDCD2,RASGRP1,NTRK3,NDEL1,WNT5A,PRKCB,STK11,EP300,ITCH,C3AR1,C3,HMGB1,CD86,ADAM8,CD46,RELA,CD36,INPP5D,NCKIPSD,BTK,SYK,TNFAIP3,SPAG…
+/0	4008	GO-BP	GO_PROTEIN_UBIQUITINATION_INVOLVED_IN_UBIQUITIN_DEPENDENT_PROTEIN_CATABOLIC_PROCESS	46	3528	134	17473	8.9e-05	1	1.70017	NEDD4L,ITCH,ANAPC11,CDC27,ANAPC7,CDC16,UBE2E1,RNF14,CUL5,CUL4A,MDM2,SMURF1,HUWE1,UBA6,FBXO45,RNF144A,RNF146,RNF126,HECTD2,UBR5,RNF115,SIAH2,TRIP12,SMURF2,HECW2,HECTD1,FBXL14,RNF11,KLHL3,WWP1,KLHL8,C18orf25,STUB1,UBR4,RBX1,KIAA0317,RNF111,SIAH1,ARIH1,KLHL32,KLHL28,RBBP6,RCHY1,TCEB1,HECW1,CUL4B
-/+	4157	GO-BP	GO_DEVELOPMENTAL_CELL_GROWTH	30	3487	77	17473	9.27e-05	1	1.9523	PRKCZ,CAMK2D,ABL1,CDK5,NDEL1,EFNA5,NLGN3,MAPT,SEMA5B,SLIT2,SEMA3A,FMOD,OGN,PLXNA3,RARG,NRP2,LHX2,SLIT3,LAMB2,MAP1B,SLC9A6,RAPH1,SIRT6,MLL2,FLRT1,PDLIM5,ARIH2,BDNF,CPNE1,GDF9
+/0	4008	GO-BP	GO_GLUTAMATE_SECRETION	15	3528	28	17473	9.28e-05	1	2.65321	SNAP25,SLC1A1,APBA1,SYT1,PPFIA4,VAMP2,SLC1A6,GLS,SLC17A7,STX1A,NF1,CPLX1,RAB3A,SLC1A7,STXBP1
-/+	4157	GO-BP	GO_CYTOSKELETON_ORGANIZATION	211	3487	838	17473	9.38e-05	1	1.26169	PVRL2,FRY,BRSK2,CDC42BPA,SPTAN1,PIP5K1A,PRKCZ,MYH9,CDC42BPB,PTK7,ACTN2,EMP2,TTN,DES,ROCK1,WAS,VIL1,CASQ1,SCIN,NEBL,FGD3,TRPM7,PPP1R9A,ABI1,ABLIM2,ARHGEF11,CAPZB,NISCH,SDAD1,CORO2A,EPB41L1,LDB3,NPHP4,F11R,EVL,RUFY3,FMNL1,ATXN3,TRIP10,SHROOM1,KBTBD10,SPIRE1,FSCN3,CRHR2,ABR,FLNB,BCR,LIMK1,CNN3,ABL1,ACTR3C,KLHL1,MYLK3,SIX4,KRT19,KRAS,MTSS1,ARPC1B,RHOQ,LRRC16A,CORO2B,ARPC2,FGD1,IQGAP2,MARCKS,KIF23,LIM…
-/+	4157	GO-CC	GO_PRESYNAPSE	83	3487	283	17473	9.45e-05	1	1.46963	PPFIA3,APBA1,SYT1,BZRAP1,RIMS1,SLC17A7,CPLX1,CDK5,PIP5K1C,OPHN1,ADCYAP1,NDEL1,SCRIB,PLD2,ADORA1,HRH3,GRM6,NRXN1,PARK2,GRIN1,SPTBN2,NRXN2,MME,GAD2,PCLO,CDK16,RAB11B,SLC17A5,SNCAIP,SNCB,SLC22A2,ATP6V0D1,DISC1,RAPGEF3,CALB1,PCDH8,RAB7A,ESR1,AP3D1,NAPA,DNM1L,CAMK2A,ANXA5,NLGN2,DLG4,DGKI,APBA2,UNC13A,LRFN3,NLGN1,SYT5,SYT17,STX1B,SYT3,SYTL5,SYTL3,SYT11,OTOF,SYT13,SYT12,PDE2A,CABP4,SLC30A3,GRIK4,BAIAP3,…
+/-	5318	GO-CC	GO_MAIN_AXON	29	4601	58	17473	9.74e-05	1	1.89883	CAMK2D,SCN1B,EPB41L3,DLG1,ERMN,NRCAM,ANK3,SCN2A,CNTNAP1,KCNA1,SCN8A,MAPK8IP3,ADORA1,DNM1,CRH,SPTBN4,MBP,NFASC,ROBO2,DAGLA,SIRT2,DLG4,KIF13B,DLG2,KCNAB2,TUBB4A,BIN1,MYO1D,LRRC7
+/0	4008	GO-BP	GO_REGULATION_OF_SYNAPTIC_VESICLE_TRANSPORT	16	3528	31	17473	9.78e-05	1	2.55621	STX1A,RAB3A,STXBP1,CDK5,PFN2,BTBD9,SYNJ1,NAPA,FGF14,RIMS3,ATP2A2,NLGN1,RAB3GAP1,STX1B,CNIH2,FMR1
0/+	940	GO-CC	GO_CYTOSOLIC_LARGE_RIBOSOMAL_SUBUNIT	11	809	61	17473	9.81e-05	1	3.89477	UBA52,RPL10,RPL10A,RPL37A,RPL8,RPL29,RPL24,RPL31,RPL41,RPL19,RPL37
+/0	4008	Ractome	REACTOME_ACTIVATION_OF_NMDA_RECEPTOR_UPON_GLUTAMATE_BINDING_AND_POSTSYNAPTIC_EVENTS	18	3528	37	17473	9.85e-05	1	2.4094	ADCY3,CAMK2D,ADCY1,RAF1,RASGRF1,HRAS,PRKACB,CAMK4,GRIN1,GRIN2A,NEFL,GRIA1,GRIA3,GRIA2,GRIA4,RPS6KA1,RPS6KA6,RASGRF2
-/+	4157	GO-CC	GO_GOLGI_APPARATUS_PART	223	3487	893	17473	0.000102	1	1.25132	PNPLA8,EMP2,ROCK1,TRIP10,RHOQ,RND3,CDC42,GNAS,RASGRP1,USP6NL,SPG21,CD55,HLA-DPA1,HLA-DRA,MAPK8IP3,PLCE1,EGFR,GAS6,TOM1L1,PDGFB,B4GALT1,HLA-E,CTSC,TGFB1,GRM6,ARCN1,SPTBN2,HYAL2,GNRH1,ATP8A2,SGMS2,SREBF2,SERINC3,GAD2,NOS3,ADC,ST3GAL3,ST6GALNAC1,ST3GAL4,ST6GALNAC6,ST8SIA3,ST6GALNAC3,B4GALNT1,TAPBP,CHST2,CHST5,LARGE,HS3ST1,NDST4,HS6ST2,B3GALT6,BCAN,XYLT1,CHST12,CHST14,HS3ST5,SDC2,FMOD,B3GAT1,B4GALT5,…
+/0	4008	GO-BP	GO_POSITIVE_REGULATION_OF_NEURON_PROJECTION_DEVELOPMENT	71	3528	232	17473	0.000102	1	1.51569	FKBP1B,SYT1,PSEN1,PAFAH1B1,KIAA1598,NEDD4L,SCN1B,COBL,OBSL1,PTK2B,ITPKA,ROBO1,NTRK3,NDEL1,EP300,PAK3,MAP2K1,BMP4,KIDINS220,RAPGEF1,ADNP,GPRC5B,MARK2,EFNA5,BMPR2,NUMBL,NLGN3,MAPT,EPHA4,OPA1,ZEB2,SEMA5A,SEMA4D,SLIT2,BMP7,ARHGAP35,NEURL,TNFRSF12A,NEFL,ROBO2,STK25,NPTN,PTPRZ1,SMURF1,MAP1B,NEGR1,PTN,BHLHB9,PTPRD,ABL2,NLGN1,IL1RAPL1,NME1,SYT17,SYT3,CPNE6,RAB11A,MACF1,KATNB1,SS18L1,UBE2V2,RRN3,SETX,PALM…
+/-	5318	GO-BP	GO_INTRINSIC_APOPTOTIC_SIGNALING_PATHWAY_IN_RESPONSE_TO_DNA_DAMAGE_BY_P53_CLASS_MEDIATOR	18	4601	30	17473	0.000103	1	2.27859	PYCARD,RPS27L,PMAIP1,EP300,TP73,NUPR1,SIRT1,HIPK1,TP53,TOPORS,DYRK2,SNW1,PHLDA3,SHISA5,TMEM109,AEN,PPP2R5C,BAG6
+/-	5318	GO-BP	GO_REGULATION_OF_NEUROTRANSMITTER_RECEPTOR_ACTIVITY	18	4601	30	17473	0.000103	1	2.27859	MINK1,PTK2B,RASGRF1,MAPK8IP2,PPARGC1A,CRH,NRXN1,SHANK1,SHANK3,NLGN3,ARC,DLG4,NLGN1,CACNG8,CACNG4,CACNG3,CNIH2,NETO2
+/-	5318	Ractome	REACTOME_MICRORNA_MIRNA_BIOGENESIS	15	4601	23	17473	0.000103	1	2.47673	EIF2C2,DICER1,DROSHA,EIF2C1,EIF2C3,EIF2C4,XPO5,POLR2K,POLR2B,POLR2J,POLR2E,POLR2L,POLR2F,POLR2I,POLR2C
-/+	4157	GO-BP	GO_CELLULAR_MACROMOLECULE_LOCALIZATION	298	3487	1234	17473	0.000104	1	1.21009	APBA1,RIMS1,CASC5,PIP5K1A,PRKCZ,ACTN2,EMP2,MYO5A,ROCK1,SCN3B,SCIN,F11R,FLNB,SIX4,KRAS,MARCKS,CDC42,TAOK2,CDK5,DBN1,CORO1B,CNTNAP1,PLK1,BID,VCP,BAD,TBC1D10A,BCL2L11,ADPRH,TBC1D13,ADPRHL1,RABGAP1,EVI5L,USP6NL,TBC1D25,CD4,RFTN1,CACNB3,MYO1C,NCKIPSD,TNFAIP3,NFKBIA,UBA52,CDK1,ERP29,EGF,TGFB3,BMP4,EGFR,ADORA1,HTR2A,ANGPT1,OSBPL8,STRADA,GAS6,TOM1L1,EXOSC3,TGFB1,HES1,PTPRK,ARCN1,NRXN1,PARK2,SHANK1,SPTBN4…
+/-	5318	Ractome	REACTOME_SIGNALING_BY_FGFR	48	4601	112	17473	0.000107	1	1.62757	ADCY3,FGF10,RICTOR,SRC,PRKAR1A,ADCY2,CALM1,ADCY6,ADCY9,ADCY7,RAF1,CDKN1B,CASP9,BAD,PIK3R1,MAPK1,PRKCD,GRB2,PRKACA,NRAS,PRKACB,PIK3CA,MAPK3,CHUK,UBA52,FGF2,FRS2,PRKAR2A,PRKAR1B,ADRBK1,CAMK4,AKT1,RPS6KB2,TSC2,FGF1,PPP2CB,FOXO3,MDM2,SPRY2,PPP2R1A,FOXO4,PHLPP1,IL17RD,FRS3,AKT1S1,MAPKAP1,MKNK1,PDE1A
+/-	5318	GO-CC	GO_ENDOSOME	255	4601	793	17473	0.000108	1	1.22119	RHOA,RAP2A,MICALL2,PRKCZ,EZR,DTNBP1,MYO5A,SUN2,WASF2,NISCH,ARPC2,SRC,PRKCI,CORO1A,RAB13,GPER,ATP1A2,ATP1A1,CLN3,CRHR1,ADRB1,ADCY6,RAB1A,CDKN1B,TBC1D14,TBC1D5,RCC2,CTSB,LY96,TICAM1,MAPK1,CD4,UNC93B1,RFTN1,TAB3,GRB2,UBC,TLR7,HLA-DPA1,HMGB1,UBE2D3,HAVCR2,MAPK3,IRAK2,UBA52,ADRA2C,FRS2,FLT1,KIDINS220,LAMTOR2,RAPGEF1,TOM1L1,HLA-E,RAPGEF2,NUMB,NPC1,LRP1,INPP5B,OSBPL1A,ABCG1,STARD3,LRAT,ATP7A,ABCB9,RAB11…
+/0	4008	GO-BP	GO_GLYCOSYL_COMPOUND_BIOSYNTHETIC_PROCESS	42	3528	120	17473	0.000108	1	1.73343	ACACB,TGFB1,AK5,PANK2,ATP5G3,CAD,GMPS,AMD1,HPRT1,PRPS1,ATP5B,NME5,SLC35B3,ATP5G1,ATP5D,ATP6V0A2,ATP5F1,ATP5E,ATP6V0A1,ATP5A1,ATP5J,CHCHD10,ATP5G2,NME1,TK2,CMPK1,LCMT2,DCK,PAPSS1,DCTD,UPP1,CECR1,IMPDH1,ADAL,DCAKD,GUK1,NME4,PANK1,PANK3,NME7,ACOT7,TXNDC9
+/0	4008	GO-BP	GO_SECRETION_BY_CELL	132	3528	486	17473	0.000108	1	1.34517	FKBP1B,SNAP25,SLC1A1,APBA1,SYT1,PPFIA4,VAMP2,SLC1A6,GLS,SLC17A7,STX1A,NF1,CPLX1,RAB3A,SLC1A7,STXBP1,PSEN1,TMF1,PAFAH1B1,PAK1,BRSK2,RALA,KIT,TTN,MYO5A,MYH10,CDK5,PIP5K1C,RAB13,MICAL3,CACNA1B,RAF1,RAB1A,RASGRP1,SCRIB,FCER1G,PIK3CD,P2RX7,TGFB3,GAS6,INHBA,SMAD2,TGFB1,CHGA,VIP,RAB8B,MECP2,NRXN1,SNCG,NRXN3,APP,NRXN2,SYNJ1,GAD2,SCG2,COPS5,RAB11FIP2,CAMK2G,RAB11FIP5,STXBP3,CDK16,TACR2,PTPRN2,PTPRN,SLC22A…
+/0	4008	GO-BP	GO_RNA_PROCESSING	212	3528	835	17473	0.000109	1	1.25744	RBM38,HNRNPA0,ERN1,RPLP1,SMAD2,EXOSC6,PPARGC1A,APP,CHD7,HSD17B10,HNRNPM,SLU7,PQBP1,SFSWAP,CELF4,RPL8,RPL36A,PCBP2,RPL29,RPL24,EIF2C2,MRPS11,PTBP1,PABPC1,RPL30,DHX29,MRPL44,AARS,RPL26L1,KARS,RPL14,MRPS9,FAU,RPS12,EFTUD2,DICER1,RRP7A,SRPK2,CSNK1D,NOP10,GAR1,CDK7,THRAP3,SNW1,ALKBH5,LSM4,RRAGC,NOVA1,PNN,PRPF19,LCMT2,KHSRP,PPP1R8,DROSHA,DIS3,PRPF18,LSM7,EXOSC10,EIF2C3,PAPD4,LSM1,DIS3L,LSM5,RBM8A,LGALS…
+/-	5318	GO-BP	GO_REGULATION_OF_MRNA_METABOLIC_PROCESS	50	4601	118	17473	0.00011	1	1.60917	HNRNPK,RC3H1,SFSWAP,CELF4,SECISBP2,EIF2C2,PABPC1,RBM4,GTPBP1,CCNB1,PAF1,THRAP3,BTG2,SNW1,PRPF19,CNOT7,PTCD2,RNPS1,NCBP2,NBAS,RNF40,RBM8A,PNPT1,SLC39A5,SUPT5H,WTAP,CCNT1,TIA1,RBFOX2,CELF3,DAZAP1,CDK9,SAFB,TRA2B,SUPT6H,HNRNPR,DYRK1A,SRSF3,TNRC6B,TNRC6C,FMR1,CPSF4,RBM25,MBNL2,RBM10,SF3B4,HNRNPL,SNRNP70,RBM42,ZC3H14
+/0	4008	GO-BP	GO_MACROAUTOPHAGY	83	3528	281	17473	0.00011	1	1.46289	PSEN1,KCNQ1,SCN1A,CLN3,RAB1A,TBC1D5,PIK3C3,PIK3CA,MAP2K1,PFKP,HK2,MDH1,BLOC1S1,ATPIF1,MRPS2,MRPS10,CSPG5,SLC22A3,RAB23,MFN2,RAB7A,SLC35B3,BECN1,ATG3,PDK1,MAP1LC3A,WDR45,TP53INP1,ATG16L2,MAP1LC3B,GABARAPL1,ATG2B,ATG4D,STX12,ATP13A2,PACS2,WDR45L,ATG4C,ZNF593,STAT2,TOMM70A,TMEM39B,ACBD5,CDC37,UVRAG,LAMTOR3,C8orf59,COX8A,FGF14,FANCC,NR2C2,TMEM203,ALKBH5,TECPR1,FAM131B,KIAA0226,UBQLN1,WDFY3,FANCL,AMBR…
-/+	4157	GO-BP	GO_NEGATIVE_REGULATION_OF_MITOTIC_CELL_CYCLE	62	3487	199	17473	0.000111	1	1.56118	RBM38,ANGEL2,ABL1,PLK1,CDKN1B,CRADD,CASP2,NKX3-1,SCRIB,UBB,UBA52,CDK1,BMP4,CLSPN,TOM1L1,MSH2,TGFB1,ATM,TP53,RPS6,MAD2L1,PTTG1,E2F4,E2F7,TERF1,MRE11A,PCNA,BTG2,TOP2A,PPP2R5C,SMARCA4,MDM2,ZNF207,PLK2,CNOT6L,SETMAR,CDK2,DGKZ,CCNA2,XPC,FOXN3,FAM5C,BLM,TOP2B,FOXO4,SYF2,BUB1,TAOK3,CDKN2B,EZH2,BRD7,RAD17,FAM5B,PLAGL1,PCBP4,FANCI,TRIM35,PHF17,PTPN3,CTDSP1,CTDSPL,FHL1
+/-	5318	GO-BP	GO_INTRINSIC_APOPTOTIC_SIGNALING_PATHWAY_BY_P53_CLASS_MEDIATOR	27	4601	53	17473	0.000112	1	1.93465	PYCARD,RPS27L,PMAIP1,BOK,STK11,EP300,TP73,NUPR1,SIRT1,HIPK1,TP53,TOPORS,DYRK2,SNW1,PHLDA3,SHISA5,TP53BP2,ZMAT1,TMEM109,FHIT,RRP8,AEN,PPP2R5C,BAG6,PPP1R13B,HINT1,ZMAT3
+/-	5318	GO-BP	GO_REGULATION_OF_CELL_SHAPE	57	4601	139	17473	0.000112	1	1.55731	EPS8,MKLN1,KIT,PARVB,ARAP1,MYH9,EZR,MYH10,WIPF3,WIPF1,MYH14,WASF3,EPB41L3,FGD4,FMNL1,RHOQ,FGD1,PTK2B,TAOK2,DLG1,CDC42EP2,ERMN,CORO1A,RHOJ,HCK,PTK2,VEGFA,FN1,GNA12,SEMA4D,SEMA3E,PDPN,ITGA7,PLEKHO1,ARHGAP35,SHROOM3,CSNK1D,PLXNB1,ATP10A,DAPK3,CSNK1A1,CFDP1,MSN,SH3KBP1,SEPT7,PRPF40A,GAS2,CSNK1E,CSF1R,EPB42,LIMD1,BAMBI,CSNK1G2,TTBK1,BRWD1,COCH,VRK3
+/-	5318	GO-CC	GO_NEURONAL_POSTSYNAPTIC_DENSITY	27	4601	53	17473	0.000112	1	1.93465	EPB41L3,ARHGEF2,NCK2,GPER,ATP1A1,MAPK8IP2,BMPR2,SHANK1,GRIN1,SHANK3,HOMER1,GSK3B,CAMK2G,GRIN2A,CAMK2A,MAP1B,RTN4,DLG4,SORCS3,CTNNA2,CLSTN2,NLGN1,DLG2,BSN,GAP43,DNAJC6,VPS35
+/-	5318	Ractome	REACTOME_SIGNALING_BY_FGFR_IN_DISEASE	53	4601	127	17473	0.000112	1	1.58485	ADCY3,FGF10,RICTOR,BCR,SRC,PRKAR1A,ADCY2,CALM1,ADCY6,ADCY9,ADCY7,RAF1,CDKN1B,CASP9,BAD,PIK3R1,MAPK1,PRKCD,GRB2,PRKACA,NRAS,PRKACB,PIK3CA,MAPK3,CHUK,UBA52,FGF2,FRS2,PRKAR2A,PRKAR1B,ADRBK1,CAMK4,AKT1,RPS6KB2,TSC2,FGF1,PPP2CB,FOXO3,MDM2,SPRY2,PPP2R1A,TRIM24,FGFR1OP,FOXO4,PHLPP1,IL17RD,FRS3,AKT1S1,MAPKAP1,ZMYM2,MKNK1,FGFR1OP2,PDE1A
+/0	4008	GO-BP	GO_CELL_MORPHOGENESIS_INVOLVED_IN_NEURON_DIFFERENTIATION	104	3528	368	17473	0.000113	1	1.39967	RAB3A,STXBP1,PAFAH1B1,PAK1,BRSK2,KIAA1598,MYH10,SCN1B,EVL,FMN1,COBL,KRAS,VASP,CDK5,ANK3,ADCY1,CCK,ROBO1,NDEL1,SCRIB,HRAS,PAK3,GRB2,KIDINS220,MAPK8IP2,EFNA5,HES1,NUMBL,CDH11,NRXN1,NLGN3,SPTBN4,MAPT,SLITRK5,UCHL1,EPHA4,NRXN3,APP,CHL1,CNTN2,PRELP,ZEB2,PLXND1,SLIT2,EFNB2,SDC2,FMOD,ATP2B2,HPRT1,NFASC,BMP7,PLXNA2,NOTCH1,FZD3,NRP2,CELSR3,LHX2,KIF26B,DAG1,FEZF2,CELSR2,PARD3,SLIT3,ROBO2,PTPRZ1,TNR,LAMB2,M…
+/-	5318	GO-BP	GO_POSITIVE_REGULATION_OF_PROTEIN_METABOLIC_PROCESS	454	4601	1492	17473	0.000117	1	1.15559	HSPE1,FKBP1A,MAPKAPK2,ELAVL1,EGLN3,EGLN2,DRD4,ARL6IP5,ADCY3,RHOA,FGF10,MINK1,RICTOR,KIT,RAP2A,PRKCZ,MYH9,EZR,NEDD4L,CAMK2D,AIF1,ABI1,BCL6,TRIM32,ABL1,ARHGEF2,NCK2,MARCKS,CUL3,ARRB1,PDGFRA,SRC,PTK2B,TAOK2,CDK5,DLG1,PRKAR1A,CAPN3,GPER,P2RX1,ADORA2B,ADCY2,CALM1,ADCYAP1,ADCY6,ADCY9,ADCY7,RAF1,CDC14B,RAB1A,ANAPC10,GOLGA2,UBE2S,SNCA,CDKN1B,CASP9,BID,COL4A3,CASP3,TNFRSF10A,ROBO1,BAD,ASPH,PYCARD,BCL2L13,…
+/-	5318	GO-BP	GO_CELLULAR_GLUCOSE_HOMEOSTASIS	35	4601	75	17473	0.000118	1	1.77224	GPER,RAF1,PIK3R1,EP300,PIK3R2,PRKACA,PIK3CA,ERN1,CARTPT,GAS6,FN1,HIF1A,HNRNPK,SIRT1,SESN2,PTGER4,PPARGC1A,AACS,HK3,HKDC1,GCK,HK2,ENDOG,GJB6,PTPRN2,RAB11B,OGT,SOX4,CYBA,LGALS1,SLC29A1,AGER,IRS2,RANBP2,ZNF236
-/0	1997	Ractome	REACTOME_SOS_MEDIATED_SIGNALLING	7	1638	14	17473	0.000119	1	5.33364	KRAS,RAF1,HRAS,CDK1,IRS2,IRS1,YWHAB
+/-	5318	GO-BP	GO_PROTEIN_COMPLEX_BIOGENESIS	352	4601	1132	17473	0.00012	1	1.1809	TOR1B,CCT2,TOR1A,FKBP1A,ACACB,ACACA,AASS,SLC1A1,APBA1,SYT1,RIMS1,VAMP2,MIP,TBC1D20,RHOA,FLNA,MICALL2,PRKCZ,GJA5,TNNT2,WIPF1,CAMK2D,AIF1,WASF3,EVL,VASP,ARPC4,NCK2,CALR,CUL3,SRC,KCTD13,PTK2B,RACGAP1,CAPN3,PREX1,MSRB2,P2RX1,KCNA1,RAF1,RAB1A,GOLGA2,UBE2S,BID,BAD,RASGRP1,NDEL1,ARHGEF10,TSC1,CYLD,STK11,EP300,PSMD10,PSMD13,PSMD11,PTK2,HSP90AA1,MAPK3,TNFAIP3,SPAG9,DAXX,AXIN1,P2RX7,TP73,GREM1,CAB39,MAPK8I…
0/-	1204	GO-BP	GO_VESICLE_COATING	14	1042	75	17473	0.000121	1	3.13016	TMED2,CSNK1D,SEC13,SAR1B,SEC24A,MCFD2,LMAN1,CNIH2,PPP6C,PIK3C2A,FCHO2,GOSR2,TRAPPC6A,TRAPPC5
-/0	1997	GO-MF	GO_ENZYME_ACTIVATOR_ACTIVITY	69	1638	471	17473	0.000123	1	1.56272	AGFG1,TRIP10,DOCK2,IQGAP2,ARRB1,CALM3,BAD,BCL2L13,SGSM3,TBC1D15,TBC1D5,ADPRH,TBC1D8B,EVI5L,PSME4,PAK2,PSME3,DAXX,BMP2,FRS2,STRADA,GAS6,MARK2,EFNA5,PRKAG2,PSAPL1,CCL5,INPP5B,APOC1,ADC,TSC2,MMP14,CDK5R2,BAI3,RIN1,ATP1B2,GMIP,SPRY2,CLPX,PPP2R4,IQGAP1,CHN1,ASAP1,SH3BGRL3,GUCA1A,RAP1GAP,ARHGEF15,ARAP3,RGS9,RALBP1,ALS2CL,AGAP2,ARHGAP44,ARHGEF12,RGS3,RUNDC3A,TIAM2,MYO9A,ARHGDIG,RGS12,SRGAP3,ARHGEF19,SH3…
+/-	5318	GO-MF	GO_NUCLEAR_LOCALIZATION_SEQUENCE_BINDING	14	4601	21	17473	0.000124	1	2.53177	NFKBIA,KPNB1,KPNA1,NUP98,NUPL1,RANBP6,TNPO2,IPO5,KPNA4,TNPO3,KPNA5,KPNA3,KPNA6,BRAP
-/0	1997	GO-MF	GO_NUCLEOSIDE_TRIPHOSPHATASE_REGULATOR_ACTIVITY	52	1638	329	17473	0.000125	1	1.68601	HSPH1,RIMS1,AGFG1,BRSK2,WAS,TRIP10,DOCK2,IQGAP2,ARRB1,SGSM3,TBC1D15,TBC1D5,ADPRH,TBC1D8B,EVI5L,INPP5B,TSC2,BAI3,RIN1,ATP1B2,GMIP,IQGAP1,CHN1,TNK2,ASAP1,SH3BGRL3,ARL2BP,RAP1GAP,ARHGEF15,ARAP3,RGS9,RALBP1,ALS2CL,AGAP2,ARHGAP44,ARHGEF12,RGS3,RUNDC3A,TIAM2,MYO9A,ARHGDIG,RALGDS,RGS12,SRGAP3,ARHGEF19,SH3BP1,ARHGAP20,SIPA1L2,ARHGAP28,ADAP1,GPSM3,GPSM1
+/-	5318	GO-CC	GO_CYTOPLASMIC_REGION	104	4601	287	17473	0.000125	1	1.37615	DRD4,GIPC1,PAFAH1B1,EPS8,FRY,RHOA,SPTAN1,MKLN1,FLNA,FRYL,PRKCZ,MYH9,EZR,DTNBP1,TPM4,MYH10,WIPF3,WIPF1,FMNL1,TRIP10,SPIRE1,FLNB,MARCKS,FMN2,EPB41L2,PTK2B,ARFIP2,CAP1,ERMN,CORO1A,DBN1,SPIRE2,GRIK2,SNCA,ASPH,NDEL1,TSC1,MAPK1,ITCH,PTK2,DAXX,AXIN1,OSBPL8,HIF1A,HNRNPK,GRIK3,GCK,AKAP13,SPTBN4,OPA1,CANX,PLA2G4C,PQBP1,ANLN,PCLO,RGS19,FGF1,SEPT2,RAPGEF3,TNFAIP2,RYR1,BLOC1S2,KIF1B,AP3S1,AP3D1,KIF3B,KIF1A,RA…
+/0	4008	GO-CC	GO_PROTON_TRANSPORTING_TWO_SECTOR_ATPASE_COMPLEX	21	3528	47	17473	0.000126	1	2.21289	ATP5G3,ATPIF1,ATP6V1D,ATP5B,ATP5G1,ATP5D,ATP6V0A2,ATP5F1,ATP5E,ATP6V0A1,ATP5A1,ATP5J,ATP5G2,ATP6V0B,ATP6V1A,ATP6AP1,ATP6V1B2,ATP6V1H,ATP6V1G2,C14orf2,USMG5
-/0	1997	GO-MF	GO_ATPASE_ACTIVITY_COUPLED	50	1638	313	17473	0.000128	1	1.70404	PSMC5,ATP2B1,IGHMBP2,RFC3,MRE11A,XRCC3,ABCC11,ABCA2,ATP8A1,ATP11A,ATP10A,BPTF,TOP2A,ATP5D,ATP6V0A2,SMARCA4,CHD8,CHD5,ATP1B2,ATP6AP1,ATP6AP1L,ATP13A2,CCT8,ATP2A2,ATP2A3,CLPX,CRBN,ATP13A5,ATP13A1,ATP13A4,TDRD12,MCM4,MOV10L1,CCNH,CHD3,TOP2B,DMC1,TOP1,ABCG5,KATNAL1,RALBP1,ABCA9,ABCA3,DHX37,MYO3A,LONRF1,LONRF3,DDX31,DHX40,ABCC12
0/+	940	GO-BP	GO_REGULATION_OF_TELOMERASE_ACTIVITY	9	809	43	17473	0.000128	1	4.52057	SRC,MAPK3,CTC1,TP53,KLF4,OBFC1,POT1,NEK2,HMBOX1
-/+	4157	GO-BP	GO_NEGATIVE_REGULATION_OF_CELL_CYCLE	118	3487	433	17473	0.000129	1	1.36556	RBM38,ANGEL2,ABL1,CDK5,ADCYAP1,PLK1,CDKN1B,CASP3,CRADD,CASP2,NKX3-1,SCRIB,UBB,CUL1,TNFAIP3,UBA52,ERN1,MAP2K1,CDK1,BMP2,BMP4,STRADA,CLSPN,GAS6,TOM1L1,PRKAG2,INHBA,NUPR1,LILRB1,MSH2,TGFB1,PTPRK,PDCD4,ATM,MIF,TP53,PLA2G16,FAP,NR4A1,CDC123,RPS6,PRKAB2,MAD2L1,PTTG1,TSC2,TMEM67,E2F4,E2F7,IL8,MFN2,CDC14A,TERF1,MRE11A,PCNA,BARD1,BTG2,TOP2A,PPP2R5C,CUL4A,PPP1R13B,SMARCA4,MDM2,ZNF207,LAMTOR3,MLST8,VPS4A,PL…
+/-	5318	Ractome	REACTOME_SIGNALING_BY_ERBB2	44	4601	101	17473	0.000129	1	1.65442	ADCY3,RICTOR,SRC,PRKAR1A,ADCY2,CALM1,ADCY6,ADCY9,ADCY7,RAF1,CDKN1B,CASP9,BAD,PIK3R1,MAPK1,PRKCD,GRB2,PRKACA,NRAS,PRKACB,PIK3CA,HSP90AA1,MAPK3,CHUK,UBA52,PRKAR2A,PRKAR1B,ADRBK1,CAMK4,AKT1,ERBB4,RPS6KB2,TSC2,ERBB3,FOXO3,MDM2,CDC37,USP8,FOXO4,PHLPP1,MATK,AKT1S1,MAPKAP1,PDE1A
-/+	4157	GO-BP	GO_DNA_REPLICATION	64	3487	208	17473	0.00013	1	1.54181	KCTD13,CDK1,EGF,CLSPN,CCDC88A,PDGFB,LIG4,HMGA1,ATM,IGF1,BRCA2,ACHE,IGHMBP2,POLD3,PRIM1,RFC5,RFC3,FEN1,UPF1,MRE11A,PCNA,RPA3,BARD1,POLA2,SLX4,TOP2A,PARP2,RECQL4,GINS4,SETMAR,CDC34,CDK2,MCM4,CDC7,GINS2,CHTF8,GMNC,BRIP1,BLM,ING4,TOP2B,CDC6,ORC6,CDT1,SLBP,RAD17,NUP98,ORC5,TOP1,CDK9,SET,MCM3AP,POLH,HELB,TOPBP1,INO80E,REV3L,ING5,PURA,FAM111A,NFIA,GINS3,NFIC,NFIX
+/-	5318	GO-BP	GO_POSITIVE_REGULATION_OF_CELL_DIFFERENTIATION	263	4601	823	17473	0.000133	1	1.21359	FKBP1B,SYT1,RIMS1,PAFAH1B1,RHOA,KIT,FLNA,PRKCZ,PTK7,KIAA1598,NEDD4L,SCN1B,BCL6,TRIM32,ABL1,MYLK3,ARPC2,MARCKS,CALR,OBSL1,PTK2B,PDLIM7,TRIOBP,PRKCI,ITPKA,MEF2A,PREX1,GPER,NRCAM,GNAS,ADCYAP1,ROBO1,BAD,MAPK9,RASGRP1,NTRK3,NDEL1,WNT5A,STK11,EP300,HMGB1,CD86,ADAM8,CD46,RELA,CD36,INPP5D,NCKIPSD,BTK,SYK,SPAG9,ADRA2C,FGF2,MAPK11,TP73,TGFB3,BMP4,KIDINS220,RAPGEF1,GREM1,ADNP,GAS6,VEGFA,GPRC5B,PPP2R3C,MARK2…
+/0	4008	GO-CC	GO_CLATHRIN_VESICLE_COAT	13	3528	23	17473	0.000133	1	2.79933	TBC1D5,EGFR,AP2M1,AP2A2,CLTC,AP2B1,NCALD,PICALM,EPS15,SYNRG,NECAP1,NECAP2,AFTPH
+/-	5318	GO-BP	GO_POSITIVE_REGULATION_OF_KINASE_ACTIVITY	163	4601	482	17473	0.000134	1	1.28427	MAPKAPK2,DRD4,ADCY3,RHOA,FGF10,KIT,PRKCZ,ABI1,ABL1,MARCKS,ARRB1,PDGFRA,SRC,PTK2B,TAOK2,CDK5,DLG1,PRKAR1A,ADORA2B,ADCY2,CALM1,ADCYAP1,ADCY6,ADCY9,ADCY7,RAF1,SNCA,CDKN1B,TNFRSF10A,BAD,TNFRSF10B,RASGRP1,NTRK3,WNT5A,STK11,MAPK1,PSMD10,CRK,PRKCD,CD4,PAK2,TAB3,UBC,HMGB1,PTK2,PRKACA,VAV2,ADAM8,PRKACB,PIK3CA,SYK,MAPK3,IRAK2,UBA52,MAP3K9,SPAG9,MAP3K6,MAP3K10,DAXX,ERN1,AXIN1,MAP3K2,MAPK8IP3,PTPLAD1,PLCE1,P…
+/0	4008	GO-BP	GO_POSITIVE_REGULATION_OF_NERVOUS_SYSTEM_DEVELOPMENT	120	3528	437	17473	0.000134	1	1.36	FKBP1B,SYT1,PSEN1,PAFAH1B1,KIT,KIAA1598,NEDD4L,SCN1B,COBL,OBSL1,PTK2B,ITPKA,ROBO1,NTRK3,NDEL1,EP300,PAK3,SPAG9,MAP2K1,IL1B,BMP4,KIDINS220,RAPGEF1,ADNP,GPRC5B,MARK2,EFNA5,BMPR2,OPRM1,LIG4,HES1,NUMBL,CSF1,SOX8,ASCL1,MECP2,NRXN1,HDAC2,NLGN3,MAPT,SLITRK5,EPHA4,NRXN3,CX3CL1,OPA1,DCT,ZEB2,SMO,SEMA5A,SEMA4D,SLIT2,DICER1,BMP7,CBLN1,ARHGAP35,NEURL,NOTCH1,FZD3,TNFRSF12A,FEZF2,NEFL,PARD3,ROBO2,SNW1,STK25,NP…
+/0	4008	GO-BP	GO_AUTOPHAGOSOME_ORGANIZATION	20	3528	44	17473	0.000135	1	2.25121	PSEN1,RAB1A,PIK3C3,RAB23,MFN2,BECN1,ATG3,MAP1LC3A,WDR45,TP53INP1,ATG16L2,MAP1LC3B,GABARAPL1,ATG2B,ATG4D,STX12,ATP13A2,PACS2,WDR45L,ATG4C
+/0	4008	GO-BP	GO_NEGATIVE_REGULATION_OF_ERBB_SIGNALING_PATHWAY	20	3528	44	17473	0.000135	1	2.25121	PSEN1,CDC42,GRB2,PTPRJ,EGFR,RAB7A,AP2M1,AP2A2,AP2B1,STAM2,STAM,SPRY2,PTPN2,RNF126,RNF115,SH3KBP1,EPS15,SNX6,SOCS4,ZGPAT
+/0	4008	KEGG	KEGG_PURINE_METABOLISM	52	3528	159	17473	0.000135	1	1.61974	ADCY3,ADCY9,ADCY1,ADCY7,PDE4B,AK5,AMPD3,ATIC,GMPS,HPRT1,PRPS1,AMPD2,NME5,POLD3,POLD4,FHIT,NME1,PDE7A,PDE8A,PDE8B,NUDT5,DCK,CANT1,PAPSS1,IMPDH1,RRM2B,GUCY1B3,GUK1,RRM1,NME4,NME7,GUCY1A2,ENTPD4,PDE9A,NT5C3,NT5C2,ENTPD3,POLR3G,POLR2B,POLR2E,POLR2L,POLR2I,POLR2C,POLE3,POLE4,POLR3F,POLR3A,POLR3H,POLR3K,POLR1C,PDE1A,PDE1C
+/0	4008	Ractome	REACTOME_G_ALPHA_Z_SIGNALLING_EVENTS	20	3528	44	17473	0.000135	1	2.25121	ADCY3,ADCY9,ADCY1,ADCY7,PRKCB,PRKCD,GNG3,GNAI2,GNG2,GNAI3,GNAZ,RGS19,PRKCH,GNG12,GNG7,GNG4,GNG5,GNB5,RGS4,RGS17
0/-	1204	GO-BP	GO_MEMBRANE_BUDDING	18	1042	114	17473	0.000136	1	2.64769	WASL,TMED2,CSNK1D,SEC13,SAR1B,SEC24A,CHMP4A,CHMP2A,MCFD2,LMAN1,CNIH2,PPP6C,PIK3C2A,FCHO2,GOSR2,TRAPPC6A,TRAPPC5,SNX3
+/-	5318	GO-BP	GO_CYTOSKELETON_DEPENDENT_INTRACELLULAR_TRANSPORT	49	4601	116	17473	0.00014	1	1.60418	APBA1,PAFAH1B1,PRKCZ,DTNBP1,MYO5A,SUN2,CLN3,RAB1A,RASGRP1,NDEL1,HIF1A,OPA1,IFT74,WDR35,WDR19,PCM1,KIF3A,IFT122,IFT81,KIF26B,BLOC1S2,KIF1B,AP3S1,AP3D1,KIF3B,KIF1A,RAB21,KIF3C,KIF5A,KIF26A,RHOT2,MAP1S,VAMP7,SPG11,MAP1B,KIF13B,WDR43,AZI1,TUBB,NDE1,SSNA1,KIF5C,KIF5B,TUBA1C,TUBA1B,TTC21A,IFT43,KIF1C,BICD2
+/-	5318	GO-BP	GO_PRESYNAPTIC_PROCESS_INVOLVED_IN_SYNAPTIC_TRANSMISSION	49	4601	116	17473	0.00014	1	1.60418	PPFIA3,APBA1,SYT1,BZRAP1,RIMS1,PPFIA4,VAMP2,PPFIA1,STX1A,NF1,CPLX1,CDK5,PIP5K1C,CACNA1B,SNCA,SCRIB,P2RX7,HRH3,NRXN1,NRXN2,PCLO,RIMS2,PTPRN2,DVL1,LPHN1,CASK,NLGN1,PDZD11,SYT5,SYT17,STX1B,SYT9,CPLX2,SYTL5,RPH3A,SYTL4,TRIM9,SYT13,SNPH,DOC2A,SYT14,SYT7,SYT12,BAIAP3,LIN7A,NAAA,LIN7B,SYN1,BRSK1
+/-	5318	GO-BP	GO_REGULATION_OF_INTRACELLULAR_TRANSPORT	204	4601	621	17473	0.00014	1	1.24754	TOR1A,FKBP1A,FKBP1B,VAMP2,STX1A,NF1,TBC1D20,RHOA,BRSK2,FLNA,MICALL2,EZR,MYO5A,TNNT2,RYR2,CAMK2D,ANK2,ABL1,SRC,PTK2B,CDK5,RAC2,CORO1A,CAPN3,GPER,ATP1A2,ANK3,SLC8A1,YWHAE,ADORA2B,CALM1,SNCA,BID,BAD,ASPH,PMAIP1,NDEL1,CYLD,PIK3R1,EP300,MAPK1,PSMD10,PSMB7,PRKCD,CD4,PTPN6,TLR7,PRKCQ,UBE2D3,PIK3R2,PRKACA,TMEM173,CD36,DDX58,HSP90AA1,SYK,MAPK3,NFKBIA,AXIN1,P2RX7,TP73,TGFB3,BMP4,GREM1,GAS6,TXN,SIRT1,DNM1,I…
+/-	5318	GO-BP	GO_PROTEIN_UBIQUITINATION_INVOLVED_IN_UBIQUITIN_DEPENDENT_PROTEIN_CATABOLIC_PROCESS	55	4601	134	17473	0.000142	1	1.55874	NEDD4L,TRIM32,CUL3,ANAPC10,ITCH,UBC,UBA52,RNF19B,RNF165,ANAPC11,CDC27,CCNB1,CDC26,CUL4A,MDM2,SMURF1,UBA6,RNF128,FBXO45,RNF144A,RNF146,RFFL,HECTD2,UBR5,RNF115,ARIH2,TRIP12,SMURF2,UBE2L3,UHRF1,FBXL14,RNF11,KLHL3,KLHL21,WWP1,KLHL8,RNF145,UBR4,KEAP1,RBX1,KIAA0317,SIAH1,HECTD3,ARIH1,KLHL32,KLHL28,RBBP6,WWP2,RCHY1,MYLIP,HECW1,GAN,KLHL25,RNF7,CUL4B
+/-	5318	Ractome	REACTOME_SIGNALING_BY_PDGF	51	4601	122	17473	0.000142	1	1.58754	ADCY3,RICTOR,NCK2,PDGFRA,SRC,BCAR1,PRKAR1A,ADCY2,CALM1,ADCY6,ADCY9,ADCY7,RAF1,CDKN1B,CASP9,COL4A3,BAD,PIK3R1,MAPK1,CRK,PRKCD,GRB2,PIK3R2,PRKACA,NRAS,PRKACB,PIK3CA,MAPK3,CHUK,RAPGEF1,PRKAR2A,PRKAR1B,PDGFC,PDGFB,ADRBK1,CAMK4,AKT1,RPS6KB2,TSC2,THBS3,FOXO3,MDM2,THBS4,COL9A1,COL4A5,FOXO4,PHLPP1,AKT1S1,MAPKAP1,COL9A3,PDE1A
0/+	940	GO-MF	GO_MAGNESIUM_ION_BINDING	22	809	199	17473	0.000142	1	2.38775	IDH3B,CDC42BPA,IRAK4,RPS6KA3,MAP3K6,HMGCL,FARSB,ICK,ATP8A1,EPHX2,NCS1,NUDT16,NT5C3L,PDXK,TESC,RPS6KA4,RPS6KA6,FAN1,MAST4,LHPP,TSSK4,STK38L
+/-	5318	GO-BP	GO_NEGATIVE_REGULATION_OF_CELLULAR_AMIDE_METABOLIC_PROCESS	54	4601	131	17473	0.000143	1	1.56544	CALR,TSC1,SMAD2,EIF2AK1,GAPDH,RC3H1,CELF4,EIF4E,CPEB4,RPS3,EIF2C2,EIF4EBP1,MRPL44,RBM4,EIF4EBP2,SMAD1,DICER1,CNOT3,CNOT2,ABCA7,BTG2,DAPK3,PAIP2,CNOT7,RNF139,DROSHA,EIF2C1,EIF2C3,HNRNPD,ZCCHC11,EIF2C4,IREB2,HRSP12,FXR1,TIA1,CELF1,UNK,LIMD1,SRRT,CIRBP,SRP9,MEX3D,XPO5,SNIP1,PRKRA,PURA,HNRNPR,TNRC6C,TNRC6A,FMR1,CAPRIN2,SAMD4A,CAPRIN1,PAIP2B
+/0	4008	GO-BP	GO_CELL_CYCLE	318	3528	1316	17473	0.000143	1	1.19677	RBM38,CASC5,PAFAH1B1,ADCY3,PAK1,BRSK2,RALA,ARAP1,WASL,TTN,MYH10,CAMK2D,RHOU,ARHGEF11,RAN,ALKBH4,NEDD9,TAOK2,CDK5,TRIOBP,DLG1,RACGAP1,PRKAR1A,CAPN3,JMY,SPIRE2,ANK3,YWHAE,RAB1A,UBE2S,BAX,NDEL1,ARHGEF10,TSC1,PSMA4,PSMC5,CYLD,PSMA5,PRKCB,PSMC6,HRAS,EP300,PSME1,PSMD10,PAK3,PRKCD,PIK3C3,PSMF1,PSMC1,PSMD3,PSMD4,SKP1,PSMD12,PSMD7,PSMC3,PSME3,HSP90AA1,ERN1,MAP2K1,GNAI2,PRKAR2B,STRADA,TPX2,GAS6,CAB39,STRAD…
+/-	5318	KEGG	KEGG_LONG_TERM_POTENTIATION	33	4601	70	17473	0.000144	1	1.79032	CAMK2D,CALM1,RAF1,PRKCB,EP300,MAPK1,PRKACA,NRAS,PRKACB,MAPK3,GRM1,CAMK4,GRIN2D,GRIN1,PLCB1,PRKX,CAMK2G,GRIN2A,RAPGEF3,CAMK2A,ITPR1,GRIA1,GRM5,PPP1CA,PPP3R1,PPP1CC,PPP1R1A,GRIN2C,PPP1R12A,RPS6KA1,RPS6KA2,RAP1B,PPP3CC
+/0	4008	GO-BP	GO_MEMBRANE_BUDDING	40	3528	114	17473	0.000146	1	1.73778	WASL,RAB1A,P2RX7,CTSC,CSNK1D,CHMP2B,RILP,SEC23A,SEC24D,SEC31A,SEC24A,AP2B1,NAPA,VPS37A,VPS37B,VPS37D,LRSAM1,VPS28,VPS4A,GRIA1,GOLPH3,MCFD2,PICALM,NSF,F5,CNIH2,SNAP91,CHMP1A,CHMP5,MITD1,PPP6C,EPS15,SCFD1,TMED10,CALY,SEC23IP,SEC22B,TRAPPC5,TRAPPC6B,SNX3
+/-	5318	GO-BP	GO_ANTIGEN_PROCESSING_AND_PRESENTATION_OF_PEPTIDE_ANTIGEN	69	4601	177	17473	0.000148	1	1.48044	CALR,RACGAP1,PSMA4,PSMC5,PSMA7,PSMB1,PSMB8,PSME4,PSMD10,PSMB6,PSMB7,PSMB9,PSMD13,PSMC1,HLA-DPA1,PSMD3,PSMB2,PSMD11,PSMD12,PSMC3,PSME3,CD36,PSMB4,PSMD14,HLA-E,TAP2,TAP1,CANX,OSBPL1A,ABCB9,TAPBP,KIF3A,DYNC2LI1,B2M,KIF3B,SAR1B,HLA-G,KIF3C,HLA-F,BCAP31,ACTR1A,SEC24D,CYBB,HLA-A,CYBA,AP1M1,AP1S1,AP2A1,DCTN1,SEC31A,AP1S2,CLTC,HLA-DMB,DCTN5,DYNC1H1,AP1B1,SEC24A,KIF2C,DYNC1LI2,LNPEP,KIF5A,KIF26A,CENPE,AP2…
0/+	940	GO-BP	GO_RESPONSE_TO_OXYGEN_CONTAINING_COMPOUND	93	809	1381	17473	0.000148	1	1.45448	SLC1A2,SLC6A1,PTK7,GJA1,CRHR2,PDGFRA,SRC,SORBS1,ATP1A2,ATP1A1,CDKN1B,CASP9,TNFRSF10B,TICAM1,RELA,MAPK3,RPS6KA3,TGFB3,MAS1,PRKAR2B,PTGES,GPIHBP1,HRH3,OPRK1,ZNF703,ATF2,BDH1,CRH,HYAL2,IL15,MPO,JUND,SERPINF1,IGF1,SERPINE1,GJB6,MTOR,RXRA,DNMT3A,APOE,APOB,HMGCL,AHCYL1,RAB11B,EGR2,PAF1,TXNRD1,KLF4,NOX5,B2M,GPAM,GABRB1,SLC2A2,HBB,AXL,HMGB2,PPP2CB,PDK2,CASP4,TNFRSF10C,ATP6AP1,PDK4,TNC,LGALS1,HCRTR2,SPP1,…
+/0	4008	KEGG	KEGG_INOSITOL_PHOSPHATE_METABOLISM	23	3528	54	17473	0.000149	1	2.10947	PLCD4,PIP5K1C,ITPKA,PIK3CB,PIK3C3,PIK3CA,PIK3CD,PLCE1,IPMK,IMPA2,SYNJ1,MINPP1,INPP5B,PLCB1,INPP4A,PLCD1,ALDH6A1,PIP4K2A,PIP4K2C,PI4KB,PIP4K2B,SYNJ2,PIP5K1B
-/+	4157	GO-CC	GO_POSTSYNAPTIC_MEMBRANE	63	3487	205	17473	0.000152	1	1.53993	CHRM5,GLRA1,ABI1,BCR,CDK5,IQSEC3,P2RX1,CHRNA4,KCND2,CHRNB2,SCRIB,ADORA1,CHRM4,CHRM2,SHANK1,GRIN1,CHRNA5,SHANK2,GABRG2,HOMER1,CPEB1,GRID2,DISC1,CBLN1,FAIM2,PCDH8,GLRA2,GLRA3,GABRG3,GABRD,ARC,GOPC,NETO1,GRID1,NLGN2,DLG4,LRRTM1,MUSK,LRFN3,NLGN1,MPDZ,IL1RAPL1,NCS1,CACNG8,GRIN3B,GPHN,PDLIM5,CHRNB3,HTR3B,CHRNA2,CNIH2,GRIK4,GRIA4,LIN7A,LRFN1,CNIH3,SHC4,PICK1,SYNE1,LRRC4C,DRP2,LRRTM2,PRR7
-/+	4157	Ractome	REACTOME_REGULATION_OF_APOPTOSIS	24	3487	58	17473	0.000153	1	2.07347	CASP9,CASP3,PSMC5,PSMA7,PSME4,PSME1,PAK2,PSMB9,PSMF1,PSMD13,PSMD9,PSMC4,PSMD11,PSMA3,PSMD7,PSMC3,PSMD8,UBA52,APPL1,DAPK1,DAPK2,UNC5A,MAGED1,ARHGAP10
+/0	4008	GO-BP	GO_SINGLE_ORGANISM_BIOSYNTHETIC_PROCESS	323	3528	1340	17473	0.000153	1	1.19381	GOT2,GOT1,DLD,GPT2,PDHB,PDHX,ACLY,ACACB,GLS,SLC25A12,CLN8,TBPL1,ADCY3,GPD1L,MYO5A,PIP5K1C,PPARGC1B,ADCY9,ADCY1,ADCY7,VCP,PIK3CB,PIK3C3,GRB2,PIK3CA,PIK3CD,PLCE1,P2RX7,IL1B,FRS2,XBP1,FITM2,TGFB1,PPARGC1A,AACS,BDH1,ENO1,ENO2,PGM1,GCK,AK5,AMPD3,ABAT,MDH1,MDH2,SUCLA2,PANK2,TERF2,HMGCR,EEF2,ATP5G3,PRELP,G6PD,ACHE,FDFT1,GGPS1,INSIG2,CHKA,IPMK,PTAFR,LPIN2,HSD17B7,AGPAT6,MSMO1,IMPA2,SLC44A3,SPTLC2,SQLE,LP…
+/-	5318	GO-BP	GO_POSITIVE_REGULATION_OF_RESPONSE_TO_STIMULUS	575	4601	1929	17473	0.000154	1	1.13201	FKBP1A,FKBP1B,MAPKAPK2,DRD4,STARD10,RIMS1,GIPC1,STX1A,NF1,ARL6IP5,PVRL2,PAFAH1B1,ATP2C1,EPS8,RHOA,FGF10,MINK1,RICTOR,KIT,FLNA,ARAP1,PRKCZ,WIPF3,WIPF1,CAMK2D,WASF2,AIF1,ABI1,SWAP70,TRIM32,ABL1,ARPC4,ARPC2,NCK2,MARCKS,CALR,ARRB1,PDGFRA,SRC,ELMO1,BCAR1,PTK2B,TAOK2,RAC2,SORBS1,CAPN3,GPER,CNTNAP1,YWHAE,GNAS,ADORA2B,CALM1,ADCYAP1,ADRB1,RAF1,SNCA,BID,TNFRSF10A,ROBO1,BAD,ASPH,PYCARD,MAPK9,TNFRSF10B,FAM16…
+/0	4008	GO-CC	GO_ENDOPLASMIC_RETICULUM_PART	284	3528	1163	17473	0.000155	1	1.20942	FKBP1B,ARL6IP5,PSEN1,CLN8,DTNBP1,RYR2,CAMK2D,CDC42,DLG1,CLN3,KCNA2,RAB1A,COL4A3,VCP,TRAF2,BAX,RASGRP1,HLA-DPB1,UNC93B1,TLR7,ERN1,EGFR,OSBPL8,GAS6,PDGFC,XBP1,FITM2,RDH11,CTSC,GPR37,GRM6,SEZ6L,UCHL1,HMGCR,GNRH1,FDFT1,INSIG2,LPIN2,HSD17B7,AGPAT6,MSMO1,SPTLC2,SQLE,LPCAT2,DHCR24,C14orf1,NUS1,CEPT1,CDS1,DHCR7,PCYT1B,INSIG1,ACER3,SC5DL,PCYT1A,CYP46A1,PLA2G4C,SGPP1,MINPP1,LPCAT4,DPM1,ABCG1,DGAT1,PNPLA6,D…
0/+	940	GO-BP	GO_POSITIVE_REGULATION_OF_DNA_REPLICATION	13	809	86	17473	0.000155	1	3.26485	PDGFRA,MAPK3,TGFB3,MAS1,IGF1,CTC1,KLF4,OBFC1,POT1,PCNA,NEK2,HMBOX1,WIZ
-/+	4157	GO-BP	GO_DNA_INTEGRITY_CHECKPOINT	48	3487	146	17473	0.000156	1	1.64742	RBM38,MAPKAPK2,TAOK2,PLK1,CDKN1B,CRADD,CASP2,UBB,UBA52,PEA15,CDK1,CLSPN,MSH2,ATM,TP53,E2F4,E2F7,MRE11A,PCNA,BTG2,TOP2A,PPP2R5C,MDM2,PLK2,PRPF19,FBXO6,CNOT6L,SETMAR,CDK2,DGKZ,CCNA2,XPC,FOXN3,BRIP1,BLM,TOP2B,FOXO4,SYF2,CDC6,CDT1,TAOK3,NEK6,RAD17,PLAGL1,TIPRL,PCBP4,FANCI,PLK5
+/0	4008	GO-CC	GO_ENDOSOMAL_PART	118	3528	430	17473	0.000156	1	1.3591	DTNBP1,RAB13,TBC1D5,CTSB,SPG21,HLA-DPB1,TAB3,CD14,TLR7,UBE2D3,EGFR,FCGR1B,EPHA4,APP,NPC1,INPP5B,RAB11FIP2,RAB11FIP5,GLTPD1,OCA2,GNPNAT1,RAB23,CHMP2B,RAB7A,B2M,CLCN4,CLCN3,ATP9A,AP3D1,RILP,HLA-H,AP2M1,HLA-F,RAB5B,HLA-DMA,AP2A2,CLTC,HLA-DMB,AP2B1,BECN1,APPL1,SORT1,LAMP1,ANXA6,ECE1,ATP6V0A2,ATP6V0A1,ATP6V0B,ATP6AP1,STX12,VPS36,LAMTOR3,PLEKHM1,VPS37A,CLEC16A,RRAGA,VPS37B,STAM2,VPS37D,STAM,VPS41,VPS28…
+/0	4008	GO-BP	GO_AMIDE_BIOSYNTHETIC_PROCESS	136	3528	507	17473	0.000157	1	1.32853	SLC25A22,SLC25A12,CLN8,P2RX7,RPLP1,EIF2AK4,SLC25A25,EEF2,GSS,SPTLC2,CARNS1,EIF2B4,ATIC,ATPIF1,ASNS,MTHFD2,CAD,ARG2,SLC25A32,AGK,CDC123,MRPL17,TUFM,EIF3E,ST3GAL3,EEF1A2,EIF4E2,GSPT1,ST3GAL5,PTCD3,BDH2,EIF4E,PAIP1,SECISBP2,RPL8,MRPS2,RPL36A,MRPS22,MRPL1,SLC25A28,FAM57B,ST8SIA4,SLC25A3,MRPS15,CERS5,MRPS7,DENR,PPA1,PCBP2,RPL29,MTIF3,EIF3G,SLC25A4,MRPS35,MRPS10,GGCT,LARP1,EEF1D,MRPL34,RPL24,EIF2A,SLC2…
+/0	4008	GO-CC	GO_CYTOPLASMIC_STRESS_GRANULE	16	3528	32	17473	0.000159	1	2.47633	PUM1,RC3H1,PQBP1,EIF4E,PABPC1,KHSRP,TIA1,PUM2,CIRBP,ATXN2,DDX1,YBX1,STAU1,G3BP1,CAPRIN1,LARP4B
-/+	4157	GO-BP	GO_CEREBELLAR_GRANULAR_LAYER_DEVELOPMENT	9	3487	13	17473	0.000162	1	3.46908	PROX1,NRXN1,CEND1,ATP2B2,GRID2,CBLN1,FAIM2,MTPN,KNDC1
+/-	5318	GO-BP	GO_ACTIVATION_OF_PROTEIN_KINASE_ACTIVITY	101	4601	279	17473	0.000163	1	1.37478	MAPKAPK2,DRD4,ADCY3,FGF10,KIT,PRKCZ,ABL1,ARRB1,SRC,PTK2B,TAOK2,DLG1,PRKAR1A,ADORA2B,ADCY2,ADCY6,ADCY9,ADCY7,RAF1,TNFRSF10A,TNFRSF10B,NTRK3,WNT5A,STK11,MAPK1,CRK,PRKCD,TAB3,UBC,HMGB1,PRKACA,ADAM8,PRKACB,PIK3CA,SYK,MAPK3,IRAK2,UBA52,MAP3K9,SPAG9,MAP3K6,MAP3K10,DAXX,ERN1,AXIN1,MAP3K2,MAPK8IP3,PTPLAD1,PLCE1,P2RX7,CD81,DUSP6,DUSP7,ADRA2C,FGF2,SHC2,MADD,MAPK11,DUSP9,GRM1,TP73,MAP2K5,TGFB3,FRS2,BMP4,FLT…
0/-	1204	GO-BP	GO_VESICLE_TARGETING	14	1042	77	17473	0.000163	1	3.04886	SCRIB,TMED2,CSNK1D,SEC13,SAR1B,SEC24A,MCFD2,LMAN1,CNIH2,PPP6C,GOSR2,TRAPPC6A,YKT6,TRAPPC5
+/0	4008	GO-BP	GO_LOCALIZATION_WITHIN_MEMBRANE	42	3528	122	17473	0.000164	1	1.70502	RALA,DOCK2,CDK5,DLG1,GRIK2,RAB1A,DNAJA3,ITGB2,RFTN1,CTSC,NRXN1,NRXN2,ITGA4,WDR19,IFT122,CSNK1D,RILP,SEC23A,SEC24D,SEC31A,SEC24A,NAPA,ETV5,GRIA1,NLGN1,MCFD2,DLG3,GPHN,NSF,F5,CNIH2,SSNA1,PPP6C,FNTA,SCFD1,TMED10,RER1,SEC23IP,SEC22B,TRAPPC5,TRAPPC6B,SNX3
+/-	5318	GO-BP	GO_PHOSPHOLIPID_METABOLIC_PROCESS	127	4601	364	17473	0.000166	1	1.32501	PMVK,MVK,PNPLA8,PAFAH1B1,PLCD4,FGF10,KIT,GPD1L,PDGFRA,PIP5K1C,CLN3,SNCA,PIK3R1,PLD2,GRB2,PIK3R2,CD86,PLA2G6,PIK3CA,INPP5D,PLCE1,FGF2,FRS2,PDGFB,LPL,FITM2,PIK3CG,PPARD,MECP2,ACHE,FDFT1,GGPS1,SLC44A1,IP6K3,IDI1,CHKA,LPIN2,AGPAT6,IMPA2,SLC44A3,PGP,LPIN1,SPTLC2,CEPT1,SLC27A1,CDS1,ISYNA1,PCYT1B,SLC44A2,IMPAD1,PCYT1A,MTMR7,ENPP2,INPP1,SMPDL3B,INPP5J,PLA2G4C,LPCAT3,INPP5B,PLA2G12A,INPP4B,LPCAT4,PLCB1,SM…
+/-	5318	GO-BP	GO_POSITIVE_REGULATION_OF_DEVELOPMENTAL_GROWTH	62	4601	156	17473	0.000167	1	1.50932	ACACB,SYT1,RIMS1,PAFAH1B1,EZR,KIAA1598,NEDD4L,CAPN3,NTRK3,NDEL1,EP300,C3,FGF2,ADNP,VEGFA,EFNA5,BMPR2,FN1,HNRNPK,PTGER4,CSF1,PPARD,SPTBN4,BBS2,CHD7,TBX2,SERP1,GSK3B,RPS6KB1,PLCB1,SMO,SEMA7A,SEMA4D,ERBB4,RIMS2,CCNB1,DLL1,DISC1,MKKS,NOTCH1,TNFRSF12A,RBPJ,MTM1,BASP1,POU3F2,HLX,SMURF1,IST1,YAP1,MAP1B,TWF2,L1CAM,NTN1,SYT17,CACNA2D2,BDNF,RAB11A,MACF1,PIN1,CELF1,ITSN2,RASAL1
-/0	1997	GO-CC	GO_GOLGI_APPARATUS_PART	116	1638	893	17473	0.000168	1	1.38567	TRIP10,ARRB1,NCK1,RAB13,GOLGA2,RASGRP1,HRAS,MAPK8IP3,TGFA,EGFR,GAS6,WNT4,ARCN1,SPTBN2,HYAL2,GNRH1,ACER3,FGF23,ADC,ST3GAL3,FAM57B,ST6GALNAC2,B4GALNT1,SLC35A3,NDST4,HS6ST2,B3GALT6,HS3ST2,GPC1,B3GAT1,ACAN,B4GALT2,PSEN2,MMP14,WNT1,RASIP1,CSNK1D,B2M,SLC35B3,CLCN5,PITPNM1,CA4,ATP8A1,SAR1B,HLA-F,SEC24D,SEC31A,AP1B1,NAPA,STK25,TNFRSF1A,RAB12,GOLPH3,CLSTN2,GLG1,SLC2A4,SYT17,DENND5A,TMEM165,MAN2A1,FUT2,MGA…
+/0	4008	GO-BP	GO_VACUOLE_ORGANIZATION	54	3528	168	17473	0.000168	1	1.59193	PSEN1,CLN8,CLN3,RAB1A,PIK3C3,P2RX7,RAB23,MFN2,CHMP2B,RAB7A,TPP1,CLCN3,RAB5B,BECN1,ATG3,MAP1LC3A,WDR45,TP53INP1,ATG16L2,MAP1LC3B,GABARAPL1,ATG2B,ATG4D,STX12,ATP13A2,PACS2,WDR45L,ATG4C,VPS36,UVRAG,TECPR1,KIAA0226,VPS37A,VPS37B,SRPX,STAM2,VPS37D,STAM,VPS41,VPS28,VPS4A,TMEM165,MAN2A1,NAGPA,LYST,RAB11A,CHMP1A,CHMP5,AKTIP,EXOC8,RAB22A,ZFYVE20,ALS2CL,HPS1
+/-	5318	GO-BP	GO_TELENCEPHALON_DEVELOPMENT	85	4601	228	17473	0.00017	1	1.41579	OGDH,NF1,PAFAH1B1,MYH10,AQP1,CDK5,SLC8A1,YWHAE,KCNA1,CASP3,ROBO1,BAD,NDEL1,WNT5A,TSC1,BMP4,MAS1,INHBA,HIF1A,HNRNPK,HES1,NUMB,NUMBL,CYP17A1,ASCL1,DAB1,GRIN1,SHANK3,BBS2,CHD7,LRP1,H2AFX,GSK3B,VLDLR,PLCB1,ATIC,ZEB2,SMO,SEMA7A,SHH,ERBB4,SECISBP2,BCAN,SRD5A1,AGTPBP1,DISC1,RFX4,GPR56,MBOAT7,CDK5R2,SOCS7,KDM2B,NFIB,MKKS,CDON,KAT2A,NR2E1,RPGRIP1L,LHX2,BTG2,ROBO2,NRGN,PTPRZ1,TNR,CDK6,POU3F2,CRTAC1,RTN4,SL…
+/0	4008	GO-BP	GO_CARBOHYDRATE_DERIVATIVE_METABOLIC_PROCESS	258	3528	1047	17473	0.00017	1	1.22043	DLD,ACACB,CACNB4,PSEN1,TBPL1,ADCY3,KIT,GPD1L,DLG1,ATP1A2,CLN3,ADCY9,ADCY1,ADCY7,VCP,BAD,CYCS,BAX,PDE4B,GPLD1,IL1B,BMPR2,TGFB1,GNAI3,SLC25A25,ENO1,HK1,ENO2,PGM1,PFKM,PFKP,GCK,PFKFB3,AK5,AMPD3,PFKL,OGDHL,HK2,MECP2,NPC1,UQCRB,PMPCB,UQCRC2,PANK2,HYAL2,HMGCR,ATP5G3,PRELP,G6PD,NUS1,IMPAD1,BHMT,GPD2,ALDH1A1,LPCAT4,DPM1,SERINC1,SERINC3,SHMT1,ATIC,CAD,GMPS,ST3GAL3,ST3GAL5,ST8SIA4,ST6GALNAC6,ST8SIA3,ST3GAL…
+/0	4008	GO-BP	GO_TRANSLATIONAL_ELONGATION	39	3528	111	17473	0.00017	1	1.74013	RPLP1,EEF2,MRPL17,TUFM,EEF1A2,PTCD3,SECISBP2,MRPS22,MRPL1,MRPS15,MRPS7,MRPS35,MRPS10,EEF1D,MRPL34,MRPS11,MRPS30,EIF5A2,MRPL46,MRPL15,MRPS18C,MRPL2,MRPS25,ABTB1,MRPS23,MRPL44,MRPS14,MRPS26,MRPL55,MRPL22,SELT,TRNAU1AP,MRPL33,MRPL27,GADD45GIP1,MRPS9,EEF1E1,MRPL11,GFM1
0/-	1204	GO-BP	GO_NUCLEAR_TRANSPORT	39	1042	355	17473	0.000171	1	1.8422	BCL6,CALR,RAC2,PIK3R1,NCKIPSD,NFKBIA,RAB8B,AHCYL1,SRSF1,RAB11B,TRPS1,SMG6,KPNB1,NUP93,SMG7,RAE1,CAMK1,THOC1,THOC2,DDX25,SET,SNRPE,GEMIN4,CDC40,IPO5,XPO4,XPOT,NUTF2,IPO9,PTTG1IP,TOB1,RAB40A,PPP1R10,XPO5,RAB31,HNRNPA2B1,THOC7,SARNP,RBMX2
+/-	5318	GO-BP	GO_REGULATION_OF_CELL_CYCLE_G1_S_PHASE_TRANSITION	59	4601	147	17473	0.000174	1	1.52423	RBM38,FGF10,AIF1,CDKN1B,BID,RPS27L,EP300,PTPN6,UBC,PSME3,UBA52,TP73,ADAM17,AKT1,TP53,PLCB1,PDPN,CCNB1,CNOT3,CNOT2,E2F4,SOX4,E2F7,ZNF385A,RPA2,ANKRD17,BTG2,PKD2,PPP2R5C,CUL4A,SMARCA4,MDM2,SENP2,TCF3,PLK2,CNOT7,CNOT4,C2orf29,CUL4B,CDK2,C8orf4,DGKZ,MDM4,TFDP1,ARID3A,CENPJ,CDKN2B,BRD7,PLAGL1,PLK5,PID1,NACC2,MYO16,SLFN11,CTDSP1,CTDSPL,MEPCE,ZNF655,CDK10
+/-	5318	GO-MF	GO_TUBULIN_BINDING	99	4601	273	17473	0.000174	1	1.37717	PAFAH1B1,EZR,SUN2,FMN1,ARHGEF2,RACGAP1,GOLGA2,SNCA,NDEL1,RCC2,RABGAP1,PDE4B,ADNP,CCDC88A,PPARGC1A,GAPDH,CRYAB,RPS3,AGTPBP1,IFT74,KIF3A,KIF24,IFT81,KIF26B,TERF1,BLOC1S2,KIF1B,KIF3B,KIF1A,KIF3C,KIF2C,KIF5A,KIF26A,CENPE,APC,CHD4,ZNF207,MAP1LC3A,GABARAPL1,SIRT2,MAP1S,MAP1B,FEZ1,KIF13B,DST,CAMSAP3,BRSK1,PPP5C,RAB11A,NUSAP1,CLASP2,MACF1,RAE1,WDR43,MARK4,CLIP1,NDE1,MAPRE2,NUMA1,EML1,TUBGCP6,CENPJ,KIAA13…
+/-	5318	Ractome	REACTOME_SIGNALING_BY_WNT	31	4601	65	17473	0.000174	1	1.81119	PSMA4,PSMC5,PSMA7,PSMB1,PSMB8,PSME4,PSMD10,PSMB6,PSMB7,BTRC,PSMB9,PSMD13,PSMC1,PSMD3,PSMB2,PSMD11,SKP1,PSMD12,PSMC3,PSMB4,PSMD14,UBA52,AXIN1,FAM123B,APC,PPP2CB,PPP2R1B,PPP2R5C,CSNK1A1,PPP2R1A,PPP2R5B
+/-	5318	GO-BP	GO_REGULATION_OF_TRANSCRIPTION_FROM_RNA_POLYMERASE_II_PROMOTER	534	4601	1784	17473	0.000175	1	1.13674	EGLN3,EGLN2,FGF10,EZR,NEDD4L,RYR2,CAMK2D,BCL6,ABL1,ARHGEF2,SIX4,RHOQ,NCK2,CALR,CUL3,ARRB1,DLG1,MEF2A,PRKAR1A,JMY,GPER,ADCYAP1,RAF1,SNCA,WNT5A,PSMC5,PRKCB,PIK3R1,EP300,PSMD10,CRK,UBC,PSMC1,HMGB1,UBE2D3,PIK3R2,TMEM173,RELA,PSMC3,UBE2D2,CD36,DDX58,MAPK3,CHUK,NFKBIA,UBA52,DAXX,AXIN1,CD81,FGF2,TP73,MAP2K5,TGFB3,BMP4,GREM1,VEGFA,TXN,PDGFB,INHBA,SMAD2,ACVR2A,BMPR2,CEBPB,CTNNBIP1,SERPINF2,HIF1A,NUPR1,HNR…
-/+	4157	GO-BP	GO_REGULATION_OF_TRANSFERASE_ACTIVITY	233	3487	946	17473	0.000176	1	1.23419	MAPKAPK2,ACE,ADCY3,PRKCZ,EMP2,TTN,PPP1R9A,ABI1,LIMK1,ABL1,KRAS,MARCKS,ARHGEF5,PDGFRA,SRC,PROX1,PTK2B,CDC42,TAOK2,CDK5,TNXB,ADCY2,CALM1,ADCYAP1,RAF1,PLK1,UBE2S,CDKN1B,CASP3,BAD,NOD1,NKX3-1,RASGRP1,EPHA1,PSMC5,PSMA7,UBB,PSME4,PSME1,PRKCD,IKBKG,CD4,PAK2,PSMB9,PSMF1,PSMD13,CUL1,PSMD9,PSMC4,PSMD11,HMGB1,PSMA3,PIK3R2,VAV2,ADAM8,PSMD7,PSMC3,UBE2D1,PSME3,PSMD8,TNFAIP3,MAP3K7,UBA52,MAP3K9,SPAG9,ERN1,MAP3K…
+/-	5318	GO-BP	GO_REGULATION_OF_CYTOPLASMIC_TRANSPORT	162	4601	481	17473	0.000176	1	1.27904	TOR1A,FKBP1A,FKBP1B,STX1A,NF1,TBC1D20,RHOA,BRSK2,FLNA,MICALL2,EZR,MYO5A,RYR2,CAMK2D,ANK2,ABL1,SRC,PTK2B,CDK5,RAC2,CORO1A,CAPN3,GPER,ATP1A2,SLC8A1,CALM1,SNCA,ASPH,CYLD,PIK3R1,EP300,MAPK1,PSMD10,PSMB7,PRKCD,CD4,PTPN6,TLR7,PRKCQ,UBE2D3,PIK3R2,PRKACA,TMEM173,CD36,DDX58,HSP90AA1,MAPK3,NFKBIA,AXIN1,P2RX7,TGFB3,BMP4,GREM1,GAS6,TXN,SIRT1,DNM1,IL18R1,TGFB1,HES1,GPR26,TRIP6,THRA,HYAL2,NUP62,TP53,GSK3B,INSI…
+/-	5318	GO-BP	GO_CELL_CYCLE_G2_M_PHASE_TRANSITION	56	4601	138	17473	0.000178	1	1.54108	PAFAH1B1,BRSK2,YWHAE,CALM1,BTRC,UBC,SKP1,PRKACA,HSP90AA1,UBA52,PLCB1,CCNB1,SKP2,CEP41,LATS1,CEP164,PCM1,CSNK1D,TERF1,ACTR1A,DCTN1,DYNC1H1,OPTN,FBXL7,PPP2R1A,PPP2R2A,CDK2,HAUS7,CCP110,AKAP8L,NES,ARPP19,CCNH,FGFR1OP,AZI1,PPP1R12A,CEP63,ENSA,TAF2,TUBB,PPP1R12B,NDE1,HAUS2,TUBB4A,CCNY,CENPJ,CEP76,CDKN2B,SSNA1,HAUS6,CSRP2BP,CEP78,CEP57,CDC25B,CSNK1E,MAPRE1
+/-	5318	GO-BP	GO_MULTICELLULAR_ORGANISMAL_SIGNALING	51	4601	123	17473	0.000181	1	1.57464	FKBP1B,CHRM5,PAFAH1B1,CXADR,CACNB2,GJC1,GJA5,NUP155,SCN4B,RYR2,CAMK2D,SCN3B,SCN1B,CACNA2D1,MYH14,ANK2,MEF2A,GPER,NRCAM,ATP1A2,ANK3,P2RX1,CACNA1G,SLC8A1,KCNMB4,ATP1A1,CACNA1I,SCN2A,CNTNAP1,GRIK2,YWHAE,CACNA1D,KCNA1,ATP1B1,SCN8A,CACNB3,PRKACA,SPTBN4,NFASC,ATP1B2,CTNNA3,CACNB1,CACNA2D2,CACNG8,CACNG4,CACNG3,KCNIP4,KCNJ4,KCND3,KCNIP3,KCNK1
+/0	4008	GO-BP	GO_TELENCEPHALON_DEVELOPMENT	69	3528	228	17473	0.000183	1	1.49883	NF1,PSEN1,PAFAH1B1,MYH10,SRGAP2,RAN,CDK5,SLC8A1,YWHAE,KCNA1,CASP3,ROBO1,BAD,BAX,NDEL1,TSC1,BMP4,EGFR,INHBA,HES1,NUMBL,ASCL1,GRIN1,BBS2,SLITRK5,CHD7,CNTN2,LRP1,H2AFX,PLCB1,ATIC,ZEB2,SMO,SLIT2,ERBB4,SECISBP2,SRD5A1,HPRT1,C16orf45,SOCS7,KDM2B,MKKS,KAT2A,LHX2,FEZF2,NEFL,SLIT3,ROBO2,NRGN,PTPRZ1,TNR,NEFH,CRTAC1,RTN4,UBA6,PTPRS,NME1,EPHA5,UQCRQ,FBXO45,CSF1R,DCLK2,ARX,BTBD3,TACC2,GNG12,PHLPP2,CCDC85C,EZH1
+/-	5318	GO-BP	GO_CELLULAR_RESPONSE_TO_ENDOGENOUS_STIMULUS	315	4601	1008	17473	0.000186	1	1.18677	FKBP1A,EGLN2,ACACA,VAMP2,ADCY3,RHOA,FGF10,KIT,PRKCZ,EZR,MYO5A,RYR2,AIF1,ZYX,AQP1,PPP1R9B,ABL1,ARHGEF2,RHOQ,CALR,SRC,BCAR1,PRKCI,CORO1A,SORBS1,PRKAR1A,CORO1B,RAB13,GPER,ATP1A2,SLC8A1,ATP1A1,CACNA1H,CRHR1,GNAS,ADCY2,ADCYAP1,ADCY6,ADCY9,ADCY7,SNCA,CASP9,BAD,WNT5A,TBC1D4,CTSB,PIK3R1,EP300,MAPK1,PRKCD,GRB2,UBC,UBE2D3,PIK3R2,PTK2,PRKACA,PRKACB,PIK3CA,RELA,CD36,SYK,MAPK3,PDE4B,UBA52,DAXX,CD81,FGF2,TGFB3…
+/0	4008	GO-BP	GO_NEURON_PROJECTION_MORPHOGENESIS	111	3528	402	17473	0.000186	1	1.36753	RAB3A,STXBP1,PAFAH1B1,PAK1,BRSK2,DTNBP1,KIAA1598,MYH10,SCN1B,SRGAP2,EPB41L3,EVL,FMN1,COBL,KRAS,VASP,CDK5,ANK3,CNTNAP1,ADCY1,CCK,ROBO1,NDEL1,HRAS,PAK3,GRB2,KIDINS220,MAPK8IP2,EFNA5,EIF2AK4,NUMBL,CDH11,NRXN1,NLGN3,SPTBN4,MAPT,SLITRK5,UCHL1,EPHA4,NRXN3,APP,CHL1,CNTN2,PRELP,ZEB2,PLXND1,SLIT2,EFNB2,SDC2,FMOD,HPRT1,DICER1,NFASC,BMP7,PLXNA2,NOTCH1,FZD3,NRP2,CELSR3,LHX2,KIF26B,DAG1,FEZF2,CELSR2,NEFL,PARD…
+/-	5318	GO-BP	GO_ORGANELLE_ASSEMBLY	166	4601	495	17473	0.000187	1	1.27356	TBPL1,TBC1D20,PVRL2,AGFG1,TMF1,PAFAH1B1,RHOA,FLNA,EZR,MYH10,ACTC1,NEBL,WDR1,MYOZ1,MYLK3,SIX4,PDGFRA,OBSL1,FHOD3,RACGAP1,CORO1A,MEF2A,PRKAR1A,CAPN3,RAB1A,GOLGA2,RPS27L,ARHGEF10,LSM14A,P2RX7,RAB8B,SH3PXD2B,NRXN1,SHANK3,BBS2,NRXN2,RC3H1,ANLN,RPL10,MRPS7,RPS3,RPL24,EIF2A,MRPL20,EFTUD1,RPS10,RPL11,RPL6,CCDC41,PKHD1,CEP89,DZIP1L,EHD1,CEP41,ARL6,BBS7,RSPH1,CCDC40,BBIP1,ATP6V0D1,DISC1,IFT74,RFX4,CEP164,W…
-/+	4157	GO-BP	GO_POSITIVE_REGULATION_OF_EXCITATORY_POSTSYNAPTIC_POTENTIAL	12	3487	21	17473	0.000188	1	2.86337	RIMS1,PRKCZ,PTK2B,NRXN1,SHANK1,GRIN1,NLGN3,NETO1,NLGN2,DLG4,NLGN1,STX1B
+/-	5318	GO-BP	GO_GOLGI_VESICLE_TRANSPORT	113	4601	319	17473	0.000189	1	1.34525	VAMP2,TBC1D20,SPTAN1,MYO5A,ANK2,CUL3,PRKCI,RACGAP1,ANK3,RAB1A,GOLGA2,TBC1D14,GAS6,SPTBN4,BBS2,TAPBP,COL7A1,KIF3A,DYNC2LI1,TMED2,BBS1,CSNK1D,VPS54,ATP9A,ATP8A1,KIF3B,RAB35,SAR1B,KIF3C,BCAP31,SEC24D,AP2A1,DCTN1,SEC31A,DCTN5,DYNC1H1,SEC24A,KIF2C,DYNC1LI2,KIF5A,KIF26A,CENPE,DCTN4,KLC2,SORT1,RAB1B,VAMP7,OPTN,GRIA1,GOLPH3,F10,CTSZ,MCFD2,LMF1,TMEM115,COG3,USE1,NBAS,CD59,GBF1,CNIH2,MACF1,PICK1,PROS1,RP2,…
+/-	5318	GO-BP	GO_CELL_COMMUNICATION_BY_ELECTRICAL_COUPLING	11	4601	15	17473	0.00019	1	2.78495	FKBP1B,GJA5,RYR2,DBN1,ATP1A2,SLC8A1,ATP1A1,KCNA1,ATP1B1,PRKACA,ATP1B2
+/0	4008	GO-BP	GO_MICROTUBULE_BASED_PROCESS	139	3528	522	17473	0.00019	1	1.31881	APBA1,PAFAH1B1,DTNBP1,SRGAP2,RAN,OBSL1,CDC42,DLG1,RACGAP1,SPIRE2,CLN3,RAB1A,RASGRP1,NDEL1,ARHGEF10,BCAS3,TPX2,PPP2R3C,MAPT,BBS2,UCHL1,APP,CNTN2,BLOC1S1,OPA1,CRYAB,WDR19,PCM1,KIF3A,E2F4,NEURL,IFT122,SSX2IP,SDCCAG8,TTLL5,KIAA1377,NME5,CSNK1D,CCDC151,IFT81,DYNC2H1,KIF26B,DAG1,BLOC1S2,KIF4A,AP3S1,AP3D1,NEFL,KIF1A,AP3B2,KIF3C,AP2M1,DYNC1I1,DCTN1,AP2A2,KLC1,DYNC1H1,DYNC1LI2,KIFAP3,AP2B1,KLC2,ARL2,KPNB1…
+/0	4008	GO-BP	GO_MRNA_PROCESSING	118	3528	432	17473	0.000191	1	1.35281	RBM38,HNRNPA0,ERN1,PPARGC1A,APP,HNRNPM,SLU7,PQBP1,SFSWAP,CELF4,PCBP2,PTBP1,PABPC1,EFTUD2,SRPK2,CDK7,THRAP3,SNW1,ALKBH5,LSM4,NOVA1,PNN,PRPF19,KHSRP,PPP1R8,PRPF18,LSM7,PAPD4,LSM1,LSM5,RBM8A,LGALS3,TXNL4A,AKAP8L,SUPT5H,CCNH,PRPF40A,SON,SLBP,TXNL4B,PDCD7,SMNDC1,CTNNBL1,PUF60,THOC2,CELF3,SART3,GTF2H4,LUC7L,ADAR,SRSF10,RBM22,SNRPD3,FAM103A1,SETX,ISY1,SF1,SNRNP200,DDX1,YBX1,PLRG1,POLR2B,POLR2E,POLR2L,DD…
+/0	4008	GO-MF	GO_MOLECULAR_FUNCTION_REGULATOR	325	3528	1353	17473	0.000191	1	1.18966	HSPH1,FKBP1B,DRD4,STX1A,NF1,RAB3A,AGFG1,BRSK2,KIT,ARAP1,WASL,GPD1L,NEDD4L,CAMK2D,SCN1B,FGF12,SRGAP2,ARHGEF11,ARHGEF17,DOCK2,PDGFRA,CYTH2,ELMO1,CDK5,RAC2,DLG1,PPARGC1B,PFN2,RACGAP1,PRKAR1A,IQSEC1,CAPN3,FGD5,KCNMB4,YWHAE,ADRB1,DNAJA3,COL4A3,VCP,CASP3,BAD,BCL2L13,NGFRAP1,MAPK9,RASGRP1,RUNDC1,TBC1D15,TBC1D30,TBC1D5,TBC1D9,RASGRF1,ARHGEF10,SGSM1,TBC1D1,RALGAPB,BCAS3,TSC1,TBC1D4,TBC1D12,TBC1D9B,PRKCB,P…
+/-	5318	GO-CC	GO_ENDOPLASMIC_RETICULUM_PART	359	4601	1163	17473	0.000193	1	1.17228	TOR1B,TOR1A,FKBP1A,FKBP1B,PNPLA8,ARL6IP5,TBC1D20,RHOA,DTNBP1,GJC1,RYR2,CAMK2D,CALR,FMN2,RHOG,DLG1,GPER,CLN3,RAB1A,COL4A3,ASPH,BOK,RASGRP1,WNT5A,PIK3R1,PLD2,CD4,SCARA3,UNC93B1,TLR7,HLA-DPA1,TMEM173,ERN1,PTPLAD1,OSBPL8,GAS6,PDGFC,PDGFB,FITM2,HLA-E,TAP2,TAP1,GRM6,CYP17A1,EDN1,RPN2,SERP1,CANX,FDFT1,INSIG2,LPIN2,AGPAT6,MSMO1,LPIN1,NSDHL,SPTLC2,SQLE,C14orf1,CEPT1,CDS1,PCYT1B,INSIG1,ACER3,SC5DL,PCYT1A,C…
+/-	5318	GO-MF	GO_UBIQUITIN_LIKE_PROTEIN_LIGASE_BINDING	96	4601	264	17473	0.000194	1	1.38096	CCT2,RALA,CALR,CUL3,ARRB1,TRIOBP,PRKAR1A,GRIK2,YWHAE,UBE2S,BID,PRKACA,TMEM173,PRKACB,RELA,NFKBIA,DAXX,AXIN1,TRAF4,PRKAR2A,SMAD2,CEBPB,HIF1A,SMAD7,SPG20,PPARGC1A,TPI1,TP53,GSK3B,CBS,PCBP2,SLC25A5,MFN2,RPA2,SMAD5,PIAS1,BECN1,DNM1L,UBE2K,FHIT,BAG6,CUL4A,MDM2,MAP1LC3A,GABARAPL1,AMBRA1,TRIM28,USP2,DBT,UBE2G2,UBE2J1,DLG3,KDM4A,RFFL,FAF1,UBE2H,YOD1,UBE2L3,DNAJB2,NPLOC4,UBE2A,UBE2G1,USP7,HM13,RBX1,SPOP,U…
+/0	4008	GO-BP	GO_CELL_CYCLE_G2_M_PHASE_TRANSITION	46	3528	138	17473	0.000195	1	1.65089	PAFAH1B1,BRSK2,YWHAE,SKP1,HSP90AA1,PRKAR2B,TPX2,PLCB1,HMMR,SKP2,PCM1,SDCCAG8,CSNK1D,TERF1,USH1C,CDK7,ACTR1A,DCTN1,DYNC1H1,OPTN,CDK2,ODF2,AKAP8L,TUBA4A,NES,ARPP19,HAUS5,CCNH,FGFR1OP,AZI1,CEP63,ENSA,TAF2,PPP1R12B,TUBB4A,CEP70,CCNY,SSNA1,HAUS6,YWHAG,CSRP2BP,CEP78,TUBB4B,CEP57,MAPRE1,HAUS1
0/+	940	GO-BP	GO_ORGANIC_CYCLIC_COMPOUND_CATABOLIC_PROCESS	37	809	427	17473	0.000195	1	1.87151	KYNU,UBA52,CYP3A4,APOE,CYP46A1,ALDH1L1,DAO,RPL10,EIF4E,RPL10A,RPL37A,RPL8,RPL29,RPL24,RPL31,RPL41,RPL19,EIF4B,RPL37,RPS16,HSD17B11,HMGB2,EPHX2,UNG,PDE4A,PDE7B,NUDT16,C6orf108,LSM3,NT5C3L,ZCCHC6,DIS3,UPF3B,ISG20,DCP2,ALLC,RNH1
+/-	5318	GO-BP	GO_SINGLE_ORGANISM_BIOSYNTHETIC_PROCESS	409	4601	1340	17473	0.000196	1	1.15913	DLD,MRPS36,ALDH4A1,PDHX,ACLY,PMVK,MVK,ACACB,ACACA,PNPLA8,TBPL1,ADCY3,FGF10,GPD1L,MYO5A,AQP1,PIP5K1C,P2RX1,CACNA1H,ADCY2,ADCY6,ADCY9,ADCY7,PIK3R1,PLD2,GRB2,UBC,PIK3R2,PLA2G6,PIK3CA,INPP5D,SYK,UBA52,PTPLAD1,PLCE1,P2RX7,FGF2,FRS2,LPL,FITM2,PIK3CG,TGFB1,NPR3,PPARGC1A,PPARD,AACS,BDH1,ENO1,PGM1,GAPDH,GCK,TPI1,AMPD3,CYP17A1,CRH,ABAT,AKT1,RGN,MPO,EDN1,EEF2,ARG1,G6PD,ACHE,FDFT1,GGPS1,SLC44A1,INSIG2,IP6K3,…
+/-	5318	GO-BP	GO_ESTABLISHMENT_OF_CELL_POLARITY	39	4601	88	17473	0.000197	1	1.68305	PAFAH1B1,BRSK2,FGF10,RICTOR,RAP2A,PRKCZ,MYH9,EZR,PTK7,ARHGEF11,ARHGEF2,PRKCI,NDEL1,WNT5A,SCRIB,STK11,PTK2,MARK2,HES1,GSK3B,SHH,AMOTL1,UST,EPHB1,KIF26B,SPRY2,MAP1B,MSN,GOLPH3,GBF1,SNX27,BRSK1,WDR43,DYNLT1,NDE1,NUMA1,GPSM2,WWC1,FRMD4A
+/0	4008	GO-BP	GO_SUBSTANTIA_NIGRA_DEVELOPMENT	20	3528	45	17473	0.000198	1	2.20118	CDC42,YWHAE,MBP,G6PD,PADI2,CKB,BASP1,ATP5F1,ATP5J,COX6B1,NDUFS3,RAD1,SUDS3,ZNF148,YWHAQ,CCDC14,TTBK1,SYNGR3,ZNF430,INA
+/0	4008	GO-CC	GO_PERIKARYON	38	3528	108	17473	0.000198	1	1.7426	GOT2,KIAA1598,AIF1,CRHR2,CDK5,GRIK2,KCNA1,KCNA2,CCK,OPRM1,GRIK3,OPRK1,ENO2,EPHA4,ENDOG,GNRH1,PTPRN,TMEM100,NEURL,OLFM1,PI4K2A,NEFH,KCNAB1,CTNND2,PDE9A,KCNK1,CPNE6,GRIA3,PPP5C,TOP1,NGB,PCSK2,DRP2,FMR1,RBFOX3,CPNE5,TTLL7,DDN
-/0	1997	GO-MF	GO_PHOSPHOLIPID_BINDING	55	1638	360	17473	0.0002	1	1.62972	TIRAP,APBA1,ACTN2,VIL1,IQGAP2,RLTPR,SNCA,BAD,RASGRP1,BTK,LPAR3,GAS6,CCDC88A,RS1,FAM123B,SPTBN4,SPTBN2,PEMT,APOC1,APOB,PLCD1,PARD3,PHLDA3,ING2,MAP1LC3A,ATP13A2,WDR45L,VPS36,TECPR1,GOLPH3,ANXA9,JPH2,SYT17,SYT4,SYT3,SYTL5,SYT12,PAFAH2,KCNJ1,SNX27,BIN2,PLEKHF1,HIP1R,IQGAP1,ASAP1,DENND1A,ARAP3,PXK,DAPP1,SNX21,SNX12,ARHGAP44,MCF2L,PASK,PSD
+/-	5318	GO-BP	GO_ANTIGEN_PROCESSING_AND_PRESENTATION_OF_PEPTIDE_ANTIGEN_VIA_MHC_CLASS_I	40	4601	91	17473	0.000203	1	1.6693	CALR,PSMA4,PSMC5,PSMA7,PSMB1,PSMB8,PSME4,PSMD10,PSMB6,PSMB7,PSMB9,PSMD13,PSMC1,PSMD3,PSMB2,PSMD11,PSMD12,PSMC3,PSME3,CD36,PSMB4,PSMD14,HLA-E,TAP2,TAP1,CANX,ABCB9,TAPBP,B2M,SAR1B,HLA-G,HLA-F,BCAP31,SEC24D,CYBB,HLA-A,CYBA,SEC31A,SEC24A,LNPEP
0/+	940	GO-BP	GO_CELLULAR_RESPONSE_TO_STEROID_HORMONE_STIMULUS	23	809	218	17473	0.000203	1	2.27872	CRHR2,SRC,ATP1A2,ATP1A1,CASP9,BCAS3,ZNF703,THRA,CRH,SERPINF1,IGF1,RXRA,KDM3A,MED16,UBE3A,NPAS4,ELK1,FECH,CCDC62,H2AFZ,WBP2,NR3C2,TRIP4
-/+	4157	GO-BP	GO_REGULATION_OF_NERVOUS_SYSTEM_DEVELOPMENT	189	3487	750	17473	0.000205	1	1.26275	FKBP1B,SYT1,RIMS1,PTK7,PPP1R9A,RUFY3,LIMK1,ABL1,SIX4,MARCKS,PROX1,PTK2B,CDK5,ITPKA,DBN1,NRCAM,CHRNB2,ADCYAP1,RET,NDEL1,RELA,NCKIPSD,SPAG9,MAP2K1,MAP2K2,EFNA1,IL1B,CDK1,BMP2,EGF,BMP4,MARK2,NRG3,EFNA5,CCDC88A,TGIF2,BMPR2,PTGER3,LIG4,TGFB1,HES1,CSF1,MECP2,NRXN1,PARK2,SHANK1,GRIN1,NLGN3,MAPT,CEND1,CCL5,CX3CL1,GNRH1,TRPC6,P2RY2,ATP8A2,SCARF1,DNMT3B,DCT,PQBP1,SMO,SEMA5B,SHH,SEMA4G,SLIT2,SEMA6D,SEMA3A,C…
-/0	1997	GO-BP	GO_POSITIVE_REGULATION_OF_MACROPHAGE_CHEMOTAXIS	6	1638	11	17473	0.000205	1	5.81851	TNFSF18,CSF1,CCL5,CX3CL1,RARRES2,CMKLR1
-/+	4157	GO-BP	GO_CELLULAR_RESPONSE_TO_STRESS	367	3487	1565	17473	0.000206	1	1.17508	RBM38,TARDBP,MAPKAPK2,EGLN3,BRSK2,ATXN3,ABL1,MTSS1,PDGFRA,SRC,PTK2B,TAOK2,CHRNA4,KCND2,PLK1,CDKN1B,CASP9,CIDEB,BID,VCP,CASP3,BAD,CRADD,CASP2,NOD1,APAF1,BCL2L11,NKX3-1,PSMC5,RELB,UBB,NFATC2,PSME4,PRKCD,IKBKG,GRB2,CUL1,PSMC4,HMGB1,UBE2D3,PIK3R2,STOML2,ADAM8,RELA,PSMC3,UBE2D1,CD36,IRAK4,TNFAIP3,CHUK,NFKBIA,MAP3K7,UBA52,MAP3K9,SPAG9,ERN1,MAP3K2,MAP3K11,MAPK8IP3,ERCC6,MAP4K1,MAP2K1,PEA15,CDK1,MAPK10,M…
+/0	4008	GO-BP	GO_GOLGI_VESICLE_TRANSPORT	91	3528	319	17473	0.000206	1	1.41283	VAMP2,WHAMM,MYO5A,ANK2,RACGAP1,ANK3,RAB1A,VCP,GAS6,CTSC,SPTBN4,BBS2,KIF3A,CSNK1D,DYNC2H1,ATP9A,KIF4A,AP3B2,SEC23A,KIF3C,BCAP31,SEC24D,DYNC1I1,DCTN1,SEC31A,KLC1,DCTN5,DYNC1H1,SEC24A,DYNC1LI2,KIFAP3,DCTN4,KLC2,GOPC,NAPA,SORT1,LAMP1,UVRAG,VPS41,OPTN,GRIA1,GOLPH3,STX4,MCFD2,COG6,CREB3L2,NSF,F5,CNIH2,MACF1,PPP6C,BCAP29,PROS1,EPS15,RP2,SCFD1,TMED10,EXOC2,VAMP4,RANGRF,RAB6B,COPZ2,ARL1,RAB26,GCC2,RER1,SE…
-/+	4157	GO-MF	GO_IDENTICAL_PROTEIN_BINDING	290	3487	1209	17473	0.00021	1	1.20195	GOT2,TIRAP,TARDBP,ALDH4A1,KYNU,SYT1,PVRL2,CDC42BPA,MYH9,ACTN2,TTN,DES,KCNJ2,CAMK2D,WAS,VIL1,PPP1R9A,NISCH,ATXN3,TRIP10,FLNB,MTSS1,PDGFRA,KCTD13,CDC42,CORO1A,CORO1B,HCN4,RAF1,CIDEB,VCP,TRADD,NLRC4,NOD1,APAF1,RASGRP1,PSMA7,IKBKG,CD4,PAK2,GRB2,PSMD7,RELA,PSME3,CHUK,NFKBIA,MAP3K9,ERN1,MAP3K11,C1QTNF2,ERP29,TGFB3,BMP4,EGFR,MAP3K12,CCDC88A,PDGFB,INHBA,B4GALT1,APOC2,LILRB1,ORAI1,CTSC,CADM1,MSH2,TGFB1,HE…
+/-	5318	GO-BP	GO_GLYCEROPHOSPHOLIPID_METABOLIC_PROCESS	106	4601	297	17473	0.000212	1	1.35539	PNPLA8,PAFAH1B1,PLCD4,FGF10,KIT,GPD1L,PDGFRA,PIP5K1C,PIK3R1,PLD2,GRB2,PIK3R2,CD86,PLA2G6,PIK3CA,INPP5D,FGF2,FRS2,PDGFB,PIK3CG,MECP2,ACHE,SLC44A1,IP6K3,CHKA,LPIN2,AGPAT6,IMPA2,SLC44A3,PGP,LPIN1,CEPT1,SLC27A1,CDS1,PCYT1B,SLC44A2,IMPAD1,PCYT1A,MTMR7,ENPP2,INPP1,INPP5J,PLA2G4C,LPCAT3,INPP5B,PLA2G12A,INPP4B,LPCAT4,PLCB1,DPM1,DPM2,PLA2G16,DBI,PLBD1,IP6K2,PNPLA6,PTDSS2,SERINC5,PLA1A,SERINC3,ALDH5A1,KITL…
+/-	5318	GO-CC	GO_GOLGI_CISTERNA_MEMBRANE	34	4601	74	17473	0.000214	1	1.74487	ARAP1,GOLGA2,FUT7,ST3GAL4,ST3GAL1,ST6GAL1,B3GALT6,B4GALT2,B4GALT6,CHSY1,PSENEN,TMED2,PITPNM1,RAB21,SAR1B,BCAP31,SORT1,GOLPH3,FUT8,FUT9,NAGPA,CANT1,TMEM115,GAL3ST2,GALNT1,COG3,UXS1,SCFD1,GOLGA1,TMED3,ASAP2,NUCB1,MOB4,GOLGA8A
+/-	5318	Ractome	REACTOME_DOWNSTREAM_SIGNALING_EVENTS_OF_B_CELL_RECEPTOR_BCR	42	4601	97	17473	0.000214	1	1.64434	RICTOR,CDKN1B,CASP9,BAD,RASGRP1,PSMA4,PSMC5,PSMA7,PRKCB,PSMB1,PSMB8,PSME4,PSMD10,PSMB6,PSMB7,BTRC,PSMB9,PSMD13,PSMC1,PSMD3,PSMB2,PSMD11,SKP1,NRAS,PSMD12,RELA,PSMC3,PSMB4,CHUK,NFKBIA,PSMD14,UBA52,AKT1,RPS6KB2,TSC2,FOXO3,MDM2,FOXO4,PHLPP1,AKT1S1,MAPKAP1,RASGRP3
+/0	4008	GO-BP	GO_PROTEIN_COMPLEX_BIOGENESIS	276	3528	1132	17473	0.000214	1	1.20754	CCT2,ACACB,AASS,SNAP25,SLC1A1,APBA1,SYT1,VAMP2,MIP,GLS,CASC5,WASL,TTN,TNNT2,CAMK2D,AIF1,EVL,COBL,VASP,ARPC4,PTK2B,RACGAP1,CAPN3,MSRB2,KCNA1,KCNA2,RAF1,RAB1A,UBE2S,BID,VCP,TRAF2,BAD,ANP32B,BAX,RASGRP1,NDEL1,ARHGEF10,TSC1,CYLD,HRAS,EP300,PSMD10,TRIM5,PSMD4,HSP90AA1,CREBBP,TNFAIP3,SPAG9,DAXX,P2RX7,TPX2,CAB39,MAPK8IP2,PDGFC,EFNA5,SMAD2,ACVRL1,NUPR1,CTSC,TGFB1,HES1,DLG5,PPARGC1A,PFKM,PFKL,NRXN1,GRIN1,…
+/0	4008	GO-CC	GO_POSTSYNAPTIC_MEMBRANE	63	3528	205	17473	0.000214	1	1.52204	DTNBP1,ANK2,SRGAP2,CDK5,DLG1,ANK3,GRIK2,DNAJA3,SCRIB,ADORA1,GRM3,CHRM2,GRIK3,NLGN4X,GRIN1,SHANK2,GABRG2,EPHA4,GRIN2A,CBLN1,NEURL,DAG1,GRIP1,GABRB3,GABRA2,GABRA1,GOPC,PTPRZ1,GRID1,GRIA1,PJA2,ATAD1,LRRTM1,LRFN3,CLSTN2,NLGN1,MPDZ,IL1RAPL1,SRCIN1,DLG3,GPHN,KCNJ4,FBXO45,PICALM,CHRNB3,HTR3A,CNIH2,GABBR2,DLGAP1,GRIA3,GRIA2,GRIA4,LIN7A,SHC4,LRRC4,AKAP1,DRP2,UTRN,LRRC7,ARHGAP32,PSD3,SH2D5,PRR7
-/+	4157	GO-BP	GO_REGULATION_OF_CELL_CYCLE	233	3487	949	17473	0.000215	1	1.23028	STAT5B,RBM38,ANGEL2,TARDBP,TRIM36,CAMK2D,BCR,ABL1,KIF23,SRC,PROX1,CDC42,CDK5,CALM1,ADCYAP1,PLK1,CDKN1B,BID,CASP3,BAD,CRADD,CASP2,BCL2L11,NKX3-1,SCRIB,PSMC5,PSMA7,UBB,PSME4,PSME1,PSMB9,PSMF1,PSMD13,CUL1,PSMD9,PSMC4,PSMD11,PSMA3,PSMD7,PSMC3,UBE2D1,PSME3,PSMD8,TNFAIP3,UBA52,ERN1,MAP2K1,IL1B,CDK1,BMP2,EGF,BMP4,EGFR,STRADA,CLSPN,TPX2,GAS6,TOM1L1,PDGFB,PRKAG2,FAM58A,INHBA,NUPR1,GRK5,LILRB1,MSH2,TGFB1,H…
-/+	4157	GO-BP	GO_G2_DNA_DAMAGE_CHECKPOINT	16	3487	33	17473	0.000218	1	2.42953	MAPKAPK2,TAOK2,PLK1,CDK1,CLSPN,ATM,MRE11A,CCNA2,FOXN3,BLM,FOXO4,SYF2,TAOK3,NEK6,FANCI,PLK5
-/+	4157	GO-MF	GO_PHOSPHATIDYLSERINE_BINDING	16	3487	33	17473	0.000218	1	2.42953	SYT1,SCIN,MARCKS,RASGRP1,HMGB1,OSBPL8,GAS6,RS1,PLCD1,AXL,JPH2,SYT3,SYTL2,CPNE6,CPNE1,MARK1
+/-	5318	GO-BP	GO_REGULATION_OF_MEMBRANE_POTENTIAL	120	4601	343	17473	0.000218	1	1.32862	FKBP1B,DLD,DRD4,RIMS1,SLC1A6,SLC17A7,STX1A,KCNJ10,ARL6IP5,PRKCZ,CACNB2,GJC1,GPD1L,NEDD4L,GJA5,NUP155,SCN4B,RYR2,CAMK2D,SCN3B,SCN1B,SNTA1,CACNA2D1,MYH14,ANK2,WDR1,ABL1,SRC,PTK2B,CDK5,DLG1,GPER,CACNA1B,NRCAM,ATP1A2,ANK3,P2RX1,CACNA1G,SLC8A1,KCNMB4,ATP1A1,CACNA1I,CLN3,SCN2A,CNTNAP1,GRIK2,YWHAE,CACNA1D,KCNA1,ATP1B1,CACNA1H,NALCN,SCN8A,ADCYAP1,SNCA,BAD,PMAIP1,CACNB3,P2RX7,ADORA1,PPP2R3C,MAPK8IP2,GRIK3…
-/+	4157	GO-BP	GO_CEREBELLAR_CORTEX_MORPHOGENESIS	15	3487	30	17473	0.000222	1	2.50545	PROX1,CDK5,MAP2K1,NRXN1,SPTBN2,CEND1,SMO,ATP2B2,GRID2,GLI2,LDB1,CBLN1,FAIM2,MTPN,KNDC1
-/+	4157	GO-BP	GO_REGULATION_OF_VASCULAR_PERMEABILITY	15	3487	30	17473	0.000222	1	2.50545	ABR,BCR,MYLK3,SRC,UCN,ANGPT1,CTNNBIP1,TGFB1,SLIT2,TACR2,NPR1,ARHGAP35,VEGFB,PDE2A,PDE3A
+/0	4008	GO-BP	GO_NEGATIVE_REGULATION_OF_SYNAPTIC_TRANSMISSION	25	3528	62	17473	0.000223	1	1.99704	NF1,STXBP1,S1PR2,PTK2B,GRIK2,GNAI2,ADORA1,ADNP,NPY2R,GRIK3,NLGN4X,NLGN3,SHANK2,PCDH17,ACHE,CELF4,TNR,GRIA1,SLC24A2,ATAD1,PLK2,ABHD6,KCNQ4,CNIH2,FMR1
+/0	4008	GO-BP	GO_CELL_PART_MORPHOGENESIS	164	3528	633	17473	0.000231	1	1.28315	RAB3A,STXBP1,PAFAH1B1,PAK1,BRSK2,PARVA,DTNBP1,KIAA1598,MYH10,SCN1B,WASF2,SRGAP2,EPB41L3,EVL,FMN1,COBL,KRAS,VASP,CDK5,ANK3,CNTNAP1,ADCY1,RAB1A,CCK,ROBO1,BAX,NDEL1,HRAS,PAK3,GRB2,KIDINS220,MAPK8IP2,EFNA5,EIF2AK4,RAB8B,NUMBL,CDH11,NRXN1,NLGN3,SPTBN4,MAPT,BBS2,SLITRK5,UCHL1,EPHA4,NRXN3,APP,CHL1,CNTN2,PANK2,PRELP,PQBP1,ZEB2,PLXND1,SLIT2,EFNB2,SDC2,FMOD,HPRT1,CCDC41,PKHD1,DICER1,KIAA1009,ARL6,BBS7,ATP6…
+/-	5318	GO-MF	GO_TRANSCRIPTION_FACTOR_BINDING	174	4601	524	17473	0.000232	1	1.26105	FLNA,TRIM32,ARHGEF2,ARRB1,ADD1,MEF2A,TNFRSF10A,MAPK9,PSMC5,PIK3R1,EP300,MAPK1,PSMD10,PSMC1,HMGB1,TMEM173,RELA,PSMC3,NFKBIA,MAP3K10,DAXX,TP73,SMAD2,CEBPB,HIF1A,HNRNPK,SIRT1,ERCC1,HES1,ZNF703,TRIP6,ATF2,ZNF516,PPARGC1A,PPARD,THRA,ASCL1,MECP2,BBS2,JUND,RXRA,NUP62,KAT6A,TP53,GSK3B,ARNTL,FOS,INSIG2,ENPP2,SOX10,EIF4E,RPS3,IGHMBP2,OGT,DLL1,BBS7,LDB1,RARG,CNOT2,MED1,HEY1,E2F4,MKKS,KAT2A,LMO4,SPI1,KLF4,BB…
+/-	5318	GO-CC	GO_CYTOPLASMIC_SIDE_OF_MEMBRANE	66	4601	170	17473	0.000234	1	1.47438	NF1,RHOA,KIT,EZR,ABL1,ARRB1,SRC,PTK2B,DLG1,RACGAP1,GNAS,DIABLO,CYLD,HCK,PTK2,TEC,BTK,SYK,CHUK,GNAI2,GNB1,GNG2,GNAZ,GNAT2,GNA12,ATP2B1,G6PD,BMX,CDK16,RGS19,RAB21,PKD2,CHMP4A,DLG4,ATP2A2,ABL2,PGM5,PKP4,RASA3,RAB5A,ASPSCR1,HM13,KCNAB2,PTP4A1,TRAF5,IQGAP1,CAV2,STYK1,MATK,SNX5,GNG7,GNG4,GNG13,ZFYVE20,FRK,PTPN7,PTPN4,ACP1,RGS7,RGS6,RASAL2,RASAL1,MCF2L,RASA2,ESYT3,CYTH1
+/0	4008	GO-MF	GO_PROTEIN_COMPLEX_BINDING	232	3528	935	17473	0.000234	1	1.2289	APBA1,VAMP2,PAFAH1B1,WHAMM,PAK1,S1PR2,KIAA1598,TTN,MYH10,WASF2,NEBL,AIF1,ABI2,RAN,CORO1C,SHROOM1,FMN1,FSCN3,KRAS,ARPC1B,ARPC4,CORO2B,ARPC2,DOCK2,PTK2B,TRIOBP,ERMN,RACGAP1,SHROOM2,CORO1B,YWHAE,COL4A3,VCP,CASP3,TRAF2,BAX,NDEL1,TBC1D5,CTSB,EP300,ITGB2,PSMF1,THY1,FCER1G,HSP90AB1,ICAM3,FYB,HSP90AA1,ERCC6,CD81,FRS2,EGFR,GNAI2,ADORA1,MAPK8IP2,CCDC88A,ACVRL1,ACVR2A,FCGR1B,GNAI3,GNAZ,GNA12,PFKP,THRA,FSTL3…
+/-	5318	GO-BP	GO_REGULATION_OF_CELLULAR_COMPONENT_SIZE	118	4601	337	17473	0.000235	1	1.32974	MIP,PAFAH1B1,EPS8,RICTOR,SPTAN1,EZR,KIAA1598,WIPF3,WIPF1,WDR1,CAPZB,EVL,SWAP70,FMN1,SPIRE1,AQP1,ABL1,ACTR3C,VASP,ARPC4,ARPC2,NCK2,IQGAP2,PTK2B,ADD1,ARFIP2,CDK5,TRIOBP,DLG1,FHOD3,CDC42EP2,CORO1A,CORO1B,ARPC5L,PREX1,JMY,SPIRE2,NRCAM,PYCARD,NTRK3,NDEL1,WNT5A,TSC1,EP300,HCK,PRKCD,GRB2,VAV2,HSP90AA1,P2RX7,ADNP,VEGFA,EFNA5,BMPR2,FN1,HIF1A,SPG20,SHANK3,SPTBN4,AKT1,EDN1,GSK3B,SEMA6A,SEMA4B,SEMA7A,SEMA4D,…
0/+	940	GO-BP	GO_POSITIVE_REGULATION_OF_TRANSCRIPTION_FROM_RNA_POLYMERASE_II_PROMOTER	71	809	1004	17473	0.000235	1	1.52737	ABLIM3,BCAS3,RELA,MAPK3,RPS6KA3,UBA52,CD81,TGFB3,ACVR1B,TFE3,HES1,SOX2,SMAD7,ATF2,THRA,HYAL2,JUND,IGF1,SERPINE1,RXRA,TP53,LPIN2,CNBP,ERLIN2,OVOL2,ITGA6,HNF1A,EGR2,C19orf10,ETS2,HIF3A,PAF1,KLF4,KDM3A,UBE3A,HMGB2,PBX2,ETV5,SMARCA4,SENP2,IKZF3,CRTC1,ASH2L,AATF,ETV4,LMNA,CREB3L2,SLC30A9,CBFB,FLCN,NPAS4,TFAP2C,AKAP8L,TAF1,SOHLH2,YBX1,ELK1,CCDC62,H2AFZ,RPS6KA4,WBP2,STK16,ARNT2,DBP,NFIX,NRF1,RFXANK,KLF1…
-/+	4157	GO-BP	GO_REGULATION_OF_ION_TRANSPORT	153	3487	592	17473	0.000239	1	1.29505	FKBP1B,SCN5A,ACTN2,MYO5A,KCNJ2,CAMK2D,KCNQ1,SCN3B,CASQ1,CRHR2,ABL1,PTK2B,CORO1A,P2RX1,CHRNA4,HCN4,KCND2,CHRNB2,CATSPER3,NALCN,CALM1,ADCYAP1,PRKCD,CD4,CACNB3,IL1B,EGF,BMP4,GNAI2,ADORA1,HTR2A,UCN,MAPK8IP2,PDGFB,PTGER3,HTR1B,CD84,LILRB1,ORAI1,EFCAB4B,TGFB1,HRH3,GRM6,OPRK1,CRH,NRXN1,PARK2,SNCG,SHANK1,GRIN1,NLGN3,SPTBN4,HOMER1,CCL5,IGF1,MIF,TRPC6,P2RY2,ATP8A2,NOS3,EDN3,STIM1,CAMK2G,TACR2,RAB11B,ATP2B2…
+/0	4008	GO-BP	GO_REGULATION_OF_GTPASE_ACTIVITY	173	3528	673	17473	0.00024	1	1.27312	NF1,AGFG1,PAFAH1B1,KIT,ARAP1,CAMK2D,SRGAP2,ARHGEF11,ARHGEF17,CORO1C,DOCK2,PDGFRA,CYTH2,ELMO1,PTK2B,RACGAP1,IQSEC1,FGD5,ADRB1,RASGRP1,NTRK3,NDEL1,RUNDC1,TBC1D15,TBC1D30,TBC1D5,TBC1D9,RASGRF1,ARHGEF10,SGSM1,TBC1D1,SCRIB,RALGAPB,BCAS3,TSC1,TBC1D4,TBC1D12,TBC1D9B,HRAS,GRB2,THY1,DENND1B,PLCE1,FRS2,EGFR,RAPGEF1,EFNA5,MLLT4,AKAP13,GRIN1,SPTBN4,EPHA4,CX3CL1,ALDH1A1,INPP5B,PLCB1,EIF2B4,PLEKHG5,SEMA4D,SLIT…
-/+	4157	GO-BP	GO_PROTEIN_LOCALIZATION_TO_SYNAPSE	10	3487	16	17473	0.000241	1	3.13181	CDK5,NRXN1,SHANK1,NRXN2,NETO1,NLGN2,DLG4,LRRTM1,NLGN1,CEP112
-/+	4157	GO-CC	GO_GOLGI_MEMBRANE	178	3487	703	17473	0.000241	1	1.26876	PNPLA8,EMP2,ROCK1,RHOQ,RND3,CDC42,GNAS,RASGRP1,USP6NL,CD55,HLA-DPA1,HLA-DRA,MAPK8IP3,PLCE1,EGFR,PDGFB,B4GALT1,HLA-E,CTSC,GRM6,ARCN1,SPTBN2,HYAL2,ATP8A2,SGMS2,SREBF2,SERINC3,GAD2,NOS3,ST3GAL3,ST6GALNAC1,ST3GAL4,ST6GALNAC6,ST8SIA3,ST6GALNAC3,B4GALNT1,TAPBP,CHST2,CHST5,LARGE,NDST4,HS6ST2,B3GALT6,XYLT1,CHST12,CHST14,HS3ST5,B3GAT1,B4GALT5,CHST11,B4GALT2,B4GALT6,PSEN2,COL7A1,FIG4,LFNG,CSNK1D,B2M,SLC35B…
+/-	5318	GO-BP	GO_CELL_DEATH	312	4601	1001	17473	0.000244	1	1.18368	HSPE1,EGLN3,PNPLA8,NF1,ARL6IP5,BRSK2,KIT,ACTC1,RYR2,EPB41L3,NISCH,AQP1,ABL1,CUL3,ARRB1,SRC,ELMO1,PTK2B,TAOK2,CDK5,MEF2A,CAPN3,GPER,P2RX1,SCN2A,GRIK2,YWHAE,RAF1,SNCA,CDKN1B,CASP9,BID,COL4A3,CASP3,TNFRSF10A,ROBO1,BAD,PYCARD,BCL2L13,NGFRAP1,MAPK9,DIABLO,TNFRSF10B,PDCD2,FAM162A,RPS27L,PMAIP1,BOK,SCRIB,CYLD,PRKCB,LY96,TICAM1,PIK3R1,STK11,EP300,MAPK1,PSMD10,PRKCD,ITCH,PAK2,PTPN6,ELMO2,DOCK1,PRKCQ,TNFRS…
+/0	4008	GO-BP	GO_REGULATION_OF_EXOCYTOSIS	58	3528	186	17473	0.000245	1	1.54438	SYT1,VAMP2,STX1A,CPLX1,RAB3A,STXBP1,RALA,CDK5,RAC2,PFN2,CACNA1I,ADORA2B,FCER1G,IL4R,PTAFR,PLCB1,STXBP3,RSG1,NOTCH1,HMOX1,CEACAM1,RAB7A,RAB3C,NAPA,LAMP1,ATP6AP1,ATP13A2,RIMS3,STAM,VPS4A,ATP2A2,NLGN1,IL1RAPL1,RAB3GAP1,SYT5,SYT17,STX1B,SYT3,CPLX2,STX4,SYTL5,RPH3A,TRIM9,SYT13,SYT12,STXBP5L,NSF,CLASP2,RAB15,RAB26,SNX6,RAB27B,SCAMP5,GAB2,STXBP5,FMR1,VSNL1,C12orf4
+/-	5318	GO-CC	GO_KINESIN_COMPLEX	27	4601	55	17473	0.000248	1	1.8643	PAFAH1B1,YWHAE,NDEL1,DISC1,KIF3A,KIF24,KIF26B,KIF1B,KIF3B,KIF1A,KIF3C,KIF2C,KIF5A,KIF26A,CENPE,KLC2,KIF13B,NDE1,KIF5C,KIF5B,KIF17,KIF19,KIF1C,KIF7,KIF21A,KIF21B,KIFC2
+/0	4008	GO-BP	GO_CELLULAR_COMPONENT_MORPHOGENESIS	224	3528	900	17473	0.000248	1	1.23266	RAB3A,STXBP1,TBPL1,CASC5,AGFG1,TMF1,PAFAH1B1,PAK1,BRSK2,PARVA,DTNBP1,KIAA1598,TTN,MYH10,SCN1B,WASF2,ANK2,SRGAP2,NEBL,EPB41L3,LDB3,EVL,SHROOM1,FMN1,COBL,KRAS,VASP,PDGFRA,OBSL1,CDK5,CAP1,SSH1,FAM101B,FHOD3,TMOD2,SHROOM2,PRKAR1A,CAPN3,ANK3,CNTNAP1,ADCY1,RAB1A,CCK,CASP3,ROBO1,BAX,NDEL1,SCRIB,HRAS,EP300,PAK3,GRB2,P2RX7,BMP4,EGFR,KIDINS220,MAPK8IP2,STRADB,EFNA5,EIF2AK4,TGFB1,HES1,RAB8B,NUMBL,CDH11,NRXN…
+/0	4008	KEGG	KEGG_PYRIMIDINE_METABOLISM	35	3528	98	17473	0.00025	1	1.76881	CAD,TXNRD1,NME5,POLD3,POLD4,NME1,TK2,CMPK1,DCK,CANT1,DCTD,UPP1,RRM2B,RRM1,NME4,NME7,ENTPD4,NT5C3,DPYD,NT5C2,ENTPD3,POLR3G,TXNRD2,POLR2B,POLR2E,POLR2L,POLR2I,POLR2C,POLE3,POLE4,POLR3F,POLR3A,POLR3H,POLR3K,POLR1C
0/-	1204	GO-BP	GO_CELLULAR_MACROMOLECULAR_COMPLEX_ASSEMBLY	67	1042	727	17473	0.000251	1	1.5454	CCT2,SNAP25,WASF1,CALR,SRC,PREX1,MSRB2,PSMD9,CRYAB,KAT6A,SRSF1,SFSWAP,RPL10,EIF3G,EIF2C2,MRPS11,MRPL20,EIF3K,EIF3F,EIF4B,NDUFA7,ARL6,CCDC164,RRP7A,TMED2,CSNK1D,CLNS1A,KPNB1,ITGB3BP,CENPT,CHMP4A,CHMP2A,NUP93,UVRAG,PCDHGA3,NDUFA10,NDUFB2,NDUFB7,EDC3,EIF2C4,HDGFRP3,SET,PIK3C2A,SF3A3,FCHO2,RPF2,TCF4,YTHDC1,PUM2,SNRPE,MID1IP1,VMA21,UBN1,TMEM126B,CLP1,ATPAF1,PDE4DIP,TMEM170A,H3F3A,SCAF11,GEMIN4,PRPF31,…
-/+	4157	GO-BP	GO_HINDBRAIN_DEVELOPMENT	45	3487	137	17473	0.000252	1	1.64592	OGDH,SCN5A,CRHR2,ABL1,KLHL1,PROX1,CDK5,SCRIB,MAP2K1,HES1,ARCN1,MECP2,NRXN1,GRIN1,SEZ6L,SPTBN2,CEND1,ATIC,SMO,SHH,ATP2B2,EGR2,GRID2,GLI2,LDB1,TBR1,CDK5R2,CDK5R1,WNT1,CBLN1,PLXNA2,FAIM2,KAT2A,MTPN,KNDC1,RPGRIP1L,OTX1,SSTR3,PTN,PTPRS,UQCRQ,HNRNPD,SSTR1,EZH2,CLP1
+/0	4008	GO-CC	GO_CELL_LEADING_EDGE	98	3528	350	17473	0.000252	1	1.38675	PAFAH1B1,PAK1,CDC42BPA,MKLN1,CDC42BPB,WASL,KIAA1598,MYO5A,MYH10,WASF2,SRGAP2,AIF1,EPB41L3,ABI2,CFL1,EVL,CORO1C,COBL,VASP,ARPC2,BCAR1,PTK2B,CDC42,NEDD9,ARFIP2,CDK5,RAC2,SSH1,PIP5K1C,CORO1B,FGD5,JMY,RAB13,KCNA2,NDEL1,SCRIB,BCAS3,TSC1,MYO1C,PTPRJ,PIK3CA,PLEKHA1,HSP90AA1,ADORA1,CCDC88A,OPRM1,GABRG2,APP,ATP2B1,BMX,DPP4,FAP,PLEKHG5,PLXND1,LDB1,RAPGEF3,LMO4,SSX2IP,TNFRSF12A,DAG1,DCTN1,PARD6A,APC,ROBO2,P…
-/+	4157	GO-BP	GO_PROTEIN_COMPLEX_SUBUNIT_ORGANIZATION	358	3487	1527	17473	0.000253	1	1.17479	HSPD1,P4HA1,SLC1A1,APBA1,SYT1,RIMS1,CASC5,GLRA1,FRY,PRKCZ,MYH9,ACTN2,EMP2,TTN,DES,KCNJ2,CAMK2D,WAS,VIL1,CASQ1,SCIN,NEBL,TRPM7,PPP1R9A,ABI1,EVL,RUFY3,SHROOM1,SPIRE1,FSCN3,CRHR2,ABL1,ACTR3C,ARPC1B,LRRC16A,ARPC2,IQGAP2,MARCKS,KIF23,SRC,KCTD13,DSTN,PROX1,BCAR1,PTK2B,CDC42,NEDD9,FHOD3,SORBS3,PDLIM3,ERMN,ARPC1A,CORO1A,DBN1,CORO1B,TNXB,P2RX1,KCND2,CHRNB2,RAF1,UBE2S,BID,VCP,BAD,TRADD,NLRC4,NOD1,CASP8,APA…
+/-	5318	KEGG	KEGG_NOTCH_SIGNALING_PATHWAY	24	4601	47	17473	0.000253	1	1.93923	EP300,ADAM17,HES1,NUMB,NUMBL,PSENEN,DLL1,DLL3,KAT2A,NOTCH1,NOTCH3,NOTCH4,DVL1,LFNG,RBPJ,SNW1,DTX3L,CTBP1,CTBP2,DTX1,CIR1,RFNG,DTX4,DTX3
+/-	5318	GO-CC	GO_PHAGOCYTIC_VESICLE	38	4601	86	17473	0.000255	1	1.67803	FMNL1,RAC2,CORO1A,UNC93B1,TLR7,ADAM8,CD36,SYK,TLR1,HLA-E,RAB8B,INPP5B,RAB11B,ATP6V0D1,LAMP2,B2M,HLA-G,HLA-F,CYBB,HLA-A,CYBA,BECN1,ATP6V0A2,ATP6V0A1,ATP6V0E1,ATP6V0B,ATG14,ATG12,AMBRA1,VAMP7,SYT7,RAB5A,RAB11A,ANXA11,RAB22A,RAB9A,RAB31,SNX3
-/0	1997	GO-CC	GO_GOLGI_APPARATUS	174	1638	1445	17473	0.000258	1	1.2845	APBA1,PLA2G5,TRIP10,CRHR2,LIMK1,ARPC2,ARRB1,OBSL1,NCK1,FGD5,RAB13,RAF1,GOLGA2,SNCA,F2R,RASGRP1,HRAS,TLR6,MAPK8IP3,TGFA,EGFR,GAS6,CCDC88A,EFCAB4B,WNT4,FSTL3,ARCN1,SPTBN2,HYAL2,GNRH1,SPEF2,ACER3,FGF23,INPP5B,APOB,ADC,SMO,FAM20C,ST3GAL3,FAM57B,ST6GALNAC2,B4GALNT1,SLC35A3,NDST4,HS6ST2,B3GALT6,HS3ST2,GPC1,B3GAT1,ACAN,B4GALT2,PSEN2,CCDC41,TSC2,MMP14,WNT1,RASIP1,CSNK1D,COL1A1,DYNC2H1,RAB7A,ALB,B2M,XPR1,…
-/+	4157	GO-MF	GO_ATPASE_ACTIVITY	115	3487	427	17473	0.000259	1	1.34954	HSPD1,MYH9,MYL6,KIF23,VCP,PSMC5,MYO1C,PSMC4,PSMC3,ERCC6,MSH2,ATP8A2,EIF4A3,ABCF1,IGHMBP2,TAPBP,ATP2B2,DNAH7,ATP6V0D1,KIF3A,KIF24,DNAH5,RFC5,RFC3,UPF1,MRE11A,XRCC3,ABCC10,ABCC1,ABCC11,PCYOX1,ATP8B2,ATP11C,ABCA13,ATP8A1,ATP10A,KIF1A,KIF3C,ABCB1,DYNC1H1,CENPE,TOP2A,ATP6V0A4,ATP5D,TCIRG1,ATP6V0A1,SMARCA4,RSF1,ATP6V0E1,FXYD2,ATP6V1E1,ATP6AP1L,ANXA5,VPS4A,RECQL4,CCT8,KIF13B,KIFC3,ATP7B,FIGNL1,CLPX,DDX6…
0/-	1204	GO-BP	GO_PHOSPHATE_CONTAINING_COMPOUND_METABOLIC_PROCESS	154	1042	1977	17473	0.00026	1	1.30621	OGDH,KYNU,PNPLA8,SLC25A13,ADCY3,BRSK2,FGF10,KIT,CDC42BPB,BCR,RHOQ,SRC,ITPKA,ATP1B1,ADCYAP1,PSMD6,PIK3R1,PIK3C3,PAK2,THY1,PSMD9,PSMA3,TNIP2,PSME3,PSMB10,TLR9,MAP3K5,DUSP6,BMP2,MAP3K3,MARK2,ACVRL1,BMPR2,ADRBK1,ADM,HIPK1,TPI1,PGK1,AK2,PFKL,LDHA,CNP,SHANK3,PMPCB,CRYAB,LCAT,SAMD8,G6PD,IMPA2,ABHD3,SLC27A1,ISYNA1,PCYT1B,NUDT3,INPP5J,SGPP2,INPP5B,LPCAT4,PLCB1,DPM2,NUDT4,INPP5A,SERINC5,SEPHS2,SCG2,NDUFA7,…
+/-	5318	GO-CC	GO_TRANSFERASE_COMPLEX_TRANSFERRING_PHOSPHORUS_CONTAINING_GROUPS	87	4601	237	17473	0.000263	1	1.39408	TBPL1,SORBS1,PRKAR1A,PYCARD,TBC1D5,PIK3R1,PIK3R2,PRKACA,PRKACB,PIK3CA,CHUK,ERN1,PRKAR2A,PRKAR1B,CAB39,PIK3CG,ERCC1,PPARGC1A,PFKL,TP53,GTF2H3,PRKAB2,PRPS1,PAF1,KAT2A,DNA2,POLD3,POLD4,MED14,BECN1,SNW1,CDK6,ATG14,ULK1,SUPT3H,CCND3,PRPSAP2,PHKB,IRS1,CDK2,RECQL5,CCNH,CCNK,TAF2,MCM3,CCNT2,CCNY,INTS7,CCNT1,CTDP1,CDK4,PUF60,TAF4B,POLR3G,CDK9,PIK3R3,MED6,POLR1E,ERCC5,POLR2K,POLR2B,POLR2J,POLR2E,POLR2L,POL…
0/+	940	GO-MF	GO_ENZYME_BINDING	111	809	1737	17473	0.000263	1	1.3802	CACNB4,TBC1D20,DMD,FMNL1,PHACTR4,SRC,ITPKA,FGD5,ATP1A1,CDKN1B,CASP9,TBC1D15,TBC1D9,BCAS3,DOCK7,TICAM1,RELA,MAPK3,RPS6KA3,PRKAR2B,CAB39,CCDC88A,ACVR1B,GPIHBP1,HES1,SMAD7,DSP,ATF2,UCHL1,HYAL2,JUND,SERPINE1,MTOR,RXRA,TP53,TIMP2,NPC1L1,CYP3A4,ERLIN2,APOB,EIF4E,PRKAB2,EGR2,TSC2,PAF1,KLF4,RGS20,SLC12A6,POT1,PCNA,BARD1,SLC4A1,AP2A1,PRDM1,PARD6A,DAPK3,FHIT,RNF41,SMARCA4,ATP6AP1,CHMP4A,TSG101,RHEB,UNG,GST…
-/+	4157	GO-CC	GO_INTRACELLULAR_VESICLE	300	3487	1259	17473	0.000264	1	1.19402	HSPD1,DLD,TIRAP,APBA1,SYT1,SLC17A7,CASC5,PCSK4,TRIM36,ACTN2,EMP2,MYO5A,CAMK2D,KCNQ1,F11R,FMNL1,SPIRE1,MTSS1,RHOQ,CDC42,TAOK2,CORO1A,CATSPER3,GNAS,NDEL1,USP6NL,TBC1D7,TBC1D25,PSMC5,CTSB,SPG21,UBB,HCK,CD55,MYO1C,HLA-DPA1,DMBT1,ADAM8,CD36,HLA-DRA,FCGR1A,UBA52,SPAG9,IL1B,ERP29,EGF,TGFB3,EGFR,CARTPT,TRAF7,HTR2A,GAS6,CCDC88A,PDGFB,ORAI1,HLA-E,CTSC,TGFB1,FSTL3,ARCN1,NRXN1,GRIN1,NLGN3,SPTBN2,HYAL2,MPO,AT…
+/-	5318	GO-CC	GO_MITOCHONDRIAL_PART	298	4601	953	17473	0.000264	1	1.18751	HSPE1,CHCHD4,DLD,OGDH,IDH3B,MRPS36,ALDH4A1,PDHX,ACACB,AASS,SRC,GPER,RAF1,SNCA,BID,BAD,BCL2L13,DIABLO,PMAIP1,BOK,TMEM173,SPG20,ATF2,BDH1,DHTKD1,HK2,CNP,ABAT,SDHB,CHCHD5,SDHA,PMPCB,COX19,CAT,ACO2,SDHC,HSD17B10,GLRX2,OPA1,TP53,RPS6KB1,ARG1,SLC44A1,LPIN1,SLC27A1,DMGDH,GK,ALDH1B1,ALDH2,CHDH,COQ3,RDH13,CARKD,APOA1BP,GATM,OAT,ATPIF1,GLUD1,ALDH18A1,PYCR1,MCCC1,GCDH,ALDH6A1,MUT,ARG2,SLC25A32,ALDH5A1,ACSL1…
+/0	4008	GO-BP	GO_NEURON_CELL_CELL_ADHESION	10	3528	16	17473	0.000267	1	3.09542	NLGN4X,NRXN1,NLGN3,NRXN3,NRXN2,TNR,CNTN4,ASTN1,NLGN1,NCAM2
0/-	1204	GO-BP	GO_CARBOHYDRATE_DERIVATIVE_METABOLIC_PROCESS	90	1042	1047	17473	0.000267	1	1.44144	OGDH,SLC25A13,ADCY3,KIT,SLC9A1,RHOQ,ATP1B1,ADCYAP1,BMP2,BMPR2,HIF1A,ADM,TPI1,PGK1,AK2,PFKL,LDHA,PMPCB,G6PD,SLC27A1,LPCAT4,DPM2,SERINC5,BHMT2,AHCYL1,ST3GAL5,NDUFA7,AMD1,UAP1,MGEA5,CSGALNACT1,SLC35A3,ABCC5,HS6ST2,B3GALT6,BCAN,XYLT1,CHST9,HS6ST1,SDC4,B4GALT2,NDST3,HMMR,IDUA,PIM1,PDE1B,PRPS1,PDE3B,TYMP,PCSK6,CHCHD10,CTSA,TDG,ITGB8,TMEM165,MAN2A1,PGD,NEU3,DERA,DPY19L4,PMM2,MCFD2,MAN1A2,MUC3A,PIGO,TRAK…
-/+	4157	GO-BP	GO_MACROMOLECULAR_COMPLEX_ASSEMBLY	330	3487	1398	17473	0.000268	1	1.18283	HSPD1,SLC1A1,APBA1,SYT1,RIMS1,CASC5,GLRA1,PRKCZ,ACTN2,TTN,KCNJ2,CAMK2D,WAS,VIL1,CASQ1,TRPM7,EVL,KIF23,SRC,KCTD13,PTK2B,P2RX1,KCND2,CHRNB2,RAF1,UBE2S,BID,VCP,BAD,TRADD,NLRC4,NOD1,CASP8,APAF1,RASGRP1,NDEL1,UBB,PSMD13,PSMD9,PSMD11,HMGB1,STOML2,HLA-DRA,PSMD8,TNFAIP3,UBA52,SPAG9,C1QTNF2,CDK1,EGF,ANGPT1,TPX2,MAPK8IP2,NRG3,EFNA5,NUPR1,C1QTNF3,CTSC,TGFB1,HES1,DLG5,FAM123B,PFKM,NRXN1,PARK2,SHANK1,GRIN1,SC…
-/+	4157	Ractome	REACTOME_SYNTHESIS_OF_DNA	33	3487	92	17473	0.000271	1	1.79739	CDKN1B,PSMC5,PSMA7,PSME4,PSME1,PSMB9,PSMF1,PSMD13,PSMD9,PSMC4,PSMD11,PSMA3,PSMD7,PSMC3,PSMD8,UBA52,POLD3,PRIM1,RFC5,RFC3,FEN1,PCNA,RPA3,POLA2,GINS4,CDK2,CCNA2,MCM4,GINS2,CDC6,ORC6,CDT1,ORC5
+/0	4008	GO-BP	GO_PROTEIN_LOCALIZATION_TO_MEMBRANE	104	3528	376	17473	0.000272	1	1.36989	VAMP2,STXBP1,MYO5A,ANK2,EPB41L3,TAOK2,CDK5,DLG1,CAPN3,RAB13,ANK3,GRIK2,DNAJA3,BID,BAD,BAX,ITGB2,RFTN1,CACNB3,MYO1C,FCER1G,FYB,HSP90AA1,EGFR,ADORA1,OSBPL8,RPLP1,GAS6,RAB8B,NRXN1,SPTBN4,BBS2,NRXN2,NPC1,ITGA4,RPL8,RPL36A,RPL29,RPL24,RPL30,RPL26L1,RPL14,FAU,RPS12,ARL6,NFASC,WDR19,IFT122,AP3D1,PARD3,ATG3,MOAP1,TNFRSF1A,BAG6,ETV5,ATG4D,PACS2,ATG4C,SMURF1,TOMM22,OPTN,GOLPH3,NLGN1,PDZD11,RAB3GAP1,DLG3,GP…
-/+	4157	GO-BP	GO_PROTEIN_LOCALIZATION_TO_MEMBRANE	103	3487	376	17473	0.000273	1	1.37267	PIP5K1A,PRKCZ,ACTN2,EMP2,MYO5A,ROCK1,SCN3B,F11R,TAOK2,CDK5,BID,BAD,BCL2L11,RFTN1,CACNB3,MYO1C,UBA52,EGFR,ADORA1,OSBPL8,GAS6,NRXN1,SPTBN4,NRXN2,ICMT,RPL22,RPL10,RPL37A,RPL8,RPL35A,RPL13,RPS3,RPS5,RPS6,RPS11,RPL35,RPL12,RPS15A,RPLP2,RPLP0,RPL26L1,RPS16,RPL18,RAB11B,BBIP1,SLC12A1,AP3D1,TNFRSF1A,BAG6,ETV5,PACS2,CHMP4A,SH3GLB1,TOMM22,VAMP7,OPTN,NLGN2,DLG4,MUSK,NLGN1,VAMP3,SYTL2,GRIN3B,RAMP3,GPHN,KCNIP…
+/-	5318	GO-BP	GO_RAS_PROTEIN_SIGNAL_TRANSDUCTION	57	4601	143	17473	0.000274	1	1.51375	MAPKAPK2,NF1,EPS8,RHOA,RALA,RAP2A,KIAA1598,WASF2,AIF1,ARHGEF11,NISCH,CFL1,MRAS,BCL6,PHACTR4,ELMO1,RHOG,CDC42EP2,RHOJ,RASGRP1,GRB2,NRAS,CHUK,PTPLAD1,PLCE1,FGF2,SHC2,MAPK11,RAPGEF1,GNB1,RAPGEF2,GNA12,TP53,GPR56,RAPGEF3,KPNB1,TRIM28,PLK2,ARHGAP5,RAP2B,NTN1,KSR1,CDK2,RASSF1,RTKN,RAP1B,RAPGEF6,RASGRP2,SHOC2,RGL2,ARHGEF3,ARHGAP29,RASGRP3,DOK3,ARHGDIG,RALGDS,BRAP
+/-	5318	GO-BP	GO_REGULATION_OF_DEVELOPMENTAL_GROWTH	103	4601	289	17473	0.000274	1	1.35349	ACACB,SYT1,RIMS1,PAFAH1B1,EZR,KIAA1598,NEDD4L,ABL1,SIX4,CDK5,CAPN3,NRCAM,GNAS,ADRB1,NTRK3,NDEL1,WNT5A,EP300,C3,PTK2,PIK3CA,DUSP6,FGF2,MAPK11,TP73,BMP4,ADNP,VEGFA,EFNA5,BMPR2,FN1,HNRNPK,PTGER4,SPG20,CSF1,PPARD,SPTBN4,BBS2,CHD7,TBX2,SERP1,GSK3B,RPS6KB1,AGPAT6,RBP4,PLCB1,SMO,SEMA6A,SEMA4B,SEMA7A,SEMA4D,SEMA6D,SEMA3E,SEMA3C,ERBB4,RIMS2,CCNB1,DLL1,LATS1,DISC1,PLXNA2,MKKS,NOTCH1,SFRP1,SIX1,OLFM1,TNFRSF…
+/-	5318	GO-CC	GO_SPINDLE	103	4601	289	17473	0.000274	1	1.35349	PAFAH1B1,FRY,MYH9,MYH10,ARHGEF2,FMN2,CUL3,RACGAP1,CALM1,GOLGA2,NDEL1,RCC2,CYLD,MAPK1,MAP2K5,PPP2R3C,SNCG,AKT1,NUP62,CENPV,RPS3,SLC25A5,CDC27,CCNB1,PKHD1,CEP89,LATS1,RSPH1,SEPT2,KIF3A,KAT2A,TOPORS,CSNK1D,TERF1,HSPB1,KIF3B,DCTN1,CLTC,CENPE,PKD2,PPP2CB,JTB,ZNF207,SIRT2,MAP1S,VPS4A,MAEA,PKP4,PRPF19,NCOR1,STX1B,TBL1X,KLHL21,HAUS7,RAB11A,NUSAP1,CLASP2,PTP4A1,SEPT7,CKAP2,ANXA11,E4F1,DYNLT1,RANGAP1,CEP63…
+/0	4008	GO-CC	GO_ENDOPLASMIC_RETICULUM	384	3528	1631	17473	0.000275	1	1.16605	FKBP1B,MIP,ARL6IP5,PSEN1,CLN8,TMF1,PLCD4,BRSK2,DTNBP1,MYO5A,RYR2,CAMK2D,KCNQ1,CRHR2,CDC42,DLG1,FGD5,ANK3,CLN3,KCNA1,KCNA2,RAB1A,COL4A3,VCP,TRAF2,BAX,RASGRP1,PRKCD,HLA-DPB1,UNC93B1,PSMF1,THY1,TLR7,ERN1,MAP2K1,EGFR,ADORA1,ADCYAP1R1,OSBPL8,GAS6,PDGFC,CCDC88A,OPRM1,XBP1,FITM2,RDH11,CTSC,GPR37,GNAZ,GRM6,NRXN1,GRIN1,SEZ6L,UCHL1,EPHA4,APP,NPC1,HYAL2,CAST,HMGCR,GNRH1,FDFT1,INSIG2,LPIN2,HSD17B7,AGPAT6,MSM…
-/0	1997	GO-BP	GO_PROTEIN_K48_LINKED_UBIQUITINATION	13	1638	47	17473	0.000276	1	2.95052	UBE2D2,TNFAIP3,UBE2G2,RNF146,RNF126,RNF115,UBE2H,ZNRF1,ARIH2,KLHL3,TRIM38,UBE2R2,UBE2T
0/-	1204	GO-BP	GO_HEPARAN_SULFATE_PROTEOGLYCAN_BIOSYNTHETIC_PROCESS	7	1042	23	17473	0.000277	1	5.10352	CSGALNACT1,HS6ST2,B3GALT6,XYLT1,HS6ST1,NDST3,HS6ST3
-/+	4157	GO-BP	GO_REGULATION_OF_DNA_REPLICATION	51	3487	161	17473	0.000278	1	1.5873	PDGFRA,SRC,KCTD13,CDC42,STOML2,CDK1,TGFB3,MAPKAPK5,BMP4,EGFR,MAS1,UCN,CCDC88A,PDGFB,TGFB1,ATM,IGF1,BRCA2,CTC1,TP53,GLI2,E2F7,RFC5,TERF1,RFC3,OBFC1,MRE11A,PCNA,SENP2,CCT8,CCT7,CCT4,NEK2,BMP5,PPP2R1A,SMG5,CDK2,CDC7,CHTF8,BLM,GMNN,ESCO2,CDC6,CDT1,RAD17,PID1,CDAN1,TTF1,NAT10,CCT6A,NVL
-/0	1997	GO-MF	GO_RIBONUCLEOTIDE_BINDING	217	1638	1860	17473	0.000278	1	1.24452	HSPH1,NMUR2,BRSK2,CDC42BPA,TTN,ACTC1,CAMK2D,TRPM7,LIMK1,MYLK3,KRAS,ARHGEF5,PIP5K1C,RAB13,HCN4,RAF1,PLK1,UBE2S,EPHA1,PSMC5,HRAS,PAK2,MAPKAPK3,FGR,UBE2D2,DDX58,IRAK4,HSP90AA1,BTK,CDK1,MAPK11,FLT1,EGFR,STRADA,TPX2,MARK2,PRKAG2,ACVR1B,ACVRL1,GNAZ,GNAT2,GNA12,HKDC1,PFKFB3,RAD54L,ATP2B1,EEF2,GSS,P2RY2,EIF2B2,MTHFD1L,CTPS2,NMNAT1,BMX,FAM20C,PSTK,KARS,IGHMBP2,CAMK2G,CDK16,MKI67,PIM1,RAB23,KIF3A,DNAH5,CSN…
+/-	5318	GO-BP	GO_SINGLE_ORGANISM_MEMBRANE_BUDDING	33	4601	72	17473	0.000279	1	1.74059	TBC1D20,CUL3,PRKCI,RAB1A,GOLGA2,COL7A1,TMED2,CSNK1D,ATP8A1,SAR1B,SEC24D,SEC31A,SEC24A,RAB1B,GRIA1,GOLPH3,CTSZ,MCFD2,CD59,GBF1,CNIH2,SCFD1,USO1,SEC16B,SEC23IP,PPP6R1,SEC22B,TRAPPC2L,PPP6R3,TRAPPC5,TFG,TRAPPC6B,SNX3
+/-	5318	GO-BP	GO_POSITIVE_REGULATION_OF_PROTEASOMAL_PROTEIN_CATABOLIC_PROCESS	42	4601	98	17473	0.00028	1	1.62757	CUL3,RAB1A,ANAPC10,GOLGA2,PSMC5,PSMD10,PSMC1,PSMC3,RNF19B,SMAD7,AKT1,GSK3B,ANAPC11,BBS7,DVL1,CSNK1D,PIAS1,BCAP31,MDM2,SIRT2,PLK2,CSNK1A1,RNF144A,HERPUD1,ARIH2,NUB1,DNAJB2,CHFR,KEAP1,ARIH1,RCHY1,RNF40,CSNK1E,SOCS5,CBFA2T3,DDRGK1,TRIB1,RNF114,FMR1,SGTA,RFWD2,RNF166
+/-	5318	GO-BP	GO_SMALL_MOLECULE_METABOLIC_PROCESS	527	4601	1767	17473	0.00028	1	1.13263	DLD,OGDH,IDH3B,MRPS36,MAPKAPK2,EGLN3,ALDH4A1,EGLN2,PDHX,ACLY,PMVK,MVK,ACACB,ACACA,AASS,PNPLA8,TBPL1,PAFAH1B1,ADCY3,GPD1L,MYO5A,NISCH,AQP1,RHOQ,DLG1,ITPKA,TNXB,ATP1A2,CLN3,ATP1B1,CACNA1H,ADCY2,CALM1,ADCYAP1,ADCY6,ADCY9,ADCY7,SNCA,BAD,MAPK1,C3,PLA2G6,PIK3CA,INPP5D,SYK,MAPK3,PDE4B,PTPLAD1,PLCE1,FGF2,TXN,HIF1A,LPL,GCKR,SESN2,TGFB1,NPR3,PPARGC1A,PPARD,AACS,BDH1,HK3,GALK1,ENO1,DHTKD1,PGM1,HKDC1,PFKP,GA…
+/-	5318	GO-CC	GO_CELL_SUBSTRATE_JUNCTION	136	4601	398	17473	0.000281	1	1.29769	PPFIA1,PVRL2,RHOA,RALA,FLNA,PARVB,MYH9,EZR,PTK7,TPM4,ACTC1,CFL1,FLII,ZYX,EVL,PALLD,CORO1C,FLNB,ARHGEF2,VASP,ARPC2,MARCKS,CALR,FAT1,EPB41L2,BCAR1,PTK2B,ADD1,RHOG,PDLIM7,CAP1,RAC2,PIP5K1C,TRIOBP,SORBS1,CORO1B,ARPC5L,YWHAE,MAPK1,HCK,PTK2,CD46,MAPK3,PTPLAD1,CD81,FLT1,ADAM9,PRKAR2A,HNRNPK,LIG4,ADAM17,ALCAM,GNA12,ITGA2,TRIP6,NUMB,PVR,CAT,LRP1,MME,RPL22,FAP,RPS9,PCBP2,RPS3,RPS29,RPS4X,PABPC1,RPLP0,RPS10…
0/-	1204	Ractome	REACTOME_ASPARAGINE_N_LINKED_GLYCOSYLATION	14	1042	81	17473	0.000283	1	2.8983	CALR,DPM2,B4GALT2,SEC13,SAR1B,MAN2A1,PMM2,MCFD2,MAN1A2,ALG3,LMAN1,ALG13,RFT1,GANAB
0/+	940	Ractome	REACTOME_PKB_MEDIATED_EVENTS	7	809	29	17473	0.000283	1	5.21338	CAB39,MTOR,EIF4E,EIF4B,PRKAB2,TSC2,RHEB
+/-	5318	GO-BP	GO_REGULATION_OF_EXTENT_OF_CELL_GROWTH	43	4601	101	17473	0.000284	1	1.61682	PAFAH1B1,KIAA1598,ABL1,CDK5,NRCAM,NTRK3,NDEL1,WNT5A,EP300,ADNP,VEGFA,EFNA5,BMPR2,FN1,SPG20,GSK3B,SEMA6A,SEMA4B,SEMA7A,SEMA4D,SEMA6D,SEMA3E,SEMA3C,DISC1,PLXNA2,OLFM1,TNFRSF12A,WDR36,RAB21,TNR,ULK2,IST1,MAP1B,RTN4,TWF2,L1CAM,NTN1,BDNF,RAB11A,CLASP2,MACF1,RTN4R,TTL
-/+	4157	GO-BP	GO_MACROMOLECULE_CATABOLIC_PROCESS	227	3487	926	17473	0.000285	1	1.22837	ZFP36,ACE,BRSK2,ATXN3,KCTD13,CDK5,CALM1,PLK1,UBE2S,VCP,CASP3,CASP8,PSMC5,PSMA7,CTSB,UBB,PSME4,PSME1,PSMB9,PSMF1,PSMD13,CUL1,PSMD9,PSMC4,PSMD11,HMGB1,UBE2D3,PSMA3,PSMD7,PSMC3,UBE2D1,PSME3,PSMD8,TNFAIP3,UBA52,ERN1,CDK1,TOM1L1,EXOSC3,CTSC,TGFB1,FAM123B,PFKM,PARK2,HYAL2,RNF165,ATM,ENDOG,TP53,CLN6,EIF4A3,RPL22,FAP,RPL10,RPL37A,RPL8,RPL35A,RPL13,PCBP2,RPS3,RPS5,RPS6,RPS11,RPL35,RPL12,RPS15A,RPLP2,RPLP0…
-/0	1997	GO-BP	GO_POSITIVE_REGULATION_OF_HYDROLASE_ACTIVITY	116	1638	905	17473	0.000285	1	1.3673	NMUR2,PLA2G5,AGFG1,PTPN1,ACTN2,CAMK2D,TRIP10,DOCK2,IQGAP2,ARHGEF5,ARRB1,ELMO1,NCK1,IQSEC2,IQSEC1,FGD5,IQSEC3,CALM3,SNCA,CIDEB,BID,COL4A3,IFI27,BAD,BCL2L13,CASP2,F2R,BCL2L11,BAX,SGSM3,RASGRP1,TBC1D15,TBC1D5,EPHA1,ADPRH,TBC1D8B,EVI5L,HRAS,PSME4,PSME3,BMP2,FRS2,FLT1,EGFR,LAMTOR2,RAPGEF1,PLCB2,ANGPT1,NODAL,WNT4,CHRM4,AKAP13,SPTBN4,SPTBN2,CCL5,CX3CL1,FGF23,INPP5B,EIF2B2,CAMK2G,TSC2,MMP14,KNDC1,BAI3,PR…
+/-	5318	GO-BP	GO_DEVELOPMENTAL_GROWTH_INVOLVED_IN_MORPHOGENESIS	44	4601	104	17473	0.000287	1	1.6067	FGF10,PRKCZ,PTK7,FMN1,ABL1,BIN3,CDK5,NDEL1,WNT5A,STK11,BMP4,EFNA5,TGFB1,ALCAM,CSF1,NLGN3,TBX2,ZEB2,SEMA7A,SHH,FMOD,FGF1,RARG,MED1,NOTCH1,DVL1,SFRP1,LHX2,KIF26B,PLXNB1,ULK1,ULK2,YAP1,SPRY2,TRIM28,SPG11,MAP1B,RAPH1,FLRT3,FLRT1,WNT7B,BDNF,CPNE1,IQGAP1
+/-	5318	GO-MF	GO_PROTEIN_SERINE_THREONINE_KINASE_ACTIVITY	150	4601	445	17473	0.000287	1	1.28011	MAPKAPK2,BRSK2,CDC42BPA,MINK1,PRKCZ,CDC42BPB,CAMK2D,BCR,MYLK3,PTK2B,TAOK2,CDK5,PRKCI,ITPKA,RAF1,MAPK9,PRKCB,STK11,MAPK1,PRKCD,PAK2,PRKCQ,PRKACA,PRKACB,PIK3CA,SYK,MAPK3,CHUK,IRAK2,MAP3K9,MAP3K6,MAP3K10,ERN1,MAP3K2,MAPK11,MAP2K5,MAP3K4,MAP3K12,MAP3K14,CAB39,STRADB,MARK2,ACVR2A,BMPR2,EIF2AK1,ADRBK1,GRK6,PIK3CG,CAMK4,HIPK1,AKAP13,AKT1,GSK3B,RPS6KB1,PRKX,GTF2H3,RPS6KB2,CAMK2G,CDK16,LTBP4,PRKAB2,CCNB1,…
0/+	940	Ractome	REACTOME_ERK_MAPK_TARGETS	6	809	21	17473	0.000288	1	6.17093	MAPK3,RPS6KA3,DUSP6,DUSP4,PPP2CB,ELK1
-/+	4157	GO-BP	GO_HINDBRAIN_MORPHOGENESIS	18	3487	40	17473	0.000291	1	2.2549	ABL1,PROX1,CDK5,MAP2K1,HES1,NRXN1,SPTBN2,CEND1,SMO,ATP2B2,GRID2,GLI2,LDB1,WNT1,CBLN1,FAIM2,MTPN,KNDC1
+/-	5318	GO-CC	GO_MYELIN_SHEATH	65	4601	168	17473	0.000291	1	1.46933	CCT2,DLD,RALA,PRKCZ,EZR,MYH14,WDR1,DLG1,PRKCI,ERMN,ATP1A2,ATP1A1,CNTNAP1,ATP1B1,SCRIB,UBC,HSP90AA1,DNM1,GNB1,ENO1,CNP,SDHA,ACO2,MBP,MOG,CRYAB,CANX,PLCB1,SERINC5,GLUL,SLC25A3,SLC25A5,SRD5A1,NFASC,SEPT2,CA2,ACTR1A,MARVELD2,GFAP,ATP5F1,ATP5A1,ATP6V1A,SIRT2,MSN,MPDZ,NDUFA10,COX5A,NDUFS3,LDHB,CD59,SYN1,SEPT4,TUBB4A,HSPA2,TUBA1B,HSPA9,PHB,GNB2,INA,MYO1D,PLLP,GNB5,PMP2,SEPT8,MOBP
-/+	4157	GO-BP	GO_CATABOLIC_PROCESS	410	3487	1773	17473	0.000293	1	1.15875	GOT2,DLD,OGDH,ZFP36,ALDH4A1,MLYCD,PIPOX,KYNU,PNPLA8,ACE,PLCD4,BRSK2,ATXN3,KCTD13,CDK5,CALM1,PLK1,UBE2S,VCP,CASP3,BAD,CASP8,PSMC5,PSMA7,CTSB,UBB,PSME4,PLD2,PSME1,PSMB9,PSMF1,PSMD13,CUL1,PSMD9,PSMC4,PSMD11,HMGB1,UBE2D3,PSMA3,PSMD7,PSMC3,UBE2D1,PSME3,PSMD8,TNFAIP3,UBA52,ERN1,PLCE1,MAP2K1,CDK1,MAP3K12,ADORA1,PLCB2,TOM1L1,MARK2,APOC2,EXOSC3,CTSC,TGFB1,FAM123B,BDH1,ENO1,DHTKD1,PFKM,TPI1,AMPD3,PARK2,MDH…
0/-	1204	GO-BP	GO_SINGLE_ORGANISM_MEMBRANE_BUDDING	13	1042	72	17473	0.000296	1	3.02768	TMED2,CSNK1D,SEC13,SAR1B,SEC24A,MCFD2,LMAN1,CNIH2,PPP6C,GOSR2,TRAPPC6A,TRAPPC5,SNX3
-/+	4157	GO-BP	GO_MOVEMENT_OF_CELL_OR_SUBCELLULAR_COMPONENT	303	3487	1275	17473	0.000298	1	1.19083	STAT5B,OGDH,APBA1,SLC7A11,ADCY3,CDC42BPA,SPTAN1,PIP5K1A,PRKCZ,MYH9,CDC42BPB,PTK7,MYL6,SCN5A,NEB,ACTN2,EMP2,TTN,MYO5A,DES,TPM2,ROCK1,TPM3,MYL6B,KCNJ2,MYBPC1,CAMK2D,MYL3,WAS,KCNQ1,SCN3B,VIL1,ABI1,ARHGEF11,CAPZB,NPHP4,F11R,EVL,FMNL1,SIX4,KRAS,MTSS1,ARPC1B,LRRC16A,ARPC2,KIF23,ARHGEF5,PDGFRA,SRC,ELMO1,KCTD13,PROX1,BCAR1,PTK2B,CDC42,TAOK2,CDK5,CAP1,PIP5K1C,OPHN1,CORO1A,CORO1B,NRCAM,CATSPER3,RET,RASGRP1…
+/-	5318	GO-BP	GO_REGULATION_OF_VIRAL_TRANSCRIPTION	29	4601	61	17473	0.000298	1	1.80544	TRIM32,EP300,CCL5,NOTCH1,SP100,SNW1,SMARCA4,RSF1,REST,TRIM13,SUPT5H,CCNT1,CTDP1,CDK9,TRIM8,TRIM62,POLR2K,POLR2B,POLR2J,POLR2E,POLR2L,POLR2F,POLR2I,POLR2C,GTF2F1,TRIM11,TRIM14,COBRA1,ZNF639
-/+	4157	GO-BP	GO_MITOTIC_G2_M_TRANSITION_CHECKPOINT	11	3487	19	17473	0.000301	1	2.90105	CDK1,CLSPN,ATM,MRE11A,CCNA2,FOXN3,BLM,FOXO4,SYF2,TAOK3,FANCI
+/0	4008	GO-BP	GO_PROTEIN_LOCALIZATION_TO_MITOCHONDRION	27	3528	70	17473	0.000302	1	1.91031	BID,BAD,MAPK9,BAX,HSP90AA1,HK1,HK2,SLC25A6,MFN2,DNM1L,FIS1,TIMM50,MFF,MOAP1,TOMM70A,TOMM22,TOMM5,GDAP1,HSPA4,TRNT1,TIMM44,TOMM34,TOMM40L,MTX3,TIMM17A,AIP,TIMM13
+/-	5318	GO-BP	GO_CELL_MORPHOGENESIS_INVOLVED_IN_DIFFERENTIATION	170	4601	513	17473	0.000305	1	1.25848	TBC1D20,PAFAH1B1,BRSK2,MINK1,SPTAN1,MICALL2,MYH9,EZR,KIAA1598,MYH10,SCN1B,EVL,PALLD,FMN1,FLNB,ABL1,VASP,CUL3,SRC,CDK5,FAM101B,MEF2A,NRCAM,ANK3,RAB1A,CASP9,CASP3,ROBO1,NDEL1,WNT5A,SCRIB,STK11,EP300,MAPK1,PTPN6,GRB2,PRKCQ,PTK2,NRAS,MAPK3,MAPK8IP3,BMP4,KIDINS220,GREM1,VEGFA,MAPK8IP2,EFNA5,FN1,HIF1A,TGFB1,ALCAM,HES1,NUMB,PVRL1,NUMBL,CDH11,NRXN1,SHANK1,CNP,SHANK3,NLGN3,SPTBN4,EFNB3,CHL1,TBCE,RNF165,GS…
0/-	1204	GO-BP	GO_MRNA_METABOLIC_PROCESS	58	1042	611	17473	0.000306	1	1.59179	HNRNPA0,AHCYL1,SFPQ,SRSF1,SFSWAP,RPL10,GSPT1,PCBP2,RPL29,EIF2C2,RPS6,PTBP1,EIF4B,SMG6,THRAP3,CLNS1A,GRSF1,MBNL1,AKAP17A,NUDT16,DCP1A,TUT1,SMG7,DIS3L2,EXOSC8,EDC3,RNH1,LSM5,EIF2C4,THOC1,CTNNBL1,THOC2,SF3A3,YTHDC1,SNRPE,CLP1,SCAF11,GEMIN4,PRPF31,CDC40,PRMT7,RNASEL,SYNCRIP,POLR2E,HNRNPA2B1,ESRP1,THOC7,SARNP,RBMX2,MBNL2,SNRPA,BUD31,RBM10,GPATCH1,HNRNPUL1,PDCD11,PPP4R2,TRUB1
+/-	5318	Ractome	REACTOME_OPIOID_SIGNALLING	35	4601	78	17473	0.000307	1	1.70407	ADCY3,CDK5,PRKAR1A,ADCY2,CALM1,GNAL,ADCY6,ADCY9,ADCY7,MAPK1,PRKCD,PRKACA,PRKACB,PDE4B,GNAI2,PRKAR2A,PRKAR1B,ADRBK1,CAMK4,GNB1,GNG2,GNAZ,GNAT2,PLCB1,PPP2CB,PPP2R1B,PPP1CA,PPP3R1,PPP2R1A,GNB2,GNG7,GNG4,GNG13,GNB5,PDE1A
-/+	4157	GO-BP	GO_MITOTIC_DNA_INTEGRITY_CHECKPOINT	35	3487	100	17473	0.000309	1	1.75381	RBM38,CDKN1B,CRADD,CASP2,UBB,UBA52,CDK1,CLSPN,MSH2,ATM,TP53,E2F4,E2F7,MRE11A,PCNA,BTG2,TOP2A,PPP2R5C,MDM2,PLK2,CNOT6L,SETMAR,CDK2,DGKZ,CCNA2,XPC,FOXN3,BLM,TOP2B,FOXO4,SYF2,TAOK3,PLAGL1,PCBP4,FANCI
+/-	5318	GO-BP	GO_CARDIAC_MUSCLE_CELL_ACTION_POTENTIAL	20	4601	37	17473	0.000309	1	2.05279	CACNB2,GJC1,GPD1L,NEDD4L,GJA5,NUP155,SCN4B,RYR2,SCN3B,SCN1B,SNTA1,CACNA2D1,ANK2,ATP1A2,CACNA1G,SLC8A1,ATP1A1,YWHAE,CACNA1D,ATP1B1
+/-	5318	GO-BP	GO_CELL_COMMUNICATION_INVOLVED_IN_CARDIAC_CONDUCTION	20	4601	37	17473	0.000309	1	2.05279	FKBP1B,CXADR,CACNB2,GJC1,GJA5,NUP155,SCN4B,RYR2,SCN3B,SCN1B,ANK2,ATP1A2,CACNA1G,SLC8A1,ATP1A1,CACNA1D,ATP1B1,PRKACA,ATP1B2,CTNNA3
-/+	4157	GO-CC	GO_CYTOSKELETON	451	3487	1967	17473	0.00031	1	1.14891	MAPKAPK2,SLC7A11,TRIM36,FRY,BRSK2,CDC42BPA,SPTAN1,PRKCZ,MYH9,CDC42BPB,MYL6,NEB,ACTN2,TTN,MYO5A,DES,TPM2,ROCK1,TPM3,MYL6B,MYBPC1,MYL3,WAS,VIL1,SCIN,NEBL,FGD3,PPP1R9A,ABI1,ABLIM2,CAPZB,CORO2A,EPB41L1,LDB3,NPHP4,F11R,EVL,TRIP10,SHROOM1,KBTBD10,SPIRE1,FSCN3,FLNB,CNN3,ABL1,ACTR3C,KLHL1,MYLK3,KRT19,MTSS1,ARPC1B,RHOQ,LRRC16A,CORO2B,ARPC2,FGD1,IQGAP2,MARCKS,KIF23,ARHGEF5,SRC,EPB41L2,DSTN,BCAR1,PTK2B,CDC4…
+/0	4008	GO-CC	GO_NEURON_PROJECTION_TERMINUS	43	3528	129	17473	0.00031	1	1.65089	GOT1,DRD4,SYT1,VAMP2,CPLX1,RAB3A,STXBP1,CRHR2,PFN2,GRIK2,KCNA1,KCNA2,CCK,ADORA1,CHRM2,GRIK3,OPRK1,FSTL3,GRIN1,UCHL1,EPHA4,APP,GNRH1,CAD,PTPRN2,PTPRN,SNCB,RAPGEF3,CALB1,RAB7A,AP3D1,AP2M1,APC,NAPA,FLRT3,CPLX2,RNF40,KCNC4,GRIA3,GRIA4,SV2A,AAK1,FMR1
+/0	4008	GO-CC	GO_VACUOLAR_PART	177	3528	694	17473	0.000311	1	1.26314	DLD,PSEN1,DTNBP1,RAB13,CLN3,TBC1D5,CTSB,SPG21,HLA-DPB1,TAB3,CD14,TLR7,UBE2D3,HSP90AA1,GPLD1,EGFR,FCGR1B,GNAI3,EPHA4,APP,NPC1,BLOC1S1,LRP1,PRELP,INPP5B,DPP4,EEF1A2,RAB11FIP2,RAB11FIP5,GLTPD1,OCA2,GNPNAT1,CSPG5,NCAN,SDC2,FMOD,ACAN,SGSH,IDS,ATP6V1D,ANPEP,RAB23,TMEM138,CHMP2B,RAB7A,TPP1,B2M,CLCN4,CLCN7,CLCN3,PCYOX1,ATP9A,ATP11C,AP3D1,RILP,HLA-H,AP2M1,HLA-F,RAB5B,HLA-DMA,AP2A2,CLTC,HLA-DMB,AP2B1,CTSD,…
-/0	1997	Ractome	REACTOME_SIGNALLING_TO_ERKS	11	1638	36	17473	0.000313	1	3.25945	KRAS,RAF1,HRAS,MAPKAPK3,CDK1,MAPK11,FRS2,RAPGEF1,MAPK12,YWHAB,RALGDS
+/-	5318	GO-BP	GO_SULFUR_COMPOUND_BIOSYNTHETIC_PROCESS	76	4601	203	17473	0.000314	1	1.42178	DLD,PDHX,ACLY,ACACB,ACACA,BHMT,AKR1A1,ENOPH1,EIF2B2,MTHFD1,AHCY,CBS,GCDH,GCLM,MPST,ACOT8,ELOVL2,ACSL1,AGK,GGCT,ST3GAL4,ST3GAL1,SLC25A1,ST3GAL6,GGT5,AMD1,CHST6,CHST2,CHST5,CSPG5,BGN,CHST1,HS6ST2,B3GALT6,BCAN,XYLT1,CHST3,CHST12,XYLT2,ACPL2,NCAN,EXTL3,FMOD,B3GAT1,DSE,CHST11,ACAN,UST,DSEL,CYTL1,B3GAT2,B4GALT2,B4GALT6,CHSY1,NDST3,SLC35B3,ACSL3,GSTM4,GSTM2,PTPLA,PAPSS1,MAT2B,HS6ST3,MAT2A,ACOT7,GSTO2,AC…
+/0	4008	GO-BP	GO_NEURON_PROJECTION_DEVELOPMENT	143	3528	545	17473	0.000315	1	1.29951	RAB3A,STXBP1,PAFAH1B1,PAK1,BRSK2,DTNBP1,KIAA1598,MYH10,SCN1B,SRGAP2,EPB41L3,EVL,FMN1,COBL,KRAS,VASP,PTK2B,CDK5,RAB13,ANK3,CNTNAP1,ADCY1,CCK,ROBO1,MAPK9,NDEL1,RASGRF1,HRAS,PAK3,GRB2,KIDINS220,MAPK8IP2,EFNA5,EIF2AK4,NUMBL,CDH11,MECP2,NRXN1,HDAC2,NLGN3,SPTBN4,MAPT,SLITRK5,UCHL1,EPHA4,NRXN3,APP,CHL1,CNTN2,BLOC1S1,PRELP,PQBP1,ZEB2,SEMA5A,PLXND1,SLIT2,EFNB2,CDK16,SDC2,FMOD,HPRT1,DICER1,NFASC,BMP7,SEPT2…
+/-	5318	GO-BP	GO_PROTEIN_LOCALIZATION_TO_NUCLEUS	61	4601	156	17473	0.000316	1	1.48498	TOR1A,NUP155,SUN2,BCL6,SIX4,CALR,PIK3R1,MAPK1,NCKIPSD,SYK,MAPK3,NFKBIA,TGFB3,BMP4,OSBPL8,GCKR,TGFB1,HES1,AKT1,MORC3,NUP62,ARNTL,SMO,SHH,RPL11,TSC2,BMP7,PAF1,DVL1,TOPORS,SIX1,ABCA7,ZBTB16,ARL2,KPNB1,KPNA1,MDM2,RANBP2,BANP,NUP54,RAE1,NUP98,XPO1,CEP57,NUPL1,RANBP6,RBM22,TNPO2,IPO5,KPNA4,TNPO3,NUTF2,KPNA5,KPNA3,IPO9,ARL2BP,PPP1R10,C11orf73,SYNE1,SUPT7L,KPNA6
-/+	4157	GO-BP	GO_INTERSPECIES_INTERACTION_BETWEEN_ORGANISMS	168	3487	662	17473	0.000317	1	1.27165	HSPD1,TARDBP,PVRL2,ABI1,F11R,KRT19,PDGFRA,SRC,KRT8,VCP,BAD,CASP8,BCL2L11,SCRIB,USP6NL,PSMA7,CTSB,CD209,UBB,HCK,IKBKG,CD4,PAK2,CD55,GRB2,PSMB9,CUL1,DMBT1,PSMA3,NCKAP1,RELA,PSMC3,HLA-DRA,MICB,NFKBIA,UBA52,HTR2A,GAS6,VCAM1,ADRBK1,LIG4,TGFB1,PARK2,EFNB3,HYAL2,CCL5,HMGA1,MORC3,TP53,RPL22,RSAD2,ACOT8,DPP4,EFNB2,RPL10,RPL37A,RPL8,RPL35A,EIF3D,RPL13,PCBP2,RPS3,EIF3G,RPS5,RPS6,RPS11,RPL35,RPL12,PTBP1,RPS1…
+/0	4008	GO-CC	GO_SNARE_COMPLEX	22	3528	53	17473	0.000321	1	2.05582	SNAP25,SYT1,VAMP2,STX1A,CPLX1,NAPA,STX12,STX1B,CPLX2,STX4,STXBP5L,SCFD1,VAMP4,TSNARE1,VAMP5,STX8,SCAMP5,GOSR1,SEC22A,SEC22B,SEC22C,STXBP5
+/-	5318	GO-MF	GO_DOUBLE_STRANDED_RNA_BINDING	30	4601	64	17473	0.000322	1	1.78015	ELAVL1,RFTN1,TLR7,IFIH1,HMGB1,DDX58,LSM14A,EIF2C2,MRPL44,EIF4B,SLC3A2,DICER1,CLTC,MTDH,MBNL1,STRBP,MSN,DROSHA,EIF2C1,EIF2C3,EIF2C4,FXR1,TUBA1B,DHX30,PRKRA,STAU1,DHX58,FMR1,LRRFIP1,STAU2
0/-	1204	GO-BP	GO_LOCALIZATION_WITHIN_MEMBRANE	18	1042	122	17473	0.000325	1	2.47407	ATP1B1,SHANK3,APOE,TMED2,IFT122,CSNK1D,SEC13,SAR1B,SEC24A,ITGAL,MCFD2,LMAN1,CNIH2,PPP6C,GOSR2,TRAPPC6A,TRAPPC5,SNX3
-/+	4157	GO-BP	GO_DEVELOPMENTAL_GROWTH_INVOLVED_IN_MORPHOGENESIS	36	3487	104	17473	0.000327	1	1.73454	PRKCZ,PTK7,ABL1,CDK5,NDEL1,BMP4,EFNA5,TGFB1,CSF1,NLGN3,MAPT,SEMA5B,SHH,SLIT2,SEMA3A,FMOD,OGN,PLXNA3,RARG,MED1,SFRP1,NRP2,LHX2,ESR1,SLIT3,LAMB2,SPRY2,TRIM28,MAP1B,SLC9A6,RAPH1,SIRT6,FLRT1,KDM5B,BDNF,CPNE1
+/-	5318	GO-BP	GO_PROTEIN_LOCALIZATION_TO_MEMBRANE	129	4601	376	17473	0.00033	1	1.30292	VAMP2,FLNA,RAP2A,PRKCZ,EZR,CACNB2,MYO5A,NUP155,SCN3B,ANK2,EPB41L3,TAOK2,CDK5,DLG1,PRKCI,CAPN3,RAB13,ANK3,GRIK2,ATP1B1,BID,BAD,PMAIP1,RFTN1,CACNB3,HSP90AA1,UBA52,ADORA1,OSBPL8,GAS6,RAPGEF2,RAB8B,SH3PXD2B,NRXN1,SHANK3,SPTBN4,BBS2,NRXN2,NPC1,RPL22,RPL10,RPS9,RPS3,RPS29,RPL24,RPS4X,RPLP0,RPS10,RPL26L1,RPL11,RPL6,RPL18,RPL9,RAB11B,ARL6,BBIP1,TULP3,NFASC,WDR19,TMED2,IFT122,DVL1,BBS1,AP3D1,TNFRSF1A,BAG6…
-/+	4157	GO-BP	GO_NEUROGENESIS	330	3487	1402	17473	0.000332	1	1.17946	FKBP1B,OGDH,SYT1,RIMS1,FRY,BRSK2,SPTAN1,PRKCZ,PTK7,PPP1R9A,NPHP4,EVL,RUFY3,LIMK1,ABL1,KLHL1,SIX4,KRAS,MARCKS,PROX1,PTK2B,CDC42,CDK5,ITPKA,OPHN1,LLGL2,DBN1,NRCAM,CNTNAP1,CHRNB2,ADCYAP1,CASP3,RET,NDEL1,SCRIB,UBB,PAK2,GRB2,HMGB1,RELA,NCKIPSD,SPAG9,MAPK8IP3,MAP2K1,MAP2K2,EFNA1,IL1B,CDK1,BMP2,BMP4,UCN,GAS6,MAPK8IP2,MARK2,NRG3,EFNA5,CCDC88A,TGIF2,INHBA,BMPR2,PTGER3,LIG4,TGFB1,HES1,GNAT2,HIPK1,PTPRK,CSF…
-/0	1997	GO-CC	GO_SYNAPSE_PART	83	1638	610	17473	0.000333	1	1.45145	APBA1,RIMS1,ACTN2,ARRB1,PIP5K1C,IQSEC3,SLC8A1,CAP2,SNCA,F2R,CHRM4,CHRM2,MECP2,NLGN4X,NRXN1,NLGN3,SPTBN2,SHANK2,NRXN2,CX3CL1,ATP2B1,CANX,MME,SLC18A2,CPEB1,CAMK2G,CDK16,SLC22A2,GRID2,DISC1,CBLN1,RAB7A,GABRA1,GLRA3,GABRG3,NAPA,DNM1L,CAMK2A,NETO1,MAP1B,HTT,MUSK,PPP1CA,PPP3CA,CLSTN2,LPHN1,ANXA9,NLGN1,MPDZ,SYT17,SYT4,SYT3,SYTL5,TRIM9,SNPH,SYT12,CACNG8,FBXO45,ZNRF1,SLC30A3,CHRNB3,HTR3B,KCNN2,CNIH2,GRIK4…
+/-	5318	GO-BP	GO_ENDOTHELIAL_CELL_DEVELOPMENT	23	4601	45	17473	0.000333	1	1.94102	EZR,RAB1A,RAPGEF1,RAPGEF2,MLLT4,GPX1,TJP1,RAPGEF3,NOTCH4,VEZF1,MARVELD2,RAB1B,PLOD3,MSN,PTPRS,RAP2B,WNT7B,F2RL1,HAPLN2,CCM2,PDE2A,RAP1B,RAPGEF6
+/-	5318	GO-BP	GO_POSITIVE_REGULATION_OF_MRNA_METABOLIC_PROCESS	23	4601	45	17473	0.000333	1	1.94102	RC3H1,CELF4,EIF2C2,PABPC1,GTPBP1,CCNB1,PAF1,THRAP3,BTG2,SNW1,PRPF19,CNOT7,NCBP2,PNPT1,SLC39A5,CELF3,DAZAP1,TRA2B,HNRNPR,TNRC6B,TNRC6C,SF3B4,SNRNP70
+/0	4008	Ractome	REACTOME_SIGNALING_BY_NOTCH	36	3528	103	17473	0.000334	1	1.73103	PSEN1,EP300,SKP1,CREBBP,HES1,TBL1XR1,HDAC2,ST3GAL3,EIF2C2,ST3GAL6,PSEN2,PSENEN,DLL1,MIB1,HEY1,NEURL,KAT2A,RBPJ,SNW1,HDAC5,MFNG,TLE3,TLE4,ATP2A2,ATP2A3,EIF2C3,RBX1,E2F3,DNER,HDAC11,CDK8,TNRC6B,TNRC6C,TNRC6A,RFNG,DTX2
-/0	1997	GO-BP	GO_REGULATION_OF_MACROPHAGE_CHEMOTAXIS	7	1638	16	17473	0.000336	1	4.66693	C5,TNFSF18,CSF1,CCL5,CX3CL1,RARRES2,CMKLR1
-/0	1997	GO-BP	GO_REGULATION_OF_MONONUCLEAR_CELL_MIGRATION	7	1638	16	17473	0.000336	1	4.66693	TNFSF18,CSF1,CCL5,CX3CL1,RARRES2,BMP5,CMKLR1
+/0	4008	GO-BP	GO_MITOTIC_CELL_CYCLE	193	3528	766	17473	0.000337	1	1.24786	RBM38,CASC5,PAFAH1B1,PAK1,BRSK2,WASL,TTN,MYH10,CAMK2D,RHOU,RAN,NEDD9,TRIOBP,DLG1,RACGAP1,ANK3,YWHAE,RAB1A,UBE2S,BAX,NDEL1,ARHGEF10,PSMA4,PSMC5,PSMA5,PRKCB,PSMC6,HRAS,EP300,PSME1,PSMD10,PAK3,PSMF1,PSMC1,PSMD3,PSMD4,SKP1,PSMD12,PSMD7,PSMC3,PSME3,HSP90AA1,PRKAR2B,TPX2,INHBA,TGFB1,RPS6KB1,PLCB1,ANLN,CENPV,GSPT1,EIF4E,EIF4EBP1,CAMK2G,HMMR,ANAPC11,CDC27,ANAPC7,CDC16,SKP2,UBE2E1,SEPT2,CNOT2,PCM1,NEK1,E2…
-/0	1997	GO-CC	GO_EXTRINSIC_COMPONENT_OF_PLASMA_MEMBRANE	26	1638	136	17473	0.000338	1	2.03933	KRAS,ARRB1,RLTPR,FGR,BTK,RS1,GNG2,GNAZ,GNAT2,GNA12,SCUBE1,BMX,CDK16,APC,ATP2A2,KCNIP1,IQGAP1,TNK2,MATK,PLG,GNG4,TNK1,RGS9,MCF2L,ESYT3,CYTH1
+/-	5318	GO-BP	GO_NEGATIVE_REGULATION_OF_CELL_CYCLE	146	4601	433	17473	0.000338	1	1.2805	RBM38,ANGEL2,FGF10,PPP1R9B,ABL1,CALR,CUL3,CDK5,DLG1,PRKAR1A,JMY,GPER,ADCYAP1,ANAPC10,CDKN1B,CASP3,RPS27L,SCRIB,TSC1,STK11,EP300,UBC,PRKACA,PRKACB,TNFAIP3,UBA52,ERN1,TP73,BMP4,LAMTOR2,STRADA,GAS6,TOM1L1,CAB39,STRADB,INHBA,NUPR1,TGFB1,PTPRK,ATF2,CDKN1C,CAST,TP53,TIMP2,PLA2G16,FAP,PRKAB2,CCNB1,TSC2,CNOT3,LATS1,BMP7,CNOT2,E2F4,SOX4,E2F7,MFN2,ZNF385A,TERF1,RPA2,BTG2,PKD2,APC,BCL2L1,TP53BP2,PPP2R5C,CUL…
0/+	940	GO-BP	GO_PROTEIN_LOCALIZATION_TO_MEMBRANE	33	809	376	17473	0.000338	1	1.89559	RFTN2,UBA52,OSBPL8,NRXN1,APOE,RPL10,RPL10A,RPL37A,RPL8,RPL29,RPL24,RPL31,RPL41,RPL19,RPL37,RPS16,RAB11B,BBS1,ETV5,CHMP4A,HGS,KCNIP4,ARL6IP1,PPIL2,BAG4,ANK1,TRAM1,SRP9,SSR1,SRP14,VAMP5,TSPAN14,TESC
-/+	4157	GO-BP	GO_CEREBELLAR_CORTEX_FORMATION	12	3487	22	17473	0.000339	1	2.73322	PROX1,CDK5,MAP2K1,NRXN1,CEND1,ATP2B2,GRID2,LDB1,CBLN1,FAIM2,MTPN,KNDC1
-/+	4157	GO-BP	GO_SYNAPTIC_TRANSMISSION_GLUTAMATERGIC	12	3487	22	17473	0.000339	1	2.73322	SLC17A7,CDK5,P2RX1,PARK2,GRIN1,SLC1A4,GRID2,NAPA,ALS2,UNC13A,CNIH2,CNIH3
+/0	4008	GO-BP	GO_MITOCHONDRIAL_MEMBRANE_ORGANIZATION	33	3528	92	17473	0.000339	1	1.7765	CLN8,YWHAE,BID,BAD,BAX,HSP90AA1,HK2,OPA1,ATPIF1,SLC25A5,MFN2,BLOC1S2,BNIP3L,TIMM50,BNIP3,MOAP1,PPP1R13B,TOMM22,PPP3R1,YWHAZ,YWHAG,ALKBH7,HSPA4,YWHAQ,YWHAB,MAPK8,CHCHD6,CHCHD3,APOO,C19orf70,NMT1,HEBP2,MPV17L
0/-	1204	GO-BP	GO_RIBONUCLEOPROTEIN_COMPLEX_SUBUNIT_ORGANIZATION	25	1042	199	17473	0.00034	1	2.10662	SRSF1,SFSWAP,RPL10,EIF3G,EIF2C2,MRPS11,MRPL20,EIF3K,EIF3F,EIF4B,RRP7A,CLNS1A,EDC3,EIF2C4,SF3A3,RPF2,YTHDC1,PUM2,SNRPE,CLP1,SCAF11,GEMIN4,PRPF31,CDC40,PRMT7
+/-	5318	GO-BP	GO_POSITIVE_REGULATION_OF_PROTEOLYSIS	125	4601	363	17473	0.000342	1	1.30773	HSPE1,EGLN3,ARL6IP5,MYH9,TRIM32,CUL3,ARRB1,PTK2B,CAPN3,GPER,P2RX1,RAB1A,ANAPC10,GOLGA2,SNCA,CDKN1B,CASP9,BID,COL4A3,CASP3,TNFRSF10A,ROBO1,BAD,ASPH,PYCARD,BCL2L13,NGFRAP1,MAPK9,DIABLO,TNFRSF10B,PDCD2,FAM162A,RPS27L,PMAIP1,BOK,PSMA4,PSMC5,PSMA7,PSMB1,PSMB8,PSME4,EP300,PSMD10,PSMB6,PSMB7,BTRC,PSMB9,UBC,PSMD13,C3,PSMC1,PSMD3,PSMB2,PSMD11,HMGB1,PTK2,SKP1,ADAM8,PSMD12,PSMC3,PSME3,PSMB4,PSMD14,UBA52,AXI…
+/-	5318	GO-CC	GO_CENTROSOME	162	4601	487	17473	0.000342	1	1.26328	MAPKAPK2,PAFAH1B1,BRSK2,NPHP4,MARCKS,OBSL1,SORBS1,CALM1,NDEL1,RABGAP1,ARHGEF10,CYLD,PRKACA,PRKACB,PDE4B,GNAI2,PRKAR2A,PPP2R3C,SMAD7,GSK3B,G6PD,DDAH2,PQBP1,CDC27,CCNB1,CCDC41,PKHD1,CEP89,DZIP1L,XRCC2,CEP41,BBS7,ATP6V0D1,DISC1,IFT74,CEP164,MIB1,WDR35,PCM1,NEK1,KIF3A,MKKS,KIF24,RPGRIP1L,FAM161A,TOPORS,DZIP1,TRIM59,KIAA1377,BBS1,CSNK1D,CCDC151,IFT81,BLOC1S2,KIF3B,ACTR1A,DCTN1,DCTN5,DYNC1H1,DYNC1LI2,A…
-/+	4157	GO-BP	GO_SIGNAL_TRANSDUCTION_BY_PROTEIN_PHOSPHORYLATION	109	3487	404	17473	0.000344	1	1.35195	MAPKAPK2,SPTAN1,ACTN2,CAMK2D,KRAS,PDGFRA,PTK2B,TAOK2,CALM1,RAF1,RET,NOD1,RASGRP1,PSMC5,PSMA7,UBB,PSME4,PSME1,IKBKG,PAK2,GRB2,PSMB9,PSMF1,PSMD13,CUL1,PSMD9,PSMC4,PSMD11,PSMA3,PSMD7,PSMC3,PSME3,IRAK4,PSMD8,CHUK,MAP3K7,UBA52,MAP3K9,SPAG9,ERN1,MAP3K2,MAP3K11,MAPK8IP3,ERCC6,MAP4K1,MAP2K1,MAP2K2,DUSP6,DUSP7,DUSP5,IL1B,PEA15,MAPK11,MAPK10,EGF,MAPKAPK5,EGFR,MAP3K12,RASGRP4,ANGPT1,MAPK8IP2,PDGFB,ACVR1B,BM…
+/0	4008	GO-BP	GO_CELL_CYCLE_PROCESS	263	3528	1081	17473	0.000346	1	1.20495	RBM38,CASC5,PAFAH1B1,ADCY3,BRSK2,RALA,ARAP1,WASL,TTN,MYH10,CAMK2D,RHOU,ARHGEF11,RAN,ALKBH4,NEDD9,TAOK2,TRIOBP,DLG1,RACGAP1,PRKAR1A,CAPN3,JMY,SPIRE2,ANK3,YWHAE,RAB1A,UBE2S,BAX,NDEL1,ARHGEF10,TSC1,PSMA4,PSMC5,PSMA5,PRKCB,PSMC6,HRAS,EP300,PSME1,PSMD10,PIK3C3,PSMF1,PSMC1,PSMD3,PSMD4,SKP1,PSMD12,PSMD7,PSMC3,PSME3,HSP90AA1,ERN1,MAP2K1,PRKAR2B,STRADA,TPX2,GAS6,CAB39,STRADB,INHBA,EIF2AK4,TGFB1,RAD54L,H2A…
+/0	4008	GO-BP	GO_DEPHOSPHORYLATION	82	3528	286	17473	0.000347	1	1.41999	SSH1,DLG1,CYCS,PTPRJ,DUSP6,DUSP7,DUSP9,PFKFB3,LPIN2,IMPA2,IMPAD1,MTMR7,SYNJ1,SGPP1,MINPP1,INPP5B,PPIP5K1,INPP4A,ENOPH1,THNSL2,CAMK2G,PTPRN2,PTPRN,ACPL2,ACP5,TIMM50,PTPRZ1,PTPN2,PTPRD,PTPRS,PTPRF,PTPRT,ALPL,PPP3R1,NT5C3,NUDT16,NT5C2,PPP1CC,PPP1R3D,INPP5F,NT5C3L,PTPN23,PPP5C,PPM1A,PTP4A1,PPP6C,PHLPP1,DUSP22,DNAJC6,TENC1,MTMR4,MTMR8,SACM1L,TMEM55A,SYNJ2,LPPR1,TMEM55B,PTPRQ,STYX,PPM1E,PHLPP2,PTP4A2,P…
+/-	5318	KEGG	KEGG_ALZHEIMERS_DISEASE	65	4601	169	17473	0.000352	1	1.46064	CDK5,CACNA1D,CALM1,SNCA,CASP9,BID,CASP3,BAD,MAPK1,MAPK3,ERN1,LPL,ADAM17,GAPDH,GRIN2D,GRIN1,SDHB,SDHA,SDHC,LRP1,IDE,HSD17B10,GSK3B,MME,PLCB1,NDUFA7,GRIN2A,PSENEN,ITPR1,TNFRSF1A,ATP5G1,ATP5D,ATP5F1,ATP5A1,ATP5J,COX8A,ATP2A2,RYR3,ATP2A3,PPP3R1,NDUFS4,NDUFA8,UQCRQ,NDUFA10,NDUFB1,NDUFB2,NDUFS7,COX6C,NDUFA5,NDUFA3,NDUFB10,COX6A1,CYC1,COX5A,NDUFB7,NDUFB6,NDUFS3,NDUFA6,NDUFA4,NDUFB8,CAPN1,GRIN2C,NAE1,ATF…
0/+	940	GO-BP	GO_REGULATION_OF_NEUROTRANSMITTER_RECEPTOR_ACTIVITY	7	809	30	17473	0.000355	1	5.0396	CRH,NRXN1,ARC,CACNG4,CACNG3,CNIH2,NETO2
0/+	940	Ractome	REACTOME_MAPK_TARGETS_NUCLEAR_EVENTS_MEDIATED_BY_MAP_KINASES	7	809	30	17473	0.000355	1	5.0396	MAPK3,RPS6KA3,DUSP6,ATF2,DUSP4,PPP2CB,ELK1
+/-	5318	Ractome	REACTOME_HOST_INTERACTIONS_OF_HIV_FACTORS	53	4601	132	17473	0.000357	1	1.52482	NUP155,ELMO1,PSMA4,PSMC5,PSMA7,PSMB1,PSMB8,PSME4,HCK,PSMD10,PSMB6,PSMB7,CD4,PAK2,BTRC,PSMB9,PSMD13,PSMC1,PSMD3,PSMB2,PSMD11,SKP1,PSMD12,PSMC3,PSMB4,PSMD14,UBA52,NUP62,SLC25A5,SLC25A6,B2M,HLA-A,AP1M1,AP1S1,AP2A1,AP1S2,AP1B1,AP2B1,KPNB1,KPNA1,AAAS,RANBP2,RBX1,NUP54,RCC1,NUP210,RAE1,RANGAP1,CCNT1,XPO1,NUPL1,PPIA,CDK9
+/-	5318	GO-BP	GO_INOSITOL_PHOSPHATE_METABOLIC_PROCESS	27	4601	56	17473	0.000359	1	1.83101	ITPKA,CALM1,INPP5D,PLCE1,FGF2,IP6K3,IPMK,PTAFR,IMPA2,ISYNA1,MTMR7,INPP1,NUDT3,INPP5J,MINPP1,IPPK,INPP5B,INPP4B,PPIP5K1,PLCH1,PLCB1,NUDT4,PLCD1,IP6K2,ITPKB,NUDT10,PLCD3
+/0	4008	GO-BP	GO_PALLIUM_DEVELOPMENT	49	3528	153	17473	0.000361	1	1.58615	NF1,PSEN1,PAFAH1B1,SRGAP2,RAN,CDK5,YWHAE,KCNA1,CASP3,ROBO1,BAD,BAX,NDEL1,TSC1,EGFR,ASCL1,GRIN1,BBS2,LRP1,H2AFX,PLCB1,ATIC,ZEB2,SMO,SLIT2,SRD5A1,C16orf45,SOCS7,MKKS,LHX2,FEZF2,NEFL,PTPRZ1,NEFH,RTN4,UBA6,PTPRS,NME1,EPHA5,UQCRQ,FBXO45,DCLK2,ARX,BTBD3,TACC2,GNG12,PHLPP2,CCDC85C,EZH1
-/+	4157	Ractome	REACTOME_DOWNSTREAM_SIGNALING_EVENTS_OF_B_CELL_RECEPTOR_BCR	34	3487	97	17473	0.000363	1	1.7564	KRAS,CDKN1B,CASP9,BAD,RASGRP1,PSMC5,PSMA7,PSME4,PSME1,IKBKG,PSMB9,PSMF1,PSMD13,CUL1,PSMD9,PSMC4,PSMD11,PSMA3,PSMD7,RELA,PSMC3,PSMD8,CHUK,NFKBIA,MAP3K7,UBA52,NR4A1,RPS6KB2,TSC2,MDM2,MLST8,FOXO4,AKT1S1,RASGRP3
+/-	5318	GO-MF	GO_PROTEIN_TRANSPORTER_ACTIVITY	42	4601	99	17473	0.000363	1	1.61113	LRP1,VLDLR,ABCG1,AP3S1,AP1S1,AP2A1,AP1S2,AP1B1,AP2B1,KPNB1,KPNA1,TOMM22,TOMM5,TOMM40,COG3,CHMP7,XPO1,RANBP6,TNPO2,IPO5,USO1,RANGRF,XPO7,KPNA4,ZFYVE16,TNPO3,DSCR3,TOMM40L,XPO6,KPNA5,TIMM17B,VPS35,KPNA3,VPS29,IPO9,TIMM17A,SEC62,C11orf73,XPO5,KPNA6,TIMM10,MLC1
+/0	4008	GO-CC	GO_TRANSFERASE_COMPLEX_TRANSFERRING_PHOSPHORUS_CONTAINING_GROUPS	70	3528	237	17473	0.000363	1	1.46281	TBPL1,PRKAR1A,DNAJA3,TBC1D5,PIK3CB,PIK3C3,PRKACB,PIK3CA,PIK3CD,ERN1,PRKAR2B,PRKAR1B,CAB39,PPARGC1A,PFKM,PFKL,PRPS1,RTF1,KAT2A,POLD3,POLD4,CDK7,BECN1,SNW1,UVRAG,TRRAP,CCND3,PHKB,IRS1,PAPD4,CDK2,CCNH,TAF2,CCNT2,CCNY,CCNT1,CDK4,PUF60,TAF4B,POLR3G,CDK9,GTF2H4,MED6,ERCC5,POLR2B,POLR2E,POLR2L,POLR2I,POLR2C,GTF2F1,POLE3,POLE4,POLR3F,POLR3A,POLR3H,CRCP,POLR3K,RPRD1A,TAF4,TWISTNB,POLR1C,GTF2A1,TAF13,GTF2E…
-/+	4157	GO-BP	GO_SINGLE_ORGANISM_CELLULAR_LOCALIZATION	220	3487	898	17473	0.000365	1	1.22761	SYT1,RIMS1,CPLX1,PIP5K1A,PRKCZ,MYH9,ACTN2,EMP2,MYO5A,ROCK1,SCN3B,SDAD1,F11R,SPIRE1,KIF23,CDC42,TAOK2,CDK5,PIP5K1C,OPHN1,LLGL2,BID,BAD,BCL2L11,RASGRP1,NDEL1,SCRIB,UBB,PLD2,RFTN1,CACNB3,MYO1C,NCKIPSD,NFKBIA,UBA52,EGF,TGFB3,EGFR,ADORA1,OSBPL8,GAS6,CTSC,TGFB1,HES1,NRXN1,SPTBN4,MAPT,NRXN2,ATM,BRCA2,ICMT,RPL22,RPL10,RPL37A,RPL8,RPL35A,RPL13,RPS3,RPS5,RPS6,RPS11,RPL35,RPL12,RPS15A,RPLP2,RPLP0,RPL26L1,RP…
+/0	4008	GO-BP	GO_POSITIVE_REGULATION_OF_MULTI_ORGANISM_PROCESS	50	3528	157	17473	0.000366	1	1.57728	DRD4,CFL1,BAD,EP300,HAVCR2,INHBA,VIP,PUM1,PTAFR,PLCB1,LARP1,PABPC1,NOTCH1,SRPK2,CHMP2B,RAB7A,ANKRD17,SNW1,SMARCA4,RSF1,VPS37B,LRSAM1,VPS4A,LGALS1,PPIB,SMURF2,RAD23A,TRIM38,SUPT5H,CCNT1,C9orf69,LY86,PPIA,CDK9,ADAR,PUM2,IFIT1,POLR2B,POLR2E,POLR2L,POLR2I,POLR2C,GTF2F1,STAU1,TRIM11,ADARB1,COBRA1,ZNF639,YTHDC2,SASH1
0/+	940	GO-BP	GO_RNA_CATABOLIC_PROCESS	23	809	227	17473	0.000366	1	2.18837	UBA52,RPL10,EIF4E,RPL10A,RPL37A,RPL8,RPL29,RPL24,RPL31,RPL41,RPL19,EIF4B,RPL37,RPS16,NUDT16,LSM3,NT5C3L,ZCCHC6,DIS3,UPF3B,ISG20,DCP2,RNH1
-/+	4157	GO-MF	GO_MOLECULAR_FUNCTION_REGULATOR	319	3487	1353	17473	0.00037	1	1.18143	FKBP1B,RIMS1,FRY,BRSK2,SPTAN1,PRKCZ,ACTN2,CAMK2D,WAS,SCN3B,VIL1,FGD3,ABI1,ARHGEF11,TRIP10,ABR,BCR,FGD1,IQGAP2,ARHGEF5,PDGFRA,ELMO1,IQSEC2,CDK5,OPHN1,LLGL2,FGD5,IQSEC3,KCNMB4,KCNMB2,CALM1,ADRB1,CDKN1B,CASP9,VCP,CASP3,NLRP1,BAD,RET,NLRC4,TBC1D10A,NOD1,APAF1,NKX3-1,RASGRP1,SYDE2,ADPRH,TBC1D13,RALGAPA1,ADPRHL1,RABGAP1,EVI5L,BCAS3,USP6NL,TBC1D7,TBC1D25,PSME4,PSME1,PRKCD,PAK2,GRB2,PSMF1,HMGB1,PIK3R2,VA…
0/+	940	GO-BP	GO_POSITIVE_REGULATION_OF_PROTEIN_METABOLIC_PROCESS	97	809	1492	17473	0.00037	1	1.40418	GJA1,CRHR2,PDGFRA,SRC,FSHR,CDKN1B,CASP9,IFI27,TNFRSF10B,SLC11A2,DOCK7,PSMA7,TICAM1,PSMB9,TLR7,PSMD12,RELA,MAPK3,PSMB4,UBA52,MAP3K6,LPAR3,CD81,DUSP6,AVPI1,C1QTNF2,MADD,DUSP9,TGFB3,TRAF7,CHI3L1,CARD14,MAS1,ADRA1A,PRKAR2B,OSBPL8,CLSPN,CAB39,CCDC88A,ACVR1B,NBN,HES1,SOX2,ADRA1B,OPRK1,SMAD7,CRH,IL15,IGF1,NSMCE2,MTOR,RXRA,TP53,TIMP2,APOE,RMND1,ANAPC11,C19orf10,CXCR7,PAF1,VEGFB,KLF4,BARD1,UBE3A,PPAP2B,ST…
+/-	5318	GO-BP	GO_MEMBRANE_BUDDING	47	4601	114	17473	0.000371	1	1.5657	TBC1D20,CUL3,PRKCI,RAB1A,GOLGA2,P2RX7,COL7A1,TMED2,CSNK1D,CHMP2B,ATP8A1,SAR1B,SEC24D,SEC31A,SEC24A,AP2B1,RAB1B,CHMP4A,FAM125A,VPS37B,LRSAM1,VPS37C,VPS28,VPS4A,GRIA1,GOLPH3,CTSZ,MCFD2,CD59,GBF1,CNIH2,CHMP7,CHMP5,MITD1,SCFD1,CALY,USO1,SEC16B,SEC23IP,PPP6R1,SEC22B,TRAPPC2L,PPP6R3,TRAPPC5,TFG,TRAPPC6B,SNX3
+/-	5318	GO-BP	GO_REGULATION_OF_CELL_CYCLE_ARREST	45	4601	108	17473	0.000371	1	1.58236	RBM38,FGF10,CDK5,GPER,CDKN1B,EP300,UBC,PRKACA,UBA52,TP73,TGFB1,CAST,TP53,FAP,CCNB1,CNOT3,CNOT2,E2F4,SOX4,E2F7,ZNF385A,BTG2,PKD2,RRP8,PPP2R5C,MDM2,PLK2,CNOT7,CNOT4,C2orf29,CDK2,ZNF268,MDM4,TFDP1,CCNK,FOXO4,ARID3A,CENPJ,RASSF1,CDK4,PLAGL1,BIN1,CDK9,PPP2R5B,MED25
+/0	4008	GO-CC	GO_CYTOSKELETON	455	3528	1967	17473	0.000372	1	1.14563	CCT2,HSPH1,STX1A,ARL6IP5,PSEN1,PAFAH1B1,TRIM36,WHAMM,PAK1,BRSK2,CDC42BPA,PARVA,CDC42BPB,WASL,KIAA1598,TTN,MYO5A,TNNT2,MYH10,TPM3,WASF2,ANK2,RHOU,NEBL,AIF1,EPB41L3,ABLIM2,ABI2,ACTR3B,CFL1,EPB41L1,LDB3,RAN,EVL,CORO1C,SHROOM1,FMN1,FSCN3,ACTR3C,COBL,ARPC1B,VASP,ARPC4,CORO2B,ARPC2,DOCK2,OBSL1,EPB41L2,BCAR1,PTK2B,CDC42,NEDD9,TAOK2,CDK5,CAP1,RAC2,SSH1,FAM101B,TRIOBP,DLG1,FHOD3,TMSB10,ERMN,PFN2,RACGAP1,T…
+/-	5318	Ractome	REACTOME_IMMUNE_SYSTEM	291	4601	933	17473	0.000373	1	1.18448	MAPKAPK2,PVRL2,RICTOR,CXADR,NUP155,CAMK2D,EVL,FLNB,TRIM32,VASP,CALR,CUL3,SRC,PTK2B,RACGAP1,MEF2A,CALM1,RAF1,ANAPC10,UBE2S,CDKN1B,CASP9,BAD,PYCARD,MAPK9,RASGRP1,PSMA4,PSMC5,PSMA7,CTSB,CYLD,PRKCB,ICAM2,LY96,TICAM1,PSMB1,PIK3R1,PSMB8,PSME4,EP300,MAPK1,HCK,PSMD10,PSMB6,CRK,PSMB7,PRKCD,TLR5,CD4,PAK2,PTPN6,BTRC,UNC93B1,TAB3,GRB2,PSMB9,PSMD13,TLR7,PRKCQ,C3,PSMC1,HLA-DPA1,PSMD3,PSMB2,IFIH1,PSMD11,HMGB1,U…
-/+	4157	KEGG	KEGG_EPITHELIAL_CELL_SIGNALING_IN_HELICOBACTER_PYLORI_INFECTION	26	3487	68	17473	0.000376	1	1.91593	F11R,SRC,CDC42,CASP3,NOD1,IKBKG,RELA,CHUK,NFKBIA,MAPK11,MAPK10,EGFR,CCL5,ATP6V0D1,TJP1,IL8,ATP6V0A4,TCIRG1,ATP6V0A1,ATP6V0E1,ATP6V1B1,ATP6V1E1,IGSF5,CXCR2,MAPK12,MAPK13
+/0	4008	GO-BP	GO_REGULATION_OF_ORGANELLE_ORGANIZATION	284	3528	1178	17473	0.000379	1	1.19402	CCT2,SYT1,RAB3A,STXBP1,PAFAH1B1,WHAMM,PAK1,ARAP1,WASL,MYO5A,CAMK2D,WASF2,RHOU,ABI2,ACTR3B,RAN,EVL,FMN1,ACTR3C,ARPC1B,VASP,ARPC4,ARPC2,PDGFRA,OBSL1,PTK2B,CDC42,ARFIP2,CDK5,RAC2,SSH1,TRIOBP,DLG1,FHOD3,PFN2,RACGAP1,TMOD2,PRKAR1A,CORO1B,ARPC5L,JMY,SPIRE2,YWHAE,RAB1A,BID,BAD,MAPK9,BAX,NTRK3,RUNDC1,TBC1D15,TBC1D30,TBC1D5,TBC1D9,ARHGEF10,SGSM1,TBC1D1,BCAS3,TSC1,TBC1D4,TBC1D12,TBC1D9B,CYLD,HRAS,UBE2N,EP3…
+/0	4008	Ractome	REACTOME_SIGNALLING_BY_NGF	65	3528	217	17473	0.000379	1	1.48352	PSEN1,ADCY3,RALA,ARHGEF11,ARHGEF17,KRAS,PRKAR1A,YWHAE,ADCY9,ADCY1,ADCY7,RAF1,CASP3,BAD,NGFRAP1,RASGRF1,PIK3CB,HRAS,PRKCD,GRB2,PRKACB,PIK3CA,MAP2K1,DUSP6,DUSP7,MAP2K5,FRS2,KIDINS220,RAPGEF1,ADCYAP1R1,PRKAR2B,PRKAR1B,CAMK4,AKAP13,HDAC2,PSEN2,PSENEN,TSC2,PCSK6,AP2M1,AP2A2,CLTC,AP2B1,PPP2R1B,MDM2,RTN4,SORCS3,IRS2,IRS1,RIT2,RPS6KA1,PHLPP1,MCF2,LINGO1,YWHAB,MAPK8,AKT1S1,ARHGEF12,ARHGEF3,TIAM2,RASGRF2,R…
+/0	4008	GO-CC	GO_PROTON_TRANSPORTING_ATP_SYNTHASE_COMPLEX	12	3528	22	17473	0.00038	1	2.70145	ATP5G3,ATPIF1,ATP5B,ATP5G1,ATP5D,ATP5F1,ATP5E,ATP5A1,ATP5J,ATP5G2,C14orf2,USMG5
+/-	5318	GO-BP	GO_PROTEIN_LOCALIZATION_TO_ORGANELLE	182	4601	556	17473	0.000382	1	1.24312	TOR1A,CHCHD4,NUP155,SUN2,RYR2,ANK2,BCL6,SIX4,CALR,OBSL1,BID,BAD,MAPK9,PMAIP1,RCC2,PIK3R1,MAPK1,NRAS,NCKIPSD,HSP90AA1,SYK,MAPK3,TNFAIP3,NFKBIA,UBA52,CD81,TGFB3,BMP4,OSBPL8,GCKR,TGFB1,HES1,RAB8B,HK2,BBS2,AKT1,MORC3,NUP62,GSK3B,ARNTL,RPL22,SMO,SHH,RPL10,RPS9,RPS3,RPS29,RPL24,RPS4X,RPLP0,RPS10,RPL26L1,RPL11,RPL6,RPL18,RPL9,SLC25A6,SH3BP4,CCDC41,EHD1,TSC2,ARL6,BBIP1,TULP3,DISC1,BMP7,WDR35,PCM1,PAF1,IF…
+/-	5318	GO-CC	GO_UBIQUITIN_LIGASE_COMPLEX	94	4601	262	17473	0.000382	1	1.36252	KLHL1,CUL3,KCTD13,ANAPC10,UBE2S,CDKN1B,BTRC,SKP1,UBE2D2,TRAF7,RNF168,RNF19B,ANAPC11,CDC27,CDC26,SKP2,MED1,TOPORS,MED24,MED17,PCGF2,DYRK2,CUL4A,FBXW4,USP47,TRPC4AP,FBXO6,RNF144A,FBXW5,FBXL7,FBXO21,ARIH2,SMURF2,UBE2L3,RNF11,KLHL3,KLHL21,WWP1,KLHL8,UBE2A,FBXO11,KEAP1,RBX1,KCTD10,SPOP,SEL1L,UBR2,FBXO9,FBXO25,ARIH1,SPOPL,KLHL32,KLHL28,CRBN,WWP2,CUL9,RCHY1,RNF40,GAN,KLHL25,RNF7,CUL4B,UBR1,KLHL9,SUGT1,B…
+/-	5318	GO-BP	GO_CELLULAR_RESPONSE_TO_NITROGEN_COMPOUND	167	4601	505	17473	0.000383	1	1.25586	VAMP2,CHRM5,ADCY3,PRKCZ,EZR,MYO5A,RYR2,AIF1,AQP1,PPP1R9B,ABL1,ARHGEF2,RHOQ,SRC,BCAR1,PRKCI,SORBS1,PRKAR1A,RAB13,GPER,SLC8A1,CRHR1,GNAS,ADCY2,ADCY6,ADCY9,ADCY7,SNCA,BAD,TBC1D4,PIK3R1,EP300,MAPK1,PRKCD,GRB2,PIK3R2,PTK2,PRKACA,TMEM173,PRKACB,PIK3CA,RELA,MAPK3,PDE4B,P2RX7,GNAI2,LAMTOR2,RAPGEF1,MAS1,PRKAR2A,PRKAR1B,PDGFC,INHBB,SMAD2,CEBPB,HIF1A,HNRNPK,ADRBK1,PIK3CG,GNB1,GNG2,RAPGEF2,APLP1,HRH3,CHRM2,P…
-/+	4157	GO-MF	GO_ISOMERASE_ACTIVITY	50	3487	159	17473	0.000384	1	1.57575	FKBP1B,ERP29,PTGES,TPI1,GLRX2,MIF,SREBF2,APOA1BP,EIF2B2,DCT,ALOXE3,RENBP,PTGES3,HSD3B1,HSD3B2,PDIA6,TOP2A,TBXAS1,AMACR,PGM5,PPIB,RPE,MPI,GALM,ECH1,ECI2,ECI1,PPP2R4,TOP2B,FKBP8,PPID,TOP1,PPIL2,QSOX1,QSOX2,TTC9B,TTC9,FKBP10,FKBP9,PPIH,PUS1,CWC27,PPIL3,PUS7,RPUSD3,PUSL1,TRUB2,PPIL4,YJEFN3,HYI
+/0	4008	GO-BP	GO_MICROTUBULE_BASED_MOVEMENT	62	3528	205	17473	0.000385	1	1.49788	APBA1,PAFAH1B1,DTNBP1,CDC42,RACGAP1,CLN3,RAB1A,RASGRP1,NDEL1,MAPT,UCHL1,APP,BLOC1S1,OPA1,WDR19,PCM1,KIF3A,IFT122,SSX2IP,NME5,CCDC151,IFT81,DYNC2H1,KIF26B,BLOC1S2,KIF4A,AP3S1,AP3D1,NEFL,KIF1A,AP3B2,KIF3C,AP2M1,DYNC1I1,DCTN1,AP2A2,KLC1,DYNC1H1,DYNC1LI2,KIFAP3,AP2B1,KLC2,KPNB1,MAP1B,KIF13B,MAP4,KATNB1,AZI1,SSNA1,KIF5C,DNAH3,DNAH8,IFT43,KIF17,KIF19,BICD1,LRPPRC,KIF21A,DNAH10,KIF21B,KIFC2,DNAL4
+/-	5318	GO-BP	GO_REGULATION_OF_CELL_CYCLE_PHASE_TRANSITION	112	4601	321	17473	0.000389	1	1.32504	RBM38,FGF10,CAMK2D,AIF1,PPP1R9B,CUL3,RAB1A,ANAPC10,GOLGA2,CDKN1B,BID,RPS27L,RCC2,PSMA4,PSMC5,PSMA7,PSMB1,PSMB8,PSME4,EP300,PSMD10,PSMB6,PSMB7,PTPN6,BTRC,PSMB9,UBC,PSMD13,PRKCQ,PSMC1,PSMD3,PSMB2,PSMD11,SKP1,PSMD12,PSMC3,PSME3,PSMB4,PSMD14,UBA52,TP73,ADAM17,TGFB1,AKT1,TP53,PLCB1,ANLN,PDPN,ANAPC11,CDC27,CCNB1,CDC26,CNOT3,CNOT2,E2F4,SOX4,E2F7,ZNF385A,TERF1,RPA2,ANKRD17,BTG2,CENPE,PKD2,APC,PPP2R5C,CUL…
+/-	5318	GO-MF	GO_CALMODULIN_BINDING	68	4601	179	17473	0.000394	1	1.44268	MAPKAPK2,SYT1,VAMP2,MIP,ADCY3,SPTAN1,MYH9,MYO5A,MYH10,RYR2,CAMK2D,SNTA1,MYH14,IQGAP2,MARCKS,ADD1,ITPKA,SLC8A1,PLA2G6,ORAI1,CAMK4,GRIN1,ATP2B1,PLCB1,ITPKB,ATPIF1,NOS3,CAMK2G,ATP2B2,TJP1,RYR1,CAMK2A,MKNK2,NRGN,SLC8A3,CASK,CAMSAP3,RYR3,SYT7,TRPV5,ATP2B3,PPP3R1,CAMKK2,PHKB,UBR4,KCNN2,AKAP5,MAP6,CAMSAP2,IQGAP1,GAP43,MAP2,CAMSAP1,CEP97,AEBP1,ARPP21,PPP3CC,MAP6D1,MYO1D,EDF1,RGS4,MKNK1,RASGRF2,MARCKSL1,M…
-/0	1997	GO-CC	GO_GOLGI_MEMBRANE	93	1638	703	17473	0.000397	1	1.41118	ARRB1,GOLGA2,RASGRP1,HRAS,MAPK8IP3,TGFA,EGFR,ARCN1,SPTBN2,HYAL2,ACER3,ST3GAL3,FAM57B,ST6GALNAC2,B4GALNT1,SLC35A3,NDST4,HS6ST2,B3GALT6,HS3ST2,B3GAT1,B4GALT2,PSEN2,CSNK1D,B2M,SLC35B3,CLCN5,PITPNM1,ATP8A1,SAR1B,HLA-F,SEC24D,SEC31A,AP1B1,NAPA,STK25,TNFRSF1A,RAB12,GOLPH3,CLSTN2,GLG1,TMEM165,MAN2A1,FUT2,MGAT5B,NAGPA,B3GALT5,MAN1A2,GALNTL6,GALNT12,GAL3ST4,KIAA2018,COG3,ENTPD4,SLC50A1,M6PR,NDFIP2,STEAP4,…
+/-	5318	GO-BP	GO_REGULATION_OF_CYTOSKELETON_ORGANIZATION	166	4601	502	17473	0.000399	1	1.2558	PPFIA1,PAFAH1B1,EPS8,RHOA,RICTOR,SPTAN1,FLNA,ARAP1,MYH9,EZR,WIPF3,WIPF1,SUN2,WASF2,WDR1,CAPZB,EVL,SWAP70,FMN1,SPIRE1,ABL1,ARHGEF2,ACTR3C,MYLK3,VASP,RHOQ,ARPC4,ARPC2,NCK2,IQGAP2,PDGFRA,PTK2B,ADD1,ARFIP2,CDK5,TRIOBP,DLG1,FHOD3,CDC42EP2,RACGAP1,CORO1A,CORO1B,ARPC5L,PREX1,JMY,SPIRE2,GOLGA2,SNCA,CDKN1B,PYCARD,NTRK3,RCC2,ARHGEF10,TSC1,CYLD,PIK3R1,EP300,MAPK1,HCK,CRK,PRKCD,GRB2,PRKCQ,PTK2,MAPK3,P2RX7,MA…
+/-	5318	GO-BP	GO_PROTEIN_LOCALIZATION_TO_CELL_PERIPHERY	59	4601	151	17473	0.000401	1	1.48385	VAMP2,RAP2A,PRKCZ,EZR,CACNB2,MYO5A,SCN3B,ANK2,EPB41L3,DLG1,RAB13,ANK3,ATP1B1,CACNB3,GAS6,RAPGEF2,SPTBN4,BBS2,BBIP1,TULP3,NFASC,TMED2,BBS1,TNFRSF1A,SMURF1,VAMP7,OPTN,GOLPH3,PDZD11,KCNIP4,KCNIP3,TMEM150A,LIN7A,LIN7B,RAB11A,CLASP2,MACF1,CLIP1,RAPGEF6,FLOT1,NUBP1,BAG4,TTC7A,TTC7B,FAM126A,EFR3B,VAMP4,TSPAN5,RAB26,GOLGA7,MAP7,VAMP5,ARFRP1,TSPAN14,TESC,ZDHHC23,PRKG2,RAB31,TSPAN17
+/0	4008	KEGG	KEGG_NOTCH_SIGNALING_PATHWAY	20	3528	47	17473	0.000402	1	2.10752	PSEN1,EP300,CREBBP,HES1,NUMBL,HDAC2,PSEN2,PSENEN,DLL1,DVL2,KAT2A,NOTCH1,RBPJ,SNW1,MFNG,CTBP1,CIR1,RFNG,DTX3,DTX2
+/0	4008	GO-MF	GO_MACROMOLECULAR_COMPLEX_BINDING	332	3528	1399	17473	0.000407	1	1.17533	APBA1,VAMP2,PAFAH1B1,WHAMM,PAK1,S1PR2,KIAA1598,TTN,MYH10,WASF2,NEBL,AIF1,ABI2,RAN,CORO1C,SHROOM1,FMN1,FSCN3,KRAS,ARPC1B,ARPC4,CORO2B,ARPC2,DOCK2,PTK2B,TRIOBP,ERMN,RACGAP1,SHROOM2,CORO1B,YWHAE,COL4A3,VCP,CASP3,TRAF2,BAX,NDEL1,TBC1D5,BCAS3,CTSB,PRKCB,EP300,ITGB2,ITCH,PSMF1,THY1,FCER1G,HSP90AB1,ICAM3,FYB,HSP90AA1,CREBBP,ERCC6,CD81,FRS2,EGFR,GNAI2,ADORA1,ADNP,MAPK8IP2,CCDC88A,SMAD2,ACVRL1,ACVR2A,NUPR…
-/+	4157	GO-BP	GO_REGULATION_OF_SMALL_GTPASE_MEDIATED_SIGNAL_TRANSDUCTION	79	3487	278	17473	0.000409	1	1.42396	CAMK2D,FGD3,ARHGEF11,TRIP10,ABR,BCR,KRAS,RHOQ,FGD1,ARHGEF5,KCTD13,CDC42,IQSEC2,OPHN1,FGD5,IQSEC3,RAF1,RASGRP1,SYDE2,RALGAPA1,PIK3R2,VAV2,PLCE1,RASGRP4,CSF1,AKAP13,IGF1,INPP5B,PLEKHG5,SLIT2,TSC2,ARHGAP35,MFN2,RHOC,GMIP,SPRY2,DGKI,ALS2,F2RL1,RASA1,FLCN,CHN1,FLOT1,STMN3,RASGEF1A,RABGEF1,SHOC2,ARHGEF15,DENND1A,ARHGAP4,ARAP3,ARHGAP10,TNK1,RALBP1,ALS2CL,NGEF,GDI1,RHOBTB2,ARHGAP44,RASGRF2,ARHGDIG,HMHA1,…
+/0	4008	Ractome	REACTOME_TRAFFICKING_OF_AMPA_RECEPTORS	14	3528	28	17473	0.000409	1	2.47633	CAMK2D,EPB41L1,DLG1,PRKCB,AP2M1,AP2A2,AP2B1,MDM2,GRIA1,CACNG3,NSF,GRIA3,GRIA2,GRIA4
+/-	5318	GO-CC	GO_ENDOCYTIC_VESICLE	92	4601	256	17473	0.000411	1	1.36478	GIPC1,RALA,CAMK2D,FMNL1,CALR,RAC2,CORO1A,RAB13,TBC1D5,WNT5A,UNC93B1,UBC,TLR7,HLA-DPA1,ADAM8,CD36,HSP90AA1,SYK,TLR1,UBA52,HLA-E,RAPGEF2,RAB8B,NRXN1,NLGN3,HYAL2,LRP1,SCARF1,INPP5B,NOS3,SMO,PLEKHG5,CAMK2G,RAB11B,ATP6V0D1,LAMP2,B2M,RAB35,HLA-G,HLA-F,RAB5B,CYBB,HLA-A,CYBA,AP1M1,AP1S1,AP2A1,AP1S2,CLTC,AP1B1,AP2B1,BECN1,CAMK2A,ATP6V0A2,ATP6V0A1,ATP6V0E1,ATP6V0B,MDM2,ATG14,ATG12,AMBRA1,VAMP7,GRIA1,DLG4,W…
0/+	940	GO-BP	GO_REGULATION_OF_CELL_PROJECTION_ORGANIZATION	44	809	558	17473	0.000412	1	1.70309	TBC1D20,SIPA1L1,PTK7,DMD,KBTBD10,SRC,ITPKA,NRCAM,NDEL1,TBC1D15,BCAS3,LPAR3,TGFB3,CCDC88A,SEMA4A,CDH4,NRXN1,SERPINF1,MTOR,APOE,INPP5J,SEMA3F,SEMA3A,SDC2,EPHB3,KLF4,USH1C,B2M,CRABP2,IST1,MAP1B,LGALS1,CRTC1,SPP1,NCS1,SLC39A12,BDNF,SEPT7,PTK6,EFEMP1,METRN,FMR1,CDC42EP4,CHODL
-/+	4157	GO-BP	GO_POSITIVE_REGULATION_OF_CATALYTIC_ACTIVITY	354	3487	1518	17473	0.000413	1	1.16855	HSPD1,MAPKAPK2,EGLN3,ACE,ADCY3,SPTAN1,PIP5K1A,PRKCZ,ACTN2,EMP2,CAMK2D,MYL3,FGD3,PPP1R9A,ABI1,ARHGEF11,F11R,TRIP10,ABR,BCR,ABL1,KRAS,FGD1,IQGAP2,MARCKS,ARHGEF5,PDGFRA,SRC,ELMO1,PROX1,PTK2B,CDC42,IQSEC2,TAOK2,CDK5,CAP1,OPHN1,LLGL2,FGD5,IQSEC3,P2RX1,GNAS,ADCY2,CALM1,TSHR,CAP2,ADCYAP1,VIPR2,ADRB1,FSHR,LHCGR,RAF1,PLK1,UBE2S,CDKN1B,CASP9,CIDEB,BID,VCP,CASP3,IFI27,NLRP1,BAD,RET,TRADD,CRADD,NLRC4,TBC1D10…
+/-	5318	GO-BP	GO_NEGATIVE_REGULATION_OF_MAPK_CASCADE	57	4601	145	17473	0.000416	1	1.49287	NF1,PAFAH1B1,EZR,ABL1,ARRB1,DLG1,GPER,PSMD10,PRKCD,ITCH,PTPN6,PTPRJ,P2RX7,DUSP6,DUSP7,DUSP9,TP73,BMP4,RAPGEF1,HYAL2,AKT1,NUP62,GSK3B,DUSP2,BMP7,KLF4,SFRP1,LEMD2,SPRY2,PTPN2,MYC,F2RL1,NCOR1,FKTN,PPP2R1A,ASH1L,HDAC3,PIN1,TAOK3,GPS2,GPS1,DUSP22,RANBP9,DUSP16,GBP1,PHB,SPRED2,IGF1R,MAPK8IP1,NDRG2,DUSP3,DUSP14,RGS4,WNK2,VRK3,LMO3,SPRY4
+/-	5318	GO-CC	GO_MICROTUBULE_ASSOCIATED_COMPLEX	57	4601	145	17473	0.000416	1	1.49287	PAFAH1B1,KIAA1598,YWHAE,NDEL1,RABGAP1,DISC1,KIF3A,DYNC2LI1,KIF24,TOPORS,KIF26B,KIF1B,KIF3B,KIF1A,KIF3C,ACTR1A,DCTN1,DYNC1H1,KIF2C,DYNC1LI2,KIF5A,KIF26A,CENPE,ACTR1B,DCTN4,KLC2,MAP1B,KIF13B,RANBP2,HAUS7,WDR43,DYNLT1,NDE1,HAUS2,EML1,HAUS6,KIF5C,RANBP9,KIF5B,MAP2,DNAH3,KIF17,KIF19,LRP8,MID1,MAP7,APPBP2,STAU1,KIF1C,KIF7,KIF21A,DNAH12,KIF21B,KIFC2,DNAL4,EML2,CLIP2
+/-	5318	GO-BP	GO_ESTABLISHMENT_OF_ENDOTHELIAL_BARRIER	17	4601	30	17473	0.000417	1	2.152	EZR,RAB1A,RAPGEF1,RAPGEF2,MLLT4,TJP1,RAPGEF3,MARVELD2,RAB1B,MSN,PTPRS,RAP2B,WNT7B,F2RL1,PDE2A,RAP1B,RAPGEF6
+/-	5318	GO-BP	GO_ESTABLISHMENT_OR_MAINTENANCE_OF_EPITHELIAL_CELL_APICAL_BASAL_POLARITY	17	4601	30	17473	0.000417	1	2.152	RAP2A,EZR,PTK7,DLG1,PRKCI,WNT5A,MARK2,DLG5,LHX2,ERBB2IP,DLG4,MSN,PDZD11,DLG3,DLG2,LIN7A,LIN7B
+/-	5318	GO-BP	GO_MICROTUBULE_CYTOSKELETON_ORGANIZATION	120	4601	348	17473	0.000418	1	1.30954	PAFAH1B1,RHOA,FGF10,FLNA,PRKCZ,MYH9,EZR,SUN2,SPIRE1,ARHGEF2,FMN2,OBSL1,DLG1,RACGAP1,SPIRE2,GOLGA2,NDEL1,ARHGEF10,PTK2,AXIN1,PPP2R3C,GAPDH,CNP,BBS2,TBCE,CRYAB,RPS3,CCNB1,XRCC2,RSPH1,CCDC40,DISC1,PCM1,NEURL,DVL1,IFT172,KIF24,LRGUK,KIAA1377,CSNK1D,CCDC151,BLOC1S2,KIF3B,DYNC1H1,KIF2C,DYNC1LI2,PKD2,ARL2,KPNB1,CHD4,ZNF207,MAP1S,VPS4A,SPRY2,MAP1B,ATAD1,PLK2,DST,CAMSAP3,NCOR1,FIGNL1,FBXW5,PPP2R1A,CUL9,CD…
+/0	4008	GO-BP	GO_PROTEIN_PHOSPHORYLATION	232	3528	944	17473	0.000422	1	1.21718	NF1,PAK1,BRSK2,CDC42BPA,KIT,CDC42BPB,TTN,CAMK2D,FGF12,ABI2,KRAS,PDGFRA,PTK2B,TAOK2,CDK5,ITPKA,ADORA2B,RAF1,MAPK9,RASGRP1,NTRK3,RASGRF1,PSMA4,PSMC5,PSMA5,PRKCB,PSMC6,HRAS,PSME4,PSME1,PSMD10,PAK3,PRKCD,PIK3C3,TAB3,GRB2,PSMF1,THY1,TLR7,PSMC1,PSMD3,PSMD4,SKP1,TNIP2,PSMD12,PRKACB,PSMD7,FYB,PIK3CA,PSMC3,PSME3,HSP90AA1,BTK,PIK3CD,MAP3K9,SPAG9,DAXX,ERN1,MAP3K2,ERCC6,MAP2K1,P2RX7,DUSP6,DUSP7,IL1B,DUSP9,MA…
-/+	4157	GO-MF	GO_RNA_BINDING	371	3487	1598	17473	0.000425	1	1.16336	HSPD1,GOT2,RBM38,ANGEL2,TARDBP,HNRNPA0,ZFP36,RIMS1,MYH9,MYO5A,FLNB,CORO1A,VCP,RFTN1,C4BPA,GRB2,HMGB1,MARK2,EXOSC3,TRIP6,ENO1,ARCN1,MECP2,ACO1,MDH2,SUCLG1,PDCD4,MORC3,LBR,HDLBP,EIF2B2,ALDH18A1,SARS,EIF4A3,RPL22,SFSWAP,RPL10,ABCF1,SECISBP2,RPL37A,RPL8,RPL35A,CHCHD1,EIF3D,ICT1,RPL13,PCBP2,RPS3,AARS2,EIF3G,MRPS35,RPS5,LARP1,EIF2A,MRPS21,EIF2C2,RPS6,RPS11,EIF1,MRPS30,FARSB,PSTK,MRPL20,MRPL2,RPL35,EIF2…
+/-	5318	GO-BP	GO_CARDIAC_CONDUCTION	36	4601	82	17473	0.000425	1	1.66726	FKBP1B,CXADR,CACNB2,GJC1,GJA5,NUP155,SCN4B,RYR2,CAMK2D,SCN3B,SCN1B,CACNA2D1,ANK2,MEF2A,ATP1A2,CACNA1G,SLC8A1,ATP1A1,YWHAE,CACNA1D,ATP1B1,CACNB3,PRKACA,SPTBN4,ATP1B2,CTNNA3,CACNB1,CACNA2D2,CACNG8,CACNG4,CACNG3,KCNIP4,KCNJ4,KCND3,KCNIP3,KCNK1
+/-	5318	GO-BP	GO_NEGATIVE_REGULATION_OF_CELL_COMMUNICATION	364	4601	1192	17473	0.000425	1	1.15969	FKBP1A,FKBP1B,NF1,PAFAH1B1,FGF10,PRKCZ,EZR,GPD1L,NPHP4,BCL6,TRIM32,ABL1,ARHGEF2,PHACTR4,NCK2,CALR,CUL3,ARRB1,SRC,KCTD13,PTK2B,DLG1,GPER,CLN3,GRIK2,CALM1,RAF1,SNCA,TNFRSF10A,ROBO1,PYCARD,TNFRSF10B,WNT5A,TSC1,PSMA4,PSMC5,PSMA7,CYLD,PRKCB,LY96,TICAM1,PSMB1,PSMB8,PSME4,STK11,PSMD10,PSMB6,PSMB7,PRKCD,ITCH,PTPN6,BTRC,GRB2,PSMB9,UBC,PSMD13,PRKCQ,PSMC1,PSMD3,PSMB2,PSMD11,PTPRJ,PRKACA,CD46,PLA2G6,PSMD12,P…
+/-	5318	Ractome	REACTOME_NEURONAL_SYSTEM	99	4601	279	17473	0.000425	1	1.34755	SLC1A1,SYT1,RIMS1,VAMP2,SLC1A6,SLC17A7,STX1A,SLC1A7,KCNJ10,ADCY3,CACNB2,GJC1,CAMK2D,EPB41L1,DLG1,CACNA1B,KCNMB4,GRIK2,KCNA1,ADCY2,CALM1,GNAL,ADCY6,ADCY9,ADCY7,RAF1,RASGRF1,PRKCB,MAPK1,CACNB3,PRKACB,GNAI2,CAMK4,GNB1,GNG2,GRIK3,GRIN2D,GRIN1,ABAT,ACHE,ALDH2,PLCB1,GLUL,ALDH5A1,GRIN2A,GABRB3,ABCC8,GABRA4,GABRA5,GABRA2,GABRA1,GABRB1,GABRG3,AP2A1,AP2B1,CAMK2A,MDM2,GRIA1,STX1B,CACNB1,CACNG8,CACNG4,CACNG3…
+/-	5318	GO-BP	GO_REGULATION_OF_VESICLE_MEDIATED_TRANSPORT	154	4601	462	17473	0.000426	1	1.26588	TOR1A,SYT1,VAMP2,STX1A,CPLX1,TBC1D20,RALA,EZR,NEDD4L,ABR,BCR,ABL1,CALR,ARRB1,SRC,CDK5,RAC2,CORO1A,CACNA1G,CACNA1I,CACNA1H,ADORA2B,SNCA,PYCARD,TBC1D14,RUNDC1,TBC1D15,TBC1D30,TBC1D5,TBC1D10B,TBC1D8,RABGAP1,EVI5L,SGSM1,WNT5A,USP6NL,TBC1D4,TBC1D9B,PLD2,MAPK1,HCK,C3,HMGB1,PLA2G6,CD36,SYK,MAPK3,C2,GREM1,GAS6,VEGFA,HNRNPK,DNM1,TGFB1,ITGA2,PTAFR,INSIG1,APOC1,PLCB1,PCLO,RIMS2,STXBP3,RAB11B,SDC1,DLL1,EHD1,…
-/+	4157	GO-BP	GO_REGULATION_OF_CYTOSKELETON_ORGANIZATION	131	3487	502	17473	0.000427	1	1.30762	SPTAN1,MYH9,NEB,ACTN2,ROCK1,WAS,VIL1,SCIN,PPP1R9A,CAPZB,F11R,EVL,SPIRE1,LIMK1,ABL1,ACTR3C,MYLK3,ARPC1B,RHOQ,LRRC16A,ARPC2,IQGAP2,KIF23,ARHGEF5,PDGFRA,DSTN,PROX1,PTK2B,CDC42,CDK5,FHOD3,SORBS3,ARPC1A,CORO1A,CORO1B,PLK1,CDKN1B,NLRC4,EPHA1,BCAS3,HCK,PRKCD,GRB2,NCKAP1,TPX2,MARK2,EFNA5,CCDC88A,TGFB1,AKAP13,PARK2,SHANK1,SPTBN4,MAPT,SPTBN2,SLIT2,RPS3,PLXNA3,PKHD1,C16orf45,TRAF3IP1,CDK5R1,TMEM67,RAPGEF3,M…
0/+	940	GO-BP	GO_NEGATIVE_REGULATION_OF_TELOMERASE_ACTIVITY	5	809	15	17473	0.000428	1	7.19942	SRC,CTC1,TP53,OBFC1,POT1
0/+	940	GO-BP	GO_TRANSLATIONAL_INITIATION	17	809	146	17473	0.000429	1	2.51487	UBA52,RPL10,EIF4E,RPL10A,RPL37A,RPL8,EIF4H,RPL29,RPL24,RPL31,PTBP1,RPL41,RPL19,EIF4B,RPL37,RPS16,EIF3L
-/+	4157	GO-CC	GO_MEMBRANE_REGION	271	3487	1134	17473	0.000432	1	1.19749	HSPD1,TIRAP,SLC1A1,SLC1A2,SYT1,RIMS1,CHRM5,SLC26A7,GLRA1,ADCY3,PIP5K1A,PRKCZ,SCN5A,EMP2,KCNQ1,ABI1,BCR,KRAS,RHOQ,ARPC2,SRC,PTK2B,CDK5,PIP5K1C,PRKCDBP,ARPC1A,FGD5,IQSEC3,P2RX1,CHRNA4,KCND2,CHRNB2,ADCY2,CASP3,RET,TRADD,NOD1,CASP8,SCRIB,CTSB,HCK,CD4,RFTN1,CD55,CACNB3,MYO1C,STOML2,NCKAP1,CD36,MAPK8IP3,EGFR,GNAI2,ADORA1,HTR2A,ANGPT1,EFNA5,PDGFB,BMPR2,B4GALT1,PTGER3,ORAI1,CADM1,CHRM4,CHRM2,GRM6,GNAT2,C…
-/0	1997	GO-BP	GO_CELL_CYCLE_PHASE_TRANSITION	41	1638	255	17473	0.000433	1	1.71513	BRSK2,CAMK2D,CALM3,PLK1,UBE2S,HSP90AA1,CDK1,TPX2,ACVR1B,CAMK2G,HMMR,CDC27,E2F7,SDCCAG8,CSNK1D,PRIM1,TERF1,USH1C,RPA3,POLA2,CCNE1,CAMK2A,CDK6,PPP3CA,RBBP8,TIMELESS,CDK2,ODF2,MCM4,CDC25C,CEP152,NEK11,BRD4,MCM5,HAUS5,MCM2,CCNH,PPP2R2D,PPP1R12A,CDT1,CENPJ
+/0	4008	GO-BP	GO_POSITIVE_REGULATION_OF_PROTEIN_CATABOLIC_PROCESS	76	3528	263	17473	0.000433	1	1.43119	PSEN1,NEDD4L,PTK2B,RAB1A,VCP,PSMA4,PSMC5,PSMA5,PSMC6,PSME4,PSME1,PSMD10,ITCH,PSMF1,PSMC1,PSMD3,PSMD4,SKP1,PSMD12,PSMD7,PSMC3,PSME3,TNFAIP3,GPLD1,CD81,IL1B,XBP1,CTSC,VIP,TNFRSF1B,ATPIF1,OAZ2,ANAPC11,CDC27,ANAPC7,CDC16,UBE2E1,BBS7,CSNK1D,RAB7A,PIAS1,RNF14,RILP,BCAP31,APC,BAG6,MDM2,UBQLN1,UBQLN2,SMURF1,VPS28,ATG7,PLK2,RNF144A,RNF139,DNAJB2,STUB1,ARIH1,RCHY1,RNF40,CUL4B,NSF,ZNF268,UBE2V2,GGA1,OSBPL7,…
0/-	1204	GO-BP	GO_CELL_PART_MORPHOGENESIS	59	1042	633	17473	0.000435	1	1.56296	BRSK2,SCN1B,WASF2,WASF1,EVL,TLR9,NUMB,RAB8B,CNP,SHANK3,PLXND1,PKHD1,CEP89,ARL6,ATP6V0D1,IFT74,CDK5R1,NEK1,CCDC164,PLXNA2,IFT122,RPGRIP1L,DZIP1,KIAA1377,CSNK1D,TMEM138,CELSR3,LHX2,KIF26B,ROBO2,SGK1,S100B,MAP1B,RAPH1,THBS4,KIRREL3,LRFN3,PLXNC1,FLRT1,NCAM1,NEO1,GPM6A,PTPN23,LRFN5,LRFN4,BDNF,SEPT7,NES,TUBB3,ZSWIM6,LIFR,FLOT1,LINGO2,MAP2,UNC119B,TROVE2,AVIL,TTC21A,ATMIN
+/-	5318	GO-CC	GO_MITOCHONDRIAL_PROTEIN_COMPLEX	54	4601	136	17473	0.000437	1	1.50789	MRPS36,SNCA,SDHB,SDHA,PMPCB,SDHC,ATPIF1,SLC25A6,NDUFA7,DNA2,TIMM50,PDK1,ATP5G1,ATP5D,ATP5F1,ATP5A1,ATP5J,COX8A,TOMM22,TOMM5,TOMM40,BCKDHB,DBT,C22orf32,NDUFS4,NDUFAF1,NDUFA8,NDUFA10,NDUFB1,NDUFB2,NDUFS7,NDUFA5,NDUFA3,NDUFB10,COX6A1,COX5A,NDUFB7,NDUFB6,NDUFS3,NDUFA6,NDUFA4,NDUFB8,CLPX,ANKZF1,PNPT1,FOXRED1,PAM16,TOMM40L,TIMM17B,TIMM17A,TIMM13,TIMM10,CHCHD3,APOO
+/0	4008	GO-MF	GO_PHOSPHATASE_BINDING	51	3528	162	17473	0.000437	1	1.55917	KCNQ1,DLG1,VCP,TRAF2,BAD,GRB2,HSP90AA1,EGFR,SMAD2,CTSC,CDH5,GCK,PPARA,SPTBN4,MAPT,HMGCR,RPS6KB1,EIF4EBP1,CDC27,ANAPC7,TSC2,KAT2A,CEACAM1,PARD3,CRY1,DLG3,IRS2,PPP1CC,SMG5,ARPP19,ENSA,CSRNP2,CSF1R,WNK1,SH3YL1,AKAP1,SHOC2,SPRED1,STAU1,SH3GL1,CHCHD3,CTTNBP2NL,SNX3,AKAP11,CARHSP1,PHACTR3,ELFN1,PPP1R3F,STRN4,PPP1R18,PPP1R21
-/+	4157	GO-BP	GO_TRANSMEMBRANE_RECEPTOR_PROTEIN_TYROSINE_KINASE_SIGNALING_PATHWAY	130	3487	498	17473	0.000441	1	1.30807	STAT5B,MAPKAPK2,PRKCZ,ROCK1,VIL1,ABI1,BCR,ABL1,KRAS,MTSS1,ARPC1B,RHOQ,ARPC2,PDGFRA,SRC,ELMO1,BCAR1,PTK2B,CDC42,ARPC1A,RAF1,CASP3,RET,EPHA1,UBB,HCK,CD4,PAK2,GRB2,MYO1C,PIK3R2,VAV2,TEC,NCKAP1,GPLD1,UBA52,PLCE1,EFNA1,MAPK11,EGF,EGFR,RASGRP4,ANGPT1,NRG3,EFNA5,PDGFB,BMPR2,TGFB1,ARID5B,CSF1,GRIN1,EFNB3,IGF1,BMX,ZFAND5,EFNB2,EPHB4,PTBP1,SDC2,PSEN2,TSC2,ATP6V0D1,CDK5R1,VEGFC,VEGFB,PRKD1,NRP2,AP3S1,CYBB,A…
-/0	1997	GO-CC	GO_TRANSPORTER_COMPLEX	49	1638	321	17473	0.000442	1	1.62834	FKBP1B,CACNB4,SCN5A,SCN4B,CAMK2D,CACNA2D1,KCNMB4,CACNA1I,KCNMB2,CALM3,SHANK2,CPT1C,GRID2,ANO1,FXYD3,GABRA1,GLRA3,GABRG3,ABCA2,NETO1,ATP1B2,PKD1L1,AMIGO1,ATP2A2,NLGN1,CACNA2D4,CACNG8,CACNG3,KCNIP1,KCNK1,KCNA3,KCNV2,KCNMB1,CHRNB3,KCNG2,HTR3B,KCNQ2,CNGA3,KCNJ1,CNGB3,CATSPERG,CNIH2,GRIK4,GRIA4,CNIH3,PPP2R4,SACM1L,TIMM13,ABCG5
-/+	4157	GO-CC	GO_TRANSPORT_VESICLE	93	3487	338	17473	0.000449	1	1.37874	APBA1,SYT1,SLC17A7,GNAS,NDEL1,SPG21,HCK,CD55,HLA-DPA1,HLA-DRA,ERP29,HLA-E,CTSC,ARCN1,GRIN1,SPTBN2,IGF1,MME,SREBF2,GAD2,ADC,PCSK1,CDK16,RAB11B,SLC17A5,OVGP1,SNCAIP,ATP6V0D1,DISC1,COL7A1,B2M,AQP6,CA4,AP3S1,HLA-G,HLA-F,HLA-A,SEC31A,GOPC,DNM1L,ANXA5,VAMP7,DLG4,DGKI,APBA2,VAMP3,CUZD1,SLC2A4,SYT5,SYT17,STX1B,SYT3,SYTL5,SYTL3,SYT11,OTOF,SYT13,SYTL2,SYT12,MCFD2,M6PR,SLC30A3,CNIH2,NPTX1,CNIH3,SYN3,SYN1,CL…
-/0	1997	GO-BP	GO_REGULATION_OF_RAS_PROTEIN_SIGNAL_TRANSDUCTION	32	1638	184	17473	0.000449	1	1.85518	CAMK2D,KRAS,ARHGEF5,ARRB1,IQSEC2,IQSEC1,FGD5,IQSEC3,RAF1,F2R,SGSM3,RASGRP1,HRAS,RAPGEF1,CSF1,AKAP13,COL3A1,SPRY2,F2RL1,ARHGEF4,ARHGEF15,DENND1A,ARAP3,TNK1,ALS2CL,ARHGEF12,TIAM2,MCF2L,PSD,ARHGEF19,CYTH1,PLEKHG2
-/+	4157	GO-BP	GO_REGULATION_OF_CELL_CYCLE_PHASE_TRANSITION	89	3487	321	17473	0.00045	1	1.38931	RBM38,CAMK2D,PLK1,CDKN1B,BID,CRADD,CASP2,PSMC5,PSMA7,UBB,PSME4,PSME1,PSMB9,PSMF1,PSMD13,CUL1,PSMD9,PSMC4,PSMD11,PSMA3,PSMD7,PSMC3,UBE2D1,PSME3,PSMD8,UBA52,CDK1,EGFR,CLSPN,TGFB1,ATM,NSMCE2,CTC1,TP53,MAD2L1,ANAPC4,ANAPC7,UBE2E1,E2F4,E2F7,CDC14A,TERF1,MRE11A,PCNA,XRCC3,BTG2,CENPE,PPP2R5C,CUL4A,SMARCA4,MDM2,ZNF207,SENP2,TCF3,PLK2,PRPF19,LCMT1,CNOT6L,CDK2,C8orf4,DGKZ,CCNA2,CDC7,XPC,FOXN3,BRD4,BLM,CCNB…
+/0	4008	GO-BP	GO_LEARNING	43	3528	131	17473	0.00045	1	1.62568	SNAP25,DRD4,NF1,CLN8,ADCY3,KIT,KRAS,CDK5,ATP1A2,CLN3,PRKAR2B,MAPK8IP2,EIF2AK4,OPRK1,MECP2,NLGN4X,NRXN1,GRIN1,NLGN3,SHANK2,NRXN3,APP,CNTN2,NRXN2,HMGCR,SYNJ1,TACR2,GRIN2A,TBR1,SLC12A5,NRGN,NPTN,PTPRZ1,TNR,SLC24A2,PTN,ATAD1,GRM5,CLDN5,SORCS3,JPH3,PAK7,UBA6
+/-	5318	GO-BP	GO_REGULATION_OF_CELL_DIFFERENTIATION	448	4601	1492	17473	0.000451	1	1.14031	FKBP1B,RBM38,ELAVL1,SYT1,RIMS1,NF1,PAFAH1B1,RHOA,FGF10,KIT,FLNA,RAP2A,PRKCZ,PTK7,KIAA1598,NEDD4L,SCN1B,WDR1,CFL1,BCL6,CORO1C,TRIM32,ABL1,ARHGEF2,MYLK3,SIX4,ARPC2,MARCKS,CALR,PDGFRA,OBSL1,PTK2B,PDLIM7,CDK5,FAM101B,TRIOBP,PRKCI,ITPKA,MEF2A,DBN1,CAPN3,PREX1,GPER,NRCAM,GNAS,ADCYAP1,ADCY6,RAF1,ROBO1,BAD,MAPK9,PDCD2,RASGRP1,NTRK3,NDEL1,RCC2,WNT5A,CYLD,PIK3R1,STK11,EP300,MAPK1,PTPN6,TNFRSF21,HMGB1,PTK2,…
+/-	5318	GO-BP	GO_DEPHOSPHORYLATION	101	4601	286	17473	0.000454	1	1.34113	DLG1,ATP1A1,CDC14B,PTPN6,BTRC,PTPRJ,INPP5D,DUSP6,DUSP7,DUSP9,PTPRK,LPIN2,IMPA2,PGP,LPIN1,IMPAD1,MTMR7,INPP1,INPP5J,SGPP2,MINPP1,INPP5B,INPP4B,PPIP5K1,ENOPH1,PSPH,PPA2,CAMK2G,PTPRN2,ACPL2,DUSP2,FIG4,PTPN14,MTM1,ACP5,TIMM50,PPP2CB,PTPRZ1,PTPN2,PPP1CA,PTPRS,PTPRF,PTPRT,PPM1K,PPP3R1,PPP1R3C,NT5M,NUDT16,PPP1CC,PPP1R3D,NT5C3L,PTPN23,PPP2R1A,PPP2R2A,PPP5C,PTP4A1,PPP1R12A,CDKN3,PPM1G,CTDP1,CDC25B,PHLPP1,…
+/0	4008	GO-BP	GO_REGULATION_OF_PROTEIN_MODIFICATION_BY_SMALL_PROTEIN_CONJUGATION_OR_REMOVAL	80	3528	280	17473	0.000457	1	1.41505	PSEN1,PTK2B,CDK5,CAPN3,RAB1A,UBE2S,DNAJA3,VCP,MAPK9,PSMA4,PSMC5,PSMA5,PSMC6,UBE2N,PSME4,PSME1,PSMD10,ITCH,PSMF1,PSMC1,PSMD3,HSP90AB1,PSMD4,SKP1,PSMD12,PSMD7,PSMC3,PSME3,HSP90AA1,TNFAIP3,DAXX,OGT,ANAPC11,CDC27,ANAPC7,CDC16,SKP2,UBE2E1,SOX4,TOPORS,PIAS1,UBE3A,UBQLN1,SMURF1,VPS28,SENP2,RASD2,MTA1,CRY1,PARP10,FBXO2,UBR5,RNF139,SIAH2,TRIP12,DNAJB2,STUB1,RNF111,RCHY1,RNF40,NDFIP2,CDK2,SEPT4,RASSF1,FEM1…
-/+	4157	Ractome	REACTOME_NEURONAL_SYSTEM	79	3487	279	17473	0.000461	1	1.41886	SLC1A1,SLC1A2,SYT1,RIMS1,SLC17A7,ADCY3,ACTN2,KCNJ2,CAMK2D,KCNQ1,EPB41L1,KCNMB4,CHRNA4,HCN4,KCND2,CHRNB2,KCNMB2,ADCY2,CALM1,RAF1,CACNB3,GNG3,GNAI2,PLCB2,GNG2,GRIN1,CHRNA5,GABRG2,ACHE,ALDH2,GLUL,GAD2,SLC22A2,GABRG3,AP2B1,CAMK2A,MDM2,KCNK4,KCNK2,STX1B,CACNA2D3,CACNG8,CACNG4,CACNG3,KCNJ14,AKAP9,KCNK1,KCNAB2,KCNA3,KCNH6,KCNG3,KCNAB3,KCNV2,KCNMB1,CHRNB3,KCNG1,CHRNA2,KCNQ2,KCNN2,KCNJ5,KCNH7,KCNQ4,KCNH3,…
0/+	940	GO-BP	GO_VIRAL_LIFE_CYCLE	27	809	290	17473	0.000461	1	2.01087	TBC1D20,UBA52,CD81,HYAL2,NUP62,APOE,EFNB2,RPL10,RPL10A,RPL37A,RPL8,RPL29,RPL24,RPL31,PTBP1,RPL41,RPL19,RPL37,RPS16,EIF3L,AXL,CHMP4A,FAM125A,VPS37A,TSG101,IST1,NUP88
+/-	5318	GO-BP	GO_MOVEMENT_OF_CELL_OR_SUBCELLULAR_COMPONENT	387	4601	1275	17473	0.000465	1	1.1527	TOR1A,OGDH,APBA1,GIPC1,SLC7A11,TMF1,PAFAH1B1,ADCY3,EPS8,RHOA,CDC42BPA,FGF10,SPTAN1,KIT,FLNA,CXADR,PRKCZ,MYH9,CDC42BPB,EZR,DTNBP1,PTK7,KIAA1598,CACNB2,GJC1,TPM4,GPD1L,NEDD4L,MYO5A,GJA5,DES,TNNT2,NUP155,MYH10,SCN4B,WIPF3,WIPF1,SUN2,ACTC1,RYR2,CAMK2D,SCN3B,SCN1B,SNTA1,CACNA2D1,MYH14,WASF2,ANK2,ABI1,ARHGEF11,CAPZB,NPHP4,EVL,PALLD,FMNL1,CORO1C,PPP1R9B,SIX4,PHACTR4,VASP,ARPC2,NCK2,FAT1,FMN2,CUL3,PDGFRA…
+/-	5318	GO-BP	GO_REGULATION_OF_CELL_CYCLE_PROCESS	182	4601	558	17473	0.000465	1	1.23866	RBM38,GIPC1,RHOA,FGF10,CAMK2D,AIF1,PPP1R9B,CALR,CUL3,OBSL1,CDK5,RACGAP1,PRKAR1A,GPER,CALM1,RAB1A,ANAPC10,GOLGA2,CDKN1B,BID,RPS27L,RCC2,WNT5A,PSMA4,PSMC5,PSMA7,PSMB1,PSMB8,PSME4,EP300,PSMD10,PSMB6,PSMB7,PTPN6,BTRC,PSMB9,UBC,PSMD13,PRKCQ,PSMC1,PSMD3,PSMB2,PSMD11,SKP1,PRKACA,PSMD12,PSMC3,PSME3,PSMB4,PSMD14,UBA52,TP73,BMP4,TOM1L1,PDGFB,ADAM17,TGFB1,CAST,AKT1,EDN1,TP53,PLCB1,ANLN,FAP,CENPV,PDPN,ANAPC1…
+/0	4008	GO-BP	GO_MRNA_METABOLIC_PROCESS	157	3528	611	17473	0.000465	1	1.27262	RBM38,HNRNPA0,ERN1,RPLP1,EXOSC6,PPARGC1A,APP,RC3H1,HNRNPM,SLU7,PQBP1,SFSWAP,CELF4,EIF3E,GSPT1,EIF4E,PAIP1,RPL8,RPL36A,PCBP2,RPL29,RPL24,EIF2C2,GSPT2,PTBP1,PABPC1,RPL30,RPL26L1,RPL14,FAU,RPS12,EFTUD2,CNOT2,SRPK2,CDK7,THRAP3,SNW1,ALKBH5,LSM4,CEBPG,NOVA1,PNN,PRPF19,NUDT16,DCP1A,KHSRP,PPP1R8,NT5C3L,UPF3A,DIS3,PRPF18,CNOT4,LSM7,EXOSC10,ZHX2,EIF2C3,PAPD4,WIBG,XRN1,C2orf29,LSM1,EDC3,SMG5,DCP2,DIS3L,LSM5…
+/-	5318	GO-BP	GO_RIBONUCLEOPROTEIN_COMPLEX_SUBUNIT_ORGANIZATION	74	4601	199	17473	0.000471	1	1.41219	RPS27L,LSM14A,RC3H1,SLU7,SRSF1,SFSWAP,CELF4,RPL10,MRPS7,MTIF3,RPL24,EIF2A,EIF2C2,EIF3B,EIF3A,MRPL20,EFTUD1,EIF3J,EIF3K,RPS10,EIF3F,EIF4B,RPL11,HBS1L,RPL6,DICER1,RRP7A,DYNC1H1,LSM4,SNRPD1,XAB2,PRPF19,CNOT7,PRPF18,EIF2C1,EIF2C3,CCRN4L,EDC3,EIF2C4,USP4,TXNL4B,CELF1,KIF5B,LIMD1,SART3,OGFOD1,SF3A3,DHX30,PRPF3,PRPF8,MDN1,MTERFD2,LUC7L2,PUM2,ATXN2L,RBM22,SNRPD3,FAM103A1,ZNHIT6,SF3A2,BMS1,PRPF39,CIRBP,AT…
+/-	5318	GO-MF	GO_MAGNESIUM_ION_BINDING	74	4601	199	17473	0.000471	1	1.41219	IDH3B,BRSK2,CDC42BPA,CDC42BPB,ABL1,ADCY2,SNCA,STK11,PRKACB,MAP3K6,ERN1,MARK2,ENO1,PGM1,GCK,OPA1,PCK1,IDI1,IMPA2,PGP,IMPAD1,INPP1,NUDT3,ENOPH1,GLUL,AASDHPPT,PSPH,S100P,PPA2,PRPS1,LATS1,PIF1,ATP9A,ATP11C,ATP8A1,ATP11A,ATP10A,DYRK2,RRAGC,ABL2,PGM5,PRPSAP2,NCS1,NUDT5,PRTFDC1,PRPS2,NUDT16,FIGNL1,NT5C3L,HACL1,BRSK1,MOV10L1,RPS6KA1,NEK6,RPS6KA2,WNK1,PDXK,CSNK1G2,TESC,RPS6KA4,ENDOV,FAN1,TDP2,NLK,MAST1,MA…
+/-	5318	KEGG	KEGG_INOSITOL_PHOSPHATE_METABOLISM	26	4601	54	17473	0.000471	1	1.8285	PLCD4,PIP5K1C,ITPKA,PIK3CA,PLCE1,PIK3CG,TPI1,IPMK,IMPA2,ISYNA1,INPP1,INPP5J,MINPP1,IPPK,INPP5B,INPP4B,PLCB1,PLCD1,ITPKB,PLCD3,ALDH6A1,PIP4K2C,PI4KB,PIP4K2B,SYNJ2,PIP5K1B
+/0	4008	GO-BP	GO_PURINE_CONTAINING_COMPOUND_BIOSYNTHETIC_PROCESS	45	3528	139	17473	0.000472	1	1.60338	ACACB,ADCY3,ADCY9,ADCY1,ADCY7,TGFB1,AK5,AMPD3,PANK2,ATP5G3,SHMT1,ATIC,GMPS,AMD1,HPRT1,PRPS1,AMPD2,ATP5B,NME5,SLC35B3,ATP5G1,ATP5D,ATP6V0A2,ATP5F1,ATP5E,ATP6V0A1,ATP5A1,ATP5J,CHCHD10,ATP5G2,NME1,DCK,PAPSS1,CECR1,IMPDH1,ADAL,DCAKD,GUCY1B3,GUK1,NME4,PANK1,PANK3,NME7,GUCY1A2,ACOT7
-/+	4157	GO-CC	GO_VESICLE_MEMBRANE	133	3487	512	17473	0.000474	1	1.30166	SYT1,SLC17A7,PCSK4,CAMK2D,WAS,KCNQ1,SPIRE1,RHOQ,TAOK2,CORO1A,UBB,GRB2,HLA-DPA1,DMBT1,ADAM8,CD36,HLA-DRA,FCGR1A,UBA52,EGFR,HLA-E,ARCN1,NPC1L1,SCARF1,INPP5B,SREBF2,PLA1A,GAD2,NOS3,DCT,SMO,CAMK2G,RAB11B,SLC17A5,OCA2,STAB2,ANPEP,ATP6V0D1,RAB23,TMEM67,WNT1,CLIC4,RAB7A,B2M,AQP6,CA4,ATP8A1,AP3B1,AP3S1,HLA-G,HLA-F,CYBB,HLA-A,SH3GL2,SEC31A,AP1B1,MARCH1,AP2B1,GOPC,DNM1L,CAMK2A,APPL1,ITPR1,PAM,ATP6V0A4,TCIR…
+/0	4008	GO-MF	GO_PHOSPHATIDYLINOSITOL_PHOSPHATE_BINDING	39	3528	116	17473	0.000475	1	1.66512	APBA1,SYT1,ARAP1,KCNQ1,ARFIP2,PFN2,RACGAP1,PLEKHA1,BTK,OSBPL8,PLCB1,PLCD1,PLEKHA8,OGT,PARD3,NRGN,WDR45,ATP13A2,WDR45L,VPS36,TECPR1,ZFYVE1,GOLPH3,RPH3A,KCNJ1,SNX27,SNX18,GAP43,MARK1,ASAP1,SNX13,ZFYVE16,ADAP2,FAM123A,GAB2,CYTH3,SNX3,SNX24,FRMPD4
+/0	4008	GO-BP	GO_CELLULAR_COMPONENT_DISASSEMBLY	135	3528	515	17473	0.000476	1	1.29827	PAFAH1B1,CFL1,MICAL2,MICAL3,CASP3,NDEL1,TBC1D5,PRKCB,PRKCD,PIK3CA,MAP2K1,MARK2,PPARGC1A,PFKP,HK2,MDH1,BLOC1S1,HMGA1,ENDOG,SYNJ1,ATPIF1,BMX,SATB1,MRPL17,GSPT1,PTCD3,MRPS2,MRPS22,MRPL1,MRPS15,MRPS7,DENR,MTIF3,MRPS35,MRPS10,MRPL34,MRPS11,MRPS30,GSPT2,MRPL46,MRPL15,MRPS18C,MRPL2,MRPS25,MRPS23,MRPL44,MRPS14,MRPS26,MRPL55,MRPL22,MRPL33,MRPL27,GADD45GIP1,MRPS9,MRPL11,CSPG5,ACAN,SLC22A3,DICER1,DVL2,ARID1…
-/+	4157	Ractome	REACTOME_SIGNALLING_BY_NGF	64	3487	217	17473	0.000478	1	1.47787	MAPKAPK2,ADCY3,FGD3,ARHGEF11,ABR,KRAS,FGD1,SRC,ADCY2,CALM1,ADCYAP1,RAF1,CDKN1B,CASP9,CASP3,BAD,CASP2,BCL2L11,PRKCD,GRB2,PIK3R2,RELA,CHUK,NFKBIA,UBA52,MAP2K1,MAP2K2,DUSP6,DUSP7,CDK1,MAPK11,PRKAR1B,ADRBK1,AKAP13,NR4A1,RPS6KB2,PSEN2,TSC2,DUSP4,PCSK6,SH3GL2,AP2B1,MDM2,MLST8,ITPR3,IRS2,IRS1,PPP2R1A,FOXO4,MAPK12,MAPK13,LINGO1,PRDM4,ELK1,AKT1S1,MAGED1,ARHGAP4,DUSP3,PPP2R5D,NGEF,RASGRF2,ARHGEF9,DNAL4,PDE…
-/0	1997	GO-MF	GO_INSULIN_RECEPTOR_BINDING	10	1638	32	17473	0.000478	1	3.33352	PTPN1,FRS2,ENPP1,IRS2,IRS1,GRB10,FRS3,DOK5,DOK3,DOK6
+/-	5318	GO-BP	GO_POSITIVE_REGULATION_OF_WNT_SIGNALING_PATHWAY	59	4601	152	17473	0.000489	1	1.47409	FGF10,ABL1,SRC,WNT5A,PSMA4,PSMC5,PSMA7,PSMB1,PSMB8,PSME4,PSMD10,PSMB6,PSMB7,PSMB9,UBC,PSMD13,PSMC1,PSMD3,PSMB2,PSMD11,PSMD12,PSMC3,PSME3,PSMB4,PSMD14,UBA52,AXIN1,GPRC5B,FAM123B,ARNTL,ZEB2,SHH,DISC1,SOX4,DVL1,SFRP1,CSNK1D,RBPJ,ATP6AP2,MLLT3,DAPK3,SMARCA4,YAP1,SULF2,WNT2B,TNKS2,RNF146,UBR5,ZRANB1,SMURF2,MACF1,PIN1,CSNK1E,LGR5,BAMBI,VPS35,LGR6,ANKRD6,CAPRIN2
+/-	5318	Ractome	REACTOME_DEVELOPMENTAL_BIOLOGY	134	4601	396	17473	0.000492	1	1.28506	RHOA,FGF10,SPTAN1,MYH9,EZR,KIAA1598,CACNB2,MYH10,SCN3B,SCN1B,MYH14,RND1,ARHGEF11,CFL1,EVL,ABL1,VASP,NCK2,SRC,RHOG,CDK5,CAP1,RAC2,PIP5K1C,DLG1,MEF2A,NRCAM,ANK3,CACNA1G,CACNA1I,SCN2A,CNTNAP1,CACNA1H,SCN8A,RAF1,COL4A3,ROBO1,EP300,MAPK1,PAK2,GRB2,CACNB3,DOCK1,PRKCQ,PTK2,NRAS,RELA,CD36,HSP90AA1,MAPK3,MAPK11,SMAD2,ACVR2A,CEBPB,LPL,ANGPTL4,DNM1,TGFB1,ALCAM,HES1,ITGA2,NUMB,PPARGC1A,GCK,SPTBN4,AKT1,RXRA,P…
+/-	5318	Ractome	REACTOME_PI3K_AKT_ACTIVATION	20	4601	38	17473	0.000492	1	1.99876	RHOA,RICTOR,CDKN1B,CASP9,BAD,PIK3R1,PIK3R2,PIK3CA,CHUK,AKT1,RPS6KB2,TSC2,FOXO3,MDM2,IRS2,IRS1,FOXO4,PHLPP1,AKT1S1,MAPKAP1
+/0	4008	GO-BP	GO_PROTEIN_MONOUBIQUITINATION	21	3528	51	17473	0.000496	1	2.03933	NEDD4L,UBE2D3,SKP1,UBE2E1,KDM2B,NEURL,TOPORS,FANCL,BCOR,HUWE1,RNF126,UBE2W,RBX1,UBE2R2,RNF40,CUL4B,KLHL22,RYBP,TRIM37,UBE2O,MGRN1
+/0	4008	GO-BP	GO_REGULATION_OF_CELLULAR_COMPONENT_BIOGENESIS	192	3528	767	17473	0.000496	1	1.23978	STX1A,STXBP1,WHAMM,PAK1,RALA,KIT,ARAP1,WASL,WASF2,ABI2,ACTR3B,EVL,CORO1C,FMN1,ACTR3C,COBL,ARPC1B,VASP,ARPC4,ARPC2,PTK2B,CDC42,ARFIP2,RAC2,SSH1,TRIOBP,DLG1,FHOD3,PFN2,TMOD2,CORO1B,ARPC5L,JMY,SPIRE2,RAF1,CCK,BID,VCP,MAPK9,BAX,NTRK3,TBC1D15,TBC1D30,TBC1D5,ARHGEF10,TBC1D1,BCAS3,TSC1,TBC1D12,TBC1D9B,PSMC5,CYLD,PSMC6,HRAS,EP300,PAK3,PRKCD,GRB2,MYO1C,PSMC1,PTPRJ,PSMC3,HSP90AA1,P2RX7,TGFB3,RAPGEF1,ADNP,E…
-/+	4157	GO-BP	GO_REGULATION_OF_SYMBIOSIS_ENCOMPASSING_MUTUALISM_THROUGH_PARASITISM	61	3487	205	17473	0.000497	1	1.49105	TIRAP,TARDBP,PVRL2,PROX1,BAD,BCL2L11,CD36,PARK2,MPO,CCL5,RSAD2,LARP1,HS3ST5,IL8,RAB7A,MRE11A,SP100,TOP2A,SNW1,SMARCA4,RSF1,VPS37B,SNF8,VPS4A,TRIM28,BST2,F2RL1,PC,PPIB,FUCA2,DERL1,RAD23A,TRIM38,ISG20,DYNLT1,SUPT5H,C9orf69,PPID,TRIM35,TARBP2,SRPK1,CAV2,CDK9,MID2,IFIT1,TRIM26,TRIM8,POLR2H,POLR2A,POLR2C,GTF2F1,STAU1,TRIM11,ADARB1,FAM111A,TRIM14,SNX3,YTHDC2,PPIH,PM20D1,BTBD17
-/+	4157	GO-BP	GO_REGULATION_OF_KINASE_ACTIVITY	192	3487	776	17473	0.000503	1	1.23981	MAPKAPK2,ACE,ADCY3,PRKCZ,EMP2,TTN,PPP1R9A,ABI1,ABL1,KRAS,MARCKS,ARHGEF5,PDGFRA,SRC,PROX1,PTK2B,CDC42,TAOK2,CDK5,TNXB,ADCY2,CALM1,ADCYAP1,RAF1,PLK1,CDKN1B,CASP3,BAD,NOD1,NKX3-1,RASGRP1,EPHA1,UBB,PRKCD,IKBKG,CD4,PAK2,HMGB1,PIK3R2,VAV2,ADAM8,TNFAIP3,MAP3K7,UBA52,MAP3K9,SPAG9,ERN1,MAP3K2,MAP3K11,MAPK8IP3,ERCC6,MAP4K1,PLCE1,MAP2K1,MAP2K2,DUSP6,EFNA1,DUSP7,DUSP5,IL1B,C1QTNF2,PEA15,CDK1,MAPK11,MAPK10,ER…
+/0	4008	GO-MF	GO_TRANSFERASE_ACTIVITY_TRANSFERRING_PHOSPHORUS_CONTAINING_GROUPS	242	3528	992	17473	0.000503	1	1.20821	PAK1,BRSK2,CDC42BPA,KIT,CDC42BPB,TTN,CAMK2D,PDGFRA,PTK2B,TAOK2,CDK5,PIP5K1C,DLG1,ITPKA,RAF1,MAPK9,NTRK3,PRKCB,PIK3CB,PAK3,PRKCD,PIK3C3,GRB2,PRKACB,PIK3CA,HSP90AA1,BTK,PIK3CD,MAP3K9,ERN1,MAP3K2,MAP2K1,MAPK10,MAP2K5,FRS2,EGFR,STRADA,CAB39,STRADB,MARK2,ACVRL1,ACVR2A,BMPR2,EIF2AK4,CAMK4,HK1,PFKM,PFKP,GCK,PFKFB3,AK5,PFKL,HK2,AKAP13,EPHA4,PANK2,TERF2,RPS6KB1,CHKA,IPMK,CEPT1,CDS1,CHPT1,PCYT1B,PCYT1A,PPI…
-/+	4157	Ractome	REACTOME_NGF_SIGNALLING_VIA_TRKA_FROM_THE_PLASMA_MEMBRANE	44	3487	137	17473	0.000506	1	1.60934	MAPKAPK2,ADCY3,KRAS,SRC,ADCY2,CALM1,ADCYAP1,RAF1,CDKN1B,CASP9,BAD,PRKCD,GRB2,PIK3R2,CHUK,MAP2K1,MAP2K2,DUSP6,DUSP7,CDK1,MAPK11,PRKAR1B,ADRBK1,NR4A1,RPS6KB2,TSC2,DUSP4,SH3GL2,AP2B1,MDM2,MLST8,ITPR3,IRS2,IRS1,PPP2R1A,FOXO4,MAPK12,MAPK13,ELK1,AKT1S1,DUSP3,PPP2R5D,DNAL4,PDE1A
-/+	4157	GO-BP	GO_POSITIVE_REGULATION_OF_LYMPHOCYTE_DIFFERENTIATION	29	3487	80	17473	0.000508	1	1.81645	STAT5B,PRKCZ,BAD,RASGRP1,ADAM8,IL1B,GAS6,IL4R,TGFB1,IL15,EGR3,SHH,GLI2,MMP14,PIK3R6,GLI3,SASH3,ATP11C,AP3B1,AP3D1,HLA-G,AXL,HLX,IL7R,NKAP,CD80,TNFSF9,IL1RL2,IL12RB1
+/0	4008	GO-BP	GO_CEREBRAL_CORTEX_DEVELOPMENT	36	3528	105	17473	0.000508	1	1.69806	NF1,PSEN1,PAFAH1B1,SRGAP2,CDK5,YWHAE,ROBO1,BAD,BAX,NDEL1,TSC1,EGFR,ASCL1,GRIN1,BBS2,LRP1,H2AFX,PLCB1,ATIC,SMO,SLIT2,SRD5A1,C16orf45,SOCS7,MKKS,LHX2,NEFL,NEFH,RTN4,PTPRS,FBXO45,ARX,BTBD3,TACC2,GNG12,CCDC85C
+/-	5318	GO-BP	GO_PROTEIN_DEPHOSPHORYLATION	71	4601	190	17473	0.000516	1	1.41912	DLG1,CDC14B,PTPN6,BTRC,PTPRJ,DUSP6,DUSP7,DUSP9,PTPRK,PGP,MTMR7,PPA2,CAMK2G,PTPRN2,DUSP2,PTPN14,MTM1,TIMM50,PPP2CB,PTPRZ1,PTPN2,PPP1CA,PTPRS,PTPRF,PTPRT,PPM1K,PPP3R1,PPP1R3C,PPP1CC,PPP1R3D,PTPN23,PPP2R1A,PPP2R2A,PPP5C,PTP4A1,PPP1R12A,CDKN3,PPM1G,CTDP1,CDC25B,PHLPP1,ACP2,DUSP22,DNAJC6,TENC1,PTPRQ,DUSP16,STYX,PPP4C,PPP3CC,SBF1,PTP4A2,DUSP3,SSU72,PTPRG,PPM1N,PTPN7,CTDSP1,PDP1,PTPN4,PHPT1,ACP1,CTDSPL,…
+/-	5318	GO-BP	GO_REGULATION_OF_DENDRITE_MORPHOGENESIS	33	4601	74	17473	0.000516	1	1.69355	PAFAH1B1,RAP2A,CFL1,MARCKS,OBSL1,CDK5,ITPKA,STK11,RAPGEF2,NUMBL,GRIN1,SHANK3,NLGN3,GSK3B,PQBP1,SEMA4D,NR2E1,TLX2,KNDC1,RAB21,PTPRZ1,VAMP7,CUX2,NLGN1,IL1RAPL1,SRCIN1,AKAP5,SS18L1,DNM3,LRP8,NELF,CAPRIN2,CAPRIN1
-/+	4157	GO-CC	GO_MICROTUBULE_ASSOCIATED_COMPLEX	46	3487	145	17473	0.000519	1	1.58966	KIF23,BCL2L11,NDEL1,RABGAP1,PEA15,MAPT,DNAH7,DISC1,KIF3A,KIF24,DNAH5,KIF1A,KIF3C,ACTR1A,DYNC1I1,DYNC1H1,DYNC1LI2,CENPE,DCTN4,KLC2,AURKC,MAP1A,MAP1B,KIF13B,KIFC3,HAUS5,DYNLT1,KIF13A,KIF25,HAUS8,HAUS1,RANBP9,DNAH3,DNAH8,KIF17,KIF9,LRP8,STAU1,KIF21A,KIF12,DNAH12,DNAH10,KIF21B,KIFC2,DNAL4,CLIP2
-/+	4157	GO-BP	GO_MEMBRANE_ORGANIZATION	219	3487	899	17473	0.000522	1	1.22067	TARDBP,SYT1,RIMS1,PVRL2,PIP5K1A,PRKCZ,MYH9,ACTN2,EMP2,MYO5A,ROCK1,SCN3B,F11R,MTSS1,ELMO1,TAOK2,CDK5,NRCAM,PLK1,BID,BAD,CASP8,BCL2L11,NDEL1,PRKCD,CD4,RFTN1,CACNB3,MYO1C,STOML2,FCGR1A,UBA52,CDK1,EGFR,ADORA1,OSBPL8,GAS6,CCDC88A,CTSC,NRXN1,NLGN3,SPTBN4,CNTNAP2,NRXN2,HYAL2,SERP1,TP53,ATP8A2,LPIN1,ICMT,ADC,RPL22,RPL10,RPL37A,RPL8,RPL35A,RPL13,RPS3,RPS5,RPS6,RPS11,RPL35,RPL12,RPS15A,RPLP2,RPLP0,RPL26L1,…
0/-	1204	GO-CC	GO_CELL_LEADING_EDGE	37	1042	350	17473	0.000524	1	1.77269	CDC42BPB,SLC9A1,WASL,MYO5A,WASF2,WASF1,EVL,LRRC16A,SRC,BCAR1,RAC2,CTNNA1,JMY,DPYSL3,SCRIB,CCDC88A,GABRG2,INPP5J,PLXND1,ITGB4,LMO4,PARD6A,ROBO2,S100B,RAPH1,CD2AP,APBB1IP,DST,CTNNA3,PDE9A,KCNJ11,DGKZ,SLK,ARHGEF6,FLOT1,ARHGAP44,LAYN
0/+	940	GO-BP	GO_MACROMOLECULE_CATABOLIC_PROCESS	65	809	926	17473	0.000524	1	1.51608	TOR1A,PSMA7,PSMB9,PSMD12,PSMB4,UBA52,CHI3L1,UCHL1,HYAL2,RNF165,MTOR,TP53,APOE,ERLIN2,APOB,RPL10,EIF4E,RPL10A,RPL37A,RPL8,RPL29,RPL24,RPL31,RPL41,RPL19,EIF4B,RPL37,RPS16,OVGP1,CHI3L2,HEXA,SDC2,ANAPC11,UBE3A,HMGB2,PPP2CB,RNF41,FAM125A,VPS37A,TSG101,USP47,TRIM9,PYGL,NUDT16,USP40,RNF43,LSM3,NT5C3L,ZNRF1,ZCCHC6,DIS3,NEDD8,DNAJB2,RAD23A,UBE2G1,UPF3B,TRIM38,USP37,ISG20,COPS3,DCP2,RNH1,OS9,RCHY1,RNF144B
0/+	940	KEGG	KEGG_HYPERTROPHIC_CARDIOMYOPATHY_HCM	12	809	85	17473	0.000525	1	3.04917	CACNB4,DMD,TPM2,TGFB3,IGF1,ITGA6,PRKAB2,ITGA11,ITGB8,CACNG4,CACNG3,LMNA
+/-	5318	GO-BP	GO_REGULATION_OF_AXONOGENESIS	64	4601	168	17473	0.000526	1	1.44672	PAFAH1B1,RHOA,KIAA1598,ABL1,CDK5,NRCAM,ROBO1,NTRK3,NDEL1,WNT5A,STK11,EP300,PTK2,ADNP,VEGFA,MARK2,EFNA5,BMPR2,FN1,SPG20,DAB1,GRIN1,MBP,GSK3B,ZEB2,SEMA6A,SEMA4B,SEMA7A,SEMA4D,SEMA6D,SEMA3E,SEMA3C,FMOD,UST,DISC1,TBR1,PLXNA2,OLFM1,TNFRSF12A,WDR36,PLXNB1,RAB21,ROBO2,STK25,TNR,POU3F2,ULK2,IST1,MAP1B,RTN4,TWF2,KIF13B,L1CAM,NTN1,BDNF,RAB11A,CLASP2,MACF1,LINGO1,RTN4R,CHN1,LRRC4C,TTL,METRN
+/-	5318	Ractome	REACTOME_FATTY_ACID_TRIACYLGLYCEROL_AND_KETONE_BODY_METABOLISM	64	4601	168	17473	0.000526	1	1.44672	ACLY,ACACB,ACACA,GPD1L,EP300,TNFRSF21,CD36,ANGPTL4,PPARGC1A,BDH1,RXRA,ARNTL,FDFT1,LPIN2,AGPAT6,LPIN1,SLC27A1,GK,LPCAT4,DGAT1,MUT,ELOVL2,ACSL1,ACOX1,SLC25A1,ACADM,CPT1A,ACADL,PRKAB2,MED1,TXNRD1,MED16,MED24,MED14,MED17,ACSL3,YAP1,PCCB,PCCA,NCOR1,TBL1X,MCEE,ACADS,ACADVL,ECHS1,ECI1,CLOCK,AGPAT5,AGPAT2,AGPAT3,AGPAT1,HDAC3,ELOVL6,ACSL6,MED6,CDK19,MED25,TEAD2,MED7,MED8,MED15,MED27,NRF1,GLIPR1
-/0	1997	GO-BP	GO_REGULATION_OF_GTPASE_ACTIVITY	89	1638	673	17473	0.000532	1	1.41068	AGFG1,ACTN2,CAMK2D,TRIP10,DOCK2,IQGAP2,ARHGEF5,ARRB1,ELMO1,NCK1,IQSEC2,IQSEC1,FGD5,IQSEC3,CALM3,SGSM3,RASGRP1,TBC1D15,TBC1D5,EPHA1,ADPRH,TBC1D8B,EVI5L,HRAS,FRS2,EGFR,LAMTOR2,RAPGEF1,ANGPT1,EFNA5,WNT4,CHRM4,AKAP13,SPTBN4,SPTBN2,CCL5,CX3CL1,FGF23,INPP5B,EIF2B2,CAMK2G,TSC2,KNDC1,RASIP1,BAI3,CAMK2A,RIN1,GMIP,SPRY2,DENND5A,IRS2,IRS1,IQGAP1,CHN1,TNK2,ASAP1,ARHGEF4,SH3BGRL3,FRS3,RAP1GAP,ARHGEF15,DENND1A…
+/-	5318	GO-BP	GO_TRANSMEMBRANE_RECEPTOR_PROTEIN_TYROSINE_KINASE_SIGNALING_PATHWAY	164	4601	498	17473	0.000533	1	1.25063	MAPKAPK2,EPS8,RHOA,FGF10,KIT,PRKCZ,WASF2,ABI1,BCR,ABL1,RHOQ,ARPC4,ARPC2,NCK2,PDGFRA,SRC,ELMO1,BCAR1,PTK2B,SORBS1,RAF1,CASP3,NTRK3,PIK3R1,MAPK1,HCK,CRK,CD4,PAK2,ELMO2,GRB2,UBC,DOCK1,PTPRJ,PIK3R2,PTK2,NRAS,VAV2,TEC,PIK3CA,HSP90AA1,BTK,SYK,MAPK3,UBA52,PAG1,PLCE1,FGF2,SHC2,MAPK11,FRS2,FLT1,RAPGEF1,RASGRP4,GREM1,VEGFA,PDGFC,EFNA5,PDGFB,BMPR2,DNM1,ADAM17,TGFB1,RAPGEF2,CSF1,GRIN1,EFNB3,AKT1,IDE,PLCB1,BM…
-/0	1997	Ractome	REACTOME_SIGNALLING_TO_RAS	9	1638	27	17473	0.000537	1	3.55576	KRAS,RAF1,HRAS,MAPKAPK3,CDK1,MAPK11,MAPK12,YWHAB,RALGDS
+/-	5318	GO-BP	GO_MEMBRANE_DEPOLARIZATION_DURING_CARDIAC_MUSCLE_CELL_ACTION_POTENTIAL	10	4601	14	17473	0.000537	1	2.71261	CACNB2,SCN4B,SCN3B,SCN1B,CACNA2D1,ANK2,ATP1A2,CACNA1G,SLC8A1,CACNA1D
+/-	5318	GO-BP	GO_POSITIVE_REGULATION_OF_MRNA_SPLICING_VIA_SPLICEOSOME	10	4601	14	17473	0.000537	1	2.71261	CELF4,THRAP3,SNW1,PRPF19,SLC39A5,CELF3,DAZAP1,TRA2B,SF3B4,SNRNP70
+/-	5318	GO-BP	GO_VOCALIZATION_BEHAVIOR	10	4601	14	17473	0.000537	1	2.71261	MYH14,NLGN4X,NRXN1,SHANK1,SHANK3,NLGN3,SHANK2,NRXN2,DLG4,AUTS2
+/-	5318	Ractome	REACTOME_MITOCHONDRIAL_FATTY_ACID_BETA_OXIDATION	10	4601	14	17473	0.000537	1	2.71261	MUT,ACADM,ACADL,PCCB,PCCA,MCEE,ACADS,ACADVL,ECHS1,ECI1
+/-	5318	GO-BP	GO_CHROMATIN_MODIFICATION	176	4601	539	17473	0.000539	1	1.24005	DNAJC2,PRKCB,PSME4,EP300,PRKCD,SKP1,DAXX,MAP3K12,SIRT1,RNF168,ATF2,MECP2,CHD7,PRMT6,KAT6A,PADI2,CENPV,OGT,CCNB1,LDB1,ARID1A,KDM2B,PAF1,KAT2A,SPI1,HIST1H4H,HIST1H4I,MED24,BPTF,PCGF2,SCMH1,CECR2,DAPK3,RRP8,BAG6,ING2,SMARCD2,SMARCC2,SMARCA4,CHD8,RSF1,GATAD2B,ANP32E,NASP,SMARCC1,CENPC1,ZNHIT1,CHD4,SIRT2,SUPT3H,TRIM28,BCOR,HDAC5,TDG,MTA1,RBBP5,MLL2,MYC,NCOR1,ZNF335,PRDM16,TBL1X,PER2,TET2,KDM4A,REST,US…
+/-	5318	GO-BP	GO_PLASMA_MEMBRANE_ORGANIZATION	75	4601	203	17473	0.00054	1	1.40307	VAMP2,RAP2A,PRKCZ,EZR,CACNB2,MYO5A,MYH10,SCN3B,ANK2,EPB41L3,DLG1,RAB13,ANK3,ATP1B1,CACNB3,P2RX7,GAS6,RAPGEF2,SPTBN4,BBS2,AKT1,SERP1,BBIP1,TULP3,NFASC,TMED2,BBS1,ANO4,ANO3,ABCA7,TNFRSF1A,CHMP4A,SMURF1,VAMP7,OPTN,C11orf9,GOLPH3,ATP2A2,PDZD11,SYT7,A4GALT,KCNIP4,KCNIP3,TMEM150A,LIN7A,LIN7B,RAB11A,CLASP2,MACF1,CLIP1,RAPGEF6,FLOT1,MICALL1,CAV2,BAG4,TTC7A,TTC7B,FAM126A,EFR3B,VAMP4,TSPAN5,RAB26,GOLGA7,MA…
+/-	5318	GO-BP	GO_GLUTAMATE_SECRETION	16	4601	28	17473	0.000542	1	2.17009	PPFIA3,SLC1A1,APBA1,SYT1,BZRAP1,RIMS1,PPFIA4,GIPC1,VAMP2,SLC1A6,PPFIA1,SLC17A7,STX1A,NF1,CPLX1,SLC1A7
+/-	5318	Ractome	REACTOME_TRAFFICKING_OF_AMPA_RECEPTORS	16	4601	28	17473	0.000542	1	2.17009	CAMK2D,EPB41L1,DLG1,PRKCB,AP2A1,AP2B1,CAMK2A,MDM2,GRIA1,CACNG8,CACNG4,CACNG3,AKAP5,GRIA3,GRIA4,PICK1
+/-	5318	GO-CC	GO_RUFFLE_MEMBRANE	35	4601	80	17473	0.00055	1	1.66147	EPS8,EZR,AIF1,CFL1,PPP1R9B,ARHGEF2,SRC,PIP5K1C,PTPRJ,DDX58,HSP90AA1,ADAM17,BMX,FAP,RPS3,PDPN,PLEKHO1,ABCA7,APC,PTPRZ1,SPRY2,TWF1,EMR2,PDE4A,PDE9A,CLASP2,MACF1,SPATA13,WWC1,ARHGEF4,SH3YL1,TESC,RASGRP2,SPRY4,AIF1L
+/-	5318	GO-MF	GO_PHOSPHATASE_BINDING	62	4601	162	17473	0.000553	1	1.45342	PPP1R9B,PHACTR4,DLG1,CDKN1B,BAD,PIK3R1,MAPK1,GRB2,PIK3R2,HSP90AA1,MAPK3,SMAD2,LILRB2,CDH5,GCK,SPTBN4,AKT1,TP53,RPS6KB1,EIF4EBP1,CDC27,TSC2,KAT2A,RPA2,DLG4,PPP1CA,TRPC4AP,PPP1R3C,DLG3,IRS2,PPP1CC,SMG7,SMG5,PPP2R2A,AKAP5,ARPP19,ENSA,CSRNP2,CSF1R,IQGAP1,WNK1,SH3YL1,SHOC2,STAU1,SH3GL1,CHCHD3,CTTNBP2NL,ELL,SBF2,PPP6R1,PPP6R3,SNX3,PPP1R35,CNST,PPP1R37,PHACTR3,ELFN1,VRK3,TPRN,PPP1R3F,STRN4,PPP1R21
0/+	940	GO-BP	GO_RESPONSE_TO_HORMONE	63	809	893	17473	0.00056	1	1.52373	SLC6A1,GJA1,CRHR2,SRC,SORBS1,ATP1A2,ATP1A1,FSHR,CDKN1B,CASP9,BCAS3,RELA,MAPK3,TGFB3,MAS1,ADRA1A,PRKAR2B,OPRK1,ZNF703,BDH1,THRA,CRH,JUND,SERPINF1,IGF1,MTOR,RXRA,NUP62,TIMP2,DNMT3A,APOB,ABCG1,AHCYL1,EGR2,KDM3A,MED16,UBE3A,GPAM,GABRB1,SLC2A2,HMGB2,PDK2,ATP6AP1,PDK4,TNC,HCRTR2,ASH2L,SPP1,CLDN4,IRS1,UTS2,NPAS4,ELK1,FECH,CCDC62,H2AFZ,WBP2,NR3C2,IRS4,TRIP4,ARNT2,RERG,NRF1
+/0	4008	GO-BP	GO_POSITIVE_REGULATION_OF_PROTEASOMAL_PROTEIN_CATABOLIC_PROCESS	34	3528	98	17473	0.000562	1	1.71827	PSEN1,RAB1A,VCP,PSMC5,PSMC6,PSMD10,PSMC1,PSMC3,XBP1,ANAPC11,BBS7,CSNK1D,PIAS1,RNF14,BCAP31,MDM2,UBQLN1,UBQLN2,PLK2,RNF144A,DNAJB2,STUB1,ARIH1,RCHY1,RNF40,UBE2V2,OSBPL7,SOCS4,DDRGK1,RNF114,FMR1,HSPBP1,RFWD2,RNF166
+/-	5318	GO-BP	GO_CELLULAR_RESPONSE_TO_ORGANIC_SUBSTANCE	546	4601	1848	17473	0.000563	1	1.12203	TOR1A,FKBP1A,MAPKAPK2,EGLN2,ACACA,VAMP2,TMF1,ADCY3,RHOA,FGF10,KIT,PRKCZ,EZR,PTK7,MYO5A,RYR2,CAMK2D,AIF1,ZYX,AQP1,PPP1R9B,ABL1,ARHGEF2,MYLK3,RHOQ,CALR,PDGFRA,SRC,BCAR1,PTK2B,ADD1,PRKCI,CORO1A,SORBS1,PRKAR1A,CORO1B,RAB13,GPER,ATP1A2,SLC8A1,ATP1A1,CACNA1H,CRHR1,GNAS,ADCY2,ADCYAP1,ADCY6,ADCY9,ADCY7,RAF1,SNCA,CDKN1B,CASP9,CASP3,TNFRSF10A,BAD,PYCARD,MAPK9,TNFRSF10B,NTRK3,WNT5A,TBC1D4,PSMA4,PSMC5,PSMA7,…
+/-	5318	GO-BP	GO_NIK_NF_KAPPAB_SIGNALING	36	4601	83	17473	0.000563	1	1.64717	TNFRSF10A,TNFRSF10B,PSMA4,PSMC5,PSMA7,PSMB1,PSMB8,PSME4,PSMD10,PSMB6,PSMB7,BTRC,PSMB9,UBC,PSMD13,PSMC1,PSMD3,PSMB2,PSMD11,SKP1,PSMD12,PSMC3,PSME3,PSMB4,CHUK,PSMD14,UBA52,MAP3K14,CHI3L1,MAS1,COPS8,TRAF4,NFKB2,UBA3,PPP4C,UBE2M
-/+	4157	GO-BP	GO_POSITIVE_REGULATION_OF_TRANSFERASE_ACTIVITY	156	3487	616	17473	0.000564	1	1.26899	MAPKAPK2,ACE,ADCY3,PRKCZ,EMP2,PPP1R9A,ABI1,ABL1,KRAS,MARCKS,ARHGEF5,PDGFRA,SRC,PROX1,PTK2B,CDC42,TAOK2,CDK5,ADCY2,CALM1,ADCYAP1,RAF1,PLK1,UBE2S,CDKN1B,BAD,NOD1,NKX3-1,RASGRP1,PSMC5,PSMA7,UBB,PSME4,PSME1,PRKCD,IKBKG,CD4,PAK2,PSMB9,PSMF1,PSMD13,CUL1,PSMD9,PSMC4,PSMD11,HMGB1,PSMA3,VAV2,ADAM8,PSMD7,PSMC3,UBE2D1,PSME3,PSMD8,MAP3K7,UBA52,MAP3K9,SPAG9,ERN1,MAP3K2,MAP3K11,MAPK8IP3,ERCC6,MAP4K1,PLCE1,MAP2…
-/0	1997	GO-MF	GO_HYDROLASE_ACTIVITY_ACTING_ON_ACID_ANHYDRIDES	105	1638	820	17473	0.000568	1	1.36593	ACTC1,KRAS,RAB13,PSMC5,HRAS,DDX58,HSP90AA1,GNAZ,GNAT2,GNA12,RAD54L,ATP2B1,EEF2,IGHMBP2,DNAI1,RAB23,KIF3A,DNAH5,DYNC2H1,RFC3,RAB7A,MRE11A,XRCC3,ENPP1,ABCC11,ENPP3,ABCA2,ATP8A1,ATP11A,ATP10A,BPTF,KIF1A,SAR1B,KIF3C,CENPE,DNM1L,TOP2A,FHIT,ATP5D,ATP6V0A2,SMARCAD1,SMARCA4,CHD8,CHD5,SMARCA5,ATP1B2,ATP6AP1,ATP6AP1L,ATP13A2,RAB12,CCT8,ATP2A2,ATP2A3,ENTPD4,RAB4B,CLPX,CRBN,ATP13A5,ATP13A1,ATP13A4,TDRD12,MCM…
+/-	5318	GO-CC	GO_GOLGI_STACK	50	4601	125	17473	0.000572	1	1.51906	ARAP1,CLN3,GOLGA2,TOM1L1,FUT7,ST3GAL4,ST3GAL1,ST6GAL1,B3GALT6,B4GALT2,B4GALT6,CHSY1,PSENEN,TMED2,RASIP1,PITPNM1,RAB21,SAR1B,BCAP31,HLA-A,SORT1,GOLPH3,SULF2,FUT8,FUT9,NAGPA,CANT1,TMEM115,GAL3ST2,GALNT1,COG3,UXS1,GBF1,VCPIP1,TMBIM4,SCFD1,USO1,STX16,GOLGA7,RAB27B,GOLGA1,RAB30,GOLGA5,TMED3,CLIP3,ICA1,ASAP2,NUCB1,MOB4,GOLGA8A
0/+	940	GO-BP	GO_ESTABLISHMENT_OF_PROTEIN_LOCALIZATION_TO_MEMBRANE	25	809	264	17473	0.000575	1	2.04529	RFTN2,UBA52,RPL10,RPL10A,RPL37A,RPL8,RPL29,RPL24,RPL31,RPL41,RPL19,RPL37,RPS16,RAB11B,BBS1,CHMP4A,ARL6IP1,ANK1,TRAM1,SRP9,SSR1,SRP14,VAMP5,TSPAN14,TESC
+/-	5318	GO-BP	GO_GLUTAMATE_RECEPTOR_SIGNALING_PATHWAY	21	4601	41	17473	0.000578	1	1.94514	PTK2B,CLN3,GRIK2,GRM1,GRM3,GRIK3,GRM6,GRIN2D,GRIN1,HOMER1,PLCB1,CPEB4,GRIN2A,GRID1,GRIA1,GRM5,GRIN2C,GRIA3,GRIA4,HOMER3,FMR1
+/-	5318	GO-CC	GO_CATALYTIC_STEP_2_SPLICEOSOME	38	4601	89	17473	0.000583	1	1.62147	HNRNPK,HNRNPM,SLU7,SRSF1,PABPC1,SF3B14,SNW1,SNRPD1,PNN,XAB2,PRPF19,LSM2,MAGOHB,LSM7,RBM8A,SF3A3,PRPF8,RBM22,SNRPD3,SF3A2,ISY1,CDC40,HNRNPR,SRRM1,DHX38,U2AF1,HNRNPA3,SNRPA1,BCAS2,CWC27,CWC15,DHX35,PPIL1,DGCR14,PRPF4B,PPWD1,PPIL3,SRRM2
-/+	4157	GO-MF	GO_MACROMOLECULAR_COMPLEX_BINDING	327	3487	1399	17473	0.000585	1	1.17124	STAT5B,APBA1,SPTAN1,MYH9,ACTN2,EMP2,TTN,VIL1,SCIN,NEBL,PPP1R9A,ABI1,CAPZB,NISCH,CORO2A,FMNL1,SHROOM1,FSCN3,CNN3,ABL1,KRT19,KRAS,ARPC1B,LRRC16A,CORO2B,ARPC2,IQGAP2,MARCKS,KIF23,SRC,PTK2B,ERMN,ARPC1A,CORO1A,KRT8,CORO1B,TNXB,GNAS,PLK1,CDKN1B,VCP,CASP3,TRADD,CASP8,BCL2L11,NDEL1,BCAS3,CTSB,RELB,NFATC2,CD4,FCGR3A,PSMB9,PSMF1,NCKAP1,RELA,CD36,HLA-DRA,FCGR1A,NFKBIA,ERCC6,EGFR,GNAI2,ADORA1,HTR2A,CLSPN,MAP…
+/-	5318	GO-BP	GO_POSITIVE_REGULATION_OF_CANONICAL_WNT_SIGNALING_PATHWAY	48	4601	119	17473	0.000585	1	1.53183	FGF10,SRC,PSMA4,PSMC5,PSMA7,PSMB1,PSMB8,PSME4,PSMD10,PSMB6,PSMB7,PSMB9,UBC,PSMD13,PSMC1,PSMD3,PSMB2,PSMD11,PSMD12,PSMC3,PSME3,PSMB4,PSMD14,UBA52,AXIN1,GPRC5B,FAM123B,ARNTL,SOX4,DVL1,SFRP1,CSNK1D,RBPJ,DAPK3,YAP1,SULF2,WNT2B,TNKS2,RNF146,UBR5,SMURF2,PIN1,CSNK1E,LGR5,BAMBI,VPS35,LGR6,CAPRIN2
0/+	940	Ractome	REACTOME_L1CAM_INTERACTIONS	12	809	86	17473	0.000585	1	3.01371	SRC,NRCAM,MAPK3,RPS6KA3,KIF4A,AP2A1,CNTN6,CSNK2A1,ANK1,RPS6KA4,RPS6KA6,STIP1
+/-	5318	GO-CC	GO_MEMBRANE_PROTEIN_COMPLEX	314	4601	1020	17473	0.000588	1	1.16908	FKBP1B,SYT1,VAMP2,STX1A,CPLX1,EPS8,MYH9,CACNB2,GJC1,GJA5,SCN4B,RYR2,CAMK2D,SCN3B,SCN1B,SNTA1,CACNA2D1,CORO1C,CALR,ARRB1,PTK2B,DLG1,SORBS1,CACNA1B,ATP1A2,CACNA1G,KCNMB4,ATP1A1,CACNA1I,SCN2A,CNTNAP1,GRIK2,CACNA1D,KCNA1,ATP1B1,CACNA1H,SCN8A,GNAS,CALM1,SNCA,CASP3,ASPH,DIABLO,TBC1D5,LY96,PIK3R1,CD4,PTPN6,GRB2,CACNB3,HLA-DPA1,PIK3R2,PRKACA,ADAM8,C7,PIK3CA,SYK,PDE4B,CHUK,TLR1,ERN1,GRM1,GNAI2,LAMTOR2,ACV…
+/-	5318	GO-BP	GO_POSITIVE_REGULATION_OF_VIRAL_PROCESS	39	4601	92	17473	0.00059	1	1.60987	TBC1D20,CFL1,EP300,PTPLAD1,CCL5,LARP1,PABPC1,NOTCH1,CHMP2B,SNW1,SMARCA4,RSF1,STOM,FAM125A,VPS37B,VPS4A,LGALS1,RAD23A,SUPT5H,CCNT1,CTDP1,C9orf69,CAV2,PPIA,CDK9,POLR2K,POLR2B,POLR2J,POLR2E,POLR2L,POLR2F,POLR2I,POLR2C,GTF2F1,STAU1,TRIM11,COBRA1,ZNF639,PPIH
+/-	5318	GO-MF	GO_SH3_DOMAIN_BINDING	47	4601	116	17473	0.00059	1	1.5387	DRD4,RIMS1,WIPF3,EVL,FMN1,ABL1,VASP,ELMO1,BCAR1,CNTNAP1,CASP9,PTPN6,ELMO2,GRB2,DOCK1,INPP5D,NCKIPSD,ADAM9,RAPGEF1,TOM1L1,ADAM17,SHANK1,SHANK3,SHANK2,INPP5J,GPX1,ADAM12,SOCS7,CYBA,TP53BP2,FAM125A,SIRPA,FUT8,USP8,SH3KBP1,DOCK4,DNAJC6,CTTNBP2,DENND1A,ARHGAP27,LANCL1,KHDRBS3,DTX1,ARHGAP31,OSTF1,SH3BP1,NOXA1
+/0	4008	GO-BP	GO_REGULATION_OF_SMALL_GTPASE_MEDIATED_SIGNAL_TRANSDUCTION	79	3528	278	17473	0.00059	1	1.40741	NF1,ARAP1,CAMK2D,RHOU,SRGAP2,ARHGEF11,ARHGEF17,KRAS,CYTH2,CDC42,RAC2,RACGAP1,IQSEC1,FGD5,RAF1,ROBO1,RASGRP1,RASGRF1,ARHGEF10,RALGAPB,HRAS,PLCE1,RAPGEF1,CSF1,AKAP13,INPP5B,PLEKHG5,SLIT2,OGT,TSC2,ARHGAP35,SSX2IP,MFN2,ARHGAP24,SPRY2,ARHGAP5,STAMBP,MCF2,CHN1,ARHGEF26,RASGEF1A,SIPA1,SHOC2,RAP1GAP,TNK1,RALBP1,ALS2CL,ARHGAP12,CYTH3,GDI1,RHOBTB2,ARHGAP33,ARHGAP44,ARHGEF12,RALGPS2,ARHGEF3,TIAM2,RASAL3,RAS…
-/+	4157	GO-BP	GO_CELL_CYCLE_CHECKPOINT	58	3487	194	17473	0.000591	1	1.4981	RBM38,MAPKAPK2,CASC5,TAOK2,PLK1,CDKN1B,CRADD,CASP2,UBB,UBA52,PEA15,CDK1,CLSPN,MSH2,TGFB1,ATM,TP53,RPS6,MAD2L1,E2F4,E2F7,TERF1,MRE11A,DCLRE1B,PCNA,BTG2,TOP2A,PPP2R5C,MDM2,ZNF207,PLK2,PRPF19,FBXO6,CNOT6L,SETMAR,CDK2,DGKZ,CCNA2,XPC,FOXN3,BRIP1,BLM,TOP2B,CCNG2,FOXO4,SYF2,CDC6,BUB1,CDT1,TAOK3,NEK6,CDKN2B,RAD17,PLAGL1,TIPRL,PCBP4,FANCI,PLK5
+/-	5318	GO-BP	GO_RNA_INTERFERENCE	9	4601	12	17473	0.000594	1	2.84824	EIF2C2,MRPL44,DICER1,DROSHA,EIF2C1,EIF2C3,EIF2C4,CELF1,PRKRA
+/0	4008	GO-CC	GO_PRESYNAPTIC_MEMBRANE	22	3528	55	17473	0.000594	1	1.98107	SNAP25,SYT1,GRIK2,KCNA1,KCNA2,SCRIB,ADORA1,GRM3,GRM6,NRXN1,GAD2,SNCAIP,GRIN2A,NPTN,PI4K2A,LRFN3,LPHN1,CASK,SNPH,FBXO45,PICALM,LRRC4B
+/-	5318	GO-BP	GO_POLYOL_METABOLIC_PROCESS	40	4601	95	17473	0.000595	1	1.59901	ITPKA,CALM1,INPP5D,PLCE1,FGF2,GALK1,TPI1,MECP2,IP6K3,PCK1,IPMK,PTAFR,IMPA2,PGP,SPTLC2,ISYNA1,ACER3,IMPAD1,GK,GK5,MTMR7,INPP1,NUDT3,INPP5J,SGPP2,MINPP1,IPPK,DEGS2,INPP5B,INPP4B,PPIP5K1,PLCH1,PLCB1,NUDT4,COQ3,PLCD1,IP6K2,ITPKB,NUDT10,PLCD3
+/0	4008	GO-MF	GO_PHOSPHATIDYLINOSITOL_BINDING	60	3528	200	17473	0.000596	1	1.4858	APBA1,SYT1,ARAP1,KCNQ1,ARFIP2,PFN2,RACGAP1,THY1,PLEKHA1,BTK,OSBPL8,CCDC88A,PLCB1,PLCD1,PLEKHA8,OGT,SH3PXD2A,PARD3,ITPR1,NRGN,ING2,WDR45,ATP13A2,WDR45L,VPS36,TECPR1,WDFY3,ZFYVE1,GOLPH3,RPH3A,PICALM,KCNJ1,SNX27,SNAP91,SNX18,MITD1,HIP1R,GAP43,MARK1,ASAP1,SH3YL1,ZFYVE9,SNX13,ZFYVE16,SNX6,TULP4,ADAP2,PXK,FAM123A,ESYT2,SNX30,GAB2,CYTH3,SNX3,ARHGAP33,SNX24,PASK,ARHGAP32,FRMPD4,ZCCHC14
0/+	940	GO-BP	GO_TOR_SIGNALING	5	809	16	17473	0.000599	1	6.74946	CCDC88A,MTOR,FLCN,RHEBL1,PRR5L
+/0	4008	GO-BP	GO_REGULATION_OF_AXONOGENESIS	52	3528	168	17473	0.000604	1	1.53297	PSEN1,PAFAH1B1,KIAA1598,CDK5,SSH1,ROBO1,NTRK3,NDEL1,EP300,THY1,MAP2K1,ADNP,MARK2,EFNA5,BMPR2,SPG20,GRIN1,MAPT,EPHA4,CNTN2,MBP,ZEB2,SEMA5A,SEMA4D,PLXND1,SLIT2,SEMA6D,SEMA3E,FMOD,TBR1,PLXNA2,OLFM1,TNFRSF12A,FEZF2,NEFL,SLIT3,ROBO2,STK25,TNR,MAP1B,RTN4,KIF13B,RNF6,RAB11A,CLASP2,MACF1,LINGO1,CHN1,KEL,IFRD1,TTL,GDI1
+/0	4008	GO-CC	GO_AXONAL_GROWTH_CONE	11	3528	20	17473	0.000609	1	2.72397	KIAA1598,COBL,NRXN1,EPHA4,OLFM1,PARD6A,PARD3,APC,FLRT3,CLASP2,MAPK8IP1
+/-	5318	GO-BP	GO_REGULATION_OF_GROWTH	203	4601	633	17473	0.000611	1	1.21789	DNAJC2,EGLN2,ACACB,SYT1,RIMS1,PAFAH1B1,EZR,KIAA1598,NEDD4L,CAMK2D,EPB41L3,ARHGEF11,BCL6,PPP1R9B,TRIM32,ABL1,SIX4,BCAR1,PTK2B,TAOK2,CDK5,CAPN3,NRCAM,GNAS,ADRB1,CDKN1B,NTRK3,NDEL1,WNT5A,STK11,EP300,PSMD10,ITCH,PAK2,PRKCQ,C3,PTPRJ,PTK2,PIK3CA,CD36,PLCE1,CD81,DUSP6,FGF2,MAPK11,TP73,MAP2K5,BMP4,GREM1,ADNP,GAS6,VEGFA,EFNA5,INHBA,BMPR2,FN1,HIF1A,HNRNPK,SIRT1,ADAM17,TGFB1,PTGER4,SPG20,CSF1,PPARD,ENO1,SPT…
+/-	5318	GO-BP	GO_PROTEIN_TARGETING_TO_MITOCHONDRION	25	4601	52	17473	0.000619	1	1.82579	CHCHD4,BID,MAPK9,HSP90AA1,SLC25A6,MFN2,FIS1,TIMM50,TOMM22,TOMM5,TOMM40,PDE2A,AFG3L2,MTERFD2,HSPA4,TRNT1,TIMM44,TOMM34,PAM16,TOMM40L,TIMM17B,TIMM17A,DNAJC19,TIMM13,TIMM10
+/-	5318	Ractome	REACTOME_GABA_RECEPTOR_ACTIVATION	25	4601	52	17473	0.000619	1	1.82579	KCNJ10,ADCY3,ADCY2,GNAL,ADCY6,ADCY9,ADCY7,GNAI2,GNB1,GNG2,GABRB3,GABRA4,GABRA5,GABRA2,GABRA1,GABRB1,GABRG3,KCNJ4,KCNJ9,KCNJ16,GABBR2,GNB2,GNG7,GNG4,ARHGEF9
+/0	4008	GO-BP	GO_AMYLOID_PRECURSOR_PROTEIN_METABOLIC_PROCESS	8	3528	12	17473	0.000619	1	3.30178	PSEN1,DLG1,CLN3,ACHE,DHCR24,ABCG1,PSEN2,PSENEN
0/-	1204	GO-BP	GO_REGULATION_OF_MRNA_METABOLIC_PROCESS	17	1042	118	17473	0.000623	1	2.41583	AHCYL1,SFSWAP,EIF2C2,PTBP1,GTPBP1,THRAP3,TMBIM6,CCNT1,YTHDC1,TOB1,SYNCRIP,ZC3HAV1,HNRNPA2B1,TNRC6C,MBNL2,RBM10,RBM42
+/0	4008	GO-CC	GO_VESICLE_COAT	19	3528	45	17473	0.000626	1	2.09112	TBC1D5,EGFR,SEC23A,AP2M1,SEC24D,AP2A2,SEC31A,CLTC,SEC24A,AP2B1,NCALD,PICALM,EPS15,COPZ2,SYNRG,NECAP1,NECAP2,SCYL1,AFTPH
0/+	940	Ractome	REACTOME_NUCLEAR_EVENTS_KINASE_AND_TRANSCRIPTION_FACTOR_ACTIVATION	6	809	24	17473	0.000635	1	5.39957	MAPK3,RPS6KA3,DUSP6,DUSP4,PPP2CB,ELK1
+/-	5318	GO-BP	GO_CELLULAR_MACROMOLECULAR_COMPLEX_ASSEMBLY	230	4601	727	17473	0.000641	1	1.20146	CCT2,FKBP1A,TBC1D20,MICALL2,AIF1,WASF3,ARPC4,NCK2,CALR,SRC,PTK2B,PREX1,MSRB2,RAB1A,GOLGA2,UBE2S,RPS27L,NDEL1,EP300,PSMD10,UBC,PSMD13,PSMD11,PTK2,HSP90AA1,LSM14A,UBA52,DAXX,AXIN1,GREM1,MAPK8IP2,PDGFC,EFNA5,SMAD2,TGFB1,CHCHD5,COX19,CCL5,H2AFX,CRYAB,KAT6A,RC3H1,SLU7,SRSF1,SFSWAP,CELF4,ANLN,CENPV,RPL10,MRPS7,AARS2,GTF2H3,RPL24,EIF2A,EIF2C2,EIF3B,EIF3A,MRPL20,EFTUD1,EIF3J,EIF3K,RPS10,EIF3F,EIF4B,RPL11…
-/+	4157	GO-BP	GO_REGULATION_OF_ORGANELLE_ORGANIZATION	279	3487	1178	17473	0.000644	1	1.18679	SYT1,SPTAN1,MYH9,NEB,ACTN2,MYO5A,ROCK1,MYBPC1,CAMK2D,WAS,VIL1,SCIN,PPP1R9A,CAPZB,F11R,EVL,SPIRE1,LIMK1,ABL1,ACTR3C,MYLK3,ARPC1B,RHOQ,LRRC16A,ARPC2,IQGAP2,KIF23,ARHGEF5,PDGFRA,SRC,DSTN,PROX1,PTK2B,CDC42,CDK5,FHOD3,SORBS3,ARPC1A,CORO1A,CORO1B,PLK1,CDKN1B,CIDEB,BID,BAD,NLRC4,TBC1D10A,CASP8,BCL2L11,EPHA1,ADPRH,TBC1D13,ADPRHL1,RABGAP1,EVI5L,BCAS3,USP6NL,TBC1D7,TBC1D25,HCK,PRKCD,GRB2,UBE2D3,STOML2,NCKA…
+/-	5318	GO-BP	GO_POSITIVE_REGULATION_OF_AXONOGENESIS	31	4601	69	17473	0.000645	1	1.70619	PAFAH1B1,RHOA,KIAA1598,ROBO1,NTRK3,NDEL1,STK11,EP300,ADNP,VEGFA,EFNA5,BMPR2,FN1,GSK3B,ZEB2,SEMA7A,SEMA4D,DISC1,TNFRSF12A,PLXNB1,ROBO2,STK25,IST1,MAP1B,TWF2,L1CAM,NTN1,BDNF,RAB11A,MACF1,METRN
-/0	1997	Ractome	REACTOME_P38MAPK_EVENTS	6	1638	13	17473	0.000646	1	4.92336	KRAS,HRAS,MAPKAPK3,MAPK11,MAPK12,RALGDS
+/-	5318	GO-BP	GO_POSITIVE_REGULATION_OF_AXON_EXTENSION	19	4601	36	17473	0.000648	1	2.00432	PAFAH1B1,KIAA1598,NTRK3,NDEL1,EP300,ADNP,VEGFA,BMPR2,FN1,GSK3B,SEMA7A,DISC1,TNFRSF12A,MAP1B,TWF2,L1CAM,NTN1,RAB11A,MACF1
+/-	5318	GO-BP	GO_RNA_LOCALIZATION	69	4601	185	17473	0.000652	1	1.41642	CCT2,AGFG1,NUP155,TSC1,RFTN1,EXOSC3,NUP62,SLU7,SRSF1,EIF4E,EIF5A2,ZNF385A,ALKBH5,SENP2,AAAS,RANBP2,KHSRP,RNPS1,UPF3A,MAGOHB,PRPF18,SMG7,EXOSC10,NCBP2,SMG5,RBM8A,PNPT1,NUP54,NUP210,RAE1,NUP98,AHCTF1,XPO1,NUPL1,THOC6,KIF5C,FLOT1,THOC2,ZNHIT6,ATXN2,SRSF5,PRPF31,CDC40,XPO7,XPOT,MEX3D,XPO5,NXT1,DDX39A,SUPT6H,THOC7,SRRM1,SRSF3,FIP1L1,SRSF11,THOC5,DHX38,SARNP,U2AF1,CPSF2,PARP11,BUD13,ZC3H3,FYTTD1,DDX19A…
+/-	5318	KEGG	KEGG_HUNTINGTONS_DISEASE	69	4601	185	17473	0.000652	1	1.41642	TBPL1,CASP9,CASP3,EP300,PPARGC1A,GRIN1,SDHB,SDHA,SDHC,TP53,PLCB1,GPX1,SLC25A5,SLC25A6,NDUFA7,AP2A1,DCTN1,CLTC,AP2B1,DCTN4,CLTA,ITPR1,ATP5G1,ATP5D,ATP5F1,ATP5A1,ATP5J,COX8A,DLG4,GRM5,NDUFS4,NDUFA8,UQCRQ,NDUFA10,NDUFB1,NDUFB2,NDUFS7,COX6C,NDUFA5,NDUFA3,NDUFB10,COX6A1,CYC1,COX5A,NDUFB7,NDUFB6,NDUFS3,NDUFA6,NDUFA4,NDUFB8,REST,BDNF,TAF4B,DNAH3,TFAM,CREB3,POLR2K,POLR2B,POLR2J,POLR2E,POLR2L,POLR2F,POLR2…
0/+	940	GO-BP	GO_MULTI_ORGANISM_METABOLIC_PROCESS	16	809	138	17473	0.000656	1	2.50415	UBA52,NUP62,RPL10,RPL10A,RPL37A,RPL8,RPL29,RPL24,RPL31,PTBP1,RPL41,RPL19,RPL37,RPS16,EIF3L,NUP88
+/0	4008	Ractome	REACTOME_REGULATORY_RNA_PATHWAYS	13	3528	26	17473	0.000657	1	2.47633	RAN,EIF2C2,DICER1,DROSHA,EIF2C3,POLR2B,POLR2E,POLR2L,POLR2I,POLR2C,TNRC6B,TNRC6C,TNRC6A
+/0	4008	GO-BP	GO_TRANSCRIPTION_COUPLED_NUCLEOTIDE_EXCISION_REPAIR	27	3528	73	17473	0.000658	1	1.83181	EP300,ERCC6,COPS8,COPS5,POLD3,POLD4,CDK7,XPA,CUL4A,XRCC1,PRPF19,RBX1,COPS3,CUL4B,CCNH,COPS2,GTF2H4,ISY1,ERCC5,POLR2B,POLR2E,COPS4,POLR2L,COPS7A,POLR2I,POLR2C,COPS6
+/0	4008	GO-BP	GO_ENERGY_DERIVATION_BY_OXIDATION_OF_ORGANIC_COMPOUNDS	64	3528	217	17473	0.000659	1	1.46069	DLD,IDH3B,IDH3G,PDHB,SLC25A12,CYCS,BAX,SLC25A25,PPARGC1A,PGM1,PFKM,GCK,OGDHL,MECP2,CS,MDH1,SDHB,UQCRB,SDHA,PMPCB,IDH3A,NNT,MDH2,FAM54B,BLOC1S1,SDHD,UQCRC2,SUCLA2,ME3,PANK2,NDUFA7,NDUFS1,COX8A,NDUFB9,MRAP2,NDUFS4,GYG1,UGP2,PHKB,NDUFAF1,COX6B1,NDUFA8,UQCRQ,NDUFA10,COX5B,NDUFB2,NDUFS7,COX6C,NDUFA5,NDUFA3,UQCRFS1,COX6A1,CYC1,COX5A,NDUFA12,NDUFB7,NDUFB6,NDUFS3,NDUFA6,NDUFA4,COX15,PPP1CC,PPP1R3D,FASTKD3
+/-	5318	KEGG	KEGG_VASOPRESSIN_REGULATED_WATER_REABSORPTION	22	4601	44	17473	0.000661	1	1.89883	VAMP2,ADCY3,GNAS,ADCY6,ADCY9,PRKACA,PRKACB,PRKX,RAB11B,AQP3,DYNC2LI1,RAB5B,DCTN1,DCTN5,DYNC1H1,DYNC1LI2,DCTN4,RAB5A,RAB11A,CREB3,RAB5C,CREB5
+/0	4008	GO-MF	GO_ENZYME_ACTIVATOR_ACTIVITY	124	3528	471	17473	0.000663	1	1.30389	NF1,RAB3A,AGFG1,ARAP1,SRGAP2,ARHGEF11,DOCK2,RACGAP1,VCP,CASP3,BAD,BCL2L13,NGFRAP1,MAPK9,RUNDC1,TBC1D15,TBC1D30,TBC1D5,TBC1D9,SGSM1,TBC1D1,RALGAPB,BCAS3,TBC1D4,TBC1D12,TBC1D9B,PSME4,PSME1,PRKCD,THY1,PIK3CA,PSME3,DAXX,ERCC6,MAP2K1,FRS2,STRADA,RPLP1,GAS6,GPRC5B,CAB39,MAPK8IP2,MARK2,EFNA5,CTSC,TGFB1,APP,ALDH1A1,INPP5B,APOC1,PLCB1,OGT,B3GAT3,RGS19,TSC2,ARHGAP35,ARHGAP24,ATP1B2,SPRY2,GIT2,ARHGAP5,RAB3G…
+/-	5318	GO-BP	GO_NITROGEN_COMPOUND_TRANSPORT	166	4601	507	17473	0.000665	1	1.24341	FKBP1B,ACACB,ACACA,PPFIA3,SLC1A1,APBA1,SYT1,BZRAP1,RIMS1,PPFIA4,GIPC1,VAMP2,SLC1A6,PPFIA1,SLC17A7,STX1A,NF1,CHRM5,CPLX1,SLC1A7,KCNJ10,ARL6IP5,SLC17A6,SLC7A11,AGFG1,MYO5A,NUP155,NISCH,AQP1,P2RX1,CLN3,CRHR1,ADCYAP1,RAF1,RAB1A,SNCA,TSC1,RFTN1,SYK,P2RX7,CARTPT,SMAD2,TAP2,TAP1,VIP,MECP2,EDN1,NUP62,SLC44A1,SLC44A3,SLC44A2,SERINC5,SERINC3,CRYM,SLC25A32,SLU7,SRSF1,EIF4E,SLC25A17,SLC25A36,SLC25A29,EIF5A2,…
-/+	4157	GO-BP	GO_POSITIVE_REGULATION_OF_NERVOUS_SYSTEM_DEVELOPMENT	115	3487	437	17473	0.000667	1	1.31866	FKBP1B,SYT1,RIMS1,PTK7,PPP1R9A,RUFY3,LIMK1,MARCKS,PROX1,PTK2B,ITPKA,NRCAM,ADCYAP1,RET,NDEL1,RELA,NCKIPSD,SPAG9,MAP2K1,MAP2K2,IL1B,BMP2,EGF,BMP4,MARK2,EFNA5,TGIF2,BMPR2,LIG4,HES1,CSF1,MECP2,NRXN1,PARK2,SHANK1,NLGN3,MAPT,CCL5,CX3CL1,TRPC6,P2RY2,ATP8A2,SCARF1,DNMT3B,DCT,SMO,SHH,SLIT2,SEMA3A,CPEB1,NDNF,ADAMTS1,GLI2,DISC1,PAX6,CBLN1,ARHGAP35,VEGFC,PRKD1,FIG4,GLI3,BAI3,TNFRSF12A,ROBO2,SNW1,STK25,SGK1,E…
-/+	4157	GO-MF	GO_MAGNESIUM_ION_BINDING	59	3487	199	17473	0.000672	1	1.48564	IDH3B,IDH3G,BRSK2,CDC42BPA,CDC42BPB,ABL1,ADCY2,NLRC4,ADPRH,ADPRHL1,IRAK4,MAP3K7,ERN1,MARK2,MSH2,ENO1,GSS,ATP8A2,IMPA1,PCK1,IMPA2,ENOPH1,GLUL,S100P,PPA1,FARSB,HPRT1,PRPS1,ATP8B2,ATP11C,ATP8A1,ATP10A,TOP2A,PGM5,NCS1,NT5C1A,FIGNL1,BPNT1,NT5C3L,MOV10L1,MST4,MAPK12,NEK6,WNK1,SRPK1,MARK1,TESC,RPS6KA4,ENDOV,RPS6KA6,FAN1,MAST1,MAST4,PDP1,DYRK3,TSSK3,SNRK,NIM1,SIK3
-/0	1997	GO-BP	GO_POSITIVE_REGULATION_OF_SMALL_GTPASE_MEDIATED_SIGNAL_TRANSDUCTION	11	1638	39	17473	0.000672	1	3.00872	CAMK2D,KRAS,ARRB1,F2R,RASGRP1,HRAS,CSF1,AKAP13,COL3A1,F2RL1,MCF2L
+/-	5318	GO-BP	GO_ACTIN_CYTOSKELETON_REORGANIZATION	26	4601	55	17473	0.000672	1	1.79525	ATP2C1,EPS8,FRY,RHOA,BRSK2,CDC42BPA,FGF10,MINK1,RICTOR,SPTAN1,MKLN1,RALA,KIT,FLNA,RAP2A,MICALL2,CXADR,PARVB,FRYL,ARAP1,PRKCZ,MYH9,CDC42BPB,EZR,DTNBP1,PTK7
+/0	4008	GO-CC	GO_MICROTUBULE_ASSOCIATED_COMPLEX	46	3528	145	17473	0.000675	1	1.57119	PAFAH1B1,KIAA1598,YWHAE,NDEL1,MAPT,KIF3A,TOPORS,DYNC2H1,KIF26B,KIF4A,KIF1A,KIF3C,ACTR1A,DYNC1I1,DCTN1,KLC1,DYNC1H1,DYNC1LI2,KIFAP3,DCTN4,KLC2,AURKC,MAP1B,KIF13B,MAP4,KATNB1,HAUS5,DYNLT3,CDCA8,HAUS6,HAUS1,FNTA,KIF5C,MAP2,DNAH3,DNAH8,KIF17,KIF19,APPBP2,STAU1,KIF21A,DNAH10,KIF21B,KIFC2,DNAL4,CLIP2
+/0	4008	GO-BP	GO_PROTEIN_TARGETING_TO_MITOCHONDRION	21	3528	52	17473	0.000676	1	2.00011	BID,MAPK9,HSP90AA1,SLC25A6,MFN2,FIS1,TIMM50,MFF,TOMM70A,TOMM22,TOMM5,GDAP1,HSPA4,TRNT1,TIMM44,TOMM34,TOMM40L,MTX3,TIMM17A,AIP,TIMM13
+/0	4008	Ractome	REACTOME_GABA_RECEPTOR_ACTIVATION	21	3528	52	17473	0.000676	1	2.00011	ADCY3,ADCY9,ADCY1,ADCY7,GNG3,GNAI2,GNG2,GNAI3,GABRG2,GABRB3,GABRA2,GABRA1,KCNJ4,KCNJ16,KCNJ6,GABBR2,GNG12,GNG7,GNG4,GNG5,ARHGEF9
+/-	5318	GO-BP	GO_LOCOMOTION	340	4601	1114	17473	0.00068	1	1.15907	TOR1A,OGDH,GIPC1,SLC7A11,PVRL2,TMF1,PAFAH1B1,ADCY3,EPS8,RHOA,CDC42BPA,FGF10,SPTAN1,RALA,KIT,FLNA,CXADR,PRKCZ,MYH9,CDC42BPB,EZR,PTK7,KIAA1598,MYO5A,MYH10,SCN1B,WASF2,NPHP4,EVL,PALLD,FMNL1,CORO1C,PPP1R9B,SIX4,PHACTR4,VASP,NCK2,FAT1,CUL3,PDGFRA,SRC,ELMO1,KCTD13,BCAR1,PTK2B,TAOK2,BIN3,RHOG,CDK5,CAP1,RAC2,PIP5K1C,PRKCI,CORO1A,CORO1B,PREX1,JMY,RAB13,NRCAM,ATP1A2,ANK3,CACNA1I,YWHAE,ATP1B1,RAB1A,ROBO1,NT…
+/0	4008	GO-BP	GO_MEMBRANE_FUSION	49	3528	157	17473	0.000695	1	1.54574	SNAP25,SYT1,VAMP2,STX1A,BAX,GAS6,GNAI3,HYAL2,OPA1,CD9,MFN2,RAB7A,NAPA,DNM1L,FIS1,MFF,BCL2A1,STX12,UVRAG,VPS41,VPS4A,ATG7,CCR5,SYT5,SYT17,STX1B,SYT3,STX4,SYTL5,RPH3A,SYT13,SYT12,UBXN2B,NSF,RABEP1,PPIA,GDAP1,VAMP4,KIAA0528,TSNARE1,VAMP5,STX8,CHCHD3,GOSR1,ZFYVE20,SEC22A,SEC22B,SEC22C,FAM73A
-/+	4157	GO-BP	GO_GLYCOSYL_COMPOUND_METABOLIC_PROCESS	99	3487	368	17473	0.000696	1	1.34804	DLD,OGDH,MLYCD,RHOQ,ADCYAP1,VCP,BAD,STOML2,PRKAG2,MSH2,TGFB1,ENO1,DHTKD1,PFKM,TPI1,AMPD3,MECP2,NDUFV1,COX10,SDHC,UQCRC2,ATP5G3,DNMT3A,PEMT,BHMT,MTAP,ATIC,PPAT,DNMT3B,ICMT,NDUFA7,SULT1A2,SULT1B1,SULT1A1,FUCA1,HPRT1,PRPS1,SLC35B3,ATP6V0A4,ATP5D,TCIRG1,ATP6V0A1,CHCHD10,ATP5G2,ATP6V1B1,NDUFB9,DLG4,GBA2,UPRT,UMPS,DERA,QTRT1,HDHD1,PAPSS1,MAT2B,IMPDH1,UCK1,ADAL,PANK4,DCAKD,GUK1,NME9,NME7,TXNDC9,ENTPD4,A…
-/+	4157	GO-MF	GO_PHOSPHORIC_ESTER_HYDROLASE_ACTIVITY	99	3487	368	17473	0.000696	1	1.34804	CHRM5,PLCD4,PLD2,C3AR1,GPLD1,PLCE1,MAP2K1,DUSP6,DUSP7,DUSP5,ADORA1,PLCB2,DUSP19,PTPRK,CCL5,IMPA1,LPIN2,IMPA2,LPIN1,SMPDL3B,SGPP2,INPP5B,INPP4B,PPIP5K1,PLCH1,PLD4,PLCD1,PLCD3,ENOPH1,CAMK2G,DUSP2,FIG4,DUSP4,CDC14A,MTM1,ACP5,ENPP3,PLD6,PGAP1,TIMM50,PTPN22,PON3,PTPRS,PTPRF,PTPRT,ALPL,CCR5,PDE2A,PDE3A,PDE7A,PDE4A,PDE11A,HDHD1,NT5C1A,BPNT1,PDE6A,NT5C2,PPP1CC,INPP5F,PLCXD2,NT5C3L,PTPN23,PPP2R1A,PLD3,PPP…
+/-	5318	GO-CC	GO_NEURON_PROJECTION_TERMINUS	51	4601	129	17473	0.000698	1	1.5014	DRD4,SYT1,VAMP2,CPLX1,MARCKS,GPER,GRIK2,KCNA1,ADCYAP1,SNCA,ADRA2C,ADORA1,HNRNPK,CHRM2,GRIK3,OPRK1,PTGER4,ITGA2,GRIN1,MME,PENK,GLUL,PTPRN2,ATP6V0D1,RAPGEF3,CALB1,AP3D1,AP1S1,APC,DLG4,FLRT3,FLRT1,CPLX2,SYT7,RAB5A,KCNIP3,RNF40,KCNAB2,KCNC4,BSN,GRIA3,GRIA4,SYN1,TBC1D24,SV2A,VAMP1,SYNGR1,HNRNPR,PRSS12,FMR1,SCRG1
+/0	4008	GO-CC	GO_NADH_DEHYDROGENASE_COMPLEX	18	3528	42	17473	0.000698	1	2.12257	NDUFA7,NDUFS1,NDUFB9,NDUFS4,NDUFAF1,NDUFA8,NDUFA10,NDUFB2,NDUFS7,NDUFA5,NDUFA3,NDUFA12,NDUFB7,NDUFB6,NDUFS3,NDUFA6,NDUFA4,FOXRED1
0/+	940	GO-MF	GO_PROTEIN_KINASE_ACTIVITY	48	809	640	17473	0.000699	1	1.61987	CDC42BPA,INSRR,PTK7,MYLK3,PDGFRA,SRC,ITPKA,IRAK4,MAPK3,RPS6KA3,MAP3K6,CAB39,ACVR1B,HIPK1,MTOR,ERLIN2,CDK16,PRKAB2,EPHB3,ICK,NEK1,LTBP1,AXL,DAPK3,PDK2,PDK4,NEK2,FGFR1OP,CSNK2A1,TAF1,MAPK13,MAPK6,MLKL,PTK6,RPS6KA4,RPS6KA6,DSTYK,STK16,MAST4,EFEMP1,IGF2R,PDGFRL,TSSK4,STK38L,RIOK1,CLK2,NEK5,SBK1
-/+	4157	GO-CC	GO_CYTOPLASMIC_VESICLE_PART	152	3487	601	17473	0.0007	1	1.26732	DLD,SYT1,SLC17A7,PCSK4,ACTN2,CAMK2D,KCNQ1,SPIRE1,RHOQ,TAOK2,CORO1A,UBB,HLA-DPA1,DMBT1,ADAM8,CD36,HLA-DRA,FCGR1A,UBA52,EGF,TGFB3,EGFR,GAS6,PDGFB,HLA-E,TGFB1,ARCN1,IGF1,NPC1L1,SCARF1,INPP5B,SREBF2,PLA1A,GAD2,NOS3,DCT,SMO,PCSK1,CAMK2G,RAB11B,SLC17A5,OCA2,STAB2,ATP6V0D1,RAB23,TMEM67,WNT1,VEGFC,VEGFB,CLIC4,RAB7A,ALB,B2M,AQP6,CA4,ATP8A1,HBB,AP3B1,AP3S1,HLA-G,HLA-F,CYBB,HLA-A,SH3GL2,SEC31A,AP1B1,MARCH1,…
+/-	5318	GO-BP	GO_POSITIVE_REGULATION_OF_MULTI_ORGANISM_PROCESS	60	4601	157	17473	0.000702	1	1.45133	DRD4,TBC1D20,CFL1,CACNA1H,BAD,LY96,EP300,HAVCR2,MAPK3,PTPLAD1,INHBB,INHBA,VIP,CCL5,PTAFR,PLCB1,LARP1,PABPC1,NOTCH1,CHMP2B,ANKRD17,CYBA,SNW1,SMARCA4,RSF1,SIRT2,STOM,FAM125A,VPS37B,LRSAM1,VPS4A,LGALS1,F2RL1,SMURF2,RAD23A,SUPT5H,CCNT1,CTDP1,C9orf69,LY86,CAV2,PPIA,CDK9,KLK7,PUM2,POLR2K,POLR2B,POLR2J,POLR2E,POLR2L,POLR2F,POLR2I,POLR2C,GTF2F1,STAU1,TRIM11,DHX58,COBRA1,ZNF639,PPIH
0/+	940	GO-BP	GO_REGULATION_OF_NEURON_PROJECTION_DEVELOPMENT	34	809	408	17473	0.000702	1	1.79986	SIPA1L1,PTK7,DMD,ITPKA,NRCAM,NDEL1,LPAR3,CCDC88A,SEMA4A,CDH4,SERPINF1,MTOR,APOE,INPP5J,SEMA3F,SEMA3A,SDC2,EPHB3,KLF4,B2M,CRABP2,IST1,MAP1B,LGALS1,CRTC1,SPP1,NCS1,SLC39A12,BDNF,PTK6,EFEMP1,METRN,FMR1,CHODL
+/0	4008	GO-BP	GO_ORGANOPHOSPHATE_BIOSYNTHETIC_PROCESS	119	3528	450	17473	0.000704	1	1.3097	ACACB,TBPL1,ADCY3,GPD1L,PIP5K1C,ADCY9,ADCY1,ADCY7,PIK3CB,PIK3C3,GRB2,PIK3CA,PIK3CD,FRS2,FITM2,TGFB1,AK5,AMPD3,PANK2,ATP5G3,G6PD,ACHE,GGPS1,CHKA,IPMK,PTAFR,LPIN2,AGPAT6,SLC44A3,SPTLC2,LPCAT2,NUS1,CEPT1,CDS1,CHPT1,PCYT1B,PCYT1A,MTMR7,SYNJ1,LPCAT4,DPM1,INPP4A,SERINC1,SHMT1,ATIC,CAD,NMNAT1,GMPS,KARS,HPRT1,PRPS1,AMPD2,ATP5B,NME5,GNPAT,SLC35B3,PGAP1,ATP5G1,ATP5D,ATP6V0A2,ATP5F1,ATP5E,ATP6V0A1,ATP5A1,AT…
+/-	5318	GO-BP	GO_CELL_DIVISION	152	4601	460	17473	0.000709	1	1.25488	PAFAH1B1,RHOA,BRSK2,RALA,KIT,MYH9,MYH10,ARHGEF11,SPIRE1,ARHGEF2,FMN2,CUL3,ALKBH4,BCAR1,BIN3,CDK5,TRIOBP,RACGAP1,SPIRE2,ANK3,ANAPC10,GOLGA2,UBE2S,RCC2,GNAI2,LIG4,NUMB,NUMBL,SPG20,DCT,ANLN,CENPV,RPS3,ANAPC11,CCNB1,CDC26,LATS1,CEP164,SEPT2,NEK1,NOTCH1,NOX5,TERF1,LIG1,CHMP2B,ZBTB16,RAB35,KIF2C,CENPE,PARD6A,APC,BECN1,CECR2,BCL2L1,JTB,DAPK3,CDK6,POU3F2,ETV5,ING2,SOX5,CENPC1,ZNF207,CHMP4A,SIRT2,IST1,VPS…
+/-	5318	KEGG	KEGG_NEUROTROPHIN_SIGNALING_PATHWAY	50	4601	126	17473	0.000709	1	1.50701	MAPKAPK2,RHOA,CAMK2D,ABL1,YWHAE,CALM1,RAF1,BAD,NGFRAP1,MAPK9,NTRK3,PIK3R1,MAPK1,CRK,PRKCD,GRB2,PIK3R2,NRAS,PIK3CA,RELA,MAPK3,NFKBIA,IRAK2,SHC2,MAPK11,TP73,MAP2K5,FRS2,KIDINS220,RAPGEF1,PIK3CG,CAMK4,AKT1,TP53,GSK3B,CAMK2G,CAMK2A,SORT1,FOXO3,IRS2,IRS1,YWHAZ,BDNF,RPS6KA1,RPS6KA2,RAP1B,SH2B1,PRDM4,PIK3R3,RPS6KA4
+/-	5318	Ractome	REACTOME_SIGNALING_BY_THE_B_CELL_RECEPTOR_BCR	50	4601	126	17473	0.000709	1	1.50701	RICTOR,CALM1,CDKN1B,CASP9,BAD,RASGRP1,PSMA4,PSMC5,PSMA7,PRKCB,PSMB1,PIK3R1,PSMB8,PSME4,PSMD10,PSMB6,PSMB7,BTRC,GRB2,PSMB9,PSMD13,PSMC1,PSMD3,PSMB2,PSMD11,SKP1,NRAS,PSMD12,RELA,PSMC3,BTK,SYK,PSMB4,CHUK,NFKBIA,PSMD14,UBA52,ORAI1,AKT1,RPS6KB2,TSC2,FOXO3,MDM2,BLNK,SH3KBP1,FOXO4,PHLPP1,AKT1S1,MAPKAP1,RASGRP3
-/+	4157	GO-BP	GO_MITOTIC_CELL_CYCLE_CHECKPOINT	44	3487	139	17473	0.000713	1	1.58618	RBM38,PLK1,CDKN1B,CRADD,CASP2,UBB,UBA52,CDK1,CLSPN,MSH2,TGFB1,ATM,TP53,RPS6,MAD2L1,E2F4,E2F7,TERF1,MRE11A,PCNA,BTG2,TOP2A,PPP2R5C,MDM2,ZNF207,PLK2,CNOT6L,SETMAR,CDK2,DGKZ,CCNA2,XPC,FOXN3,BLM,TOP2B,FOXO4,SYF2,BUB1,TAOK3,CDKN2B,RAD17,PLAGL1,PCBP4,FANCI
-/0	1997	GO-BP	GO_INTRACELLULAR_SIGNAL_TRANSDUCTION	184	1638	1572	17473	0.000713	1	1.24859	FKBP1B,NMUR2,PLCD4,BRSK2,CDC42BPA,PTPN1,ACTN2,CAMK2D,LIMK1,KRAS,DOCK2,IQGAP2,ARHGEF5,ELMO1,RAB13,SLC8A1,CALM3,RAF1,CIDEB,BID,BAD,CASP2,F2R,BCL2L11,BAX,SGSM3,RASGRP1,PSMA4,PSMC5,HRAS,TICAM1,PSME4,PLCG2,IKBKG,TLR6,MAPKAPK3,PSMD3,NCKAP1,PSME3,DDX58,IRAK4,BTK,TNFAIP3,PAG1,DAXX,MAPK8IP3,PEA15,CDK1,MAPK11,FRS2,EGFR,LAMTOR2,RAPGEF1,MAS1,PLCB2,ANGPT1,GAS6,MARK2,CCDC88A,PRKAG2,XBP1,NFKB2,CD27,NPY2R,GNA12,…
+/0	4008	GO-CC	GO_COATED_VESICLE	68	3528	234	17473	0.000713	1	1.43924	SYT1,VAMP2,SLC17A7,RAB3A,TBC1D5,SPG21,HLA-DPB1,DENND1B,EGFR,FCGR1B,CTSC,APP,LRP1,GAD2,RGS19,CD9,DVL2,FZD2,B2M,AP3B2,HLA-H,SEC23A,AP2M1,HLA-F,BCAP31,SEC24D,AP2A2,SEC31A,CLTC,SEC24A,AP2B1,GOPC,SORT1,ECE1,NRGN,VPS41,GRIA1,VWF,NCALD,SCYL2,MCFD2,INPP5F,KIAA0368,PICALM,F5,CPNE6,CNIH2,SNAP91,SNX18,HIP1R,EPS15,TMED10,COPZ2,SEC23IP,SYNRG,RAB27B,TGOLN2,NECAP1,NECAP2,AAK1,GOLGA5,SEC22B,TEX261,SCYL1,SNX3,SCA…
0/+	940	KEGG	KEGG_RIBOSOME	12	809	88	17473	0.000722	1	2.94522	UBA52,RPL10,RPL10A,RPL37A,RPL8,RPL29,RPL24,RPL31,RPL41,RPL19,RPL37,RPS16
+/0	4008	GO-CC	GO_PIGMENT_GRANULE	35	3528	103	17473	0.000726	1	1.68294	DTNBP1,MYO5A,RAN,YWHAE,RAB1A,CTSB,HSP90AB1,HSP90AA1,DCT,SLC3A2,SLC1A5,OCA2,RAB7A,TPP1,RAB5B,CLTC,CTSD,LAMP1,ANXA6,ATP6V0A1,ATP6V1B2,CD63,PPIB,ATP6V1G2,YWHAZ,NAP1L1,TMEM33,TMED10,YWHAB,RAB27B,MYRIP,RAB5C,MREG,SEC22B,MLANA
-/0	1997	GO-MF	GO_GUANYL_NUCLEOTIDE_EXCHANGE_FACTOR_ACTIVITY	46	1638	303	17473	0.000733	1	1.61945	ACTN2,CAMK2D,TRIP10,DOCK2,ARHGEF5,ELMO1,NCK1,IQSEC2,IQSEC1,FGD5,IQSEC3,CALM3,RASGRP1,FRS2,EGFR,LAMTOR2,RAPGEF1,ANGPT1,CHRM4,AKAP13,SPTBN4,SPTBN2,FGF23,EIF2B2,CAMK2G,KNDC1,CAMK2A,DENND5A,IRS2,IRS1,ARHGEF4,FRS3,ARHGEF15,DENND1A,RGP1,ALS2CL,ARHGEF12,DOCK9,TIAM2,RALGDS,RGL1,MCF2L,PSD,ARHGEF19,CYTH1,PLEKHG2
+/-	5318	GO-BP	GO_SIGNAL_RELEASE	65	4601	173	17473	0.000735	1	1.42686	FKBP1B,PPFIA3,APBA1,SYT1,BZRAP1,RIMS1,PPFIA4,VAMP2,PPFIA1,STX1A,NF1,CPLX1,TMF1,MYO5A,CDK5,PIP5K1C,CACNA1B,CRHR1,RAF1,RAB1A,SCRIB,P2RX7,CARTPT,INHBA,SMAD2,VIP,HRH3,NRXN1,NRXN2,EDN1,PCLO,CAMK2G,RIMS2,STXBP3,CDK16,LTBP4,PTPRN2,RAB11B,ILDR2,DVL1,LPHN1,CASK,NLGN1,PDZD11,SYT5,SYT17,STX1B,SYT9,CPLX2,SYTL5,RPH3A,SYTL4,TRIM9,SYT13,SNPH,DOC2A,SYT14,SYT7,SYT12,BAIAP3,LIN7A,NAAA,LIN7B,SYN1,BRSK1
+/-	5318	GO-BP	GO_REGULATION_OF_RECEPTOR_ACTIVITY	47	4601	117	17473	0.000738	1	1.52555	FKBP1A,FKBP1B,MINK1,MYO5A,CAMK2D,NCK2,PTK2B,CDK5,CALM1,ASPH,RASGRF1,PRKCD,PRKACA,ADRA2C,ADORA1,GREM1,MAPK8IP2,ADAM17,PPARGC1A,CRH,NRXN1,SHANK1,SHANK3,NLGN3,MED1,NEURL,MED16,ARC,PKD2,STOM,DLG4,GSTM2,NLGN1,CACNG8,CACNG4,CACNG3,CNIH2,SEPN1,SOCS5,SNX6,BAZ1B,PPP2R5B,NETO2,BUD31,JSRP1,ZGPAT,LYNX1
+/-	5318	GO-BP	GO_CELLULAR_PROTEIN_COMPLEX_ASSEMBLY	118	4601	346	17473	0.000744	1	1.29515	CCT2,FKBP1A,TBC1D20,MICALL2,AIF1,WASF3,ARPC4,NCK2,CALR,SRC,PTK2B,PREX1,MSRB2,RAB1A,GOLGA2,UBE2S,NDEL1,PSMD10,PSMD13,PSMD11,PTK2,HSP90AA1,AXIN1,GREM1,MAPK8IP2,PDGFC,EFNA5,SMAD2,TGFB1,CHCHD5,COX19,CCL5,CRYAB,ANLN,AARS2,EIF4B,NDUFA7,FMOD,SMAD1,ARL6,CCDC40,MKKS,TMED2,CSNK1D,CCDC151,FKBP4,BLOC1S2,CYBA,HLA-DMB,CENPE,AP2B1,ARL2,KPNB1,DNM1L,UBE2K,ATP6V0A2,ATP6V0A1,CENPC1,ZNF207,CHMP4A,VAMP7,RTN4,NDUFS4,N…
+/-	5318	GO-BP	GO_ESTABLISHMENT_OF_PROTEIN_LOCALIZATION_TO_PLASMA_MEMBRANE	38	4601	90	17473	0.000756	1	1.60345	VAMP2,EZR,CACNB2,ANK2,RAB13,ANK3,ATP1B1,GAS6,SPTBN4,BBS2,NFASC,TMED2,BBS1,TNFRSF1A,SMURF1,VAMP7,OPTN,GOLPH3,TMEM150A,CLASP2,MACF1,CLIP1,FLOT1,TTC7A,TTC7B,FAM126A,EFR3B,VAMP4,TSPAN5,RAB26,GOLGA7,VAMP5,ARFRP1,TSPAN14,TESC,PRKG2,RAB31,TSPAN17
+/-	5318	KEGG	KEGG_GAP_JUNCTION	38	4601	90	17473	0.000756	1	1.60345	ADCY3,PDGFRA,SRC,GNAS,ADCY2,ADRB1,ADCY6,ADCY9,ADCY7,RAF1,PRKCB,MAPK1,GRB2,PRKACA,NRAS,PRKACB,MAPK3,MAP3K2,GRM1,MAP2K5,GNAI2,PDGFC,PDGFB,PLCB1,PRKX,TJP1,CSNK1D,ITPR1,GRM5,GUCY1B3,GUCY1A2,TUBB1,TUBB,TUBB4A,TUBB3,TUBA1C,TUBA1B,PRKG2
+/0	4008	Ractome	REACTOME_AXON_GUIDANCE	72	3528	251	17473	0.000757	1	1.42068	CACNB4,PAK1,WASL,KIAA1598,MYH10,SCN1B,SRGAP2,ARHGEF11,CFL1,EVL,KRAS,VASP,CDC42,CDK5,CAP1,RAC2,PIP5K1C,DLG1,PFN2,ANK3,CACNA1I,SCN2A,CNTNAP1,SCN8A,RAF1,COL4A3,ROBO1,HRAS,GRB2,CACNB3,HSP90AB1,HSP90AA1,MAP2K1,EGFR,SPTBN4,CNTN2,SEMA5A,SEMA4D,PLXND1,SLIT2,SEMA6D,SEMA3E,ST8SIA4,NCAN,PLXNA2,ARHGAP35,NRP2,PITPNA,KIF4A,AP2M1,AP2A2,CLTC,AP2B1,SLIT3,ROBO2,PAK7,NCAM1,ABL2,TRPC5,DLG3,SIAH2,SIAH1,KCNQ2,RPS6KA1,…
+/-	5318	GO-BP	GO_LONG_TERM_SYNAPTIC_POTENTIATION	20	4601	39	17473	0.000762	1	1.94751	RIMS1,VAMP2,PRKCZ,PTK2B,SNCA,MAPK1,CRH,MECP2,NLGN3,SHANK2,GRIN2A,NR2E1,NPTN,TNR,GFAP,SLC8A3,LRRTM1,PLK2,NLGN1,SYT12
+/-	5318	GO-BP	GO_PEPTIDYL_ASPARAGINE_MODIFICATION	20	4601	39	17473	0.000762	1	1.94751	RPN2,DPM1,DPM2,ST3GAL5,ST6GALNAC1,ST3GAL4,ST3GAL1,ST6GALNAC4,ST6GALNAC6,ST3GAL6,ST6GAL1,DAD1,FUT8,MCFD2,UBE2G2,STT3B,NUDT14,MAGT1,UBE2J1,DPM3
+/-	5318	GO-BP	GO_POSITIVE_REGULATION_OF_VIRAL_TRANSCRIPTION	20	4601	39	17473	0.000762	1	1.94751	EP300,NOTCH1,SNW1,SMARCA4,RSF1,SUPT5H,CCNT1,CTDP1,CDK9,POLR2K,POLR2B,POLR2J,POLR2E,POLR2L,POLR2F,POLR2I,POLR2C,GTF2F1,COBRA1,ZNF639
+/0	4008	KEGG	KEGG_LONG_TERM_POTENTIATION	26	3528	70	17473	0.000763	1	1.83956	CAMK2D,KRAS,ADCY1,RAF1,PRKCB,HRAS,EP300,PRKACB,CREBBP,MAP2K1,CAMK4,GRIN1,PLCB1,PRKX,CAMK2G,GRIN2A,RAPGEF3,ITPR1,GRIA1,GRM5,PPP3R1,PPP1CC,GRIA2,RPS6KA1,RPS6KA6,ARAF
-/+	4157	GO-BP	GO_ESTABLISHMENT_OF_PROTEIN_LOCALIZATION	331	3487	1423	17473	0.000764	1	1.16557	FKBP1B,APBA1,RIMS1,CPLX1,PIP5K1A,MYH9,ACTN2,MYO5A,ROCK1,SDAD1,F11R,SPIRE1,ABL1,KRAS,RHOQ,MARCKS,RND3,CDC42,TAOK2,CDK5,GNAS,RAF1,PLK1,BID,VCP,BAD,NLRC4,TBC1D10A,BCL2L11,ADPRH,TBC1D13,ADPRHL1,RABGAP1,EVI5L,USP6NL,TBC1D25,RFTN1,MYO1C,DMBT1,HMGB1,PIK3R2,CD36,NCKIPSD,TNFAIP3,NFKBIA,UBA52,ERP29,EGF,TGFB3,EGFR,ADORA1,STRADA,GAS6,TOM1L1,LILRB1,TGFB1,POU2F2,HES1,MC4R,ARCN1,NRXN1,SNCG,SPTBN4,BRCA2,SERP1,CU…
-/+	4157	GO-BP	GO_REGULATION_OF_N_METHYL_D_ASPARTATE_SELECTIVE_GLUTAMATE_RECEPTOR_ACTIVITY	9	3487	15	17473	0.000767	1	3.00654	PTK2B,MAPK8IP2,CRH,NRXN1,NLGN3,DAPK1,DLG4,NLGN1,CNIH2
-/+	4157	GO-BP	GO_REGULATION_OF_GLUCOSE_IMPORT	23	3487	60	17473	0.000769	1	1.92084	SLC1A2,PRKCZ,RHOQ,MARCKS,PIK3R2,C1QTNF2,PEA15,OSBPL8,PRKAG2,IGF1,ESR1,APPL1,SIRT6,RARRES2,IRS2,IRS1,ASPSCR1,ARPP19,CLTCL1,PID1,KIAA0528,RTN2,GRB10
0/+	940	GO-BP	GO_REGULATION_OF_EXTENT_OF_CELL_GROWTH	13	809	101	17473	0.00077	1	2.77998	NRCAM,NDEL1,LPAR3,SEMA4A,CDH4,APOE,SEMA3F,SEMA3A,CRABP2,IST1,MAP1B,SPP1,BDNF
+/0	4008	GO-BP	GO_LONG_TERM_SYNAPTIC_POTENTIATION	17	3528	39	17473	0.000773	1	2.15885	SNAP25,VAMP2,CRHR2,PTK2B,MECP2,NLGN3,SHANK2,GRIN2A,NPTN,TNR,SLC24A2,PTN,LRRTM1,PLK2,NLGN1,STX4,SYT12
+/-	5318	GO-BP	GO_ER_TO_GOLGI_VESICLE_MEDIATED_TRANSPORT	63	4601	167	17473	0.000778	1	1.43265	TBC1D20,SPTAN1,ANK2,CUL3,ANK3,RAB1A,GOLGA2,GAS6,SPTBN4,COL7A1,DYNC2LI1,TMED2,CSNK1D,RAB35,SAR1B,BCAP31,SEC24D,DCTN1,SEC31A,DCTN5,DYNC1H1,SEC24A,DYNC1LI2,DCTN4,RAB1B,VAMP7,GRIA1,F10,CTSZ,MCFD2,LMF1,TMEM115,COG3,USE1,CD59,GBF1,CNIH2,PROS1,SCFD1,VAMP4,USO1,RANGRF,SEC16B,KDELR1,SEC23IP,COPZ1,HYOU1,ATL3,COG1,COPE,SEC22A,PPP6R1,SEC22B,TRAPPC2L,TEX261,TRAPPC2P1,PPP6R3,TRAPPC5,ERGIC1,TMED3,SEC22C,TFG,TRA…
+/-	5318	GO-BP	GO_ORGANONITROGEN_COMPOUND_BIOSYNTHETIC_PROCESS	314	4601	1024	17473	0.000778	1	1.16451	MRPS36,ALDH4A1,ACACB,ACACA,TBPL1,ADCY3,AQP1,P2RX1,ADCY2,ADCY6,ADCY9,ADCY7,SNCA,RPS27L,UBA52,P2RX7,TGFB1,NPR3,AMPD3,ABAT,AKT1,EEF2,ARG1,ACHE,SLC44A1,CHKA,LPIN2,AGPAT6,SLC44A3,LPIN1,SPTLC2,CEPT1,SLC27A1,CDS1,PCYT1B,ACER3,SLC44A2,PCYT1A,ALDH3B1,BHMT,CHDH,SGPP2,DEGS2,SMPD2,AKR1A1,PTDSS2,GCH1,ENOPH1,GATM,EIF2B2,CARNS1,MTHFD1,GLUL,ATIC,AHCY,CBS,AASDHPPT,PSAT1,PADI2,PYCRL,PSPH,OAT,SEPHS2,ATPIF1,ASNS,GLU…
+/-	5318	GO-BP	GO_CYTOSOLIC_TRANSPORT	78	4601	215	17473	0.00079	1	1.37775	TOR1A,SYT1,RIMS1,VAMP2,STX1A,CPLX1,DTNBP1,CDK5,PIP5K1C,CORO1A,SNCA,TBC1D14,TBC1D5,TBC1D10B,SCRIB,PLD2,SPAG9,P2RX7,CANX,PCLO,RIMS2,VPS54,BLOC1S2,AP3S1,AP3D1,AP1S1,AP2A1,DCTN1,CLTC,SORT1,TBC1D17,SNF8,LPHN1,NLGN1,SYT5,SYT17,STX1B,SYT9,CPLX2,SYTL5,RPH3A,SYTL4,TRIM9,SYT13,SNPH,DOC2A,SYT14,SYT7,SYT12,DENND5A,RAB5A,GBF1,LIN7A,AKTIP,RAB6B,STX16,ARL1,SNX16,SNX8,SNX6,VPS35,VPS29,ARFRP1,RAB9A,SNX5,STX8,SURF…
+/-	5318	GO-BP	GO_NEGATIVE_REGULATION_OF_TRANSCRIPTION_FROM_RNA_POLYMERASE_II_PROMOTER	233	4601	740	17473	0.000792	1	1.19575	EZR,NEDD4L,BCL6,NCK2,CALR,CUL3,DLG1,MEF2A,SNCA,EP300,PSMD10,UBC,HMGB1,UBE2D3,RELA,CD36,UBA52,DAXX,AXIN1,TP73,MAP2K5,BMP4,VEGFA,TXN,SMAD2,CTNNBIP1,HIF1A,HNRNPK,SIRT1,RNF168,NFKB2,TGFB1,HES1,SMAD7,ATF2,PPARD,ENO1,THRA,CDKN1C,ASCL1,MECP2,JUND,EDN1,PRMT6,TBX2,RXRA,TP53,VLDLR,CRYM,ZEB2,SMO,SHH,SEMA4D,SP3,DICER1,ARID1A,RARG,HSBP1,CNOT2,ETS2,MED1,KDM2B,HEY1,PAF1,NFIB,ARHGAP35,NOTCH1,NOTCH3,NR2E1,E2F7,SP…
-/+	4157	GO-BP	GO_REGULATION_OF_PROTEIN_MODIFICATION_PROCESS	392	3487	1710	17473	0.000798	1	1.1487	FKBP1B,TIRAP,TARDBP,MAPKAPK2,ACE,CASC5,ADCY3,FRY,PRKCZ,EMP2,TTN,ROCK1,CAMK2D,PPP1R9A,ABI1,CRHR2,LIMK1,ABL1,KRAS,MARCKS,ARHGEF5,PDGFRA,SRC,PROX1,PTK2B,CDC42,TAOK2,CDK5,PRKCDBP,SORBS3,TNXB,ADCY2,CALM1,ADCYAP1,FSHR,RAF1,PLK1,UBE2S,CDKN1B,VCP,CASP3,RET,NOD1,NKX3-1,RASGRP1,EPHA1,TBC1D7,PSMC5,PSMA7,UBB,PSME4,PSME1,PRKCD,IKBKG,CD4,PAK2,GRB2,PSMB9,PSMF1,PSMD13,CUL1,PSMD9,PSMC4,PSMD11,HMGB1,PSMA3,HAVCR2,A…
-/0	1997	GO-BP	GO_REGULATION_OF_CELL_CYCLE_PHASE_TRANSITION	48	1638	321	17473	0.000798	1	1.59511	CAMK2D,PLK1,GOLGA2,BID,CASP2,BAX,PSMA4,PSMC5,PSME4,PSMD3,PSME3,CDK1,EGFR,ADAM17,PIM1,MAD2L1,CDC27,E2F7,ZNF385A,CDC14A,TERF1,MRE11A,XRCC3,CENPE,APC,SMARCA4,SIRT2,USP47,RNASEH2B,CDK2,DGKZ,PSMG2,CDC25C,MTBP,NEK11,KLHL22,FOXN3,BRD4,CCNB3,MAD2L1BP,BUB1,CENPJ,NAE1,PRMT1,PLK5,ATF5,GEN1,CTDSP1
+/0	4008	GO-CC	GO_NUCLEAR_SPECK	58	3528	194	17473	0.000798	1	1.48069	PSME4,ZMIZ1,PLCB1,SLU7,PQBP1,EFTUD2,TOPORS,PIAS1,THRAP3,BASP1,ZBTB16,TIMM50,ALKBH5,CBLL1,PNN,PRPF19,DGKQ,PPP1CC,CBY1,PPP1R8,PRPF18,RCHY1,RBM8A,MLL5,AKAP8L,PRPF40A,SON,EAF2,TRIM69,SMNDC1,THOC2,SART3,SRSF10,ATPAF2,PLRG1,METTL3,SETD1A,EP400,CBX4,DYRK1A,SRRM1,SARNP,U2AF1,NSRP1,RREB1,WBP11,WBP4,RBM39,CIR1,SNRNP70,GPATCH2,GLIS2,THAP7,PPIG,FAM76B,RFWD2,ZNF638,ZC3H13
[truncated: 4,161 more rows]

## Sheet: OO-MO
Module	OriginalModuleSize	System	Gene.Category	OverlapSize	ModuleSize	CategoryTermSize	PopulationSize	FET_P	Corrected_P	Fold_Enrichment	Genes
0/-	21	GO-MF	GO_HYDROLASE_ACTIVITY_ACTING_ON_GLYCOSYL_BONDS	4	20	122	17473	1.01e-05	0.41	28.6443	SMUG1,MAN2A2,LCT,ADPRHL2
-/0	20	GO-BP	GO_ADENYLATE_CYCLASE_ACTIVATING_DOPAMINE_RECEPTOR_SIGNALING_PATHWAY	2	17	12	17473	5.85e-05	1	171.304	GPR21,GNG2
[truncated: 717 more rows]

## Sheet: MO-YO
Module	OriginalModuleSize	System	Gene.Category	OverlapSize	ModuleSize	CategoryTermSize	PopulationSize	FET_P	Corrected_P	Fold_Enrichment	Genes
[truncated: 1,907 more rows]
