# Supplementary material for: Molecular Networks and Key Regulators Underlying Resilience of the Human Brain to Aging and Dementia
Source: Biomolecules. 2026 Jul 6;16(7):992. doi: 10.3390/biom16070992 (PMC13406847; doi:10.3390/biom16070992)
Supplement: Supplementary file 1 [file biomolecules-16-00992-s001.zip › Supplementary File S5.xlsx]

## Sheet: OO-YO
Correlation	GS	SOURCE	SIZE	ES	NES	NOM p-val	FDR q-val	Tag \%	Edge \%	Signal
Gain	Formation of tubulin folding intermediates by CCT-TriC	reactome	91	0.68274	2.2509	0	0	0.527	0.0946	0.478
Gain	Cooperation of Prefoldin and TriC-CCT in actin and tubulin folding	reactome	144	0.62546	2.2393	0	0	0.403	0.0946	0.365
Gain	Synaptic vesicle cycle	kegg	33	0.72721	2.1874	0	0	0.606	0.148	0.517
Gain	Pyruvate metabolism	reactome	67	0.63663	2.1633	0	0	0.522	0.192	0.423
Gain	GABA A receptor activation	reactome	42	0.67257	2.1124	0	0	0.333	0.029	0.324
Gain	Huntington's disease	kegg	70	0.62825	2.11	0	0	0.543	0.157	0.458
Gain	Prefoldin mediated transfer of substrate to CCT-TriC	reactome	137	0.6	2.0911	0	0	0.372	0.0886	0.34
Gain	Pyruvate metabolism and Citric Acid (TCA) cycle	reactome	157	0.58216	2.0884	0	0	0.452	0.193	0.365
Gain	Regulation of pyruvate dehydrogenase (PDH) complex	reactome	42	0.64551	2.0829	0	0	0.381	0.0676	0.355
Gain	bioactive peptide induced signaling pathway	biocarta	25	0.70616	2.0726	0	0	0.56	0.152	0.475
Gain	GABA-B_receptor_II_signaling	panther	44	0.64462	2.0631	0	0	0.432	0.114	0.383
Gain	5HT2 type receptor mediated signaling pathway	panther	92	0.59373	2.0524	0	0	0.391	0.126	0.342
Gain	Trafficking of GluR2-containing AMPA receptors	reactome	43	0.66625	2.0496	0	0	0.372	0.04	0.357
Gain	ADP signalling through P2Y purinoceptor 12	reactome	95	0.57168	2.0036	0	0	0.379	0.16	0.319
Gain	Recycling pathway of L1	reactome	123	0.55666	1.9957	0	0	0.374	0.158	0.315
Gain	Recruitment of NuMA to mitotic centrosomes	reactome	39	0.60909	1.9914	0	0	0.462	0.193	0.373
Gain	Metabotropic glutamate receptor group II pathway	panther	28	0.66465	1.981	0	0	0.536	0.124	0.469
Gain	nitric oxide signaling pathway	biocarta	22	0.70716	1.9731	0	0	0.5	0.134	0.433
Gain	Ligand-gated ion channel transport	reactome	46	0.64897	1.9664	0	0	0.304	0.029	0.296
Gain	Retrograde neurotrophin signalling	reactome	48	0.59931	1.9483	0	0	0.396	0.113	0.351
Gain	Respiratory electron transport, ATP synthesis by chemiosmotic coupling, and heat production by uncoupling proteins.	reactome	745	0.50906	1.947	0	0	0.495	0.261	0.369
Gain	attenuation of gpcr signaling	biocarta	25	0.66554	1.9414	0	0	0.48	0.134	0.416
Gain	Respiratory electron transport	reactome	625	0.50861	1.9269	0	0	0.494	0.261	0.367
Gain	Alpha-synuclein signaling	nci	30	0.65237	1.9243	0	0	0.5	0.19	0.405
Gain	Formation of ATP by chemiosmotic coupling	reactome	120	0.52398	1.9196	0	0	0.5	0.246	0.378
Gain	stathmin and breast cancer resistance to antimicrotubule agents	biocarta	26	0.68106	1.9179	0	0	0.577	0.178	0.474
Gain	Activation of Ca-permeable Kainate Receptor	reactome	30	0.64492	1.9171	0	0	0.3	0.0972	0.271
Gain	Phosphorylation of CD3 and TCR zeta chains	reactome	39	0.62067	1.9095	0	0	0.513	0.19	0.416
Gain	Metabotropic glutamate receptor group I pathway	panther	39	0.60195	1.9088	0	0	0.436	0.146	0.372
Gain	regulation of ck1-cdk5 by type 1 glutamate receptors	biocarta	37	0.66345	1.8979	0	0	0.541	0.147	0.461
Gain	Oxidative phosphorylation	kegg	741	0.50147	1.8963	0	0	0.39	0.201	0.314
Gain	Phagosomal maturation (early endosomal stage)	reactome	174	0.51696	1.8933	0	0	0.351	0.16	0.295
Gain	Glucagon-like Peptide-1 (GLP1) regulates insulin secretion	reactome	106	0.5311	1.8892	0	0	0.368	0.167	0.307
Gain	WNT5A-dependent internalization of FZD4	reactome	70	0.57354	1.8878	0	0	0.5	0.214	0.393
Gain	Insulin receptor recycling	reactome	161	0.52395	1.8815	0	0	0.366	0.16	0.308
Gain	Nef Mediated CD4 Down-regulation	reactome	21	0.68521	1.8665	0	0	0.667	0.203	0.532
Gain	Citric acid cycle (TCA cycle)	reactome	58	0.55854	1.8658	0	0	0.328	0.117	0.289
Gain	Staphylococcus aureus infection	kegg	26	0.65396	1.8589	0	0	0.577	0.209	0.456
Gain	RAC1 signaling pathway	nci	160	0.51972	1.8581	0	0	0.388	0.207	0.308
Gain	Latent infection of Homo sapiens with Mycobacterium tuberculosis	reactome	174	0.51696	1.8564	0	0	0.351	0.16	0.295
Gain	Transferrin endocytosis and recycling	reactome	164	0.5181	1.8524	0	0	0.36	0.16	0.303
Gain	transcription factor creb and its extracellular signals	biocarta	23	0.62885	1.8456	0	0	0.435	0.152	0.369
Gain	Iron uptake and transport	reactome	187	0.51595	1.8365	0	0	0.364	0.16	0.306
Gain	Ionotropic activity of Kainate Receptors	reactome	30	0.64492	1.8256	0	0	0.3	0.0972	0.271
Gain	GABA receptor activation	reactome	206	0.50108	1.8236	0	0	0.388	0.209	0.308
Gain	Protein folding	reactome	337	0.47802	1.8222	0	0	0.374	0.188	0.305
Gain	Ionotropic glutamate receptor pathway	panther	36	0.59702	1.8213	0	0	0.472	0.173	0.391
Gain	egf signaling pathway	biocarta	29	0.60184	1.8155	0	0	0.448	0.158	0.378
Gain	Butanoate metabolism	kegg	54	0.55777	1.8114	0	0	0.463	0.213	0.365
Gain	Chaperonin-mediated protein folding	reactome	263	0.49827	1.8107	0	0	0.384	0.188	0.313
Gain	D-myo-inositol (1,4,5)-trisphosphate biosynthesis	huamncyc	102	0.5124	1.81	0	0	0.402	0.172	0.333
Gain	GABA synthesis, release, reuptake and degradation	reactome	58	0.54245	1.8074	0	0	0.448	0.205	0.356
Gain	Olfactory Signaling Pathway	reactome	15	0.72122	1.8057	0	0	0.467	0.133	0.405
Gain	Retrograde endocannabinoid signaling	kegg	400	0.48535	1.8028	0	0	0.365	0.213	0.288
Gain	Morphine addiction	kegg	393	0.47981	1.7958	0	0	0.356	0.213	0.281
Gain	WNT5A-dependent internalization of FZD2, FZD5 and ROR2	reactome	70	0.54099	1.7868	0	0	0.386	0.168	0.321
Gain	regulation of bad phosphorylation	biocarta	48	0.52441	1.7802	0	0	0.312	0.16	0.263
Gain	gamma-aminobutyric acid receptor life cycle pathway	biocarta	48	0.54336	1.765	0	0	0.375	0.169	0.312
Gain	Effects of Botulinum toxin	nci	21	0.6361	1.7519	0.01	0.04343	0.381	0.112	0.339
Gain	PNAT	panther	92	0.50101	1.7505	0	0	0.304	0.138	0.263
Gain	GABA B receptor activation	reactome	164	0.47885	1.7424	0	0	0.402	0.229	0.311
Gain	Muscarinic acetylcholine receptor 1 and 3 signaling pathway	panther	24	0.60508	1.7392	0	0	0.542	0.185	0.442
Gain	Activation of GABAB receptors	reactome	164	0.47885	1.7319	0	0	0.402	0.229	0.311
Gain	Inhibition of adenylate cyclase pathway	reactome	35	0.54165	1.7318	0.01	0.04343	0.343	0.188	0.278
Gain	Regulation of CDC42 activity	nci	30	0.61324	1.731	0	0	0.567	0.243	0.429
Gain	Folding of actin by CCT-TriC	reactome	28	0.6044	1.7293	0	0	0.607	0.24	0.462
Gain	thrombin signaling and protease-activated receptors	biocarta	21	0.62404	1.7289	0	0	0.476	0.201	0.381
Gain	MASTL Facilitates Mitotic Progression	reactome	23	0.58834	1.7279	0	0	0.217	0.0263	0.212
Gain	Prostacyclin signalling through prostacyclin receptor	reactome	53	0.51787	1.7237	0	0	0.358	0.16	0.301
Gain	L1CAM interactions	reactome	355	0.46101	1.7209	0	0	0.335	0.204	0.268
Gain	Neurotransmitter Release Cycle	reactome	111	0.51087	1.7205	0	0	0.423	0.219	0.331
Gain	nfat and hypertrophy of the heart	biocarta	16	0.68067	1.719	0	0	0.562	0.227	0.435
Gain	Regulation of water balance by renal Aquaporins	reactome	72	0.5065	1.715	0	0	0.347	0.16	0.292
Gain	cystic fibrosis transmembrane conductance regulator (cftr) and beta 2 adrenergic receptor (b2ar) pathway	biocarta	46	0.54073	1.7145	0.01	0.04343	0.348	0.141	0.299
Gain	Aquaporin-mediated transport	reactome	73	0.50274	1.7035	0	0	0.342	0.16	0.288
Gain	Signal amplification	reactome	167	0.4601	1.6983	0	0	0.305	0.161	0.257
Gain	Mitochondrial protein import	reactome	263	0.45935	1.6982	0	0	0.471	0.298	0.332
Gain	ErbB1 downstream signaling	nci	303	0.44798	1.6871	0	0	0.327	0.193	0.264
Gain	Internalization of ErbB1	nci	62	0.49845	1.6857	0	0	0.323	0.182	0.264
Gain	G protein gated Potassium channels	reactome	129	0.47129	1.6849	0	0	0.403	0.218	0.316
Gain	DARPP-32 events	reactome	45	0.50499	1.6823	0.01	0.04343	0.267	0.0614	0.25
Gain	Activation of G protein gated Potassium channels	reactome	129	0.47129	1.6814	0	0	0.403	0.218	0.316
Gain	Inhibition of voltage gated Ca2+ channels via Gbeta-gamma subunits	reactome	129	0.47129	1.6813	0	0	0.403	0.218	0.316
Gain	Fatty Acyl-CoA Biosynthesis	reactome	43	0.53298	1.6785	0	0	0.488	0.232	0.375
Gain	Synthesis and degradation of ketone bodies	kegg	22	0.59525	1.6739	0.01	0.04343	0.591	0.244	0.447
Gain	Inwardly rectifying K+ channels	reactome	133	0.47444	1.6736	0	0	0.406	0.218	0.318
Gain	Trafficking of AMPA receptors	reactome	110	0.47259	1.6714	0	0	0.364	0.207	0.289
Gain	phosphorylation of mek1 by cdk5-p35 down regulates the map kinase pathway	biocarta	16	0.63647	1.6702	0	0	0.375	0.0811	0.345
Gain	Cytosolic tRNA aminoacylation	reactome	67	0.49563	1.6699	0	0	0.403	0.213	0.317
Gain	The role of Nef in HIV-1 replication and disease pathogenesis	reactome	50	0.49257	1.6641	0	0	0.44	0.211	0.347
Gain	Antigen processing and presentation	kegg	41	0.52425	1.664	0	0	0.61	0.298	0.428
Gain	activation of csk by camp-dependent protein kinase inhibits signaling through the t cell receptor	biocarta	27	0.57526	1.6549	0	0	0.259	0.0483	0.247
Gain	PDGFR-beta signaling pathway	nci	436	0.43747	1.6503	0	0	0.356	0.222	0.278
Gain	MEK activation	reactome	18	0.60361	1.6502	0.01	0.04343	0.333	0.0679	0.311
Gain	G-protein activation	reactome	161	0.46063	1.6486	0	0	0.292	0.161	0.245
Gain	endocytotic role of ndk phosphins and dynamin	biocarta	56	0.52191	1.6449	0	0	0.571	0.308	0.396
Gain	Glutamate Binding, Activation of AMPA Receptors and Synaptic Plasticity	reactome	110	0.47259	1.6428	0	0	0.364	0.207	0.289
Gain	Transmission across Chemical Synapses	reactome	782	0.4328	1.6425	0	0	0.327	0.209	0.261
Gain	rac1 cell motility signaling pathway	biocarta	17	0.63587	1.6405	0	0	0.412	0.183	0.337
Gain	Neurotransmitter Receptor Binding And Downstream Transmission In The Postsynaptic Cell	reactome	632	0.42877	1.6382	0	0	0.32	0.209	0.255
Gain	Integration of energy metabolism	reactome	343	0.4343	1.637	0	0	0.309	0.198	0.249
Gain	purine deoxyribonucleosides salvage	huamncyc	16	0.62074	1.6351	0	0	0.438	0.0874	0.399
Gain	Depolymerisation of the Nuclear Lamina	reactome	32	0.55277	1.6327	0	0	0.594	0.287	0.423
Gain	Glucagon-type ligand receptors	reactome	68	0.47598	1.6314	0	0	0.324	0.16	0.272
Gain	EGFR downregulation	reactome	207	0.42627	1.6234	0	0	0.314	0.212	0.248
Gain	Regulation of insulin secretion	reactome	313	0.4315	1.6209	0	0	0.281	0.167	0.235
Gain	Adenylate cyclase inhibitory pathway	reactome	35	0.54165	1.6147	0	0	0.343	0.188	0.278
Gain	signaling pathway from g-protein families	biocarta	29	0.5608	1.609	0	0	0.414	0.134	0.358
Gain	EPHA forward signaling	nci	44	0.50908	1.6026	0.01	0.04343	0.432	0.251	0.323
Gain	CDC42 signaling events	nci	103	0.46342	1.6	0	0	0.417	0.252	0.313
Gain	Regulation of innate immune responses to cytosolic DNA	reactome	25	0.56699	1.5891	0	0	0.52	0.251	0.39
Gain	role of egf receptor transactivation by gpcrs in cardiac hypertrophy	biocarta	33	0.51304	1.5789	0.01	0.04343	0.394	0.188	0.32
Gain	glycolysis	huamncyc	34	0.51277	1.5786	0.01	0.04343	0.382	0.232	0.294
Gain	RAF phosphorylates MEK	reactome	18	0.60361	1.5782	0.01	0.04343	0.333	0.0679	0.311
Gain	regulation of p27 phosphorylation during cell cycle progression	biocarta	27	0.55763	1.5683	0.01	0.04343	0.444	0.142	0.381
Gain	Glycolysis	reactome	58	0.49498	1.5652	0	0	0.328	0.203	0.261
Gain	Nef-mediates down modulation of cell surface receptors by recruiting them to clathrin adapters	reactome	46	0.50805	1.5642	0.01	0.04343	0.457	0.211	0.36
Gain	Signaling events mediated by TCPTP	nci	66	0.47254	1.5615	0	0	0.333	0.221	0.26
Gain	G beta-gamma signalling through PI3Kgamma	reactome	81	0.4574	1.5602	0	0	0.42	0.299	0.294
Gain	Glutamatergic synapse	kegg	350	0.40575	1.5584	0	0	0.309	0.215	0.243
Gain	Reelin signaling pathway	nci	84	0.44908	1.5517	0	0	0.405	0.266	0.297
Gain	Post-chaperonin tubulin folding pathway	reactome	74	0.45915	1.5504	0	0	0.568	0.315	0.389
Gain	Opioid proenkephalin pathway	panther	44	0.47613	1.5485	0	0	0.25	0.161	0.21
Gain	Circadian rhythm	kegg	78	0.44135	1.5469	0	0	0.397	0.27	0.29
Gain	Potassium Channels	reactome	236	0.41729	1.5466	0	0	0.347	0.208	0.276
Gain	Cyclin A-B1 associated events during G2-M transition	reactome	49	0.5042	1.5454	0	0	0.469	0.244	0.355
Gain	Platelet sensitization by LDL	reactome	29	0.52953	1.5445	0	0	0.241	0.0594	0.227
Gain	Fcgamma receptor (FCGR) dependent phagocytosis	reactome	565	0.40416	1.5431	0	0	0.297	0.2	0.239
Gain	Interaction between L1 and Ankyrins	reactome	185	0.43275	1.5429	0	0	0.384	0.266	0.282
Gain	PD-1 signaling	reactome	60	0.46707	1.5422	0.01	0.04343	0.367	0.19	0.297
Gain	Activation of Kainate Receptors upon glutamate binding	reactome	125	0.4207	1.5421	0	0	0.256	0.162	0.215
Gain	Citrate cycle (TCA cycle)	kegg	100	0.4373	1.5411	0	0	0.36	0.208	0.286
Gain	Dopaminergic synapse	kegg	603	0.40084	1.5394	0	0	0.307	0.216	0.242
Gain	Factors involved in megakaryocyte development and platelet production	reactome	121	0.43215	1.5319	0	0	0.322	0.198	0.259
Gain	Signal transduction by L1	reactome	21	0.55098	1.5318	0.01	0.04343	0.286	0.0871	0.261
Gain	Platelet homeostasis	reactome	221	0.40996	1.5269	0	0	0.299	0.21	0.236
Gain	Signaling by constitutively active EGFR	reactome	69	0.45151	1.5263	0	0	0.377	0.237	0.288
Gain	repression of pain sensation by the transcriptional regulator dream	biocarta	26	0.54456	1.5262	0	0	0.346	0.134	0.3
Gain	Signaling events mediated by PRL	nci	25	0.54941	1.5222	0.01	0.04343	0.36	0.205	0.286
Gain	Complement and coagulation cascades	kegg	49	0.44772	1.5211	0.01	0.04343	0.469	0.271	0.342
Gain	RORA activates circadian gene expression	reactome	78	0.45981	1.5206	0	0	0.423	0.253	0.316
Gain	JNK signaling in the CD4+ TCR pathway	nci	15	0.59295	1.5203	0.01	0.04343	0.6	0.229	0.462
Gain	links between pyk2 and map kinases	biocarta	27	0.52256	1.5201	0.01	0.04343	0.333	0.152	0.283
Gain	Systemic lupus erythematosus	kegg	16	0.60577	1.5176	0.01	0.04343	0.625	0.256	0.465
Gain	Huntington disease	panther	247	0.40621	1.5166	0	0	0.34	0.248	0.257
Gain	Opioid Signalling	reactome	349	0.41063	1.5143	0	0	0.252	0.146	0.216
Gain	Glucocorticoid receptor regulatory network	nci	84	0.44579	1.5142	0	0	0.381	0.223	0.296
Gain	ERKs are inactivated	reactome	35	0.4981	1.5136	0.01	0.04343	0.229	0.0481	0.218
Gain	Regulation of actin dynamics for phagocytic cup formation	reactome	496	0.40404	1.5099	0	0	0.427	0.321	0.292
Gain	Gluconeogenesis	reactome	43	0.48956	1.5088	0.01	0.04343	0.395	0.208	0.313
Gain	regulation of cell cycle progression by plk3	biocarta	28	0.50964	1.5054	0	0	0.464	0.251	0.348
Gain	Beta2 integrin cell surface interactions	nci	37	0.49403	1.4989	0.01	0.04343	0.486	0.263	0.358
Gain	GRB2 events in EGFR signaling	reactome	45	0.46021	1.4961	0	0	0.222	0.0679	0.207
Gain	Trk receptor signaling mediated by the MAPK pathway	nci	29	0.51296	1.4961	0.01	0.04343	0.379	0.219	0.296
Gain	Glutamate Neurotransmitter Release Cycle	reactome	45	0.47131	1.4957	0	0	0.356	0.18	0.292
Gain	G alpha (z) signalling events	reactome	131	0.42566	1.493	0	0	0.305	0.198	0.245
Gain	tRNA Aminoacylation	reactome	85	0.44304	1.4917	0	0	0.341	0.2	0.273
Gain	actions of nitric oxide in the heart	biocarta	20	0.5898	1.4839	0.01	0.04343	0.25	0.0385	0.24
Gain	Synthesis of IP3 and IP4 in the cytosol	reactome	101	0.42709	1.4802	0	0	0.436	0.312	0.3
Gain	GABAergic synapse	kegg	392	0.39852	1.4799	0	0	0.296	0.233	0.228
Gain	superpathway of inositol phosphate compounds	huamncyc	331	0.39253	1.4748	0	0	0.353	0.238	0.27
Gain	Serotonergic synapse	kegg	305	0.38515	1.4746	0	0	0.331	0.229	0.256
Gain	Unblocking of NMDA receptor, glutamate binding and activation	reactome	125	0.40952	1.4644	0.01	0.04343	0.496	0.318	0.339
Gain	Synthesis of PIPs at the plasma membrane	reactome	280	0.38936	1.4588	0	0	0.289	0.19	0.235
Gain	3-phosphoinositide degradation	huamncyc	29	0.49978	1.454	0	0	0.241	0.12	0.212
Gain	CTLA4 inhibitory signaling	reactome	107	0.40696	1.4526	0	0	0.364	0.272	0.266
Gain	MAPK targets- Nuclear events mediated by MAP kinases	reactome	72	0.4429	1.4484	0.01	0.04343	0.361	0.205	0.287
Gain	ErbB2-ErbB3 signaling events	nci	78	0.41233	1.4476	0.01	0.04343	0.256	0.156	0.217
Gain	Adrenergic signaling in cardiomyocytes	kegg	719	0.37398	1.4376	0	0	0.325	0.245	0.248
Gain	Pertussis	kegg	102	0.42191	1.4369	0	0	0.382	0.264	0.282
Gain	Activation of NMDA receptor upon glutamate binding and postsynaptic events	reactome	228	0.38999	1.4353	0	0	0.39	0.288	0.278
Gain	Cholinergic synapse	kegg	448	0.3754	1.4311	0	0	0.326	0.276	0.237
Gain	FCERI mediated MAPK activation	reactome	132	0.39724	1.4301	0	0	0.402	0.288	0.286
Gain	Inositol phosphate metabolism	kegg	552	0.37537	1.4286	0	0	0.277	0.19	0.226
Gain	Heterotrimeric G-protein signaling pathway-Gi alpha and Gs alpha mediated pathway	panther	553	0.37291	1.4273	0	0	0.269	0.189	0.22
Gain	Pancreatic cancer	kegg	180	0.38733	1.4264	0.01	0.04343	0.317	0.23	0.244
Gain	Phosphatidylinositol signaling system	kegg	973	0.36797	1.4174	0	0	0.392	0.311	0.272
Gain	Adrenaline,noradrenaline inhibits insulin secretion	reactome	180	0.39151	1.4161	0	0	0.233	0.16	0.196
Gain	Circadian Clock	reactome	154	0.39823	1.4135	0	0	0.357	0.253	0.267
Gain	Activation of gene expression by SREBF (SREBP)	reactome	234	0.38724	1.4115	0	0	0.423	0.303	0.296
Gain	MHC class II antigen presentation	reactome	544	0.36793	1.4075	0	0	0.324	0.242	0.247
Gain	Axon guidance	kegg	285	0.37122	1.4055	0	0	0.393	0.295	0.278
Gain	Platelet calcium homeostasis	reactome	73	0.41743	1.4052	0.01	0.04343	0.247	0.167	0.205
Gain	Tie2 Signaling	reactome	33	0.45091	1.3976	0.01	0.04343	0.606	0.389	0.37
Gain	TGF-beta receptor signaling	nci	199	0.38082	1.3938	0	0	0.342	0.236	0.262
Gain	G alpha (s) signalling events	reactome	795	0.35458	1.3897	0	0	0.294	0.227	0.229
Gain	PI Metabolism	reactome	344	0.3759	1.3891	0	0	0.282	0.19	0.229
Gain	Salmonella infection	kegg	154	0.38467	1.3655	0.01	0.04343	0.286	0.188	0.232
Gain	Platelet activation, signaling and aggregation	reactome	462	0.35538	1.365	0	0	0.323	0.246	0.244
Gain	Hemostasis	reactome	900	0.34792	1.3537	0	0	0.284	0.219	0.224
Gain	Estrogen signaling pathway	kegg	227	0.36219	1.3515	0.01	0.04343	0.256	0.209	0.203
Gain	Long-term potentiation	kegg	248	0.36893	1.3474	0	0	0.448	0.339	0.297
Gain	Costimulation by the CD28 family	reactome	226	0.36123	1.3414	0	0	0.35	0.272	0.255
Gain	Hepatitis B	kegg	241	0.36205	1.3406	0	0	0.303	0.243	0.23
Gain	Heterotrimeric G-protein signaling pathway-Gq alpha and Go alpha mediated pathway	panther	222	0.36192	1.3361	0	0	0.23	0.161	0.193
Gain	Triglyceride Biosynthesis	reactome	144	0.37322	1.3295	0.01	0.04343	0.354	0.252	0.265
Gain	Notch signaling pathway	kegg	163	0.3654	1.3254	0.01	0.04343	0.436	0.336	0.29
Gain	Vpu mediated degradation of CD4	reactome	945	0.33852	1.3105	0	0	0.366	0.284	0.264
Gain	TRAF6 Mediated Induction of proinflammatory cytokines	reactome	236	0.36011	1.3091	0	0	0.292	0.212	0.231
Gain	Regulation of cholesterol biosynthesis by SREBP (SREBF)	reactome	277	0.35241	1.3036	0	0	0.372	0.293	0.264
Gain	p53-Dependent G1 DNA Damage Response	reactome	873	0.33799	1.3013	0	0	0.361	0.284	0.26
Gain	Regulation of ornithine decarboxylase (ODC)	reactome	901	0.33349	1.3001	0	0	0.352	0.284	0.254
Gain	Calcium signaling pathway	kegg	514	0.33451	1.2901	0	0	0.337	0.275	0.245
Gain	p53-Dependent G1-S DNA damage checkpoint	reactome	873	0.33799	1.2877	0	0	0.361	0.284	0.26
Gain	G1-S DNA Damage Checkpoints	reactome	916	0.33348	1.2872	0	0	0.356	0.284	0.257
Gain	PCP-CE pathway	reactome	935	0.32985	1.278	0	0	0.352	0.285	0.254
Gain	Stabilization of p53	reactome	864	0.33757	1.2751	0	0	0.361	0.284	0.261
Gain	Autodegradation of the E3 ubiquitin ligase COP1	reactome	862	0.33716	1.2734	0	0	0.361	0.284	0.26
Gain	Fc gamma R-mediated phagocytosis	kegg	351	0.32985	1.2711	0	0	0.302	0.272	0.221
Gain	Circadian entrainment	kegg	681	0.32799	1.2685	0	0	0.292	0.255	0.219
Gain	Signaling by Insulin receptor	reactome	534	0.32728	1.2677	0.01	0.04343	0.253	0.213	0.2
Gain	Ion channel transport	reactome	857	0.33076	1.2636	0	0	0.313	0.265	0.232
Gain	Chemokine signaling pathway	kegg	774	0.32613	1.2619	0	0	0.233	0.201	0.187
Gain	MAPK signaling pathway	kegg	967	0.32083	1.2461	0	0	0.317	0.274	0.233
Gain	EGF receptor signaling pathway	panther	509	0.32414	1.2199	0	0	0.393	0.348	0.258
Gain	ER-Phagosome pathway	reactome	855	0.31298	1.216	0.01	0.04343	0.347	0.284	0.251
Gain	Antigen processing-Cross presentation	reactome	869	0.31195	1.2047	0.01	0.04343	0.344	0.284	0.248
Gain	Asymmetric localization of PCP proteins	reactome	777	0.31337	1.1973	0.01	0.04343	0.344	0.284	0.248
Gain	AUF1 (hnRNP D0) destabilizes mRNA	reactome	788	0.30875	1.1885	0	0	0.338	0.284	0.243
Gain	p53-Independent G1-S DNA damage checkpoint	reactome	862	0.30608	1.1778	0.01	0.04343	0.342	0.284	0.247
Gain	Regulation of Apoptosis	reactome	873	0.30623	1.1748	0	0	0.34	0.284	0.246
Gain	p53-Independent DNA Damage Response	reactome	862	0.30608	1.1747	0	0	0.342	0.284	0.247
Gain	Apoptosis	reactome	1000	0.30317	1.1662	0.01	0.04343	0.334	0.284	0.241
Gain	Ubiquitin-dependent degradation of Cyclin D1	reactome	861	0.29677	1.1421	0.01	0.04343	0.333	0.284	0.241
Loss	DNA replication initiation	reactome	15	-0.61209	-1.9087	0	0	0.4	0.0616	0.375
Loss	Calcium signaling in the CD4+ TCR pathway	nci	29	-0.43594	-1.752	0	0	0.414	0.162	0.347
Loss	Telomere C-strand synthesis initiation	reactome	15	-0.61209	-1.7077	0.01	0.04343	0.4	0.0616	0.375
Loss	Establishment of Sister Chromatid Cohesion	reactome	51	-0.42109	-1.694	0	0	0.471	0.201	0.376
Loss	cdk regulation of dna replication	biocarta	87	-0.33722	-1.6546	0	0	0.322	0.157	0.271
Loss	Thyrotropin-releasing hormone receptor signaling pathway	panther	36	-0.42715	-1.6145	0	0	0.306	0.139	0.263
Loss	Regulation of KIT signaling	reactome	25	-0.37758	-1.5634	0	0	0.32	0.177	0.263
Loss	Unwinding of DNA	reactome	28	-0.4294	-1.5228	0	0	0.429	0.164	0.358
Loss	il-7 signal transduction	biocarta	19	-0.42446	-1.5187	0	0	0.526	0.222	0.41
Loss	Axon guidance mediated by netrin	panther	19	-0.39809	-1.5068	0.01	0.04343	0.263	0.0541	0.249
Loss	Netrin mediated repulsion signals	reactome	21	-0.42842	-1.5024	0.01	0.04343	0.286	0.107	0.255
Loss	Interleukin-7 signaling	reactome	19	-0.39384	-1.4983	0	0	0.526	0.266	0.386
Loss	Signal regulatory protein (SIRP) family interactions	reactome	19	-0.44598	-1.4898	0.01	0.04343	0.316	0.0592	0.297
Loss	Activation of IRF3-IRF7 mediated by TBK1-IKK epsilon	reactome	55	-0.32289	-1.4836	0	0	0.236	0.134	0.205
Loss	Glycosaminoglycan degradation	kegg	21	-0.40412	-1.4812	0	0	0.381	0.15	0.324
Loss	Polymerase switching on the C-strand of the telomere	reactome	31	-0.3973	-1.4304	0.01	0.04343	0.29	0.102	0.261
Loss	Tristetraprolin (TTP) destabilizes mRNA	reactome	93	-0.33447	-1.4115	0	0	0.215	0.0808	0.198
Loss	Calcineurin-regulated NFAT-dependent transcription in lymphocytes	nci	67	-0.34812	-1.3689	0	0	0.403	0.172	0.334
Loss	Cell death signalling via NRAGE, NRIF and NADE	reactome	85	-0.26612	-1.3558	0	0	0.306	0.179	0.251
Loss	Interferon alpha-beta signaling	reactome	155	-0.32542	-1.35	0	0	0.245	0.109	0.219
Loss	Synthesis of glycosylphosphatidylinositol (GPI)	reactome	33	-0.32179	-1.3283	0.01	0.04343	0.364	0.169	0.302
Loss	Butyrate Response Factor 1 (BRF1) destabilizes mRNA	reactome	78	-0.30273	-1.3158	0	0	0.205	0.0808	0.189
Loss	p130Cas linkage to MAPK signaling for integrins	reactome	64	-0.2763	-1.2943	0.01	0.04343	0.25	0.127	0.218
Loss	Glycosaminoglycan biosynthesis - chondroitin sulfate - dermatan sulfate	kegg	22	-0.34771	-1.2774	0.01	0.04343	0.364	0.152	0.309
Loss	mtor signaling pathway	biocarta	35	-0.29604	-1.2653	0.01	0.04343	0.257	0.117	0.227
Loss	mRNA decay by 3' to 5' exoribonuclease	reactome	45	-0.29715	-1.2616	0.01	0.04343	0.2	0.0547	0.189
Loss	NRAGE signals death through JNK	reactome	42	-0.30116	-1.2571	0	0	0.429	0.233	0.329
Loss	Signaling by BMP	reactome	97	-0.27047	-1.2433	0	0	0.258	0.151	0.219
Loss	KSRP destabilizes mRNA	reactome	82	-0.25441	-1.2223	0	0	0.195	0.0862	0.178
Loss	Telomere C-strand (Lagging Strand) Synthesis	reactome	76	-0.25343	-1.2184	0	0	0.184	0.0845	0.169
Loss	Synthesis of PA	reactome	27	-0.31808	-1.2171	0	0	0.407	0.175	0.336
Loss	FGFR3 ligand binding and activation	reactome	28	-0.29904	-1.2153	0.01	0.04343	0.25	0.0778	0.231
Loss	Extension of Telomeres	reactome	76	-0.25343	-1.2014	0	0	0.184	0.0845	0.169
Loss	PERK regulates gene expression	reactome	100	-0.22625	-1.1951	0	0	0.17	0.0862	0.156
Loss	activated TAK1 mediates p38 MAPK activation	reactome	48	-0.28072	-1.1843	0.01	0.04343	0.292	0.158	0.246
Loss	Post-translational modification- synthesis of GPI-anchored proteins	reactome	58	-0.23872	-1.1839	0.01	0.04343	0.293	0.171	0.243
Loss	TRAF6 mediated induction of TAK1 complex	reactome	59	-0.26571	-1.18	0.01	0.04343	0.254	0.156	0.215
Loss	IL5-mediated signaling events	nci	30	-0.28595	-1.1669	0.01	0.04343	0.133	0.0258	0.13
Loss	ErbB4 signaling events	nci	55	-0.25788	-1.1588	0.01	0.04343	0.273	0.126	0.239
Loss	E2F transcription factor network	nci	74	-0.24848	-1.1544	0.01	0.04343	0.324	0.177	0.267
Loss	WNT ligand biogenesis and trafficking	reactome	52	-0.23845	-1.1395	0.01	0.04343	0.404	0.189	0.328
Loss	Leading Strand Synthesis	reactome	71	-0.23354	-1.1375	0.01	0.04343	0.211	0.126	0.185
Loss	Deadenylation of mRNA	reactome	172	-0.20586	-1.1373	0	0	0.128	0.0606	0.12
Loss	FGFR1 ligand binding and activation	reactome	36	-0.2543	-1.1263	0.01	0.04343	0.194	0.0778	0.179
Loss	Nicotinate and nicotinamide metabolism	kegg	160	-0.21566	-1.121	0.01	0.04343	0.238	0.155	0.201
Loss	Post-Elongation Processing of Intronless pre-mRNA	reactome	145	-0.19858	-1.1162	0	0	0.159	0.115	0.141
Loss	IL27-mediated signaling events	nci	55	-0.22646	-1.1129	0	0	0.164	0.0804	0.151
Loss	FGFR ligand binding and activation	reactome	96	-0.24612	-1.1082	0.01	0.04343	0.292	0.175	0.241
Loss	mRNA decay by 5' to 3' exoribonuclease	reactome	99	-0.23852	-1.1039	0.01	0.04343	0.212	0.104	0.19
Loss	Processing of Intronless Pre-mRNAs	reactome	91	-0.19475	-1.1017	0	0	0.154	0.109	0.137
Loss	FGFR2 ligand binding and activation	reactome	55	-0.24049	-1.1	0.01	0.04343	0.182	0.0778	0.168
Loss	Activation of ATR in response to replication stress	reactome	191	-0.19499	-1.0941	0	0	0.204	0.141	0.176
Loss	Glycosylphosphatidylinositol(GPI)-anchor biosynthesis	kegg	63	-0.20496	-1.0918	0.01	0.04343	0.238	0.119	0.21
Loss	ECM proteoglycans	reactome	68	-0.19822	-1.0833	0.01	0.04343	0.206	0.118	0.182
Loss	Posttranslational regulation of adherens junction stability and dissassembly	nci	99	-0.17482	-1.0821	0	0	0.172	0.124	0.151
Loss	ATF4 activates genes	reactome	99	-0.22792	-1.0653	0	0	0.172	0.0862	0.157
Loss	Endosomal Sorting Complex Required For Transport (ESCRT)	reactome	87	-0.17591	-1.0619	0	0	0.172	0.102	0.155
Loss	NF-kappa B signaling pathway	kegg	155	-0.17506	-1.0319	0	0	0.265	0.189	0.215
Loss	DNA strand elongation	reactome	150	-0.18193	-1.03	0.01	0.04343	0.2	0.127	0.175
Loss	Interferon gamma signaling	reactome	103	-0.21024	-1.0202	0	0	0.35	0.208	0.277
Loss	Dual incision reaction in TC-NER	reactome	146	-0.16858	-1.0151	0.01	0.04343	0.26	0.182	0.213
Loss	Arachidonic acid metabolism	kegg	239	-0.2151	-1	0	0	0.192	0.131	0.168
Loss	Drug metabolism - cytochrome P450	kegg	191	-0.15775	-1	0	0	0.209	0.159	0.177
Loss	Mucin type O-Glycan biosynthesis	kegg	186	-0.14209	-1	0	0	0.253	0.187	0.206
Loss	Activation of the mRNA upon binding of the cap-binding complex and eIFs, and subsequent binding to 43S	reactome	991	-0.22919	-1	0	0	0.262	0.17	0.22
Loss	Activation of the pre-replicative complex	reactome	287	-0.19547	-1	0	0	0.202	0.137	0.175
Loss	Amyloids	reactome	229	-0.13494	-1	0	0	0.118	0.0997	0.106
Loss	Budding and maturation of HIV virion	reactome	169	-0.16096	-1	0	0	0.266	0.186	0.217
Loss	Chromosome Maintenance	reactome	852	-0.2033	-1	0	0	0.244	0.179	0.202
Loss	Collagen biosynthesis and modifying enzymes	reactome	582	-0.15641	-1	0	0	0.155	0.122	0.137
Loss	Condensation of Prophase Chromosomes	reactome	549	-0.14761	-1	0	0	0.197	0.171	0.164
Loss	Deadenylation-dependent mRNA decay	reactome	316	-0.22212	-1	0	0	0.19	0.11	0.17
Loss	Deposition of new CENPA-containing nucleosomes at the centromere	reactome	666	-0.20181	-1	0	0	0.209	0.149	0.179
Loss	DNA Repair	reactome	463	-0.14908	-1	0	0	0.192	0.156	0.163
Loss	formation of the beta-catenin-TCF transactivating complex	reactome	594	-0.14496	-1	0	0	0.197	0.171	0.164
Loss	Formation of the ternary complex, and subsequently, the 43S complex	reactome	741	-0.22719	-1	0	0	0.285	0.186	0.233
Loss	G1 Phase	reactome	161	-0.16929	-1	0	0	0.137	0.0825	0.126
Loss	G2-M Checkpoints	reactome	196	-0.17953	-1	0	0	0.199	0.141	0.171
Loss	Heparan sulfate-heparin (HS-GAG) metabolism	reactome	342	-0.15591	-1	0	0	0.143	0.104	0.129
Loss	Non-coding RNA Metabolism	reactome	915	-0.14798	-1	0	0	0.228	0.182	0.188
Loss	Nucleosome assembly	reactome	666	-0.20181	-1	0	0	0.209	0.149	0.179
Loss	Oxidative Stress Induced Senescence	reactome	1000	-0.14775	-1	0	0	0.173	0.135	0.151
Loss	p75 NTR receptor-mediated signalling	reactome	144	-0.19302	-1	0	0	0.271	0.179	0.223
Loss	Packaging Of Telomere Ends	reactome	239	-0.13719	-1	0	0	0.238	0.203	0.19
Loss	PRC2 methylates histones and DNA	reactome	574	-0.13544	-1	0	0	0.188	0.159	0.159
Loss	Ribosomal scanning and start codon recognition	reactome	946	-0.25144	-1	0	0	0.272	0.17	0.227
Loss	RNA Polymerase III Transcription Initiation	reactome	471	-0.1772	-1	0	0	0.238	0.163	0.2
Loss	RNA Polymerase III Transcription Initiation From Type 1 Promoter	reactome	299	-0.20623	-1	0	0	0.264	0.163	0.222
Loss	RNA Polymerase III Transcription Initiation From Type 2 Promoter	reactome	275	-0.2173	-1	0	0	0.273	0.163	0.229
Loss	snRNP Assembly	reactome	915	-0.14798	-1	0	0	0.228	0.182	0.188
Loss	Telomere Maintenance	reactome	315	-0.16318	-1	0	0	0.225	0.183	0.185
Loss	Translation initiation complex formation	reactome	990	-0.22956	-1	0	0	0.263	0.17	0.22
Loss	U12 Dependent Splicing	reactome	703	-0.15901	-1	0	0	0.211	0.155	0.179
Loss	Fanconi anemia pathway	nci	338	-0.13373	-1	0	0	0.154	0.132	0.134
Loss	Processing of Capped Intronless Pre-mRNA	reactome	145	-0.19858	-0.99626	0.01	0.04343	0.159	0.115	0.141
Loss	Fanconi Anemia pathway	reactome	91	-0.16844	-0.99491	0.01	0.04343	0.154	0.13	0.134
Loss	A tetrasaccharide linker sequence is required for GAG synthesis	reactome	126	-0.19888	-0.98648	0.01	0.04343	0.262	0.178	0.216
Loss	ATM pathway	nci	112	-0.17447	-0.98009	0.01	0.04343	0.241	0.187	0.196
Loss	Unfolded Protein Response (UPR)	reactome	153	-0.17867	-0.97373	0.01	0.04343	0.144	0.0862	0.132
Loss	Amino sugar and nucleotide sugar metabolism	kegg	119	-0.17765	-0.96275	0.01	0.04343	0.286	0.196	0.23
Loss	Formation of transcription-coupled NER (TC-NER) repair complex	reactome	146	-0.16858	-0.95603	0.01	0.04343	0.26	0.182	0.213
Loss	Antigen Presentation- Folding, assembly and peptide loading of class I MHC	reactome	143	-0.16672	-0.95588	0.01	0.04343	0.21	0.153	0.178
Loss	mTOR signaling pathway	kegg	114	-0.17424	-0.88604	0.01	0.04343	0.289	0.178	0.238

## Sheet: OO-MO
Correlation	GS	SOURCE	SIZE	ES	NES	NOM p-val	FDR q-val	Tag \%	Edge \%	Signal
Gain	Formation of tubulin folding intermediates by CCT-TriC	reactome	91	0.60029	2.3458	0	0	0.44	0.144	0.377
Gain	Folding of actin by CCT-TriC	reactome	28	0.69068	2.2286	0	0	0.571	0.142	0.49
Gain	Cooperation of Prefoldin and TriC-CCT in actin and tubulin folding	reactome	144	0.51329	2.1804	0	0	0.431	0.213	0.339
Gain	Chaperonin-mediated protein folding	reactome	263	0.45713	2.1567	0	0	0.388	0.213	0.306
Gain	Prefoldin mediated transfer of substrate to CCT-TriC	reactome	137	0.50308	2.1179	0	0	0.423	0.213	0.334
Gain	Protein folding	reactome	337	0.45578	2.1133	0	0	0.439	0.254	0.329
Gain	Glutamate Neurotransmitter Release Cycle	reactome	45	0.58965	2.0752	0	0	0.556	0.215	0.436
Gain	Trafficking of GluR2-containing AMPA receptors	reactome	43	0.56936	2.0577	0	0	0.395	0.0915	0.359
Gain	Effects of Botulinum toxin	nci	21	0.701	2.0202	0	0	0.714	0.228	0.552
Gain	Norepinephrine Neurotransmitter Release Cycle	reactome	38	0.59281	2.0105	0	0	0.684	0.286	0.489
Gain	Acetylcholine Neurotransmitter Release Cycle	reactome	28	0.62415	1.9994	0	0	0.714	0.262	0.528
Gain	Association of TriC-CCT with target proteins during biosynthesis	reactome	140	0.46276	1.9714	0	0	0.364	0.18	0.299
Gain	Antigen processing and presentation	kegg	41	0.57031	1.9473	0	0	0.561	0.196	0.451
Gain	Glutamate Binding, Activation of AMPA Receptors and Synaptic Plasticity	reactome	110	0.46001	1.9215	0	0	0.391	0.192	0.316
Gain	Trafficking of AMPA receptors	reactome	110	0.46001	1.887	0	0	0.391	0.192	0.316
Gain	Nef Mediated CD4 Down-regulation	reactome	21	0.66915	1.8817	0	0	0.476	0.166	0.397
Gain	GABA A receptor activation	reactome	42	0.53809	1.8609	0	0	0.381	0.13	0.332
Gain	GABA synthesis, release, reuptake and degradation	reactome	58	0.50766	1.857	0	0	0.603	0.262	0.446
Gain	Serotonin Neurotransmitter Release Cycle	reactome	54	0.48744	1.8358	0	0	0.593	0.294	0.419
Gain	Degradation of beta catenin	nci	21	0.58684	1.8347	0	0	0.333	0.0828	0.306
Gain	Regulation of pyruvate dehydrogenase (PDH) complex	reactome	42	0.51402	1.8222	0	0	0.333	0.122	0.293
Gain	Post-chaperonin tubulin folding pathway	reactome	74	0.46946	1.8114	0	0	0.473	0.25	0.355
Gain	Platelet calcium homeostasis	reactome	73	0.43746	1.7616	0	0	0.247	0.106	0.221
Gain	Neurotransmitter Release Cycle	reactome	111	0.43361	1.7595	0	0	0.423	0.22	0.331
Gain	attenuation of gpcr signaling	biocarta	25	0.59046	1.7526	0	0	0.4	0.188	0.325
Gain	Nephrin interactions	reactome	27	0.55114	1.7512	0	0	0.519	0.281	0.373
Gain	Dopamine Neurotransmitter Release Cycle	reactome	54	0.48744	1.739	0	0	0.593	0.294	0.419
Gain	regulation of splicing through sam68	biocarta	16	0.60673	1.7323	0	0	0.375	0.189	0.304
Gain	aspirin blocks signaling pathway involved in platelet activation	biocarta	20	0.57532	1.7141	0	0	0.35	0.184	0.286
Gain	Ligand-gated ion channel transport	reactome	46	0.48788	1.7104	0	0	0.348	0.13	0.303
Gain	Transmission across Chemical Synapses	reactome	782	0.34481	1.7081	0	0	0.32	0.215	0.253
Gain	Alpha-synuclein signaling	nci	30	0.56337	1.7	0	0	0.367	0.148	0.313
Gain	ErbB1 downstream signaling	nci	303	0.36539	1.6896	0	0	0.36	0.236	0.276
Gain	Muscarinic acetylcholine receptor 1 and 3 signaling pathway	panther	24	0.52509	1.6618	0	0	0.583	0.303	0.407
Gain	Glioma	kegg	188	0.37088	1.6508	0	0	0.346	0.225	0.268
Gain	Neurotransmitter Receptor Binding And Downstream Transmission In The Postsynaptic Cell	reactome	632	0.33529	1.6503	0	0	0.288	0.193	0.234
Gain	Nef-mediates down modulation of cell surface receptors by recruiting them to clathrin adapters	reactome	46	0.47001	1.647	0	0	0.348	0.166	0.29
Gain	gamma-aminobutyric acid receptor life cycle pathway	biocarta	48	0.46957	1.6409	0	0	0.396	0.154	0.335
Gain	Gluconeogenesis	reactome	43	0.45983	1.628	0	0	0.233	0.0758	0.215
Gain	WNT5A-dependent internalization of FZD2, FZD5 and ROR2	reactome	70	0.41659	1.6221	0	0	0.557	0.353	0.36
Gain	Pyruvate metabolism and Citric Acid (TCA) cycle	reactome	157	0.37164	1.6208	0	0	0.325	0.205	0.259
Gain	NCAM1 interactions	reactome	43	0.45027	1.6103	0	0	0.419	0.239	0.319
Gain	Generation of second messenger molecules	reactome	68	0.38546	1.5663	0	0	0.309	0.234	0.237
Gain	Oncogene Induced Senescence	reactome	53	0.40665	1.5563	0	0	0.358	0.203	0.286
Gain	Class I PI3K signaling events	nci	103	0.37636	1.5555	0	0	0.233	0.14	0.201
Gain	NOD-like receptor signaling pathway	kegg	76	0.37541	1.5537	0	0	0.184	0.0908	0.168
Gain	EPO signaling pathway	nci	68	0.41964	1.5536	0	0	0.471	0.304	0.328
Gain	Morphine addiction	kegg	393	0.31759	1.5515	0	0	0.313	0.243	0.238
Gain	GABAergic synapse	kegg	392	0.32856	1.5467	0	0	0.349	0.266	0.258
Gain	Signaling by EGFR in Cancer	reactome	688	0.30789	1.5309	0	0	0.251	0.187	0.206
Gain	Retrograde endocannabinoid signaling	kegg	400	0.3161	1.5204	0	0	0.242	0.169	0.202
Gain	DAP12 signaling	reactome	552	0.30925	1.5079	0	0	0.255	0.187	0.209
Gain	Butanoate metabolism	kegg	54	0.39788	1.5058	0	0	0.259	0.162	0.217
Gain	role of ran in mitotic spindle regulation	biocarta	22	0.48108	1.5044	0	0	0.818	0.45	0.45
Gain	FCERI mediated MAPK activation	reactome	132	0.35492	1.5029	0	0	0.288	0.187	0.234
Gain	hypoxia and p53 in the cardiovascular system	biocarta	52	0.41447	1.5022	0	0	0.481	0.258	0.357
Gain	FCERI mediated Ca+2 mobilization	reactome	118	0.35802	1.502	0	0	0.314	0.207	0.249
Gain	Pancreatic cancer	kegg	180	0.33796	1.5001	0	0	0.294	0.199	0.236
Gain	Potassium Channels	reactome	236	0.32132	1.4933	0	0	0.258	0.17	0.215
Gain	D-myo-inositol (1,4,5)-trisphosphate biosynthesis	huamncyc	102	0.3731	1.4922	0	0	0.343	0.19	0.278
Gain	Non-small cell lung cancer	kegg	155	0.35787	1.4892	0	0	0.277	0.202	0.222
Gain	5HT2 type receptor mediated signaling pathway	panther	92	0.38032	1.4831	0	0	0.283	0.188	0.23
Gain	Serotonergic synapse	kegg	305	0.31027	1.4787	0	0	0.364	0.277	0.264
Gain	Phosphatidylinositol signaling system	kegg	973	0.29628	1.4778	0	0	0.345	0.281	0.251
Gain	Dopaminergic synapse	kegg	603	0.29961	1.4773	0	0	0.292	0.229	0.226
Gain	DAP12 interactions	reactome	555	0.31088	1.477	0	0	0.256	0.187	0.209
Gain	EGFR downregulation	reactome	207	0.33351	1.4701	0	0	0.266	0.166	0.222
Gain	PDGFR-beta signaling pathway	nci	436	0.30513	1.4627	0	0	0.303	0.234	0.233
Gain	Adrenergic signaling in cardiomyocytes	kegg	719	0.29955	1.458	0	0	0.324	0.247	0.246
Gain	G protein gated Potassium channels	reactome	129	0.33487	1.457	0	0	0.341	0.215	0.268
Gain	Signaling by EGFR	reactome	659	0.29494	1.4547	0	0	0.247	0.187	0.202
Gain	APC-Cdc20 mediated degradation of Nek2A	reactome	152	0.33121	1.4344	0	0	0.388	0.29	0.276
Gain	MHC class II antigen presentation	reactome	544	0.28964	1.4019	0	0	0.375	0.312	0.259
Gain	PI Metabolism	reactome	344	0.30464	1.3934	0	0	0.262	0.191	0.212
Gain	Fc epsilon receptor (FCERI) signaling	reactome	607	0.28974	1.3897	0	0	0.242	0.187	0.198
Gain	Loss of Function of TGFBR2 in Cancer	reactome	304	0.28012	1.3527	0	0	0.26	0.197	0.209
Gain	Golgi Associated Vesicle Biogenesis	reactome	515	0.27357	1.3508	0	0	0.322	0.273	0.235
Gain	Signaling by PDGF	reactome	548	0.27619	1.3327	0	0	0.23	0.187	0.188
Gain	Loss of Function of SMAD4 in Cancer	reactome	304	0.28012	1.3324	0	0	0.26	0.197	0.209
Gain	Inositol phosphate metabolism	kegg	552	0.27898	1.3291	0	0	0.404	0.323	0.275
Gain	Downstream signal transduction	reactome	496	0.27208	1.329	0	0	0.226	0.187	0.184
Gain	Downstream signaling of activated FGFR	reactome	518	0.27026	1.3244	0	0	0.226	0.187	0.184
Gain	Ion channel transport	reactome	857	0.26854	1.3212	0	0	0.289	0.238	0.222
Gain	Signaling by ERBB2	reactome	541	0.27352	1.314	0	0	0.233	0.187	0.19
Gain	Clathrin derived vesicle budding	reactome	604	0.26742	1.3112	0	0	0.325	0.273	0.237
Gain	Cholinergic synapse	kegg	448	0.27503	1.3106	0	0	0.263	0.209	0.209
Gain	MAPK signaling pathway	kegg	967	0.2602	1.304	0	0	0.31	0.272	0.228
Gain	Phospholipid metabolism	reactome	642	0.26354	1.2994	0	0	0.235	0.191	0.191
Gain	Neurotrophin signaling pathway	kegg	346	0.28008	1.297	0	0	0.254	0.19	0.207
Gain	SMAD2-3 Phosphorylation Motif Mutants in Cancer	reactome	304	0.28012	1.2963	0	0	0.26	0.197	0.209
Gain	Cadherin signaling pathway	panther	520	0.26495	1.2947	0	0	0.217	0.176	0.18
Gain	Oxidative phosphorylation	kegg	741	0.24996	1.2514	0	0	0.216	0.166	0.181
Gain	Heterotrimeric G-protein signaling pathway-Gi alpha and Gs alpha mediated pathway	panther	553	0.25105	1.2418	0	0	0.275	0.231	0.212
Gain	Thyroid hormone signaling pathway	kegg	431	0.26387	1.2383	0	0	0.285	0.231	0.22
Gain	Formation of the ternary complex, and subsequently, the 43S complex	reactome	741	0.23636	1.2022	0	0	0.231	0.192	0.188
Loss	role of ppar-gamma coactivators in obesity and thermogenesis	biocarta	20	-0.71412	-2.1413	0	0	0.55	0.151	0.467
Loss	Signaling events mediated by the Hedgehog family	nci	23	-0.60911	-2.0936	0	0	0.522	0.194	0.421
Loss	Purine metabolism	reactome	87	-0.38921	-1.7645	0	0	0.368	0.181	0.302
Loss	Regulation of IGF Activity by IGFBP	reactome	22	-0.50575	-1.6881	0	0	0.409	0.176	0.337
Loss	Interleukin signaling pathway	panther	130	-0.35263	-1.6655	0	0	0.192	0.11	0.171
Loss	p75NTR recruits signalling complexes	reactome	25	-0.47158	-1.638	0	0	0.4	0.201	0.32
Loss	hiv-1 nef- negative effector of fas and tnf	biocarta	88	-0.36312	-1.6238	0	0	0.341	0.159	0.287
Loss	Glycine, serine and threonine metabolism	kegg	96	-0.36374	-1.6109	0	0	0.427	0.231	0.329
Loss	Dual incision reaction in GG-NER	reactome	153	-0.33092	-1.6069	0	0	0.261	0.159	0.22
Loss	Nucleotide metabolism	reactome	219	-0.31532	-1.6007	0	0	0.292	0.181	0.24
Loss	Formation of incision complex in GG-NER	reactome	153	-0.33092	-1.5743	0	0	0.261	0.159	0.22
Loss	Global Genomic NER (GG-NER)	reactome	224	-0.28541	-1.5292	0	0	0.237	0.159	0.199
Loss	BARD1 signaling events	nci	88	-0.32006	-1.5248	0	0	0.33	0.2	0.264
Loss	Abortive elongation of HIV-1 transcript in the absence of Tat	reactome	153	-0.30105	-1.5245	0	0	0.392	0.237	0.3
Loss	HIV-1 Nef- Negative effector of Fas and TNF-alpha	nci	110	-0.31513	-1.5087	0	0	0.309	0.159	0.26
Loss	One carbon pool by folate	kegg	102	-0.333	-1.4981	0	0	0.441	0.276	0.32
Loss	Glycogen synthesis	reactome	29	-0.39856	-1.4954	0	0	0.241	0.0734	0.224
Loss	intrinsic prothrombin activation pathway	biocarta	26	-0.41486	-1.4704	0	0	0.423	0.196	0.34
Loss	Formation of the Early Elongation Complex	reactome	189	-0.27828	-1.4697	0	0	0.349	0.222	0.272
Loss	Validated nuclear estrogen receptor alpha network	nci	70	-0.32887	-1.4434	0	0	0.257	0.118	0.227
Loss	SLBP Dependent Processing of Replication-Dependent Histone Pre-mRNAs	reactome	55	-0.32684	-1.3857	0	0	0.345	0.214	0.272
Loss	RNA Polymerase II Transcription Termination	reactome	489	-0.24595	-1.3759	0	0	0.319	0.23	0.247
Loss	Cleavage of Growing Transcript in the Termination Region	reactome	489	-0.24595	-1.3689	0	0	0.319	0.23	0.247
Loss	Metabolism of xenobiotics by cytochrome P450	kegg	263	-0.27189	-1.3615	0	0	0.243	0.175	0.201
Loss	Interleukin-1 signaling	reactome	134	-0.27684	-1.3599	0	0	0.239	0.156	0.202
Loss	Post-Elongation Processing of the Transcript	reactome	489	-0.24595	-1.3571	0	0	0.319	0.23	0.247
Loss	Drug metabolism - other enzymes	kegg	43	-0.34689	-1.3526	0	0	0.326	0.169	0.271
Loss	Reelin signaling pathway	nci	84	-0.28974	-1.3394	0	0	0.262	0.187	0.213
Loss	Sphingolipid metabolism	kegg	321	-0.2478	-1.3366	0	0	0.209	0.143	0.179
Loss	mRNA 3'-end processing	reactome	435	-0.23759	-1.3229	0	0	0.317	0.232	0.245
Loss	Formation of the HIV-1 Early Elongation Complex	reactome	189	-0.27828	-1.3212	0	0	0.349	0.222	0.272
Loss	Histidine metabolism	kegg	34	-0.35478	-1.3205	0	0	0.471	0.23	0.363
Loss	Cytokine-cytokine receptor interaction	kegg	106	-0.28459	-1.3125	0	0	0.425	0.258	0.315
Loss	Alcoholism	kegg	640	-0.23278	-1.303	0	0	0.214	0.154	0.182
Loss	Integrins in angiogenesis	nci	176	-0.2661	-1.301	0	0	0.21	0.12	0.185
Loss	Respiratory electron transport	reactome	625	-0.24506	-1.2763	0	0	0.246	0.165	0.207
Loss	Chemical carcinogenesis	kegg	198	-0.24414	-1.2673	0	0	0.227	0.175	0.188
Loss	IL12-mediated signaling events	nci	133	-0.25797	-1.2634	0	0	0.233	0.165	0.195
Loss	Formation of HIV-1 elongation complex containing HIV-1 Tat	reactome	565	-0.2182	-1.2562	0	0	0.273	0.204	0.218
Loss	Tat-mediated elongation of the HIV-1 transcript	reactome	565	-0.2182	-1.2287	0	0	0.273	0.204	0.218
Loss	HIV Transcription Elongation	reactome	565	-0.2182	-1.2248	0	0	0.273	0.204	0.218
Loss	Post-Elongation Processing of Intron-Containing pre-mRNA	reactome	435	-0.23759	-1.2181	0	0	0.317	0.232	0.245
Loss	Respiratory electron transport, ATP synthesis by chemiosmotic coupling, and heat production by uncoupling proteins.	reactome	745	-0.22233	-1.2128	0	0	0.285	0.206	0.228
Loss	DNA Repair	reactome	463	-0.22739	-1.192	0	0	0.21	0.156	0.178
Loss	Transport of Mature mRNA Derived from an Intronless Transcript	reactome	578	-0.20731	-1.1888	0	0	0.28	0.232	0.216
Loss	Transport of inorganic cations-anions and amino acids-oligopeptides	reactome	470	-0.20658	-1.1776	0	0	0.283	0.234	0.218
Loss	Condensation of Prophase Chromosomes	reactome	549	-0.21984	-1.1726	0	0	0.246	0.193	0.2
Loss	U12 Dependent Splicing	reactome	703	-0.21085	-1.1725	0	0	0.223	0.17	0.187
Loss	Transport of the SLBP Dependant Mature mRNA	reactome	520	-0.20871	-1.1628	0	0	0.281	0.232	0.217
Loss	Non-coding RNA Metabolism	reactome	915	-0.20224	-1.1604	0	0	0.223	0.195	0.181
Loss	Rev-mediated nuclear export of HIV RNA	reactome	410	-0.20073	-1.1581	0	0	0.132	0.0944	0.12
Loss	RNA Polymerase I Chain Elongation	reactome	390	-0.20722	-1.1565	0	0	0.236	0.172	0.196
Loss	Export of Viral Ribonucleoproteins from Nucleus	reactome	406	-0.2023	-1.1453	0	0	0.133	0.0944	0.121
Loss	SIRT1 negatively regulates rRNA Expression	reactome	322	-0.20835	-1.1441	0	0	0.283	0.214	0.223
Loss	Nuclear Envelope Breakdown	reactome	566	-0.20098	-1.1181	0	0	0.295	0.245	0.224
Loss	Transport of Mature mRNAs Derived from Intronless Transcripts	reactome	610	-0.20654	-1.1158	0	0	0.282	0.232	0.218
Loss	NEP-NS2 Interacts with the Cellular Export Machinery	reactome	406	-0.2023	-1.1093	0	0	0.133	0.0944	0.121
Loss	RNA Polymerase II Transcription Elongation	reactome	600	-0.19281	-1.0984	0	0	0.262	0.204	0.209
Loss	Toll-Like Receptors Cascades	reactome	604	-0.18139	-1.0871	0	0	0.257	0.208	0.204
Loss	Meiotic recombination	reactome	575	-0.19125	-1.0819	0	0	0.207	0.172	0.172
Loss	PRC2 methylates histones and DNA	reactome	574	-0.19576	-1.08	0	0	0.204	0.162	0.172
Loss	formation of the beta-catenin-TCF transactivating complex	reactome	594	-0.19454	-1.0781	0	0	0.264	0.217	0.208
Loss	NoRC negatively regulates rRNA expression	reactome	869	-0.17584	-1.0724	0	0	0.211	0.173	0.176
Loss	RNA Polymerase I Promoter Clearance	reactome	614	-0.18317	-1.0652	0	0	0.204	0.158	0.173
Loss	snRNP Assembly	reactome	915	-0.20224	-1.0465	0	0	0.223	0.195	0.181
Loss	Formation of HIV elongation complex in the absence of HIV Tat	reactome	600	-0.19281	-1.0464	0	0	0.262	0.204	0.209
Loss	Senescence-Associated Secretory Phenotype (SASP)	reactome	920	-0.16375	-1	0	0	0.248	0.214	0.196

## Sheet: MO-YO
Correlation	GS	SOURCE	SIZE	ES	NES	NOM p-val	FDR q-val	Tag \%	Edge \%	Signal
Gain	Respiratory electron transport	reactome	625	0.56066	2.4566	0	0	0.427	0.143	0.368
Gain	Respiratory electron transport, ATP synthesis by chemiosmotic coupling, and heat production by uncoupling proteins.	reactome	745	0.54688	2.3636	0	0	0.411	0.143	0.354
Gain	Systemic lupus erythematosus	kegg	16	0.76836	2.0623	0	0	0.5	0.123	0.438
Gain	fatty acid xA6xC2-oxidation I	huamncyc	24	0.68369	2.0476	0	0	0.5	0.0978	0.451
Gain	Synaptic vesicle cycle	kegg	33	0.6031	2.0288	0	0	0.303	0.104	0.271
Gain	FCGR activation	reactome	25	0.67585	1.9391	0	0	0.52	0.116	0.46
Gain	Initial triggering of complement	reactome	24	0.64767	1.9222	0	0	0.458	0.212	0.361
Gain	NOTCH2 intracellular domain regulates transcription	reactome	34	0.60403	1.894	0	0	0.471	0.171	0.39
Gain	Xenobiotics	reactome	39	0.57459	1.8893	0	0	0.436	0.177	0.359
Gain	Formation of ATP by chemiosmotic coupling	reactome	120	0.47638	1.8838	0	0	0.417	0.217	0.327
Gain	Staphylococcus aureus infection	kegg	26	0.63885	1.8817	0	0	0.462	0.188	0.375
Gain	IL1-mediated signaling events	nci	112	0.46726	1.8204	0	0	0.42	0.238	0.32
Gain	Complement cascade	reactome	47	0.53024	1.7909	0	0	0.362	0.212	0.285
Gain	Inhibition of adenylate cyclase pathway	reactome	35	0.54541	1.788	0	0	0.457	0.243	0.346
Gain	ErbB2-ErbB3 signaling events	nci	78	0.48356	1.7693	0	0	0.385	0.228	0.297
Gain	Cytochrome P450 - arranged by substrate type	reactome	82	0.48001	1.7417	0	0	0.317	0.177	0.261
Gain	proteasome complex	biocarta	191	0.42543	1.7357	0	0	0.351	0.196	0.283
Gain	purine deoxyribonucleosides salvage	huamncyc	16	0.64383	1.7261	0	0	0.375	0.122	0.329
Gain	Huntington's disease	kegg	70	0.47774	1.7227	0	0	0.271	0.121	0.239
Gain	sprouty regulation of tyrosine kinase signals	biocarta	23	0.56668	1.6957	0	0	0.435	0.168	0.362
Gain	Synthesis of PC	reactome	22	0.5765	1.6822	0	0	0.636	0.316	0.435
Gain	Oxidative phosphorylation	kegg	741	0.38215	1.6801	0	0	0.331	0.219	0.26
Gain	angiotensin ii mediated activation of jnk pathway via pyk2 dependent signaling	biocarta	34	0.52033	1.673	0	0	0.412	0.222	0.321
Gain	Cellular response to heat stress	reactome	71	0.45242	1.6676	0	0	0.366	0.2	0.293
Gain	Phase 1 - Functionalization of compounds	reactome	100	0.43502	1.6658	0	0	0.39	0.28	0.281
Gain	ras signaling pathway	biocarta	16	0.63809	1.6573	0	0	0.5	0.157	0.421
Gain	Glutathione synthesis and recycling	reactome	21	0.55585	1.6552	0	0	0.238	0.0419	0.228
Gain	Signaling events regulated by Ret tyrosine kinase	nci	103	0.42057	1.6471	0	0	0.369	0.222	0.287
Gain	Syndecan-1-mediated signaling events	nci	36	0.49695	1.6455	0	0	0.389	0.143	0.334
Gain	Recycling pathway of L1	reactome	123	0.42857	1.6419	0	0	0.496	0.301	0.347
Gain	Glycine, serine and threonine metabolism	kegg	96	0.42784	1.638	0	0	0.333	0.194	0.269
Gain	Hyaluronan metabolism	reactome	18	0.58878	1.6379	0	0	0.389	0.147	0.332
Gain	Formation of tubulin folding intermediates by CCT-TriC	reactome	91	0.45474	1.6222	0	0	0.516	0.302	0.361
Gain	WNT5A-dependent internalization of FZD4	reactome	70	0.44439	1.6161	0	0	0.243	0.087	0.222
Gain	Cooperation of Prefoldin and TriC-CCT in actin and tubulin folding	reactome	144	0.40792	1.615	0	0	0.361	0.212	0.285
Gain	Pertussis	kegg	102	0.43608	1.6077	0	0	0.343	0.215	0.27
Gain	WNT5A-dependent internalization of FZD2, FZD5 and ROR2	reactome	70	0.45316	1.6058	0	0	0.243	0.087	0.222
Gain	links between pyk2 and map kinases	biocarta	27	0.52279	1.6051	0	0	0.444	0.222	0.346
Gain	Parkinson's disease	kegg	24	0.51742	1.5954	0	0	0.375	0.168	0.312
Gain	Latent infection of Homo sapiens with Mycobacterium tuberculosis	reactome	174	0.37919	1.595	0	0	0.305	0.218	0.239
Gain	Urokinase-type plasminogen activator (uPA) and uPAR-mediated signaling	nci	71	0.44886	1.5701	0	0	0.451	0.279	0.325
Gain	Signaling by Leptin	reactome	51	0.44451	1.5618	0	0	0.333	0.18	0.274
Gain	Nef Mediated CD4 Down-regulation	reactome	21	0.58935	1.5579	0	0	0.619	0.235	0.473
Gain	Lysine degradation	kegg	261	0.3758	1.5513	0	0	0.433	0.327	0.292
Gain	RAC1 signaling pathway	nci	160	0.37081	1.5385	0	0	0.45	0.325	0.304
Gain	5HT2 type receptor mediated signaling pathway	panther	92	0.4018	1.5334	0	0	0.424	0.289	0.302
Gain	Biological oxidations	reactome	192	0.36652	1.5288	0	0	0.349	0.272	0.254
Gain	Tat-mediated elongation of the HIV-1 transcript	reactome	565	0.34709	1.524	0	0	0.358	0.26	0.266
Gain	spliceosomal assembly	biocarta	20	0.54953	1.5229	0	0	0.25	0.0189	0.245
Gain	GMCSF-mediated signaling events	nci	87	0.41155	1.5221	0	0	0.345	0.222	0.269
Gain	Phagosomal maturation (early endosomal stage)	reactome	174	0.37919	1.5198	0	0	0.305	0.218	0.239
Gain	Insulin receptor recycling	reactome	161	0.38215	1.5163	0	0	0.311	0.218	0.243
Gain	Fatty Acyl-CoA Biosynthesis	reactome	43	0.45877	1.5116	0	0	0.279	0.159	0.235
Gain	Chronic myeloid leukemia	kegg	212	0.36668	1.5108	0	0	0.377	0.287	0.27
Gain	Transcription regulation by bZIP transcription factor	panther	376	0.34629	1.5054	0	0	0.356	0.254	0.267
Gain	Fcgamma receptor (FCGR) dependent phagocytosis	reactome	565	0.3511	1.505	0	0	0.398	0.306	0.278
Gain	Formation of HIV-1 elongation complex containing HIV-1 Tat	reactome	565	0.34709	1.5046	0	0	0.358	0.26	0.266
Gain	HIV Transcription Elongation	reactome	565	0.34709	1.501	0	0	0.358	0.26	0.266
Gain	Notch signaling pathway	kegg	163	0.36604	1.5001	0	0	0.362	0.25	0.272
Gain	Formation of HIV elongation complex in the absence of HIV Tat	reactome	600	0.34192	1.4905	0	0	0.357	0.26	0.265
Gain	Chemical carcinogenesis	kegg	198	0.35247	1.4893	0	0	0.343	0.243	0.26
Gain	Prefoldin mediated transfer of substrate to CCT-TriC	reactome	137	0.38389	1.4893	0	0	0.445	0.302	0.311
Gain	Formation of RNA Pol II elongation complex	reactome	600	0.34192	1.4889	0	0	0.357	0.26	0.265
Gain	Cross-presentation of soluble exogenous antigens (endosomes)	reactome	741	0.33315	1.4866	0	0	0.331	0.24	0.253
Gain	Pausing and recovery of Tat-mediated HIV elongation	reactome	300	0.34675	1.4813	0	0	0.39	0.268	0.286
Gain	AUF1 (hnRNP D0) destabilizes mRNA	reactome	788	0.3323	1.4753	0	0	0.329	0.24	0.252
Gain	Cytokine-cytokine receptor interaction	kegg	106	0.37085	1.4737	0	0	0.283	0.201	0.226
Gain	Tat-mediated HIV elongation arrest and recovery	reactome	300	0.34675	1.4678	0	0	0.39	0.268	0.286
Gain	RNA Polymerase II Transcription Elongation	reactome	600	0.34192	1.4593	0	0	0.357	0.26	0.265
Gain	Iron uptake and transport	reactome	187	0.35895	1.4592	0	0	0.305	0.218	0.239
Gain	Formation of the HIV-1 Early Elongation Complex	reactome	189	0.36117	1.4575	0	0	0.291	0.178	0.24
Gain	p53-Dependent G1-S DNA damage checkpoint	reactome	873	0.33199	1.4533	0	0	0.289	0.201	0.233
Gain	Stabilization of p53	reactome	864	0.33206	1.4526	0	0	0.329	0.24	0.252
Gain	SHC-related events triggered by IGF1R	reactome	51	0.42304	1.452	0	0	0.314	0.183	0.257
Gain	Regulation of actin dynamics for phagocytic cup formation	reactome	496	0.33954	1.4506	0	0	0.395	0.305	0.276
Gain	Formation of the Early Elongation Complex	reactome	189	0.36117	1.4503	0	0	0.291	0.178	0.24
Gain	p53-Dependent G1 DNA Damage Response	reactome	873	0.33199	1.4482	0	0	0.289	0.201	0.233
Gain	Metabolism of xenobiotics by cytochrome P450	kegg	263	0.35009	1.4421	0	0	0.319	0.244	0.242
Gain	ER-Phagosome pathway	reactome	855	0.32405	1.4408	0	0	0.322	0.24	0.247
Gain	Autodegradation of the E3 ubiquitin ligase COP1	reactome	862	0.33165	1.4385	0	0	0.328	0.24	0.252
Gain	G1-S DNA Damage Checkpoints	reactome	916	0.32787	1.4382	0	0	0.321	0.24	0.246
Gain	Asymmetric localization of PCP proteins	reactome	777	0.32409	1.4356	0	0	0.323	0.24	0.247
Gain	RNA Polymerase II Pre-transcription Events	reactome	910	0.32853	1.4345	0	0	0.322	0.241	0.247
Gain	Platelet Aggregation (Plug Formation)	reactome	119	0.37036	1.4301	0	0	0.378	0.265	0.278
Gain	Antigen processing-Cross presentation	reactome	869	0.32052	1.4233	0	0	0.319	0.24	0.244
Gain	General transcription regulation	panther	322	0.33766	1.4228	0	0	0.363	0.276	0.264
Gain	Elongation arrest and recovery	reactome	325	0.3364	1.422	0	0	0.354	0.239	0.27
Gain	Ubiquitin Mediated Degradation of Phosphorylated Cdc25A	reactome	862	0.31777	1.4193	0	0	0.321	0.244	0.245
Gain	Ubiquitin-dependent degradation of Cyclin D	reactome	861	0.32176	1.419	0	0	0.321	0.24	0.246
Gain	Ubiquitin-dependent degradation of Cyclin D1	reactome	861	0.32176	1.4151	0	0	0.321	0.24	0.246
Gain	Pausing and recovery of HIV elongation	reactome	325	0.3364	1.4148	0	0	0.354	0.239	0.27
Gain	CDK-mediated phosphorylation and removal of Cdc6	reactome	861	0.32201	1.4141	0	0	0.325	0.244	0.248
Gain	Abortive elongation of HIV-1 transcript in the absence of Tat	reactome	153	0.36606	1.4097	0	0	0.392	0.255	0.293
Gain	p53-Independent G1-S DNA damage checkpoint	reactome	862	0.31777	1.408	0	0	0.321	0.244	0.245
Gain	Interleukin-3, 5 and GM-CSF signaling	reactome	219	0.33776	1.403	0	0	0.306	0.226	0.237
Gain	mRNA Capping	reactome	280	0.32473	1.3965	0	0	0.321	0.24	0.245
Gain	HIV elongation arrest and recovery	reactome	325	0.3364	1.3946	0	0	0.354	0.239	0.27
Gain	p53-Independent DNA Damage Response	reactome	862	0.31777	1.3912	0	0	0.321	0.244	0.245
Gain	Platelet activation, signaling and aggregation	reactome	462	0.32486	1.388	0	0	0.361	0.286	0.259
Gain	Regulation of activated PAK-2p34 by proteasome mediated degradation	reactome	860	0.31475	1.3878	0	0	0.319	0.24	0.244
Gain	RNA Polymerase II Promoter Escape	reactome	630	0.31227	1.3874	0	0	0.303	0.241	0.232
Gain	PCP-CE pathway	reactome	935	0.31847	1.3873	0	0	0.32	0.244	0.244
Gain	RNA Polymerase II Transcription Initiation And Promoter Clearance	reactome	630	0.31227	1.378	0	0	0.303	0.241	0.232
Gain	Regulation of Apoptosis	reactome	873	0.31317	1.3762	0	0	0.317	0.24	0.243
Gain	Inflammation mediated by chemokine and cytokine signaling pathway	panther	225	0.32447	1.3747	0	0	0.289	0.228	0.224
Gain	RNA Polymerase II Transcription Pre-Initiation And Promoter Opening	reactome	630	0.31227	1.3637	0	0	0.303	0.241	0.232
Gain	RNA Polymerase II Transcription Initiation	reactome	630	0.31227	1.3575	0	0	0.303	0.241	0.232
Gain	RNA Polymerase II HIV Promoter Escape	reactome	630	0.31227	1.351	0	0	0.303	0.241	0.232
Gain	HIV Transcription Initiation	reactome	630	0.31227	1.3494	0	0	0.303	0.241	0.232
Gain	CDT1 association with the CDC6-ORC-origin complex	reactome	882	0.311	1.3438	0	0	0.272	0.201	0.219
Gain	Signaling by Interleukins	reactome	438	0.31367	1.3412	0	0	0.292	0.229	0.226
Gain	Activation of gene expression by SREBF (SREBP)	reactome	234	0.31546	1.3391	0	0	0.41	0.318	0.28
Gain	Regulation of ornithine decarboxylase (ODC)	reactome	901	0.30093	1.337	0	0	0.306	0.244	0.234
Gain	Vpu mediated degradation of CD4	reactome	945	0.30244	1.3339	0	0	0.271	0.201	0.219
Gain	Apoptosis	reactome	1000	0.29846	1.3255	0	0	0.314	0.251	0.237
Gain	Regulation of mRNA stability by proteins that bind AU-rich elements	reactome	924	0.29906	1.3229	0	0	0.31	0.241	0.237
Gain	Assembly of the pre-replicative complex	reactome	928	0.29379	1.2957	0	0	0.263	0.201	0.212
Gain	Signaling by Insulin receptor	reactome	534	0.2972	1.2875	0	0	0.268	0.227	0.208
Gain	Hemostasis	reactome	900	0.2921	1.2754	0	0	0.337	0.29	0.241
Gain	Retrograde endocannabinoid signaling	kegg	400	0.29622	1.2748	0	0	0.32	0.274	0.233
Gain	Orc1 removal from chromatin	reactome	968	0.28186	1.2499	0	0	0.296	0.24	0.228
Loss	Detoxification of Reactive Oxygen Species	reactome	22	-0.51176	-1.7911	0	0	0.273	0.11	0.243
Loss	Telomere C-strand synthesis initiation	reactome	15	-0.5312	-1.6927	0	0	0.4	0.12	0.352
Loss	mRNA decay by 3' to 5' exoribonuclease	reactome	45	-0.40531	-1.6833	0	0	0.244	0.103	0.219
Loss	Endosomal Sorting Complex Required For Transport (ESCRT)	reactome	87	-0.34511	-1.6814	0	0	0.207	0.115	0.183
Loss	Unwinding of DNA	reactome	28	-0.46129	-1.6717	0	0	0.429	0.178	0.352
Loss	Interleukin-7 signaling	reactome	19	-0.50229	-1.6631	0	0	0.421	0.149	0.358
Loss	Regulation of KIT signaling	reactome	25	-0.44276	-1.6377	0	0	0.48	0.179	0.394
Loss	cdk regulation of dna replication	biocarta	87	-0.35451	-1.6023	0	0	0.333	0.177	0.275
Loss	Butyrate Response Factor 1 (BRF1) destabilizes mRNA	reactome	78	-0.35098	-1.5812	0	0	0.244	0.116	0.215
Loss	Telomere C-strand (Lagging Strand) Synthesis	reactome	76	-0.32244	-1.5474	0	0	0.224	0.12	0.197
Loss	KSRP destabilizes mRNA	reactome	82	-0.32691	-1.5331	0	0	0.28	0.165	0.234
Loss	Double-Strand Break Repair	reactome	38	-0.36601	-1.5203	0	0	0.158	0.0559	0.149
Loss	Tristetraprolin (TTP) destabilizes mRNA	reactome	93	-0.35106	-1.5165	0	0	0.247	0.116	0.219
Loss	ATF4 activates genes	reactome	99	-0.29843	-1.5095	0	0	0.212	0.116	0.188
Loss	ras-independent pathway in nk cell-mediated cytotoxicity	biocarta	22	-0.39181	-1.4638	0	0	0.318	0.109	0.284
Loss	Extension of Telomeres	reactome	76	-0.32244	-1.4083	0	0	0.224	0.12	0.197
Loss	PERK regulates gene expression	reactome	100	-0.29786	-1.3978	0	0	0.21	0.116	0.186
Loss	Unfolded Protein Response (UPR)	reactome	153	-0.28606	-1.3506	0	0	0.255	0.152	0.216
Loss	Assembly Of The HIV Virion	reactome	29	-0.35868	-1.3316	0	0	0.241	0.0863	0.221
Loss	Budding and maturation of HIV virion	reactome	169	-0.2441	-1.3146	0	0	0.302	0.209	0.239
Loss	DNA-PK pathway in nonhomologous end joining	nci	48	-0.27478	-1.2698	0	0	0.229	0.137	0.198
Loss	G2-M Checkpoints	reactome	196	-0.23626	-1.2594	0	0	0.245	0.177	0.202
Loss	Inactivation of APC-C via direct inhibition of the APC-C complex	reactome	105	-0.24531	-1.2351	0	0	0.21	0.118	0.185
Loss	APC-Cdc20 mediated degradation of Nek2A	reactome	152	-0.23049	-1.2259	0	0	0.197	0.109	0.176
Loss	Calcineurin-regulated NFAT-dependent transcription in lymphocytes	nci	67	-0.26084	-1.217	0	0	0.269	0.134	0.233
Loss	Activation of ATR in response to replication stress	reactome	191	-0.23669	-1.2103	0	0	0.246	0.177	0.203
Loss	DNA strand elongation	reactome	150	-0.22534	-1.2068	0	0	0.26	0.178	0.214
Loss	N-Glycan biosynthesis	kegg	114	-0.23571	-1.1764	0	0	0.263	0.147	0.225
Loss	Arachidonic acid metabolism	kegg	239	-0.22459	-1.1323	0	0	0.343	0.248	0.258
Loss	Activation of the pre-replicative complex	reactome	287	-0.20167	-1.0723	0	0	0.199	0.147	0.17
Loss	Deadenylation-dependent mRNA decay	reactome	316	-0.19121	-1.0334	0	0	0.155	0.104	0.139
Loss	Heparan sulfate-heparin (HS-GAG) metabolism	reactome	342	-0.18794	-1.0219	0	0	0.281	0.224	0.219
Loss	Activation of the mRNA upon binding of the cap-binding complex and eIFs, and subsequent binding to 43S	reactome	991	-0.22798	-1	0	0	0.24	0.168	0.202
Loss	Chromosome Maintenance	reactome	852	-0.15679	-1	0	0	0.189	0.172	0.158
Loss	Deposition of new CENPA-containing nucleosomes at the centromere	reactome	666	-0.15673	-1	0	0	0.195	0.172	0.163
Loss	formation of the beta-catenin-TCF transactivating complex	reactome	594	-0.15566	-1	0	0	0.172	0.144	0.148
Loss	Formation of the ternary complex, and subsequently, the 43S complex	reactome	741	-0.22133	-1	0	0	0.267	0.186	0.219
Loss	Glycosaminoglycan metabolism	reactome	579	-0.15447	-1	0	0	0.219	0.18	0.181
Loss	MPS I - Hurler syndrome	reactome	579	-0.15447	-1	0	0	0.219	0.18	0.181
Loss	MPS II - Hunter syndrome	reactome	579	-0.15447	-1	0	0	0.219	0.18	0.181
Loss	MPS IIIA - Sanfilippo syndrome A	reactome	579	-0.15447	-1	0	0	0.219	0.18	0.181
Loss	MPS IIIB - Sanfilippo syndrome B	reactome	579	-0.15447	-1	0	0	0.219	0.18	0.181
Loss	MPS IIIC - Sanfilippo syndrome C	reactome	579	-0.15447	-1	0	0	0.219	0.18	0.181
Loss	MPS IIID - Sanfilippo syndrome D	reactome	579	-0.15447	-1	0	0	0.219	0.18	0.181
Loss	MPS IV - Morquio syndrome A	reactome	579	-0.15447	-1	0	0	0.219	0.18	0.181
Loss	MPS IV - Morquio syndrome B	reactome	579	-0.15447	-1	0	0	0.219	0.18	0.181
Loss	MPS IX - Natowicz syndrome	reactome	579	-0.15447	-1	0	0	0.219	0.18	0.181
Loss	MPS VII - Sly syndrome	reactome	579	-0.15447	-1	0	0	0.219	0.18	0.181
Loss	MPS VI - Maroteaux-Lamy syndrome	reactome	579	-0.15447	-1	0	0	0.219	0.18	0.181
Loss	Nucleosome assembly	reactome	666	-0.15673	-1	0	0	0.195	0.172	0.163
Loss	Oxidative Stress Induced Senescence	reactome	1000	-0.15408	-1	0	0	0.167	0.136	0.146
Loss	PRC2 methylates histones and DNA	reactome	574	-0.14693	-1	0	0	0.214	0.188	0.175
Loss	Ribosomal scanning and start codon recognition	reactome	946	-0.23916	-1	0	0	0.272	0.186	0.223
Loss	Translation initiation complex formation	reactome	990	-0.22674	-1	0	0	0.239	0.168	0.201
Loss	Cadherin signaling pathway	panther	520	-0.15682	-1	0	0	0.144	0.122	0.127
