# Supplementary material for: Molecular Networks and Key Regulators Underlying Resilience of the Human Brain to Aging and Dementia
Source: Biomolecules. 2026 Jul 6;16(7):992. doi: 10.3390/biom16070992 (PMC13406847; doi:10.3390/biom16070992)
Supplement: Supplementary file 1 [file biomolecules-16-00992-s001.zip › Supplementary File S6.xlsx]

## Sheet: DTG
	J	Z	p.value	p.adj
CALB1	57	-5.33428	9.5926e-08	8.79163e-05
MYT1L	66	-5.11899	3.07173e-07	8.79163e-05
C11orf87	62	-5.21467	1.8414e-07	8.79163e-05
RGS7	63	-5.19075	2.09444e-07	8.79163e-05
MFSD4	55	-5.38212	7.36145e-08	8.79163e-05
CAMKK2	60	-5.26252	1.42098e-07	8.79163e-05
MAL2	66	-5.11899	3.07173e-07	8.79163e-05
C8orf46	45	-5.62132	1.895e-08	8.79163e-05
PPP4R4	64	-5.16683	2.38093e-07	8.79163e-05
PLCL2	63	-5.19075	2.09444e-07	8.79163e-05
CA10	51	-5.4778	4.30646e-08	8.79163e-05
ARPP19	57	-5.33428	9.5926e-08	8.79163e-05
ACTR3B	49	-5.52564	3.28284e-08	8.79163e-05
CAMK4	60	-5.26252	1.42098e-07	8.79163e-05
NETO2	56	-5.3582	8.40563e-08	8.79163e-05
SSX2IP	61	-5.23859	1.61804e-07	8.79163e-05
FAM49A	65	-5.14291	2.70511e-07	8.79163e-05
PAK3	56	-5.3582	8.40563e-08	8.79163e-05
NXPH1	66	-5.11899	3.07173e-07	8.79163e-05
GNG3	65	-5.14291	2.70511e-07	8.79163e-05
KCNJ9	62	-5.21467	1.8414e-07	8.79163e-05
ADCY2	45	-5.62132	1.895e-08	8.79163e-05
LPPR4	55	-5.38212	7.36145e-08	8.79163e-05
CAPZA2	52	-5.45388	4.92826e-08	8.79163e-05
AP4S1	66	-5.11899	3.07173e-07	8.79163e-05
PPP1R21	64	-5.16683	2.38093e-07	8.79163e-05
CCNG2	58	-5.31036	1.09411e-07	8.79163e-05
EIF4E3	64	-5.16683	2.38093e-07	8.79163e-05
PPP3CB	57	-5.33428	9.5926e-08	8.79163e-05
SMARCA2	61	-5.23859	1.61804e-07	8.79163e-05
RAB1A	64	-5.16683	2.38093e-07	8.79163e-05
ZNF711	63	-5.19075	2.09444e-07	8.79163e-05
ASPHD2	49	-5.52564	3.28284e-08	8.79163e-05
HK2	65	-5.14291	2.70511e-07	8.79163e-05
SLC16A14	64	-5.16683	2.38093e-07	8.79163e-05
TTL	63	-5.19075	2.09444e-07	8.79163e-05
TMEM132D	66	-5.11899	3.07173e-07	8.79163e-05
CCNY	52	-5.45388	4.92826e-08	8.79163e-05
PCDH7	63	-5.19075	2.09444e-07	8.79163e-05
LZTFL1	62	-5.21467	1.8414e-07	8.79163e-05
GDE1	65	-5.14291	2.70511e-07	8.79163e-05
2019-09-11	55	-5.38212	7.36145e-08	8.79163e-05
EFNB3	66	-5.11899	3.07173e-07	8.79163e-05
CDK17	63	-5.19075	2.09444e-07	8.79163e-05
EXOC6	66	-5.11899	3.07173e-07	8.79163e-05
UBE2K	66	-5.11899	3.07173e-07	8.79163e-05
CASK	59	-5.28644	1.24722e-07	8.79163e-05
USP12	60	-5.26252	1.42098e-07	8.79163e-05
LINC00643	65	-5.14291	2.70511e-07	8.79163e-05
TTC9	59	-5.28644	1.24722e-07	8.79163e-05
ZNF436	62	-5.21467	1.8414e-07	8.79163e-05
BRK1	60	-5.26252	1.42098e-07	8.79163e-05
NREP	67	-5.09507	3.48609e-07	9.26491e-05
ARL6	67	-5.09507	3.48609e-07	9.26491e-05
NAV3	67	-5.09507	3.48609e-07	9.26491e-05
SAE1	67	-5.09507	3.48609e-07	9.26491e-05
ARPP21	68	-5.07115	3.95416e-07	9.34124e-05
KIAA1239	68	-5.07115	3.95416e-07	9.34124e-05
TIMM17A	68	-5.07115	3.95416e-07	9.34124e-05
DOK6	68	-5.07115	3.95416e-07	9.34124e-05
RPRD1A	68	-5.07115	3.95416e-07	9.34124e-05
GFM2	68	-5.07115	3.95416e-07	9.34124e-05
CDC40	68	-5.07115	3.95416e-07	9.34124e-05
LRRC8B	69	-5.04723	4.4826e-07	9.66877e-05
SSTR1	69	-5.04723	4.4826e-07	9.66877e-05
DGKB	69	-5.04723	4.4826e-07	9.66877e-05
ARHGAP20	69	-5.04723	4.4826e-07	9.66877e-05
CLASP2	69	-5.04723	4.4826e-07	9.66877e-05
ATG5	69	-5.04723	4.4826e-07	9.66877e-05
KCNK1	70	-5.02331	5.07884e-07	9.81668e-05
HOMER1	70	-5.02331	5.07884e-07	9.81668e-05
ARNTL	70	-5.02331	5.07884e-07	9.81668e-05
BLOC1S6	70	-5.02331	5.07884e-07	9.81668e-05
SUB1	70	-5.02331	5.07884e-07	9.81668e-05
SRD5A1	70	-5.02331	5.07884e-07	9.81668e-05
STXBP5	70	-5.02331	5.07884e-07	9.81668e-05
METTL9	70	-5.02331	5.07884e-07	9.81668e-05
PRKCB	71	-4.99939	5.75121e-07	0.000103127
RASGRF2	71	-4.99939	5.75121e-07	0.000103127
ATP6C	71	-4.99939	5.75121e-07	0.000103127
CD200	71	-4.99939	5.75121e-07	0.000103127
ISCA1	71	-4.99939	5.75121e-07	0.000103127
PANX1	71	-4.99939	5.75121e-07	0.000103127
GNAL	72	-4.97547	6.50898e-07	0.000107637
HSPA13	72	-4.97547	6.50898e-07	0.000107637
PPP2R5E	72	-4.97547	6.50898e-07	0.000107637
SLITRK5	72	-4.97547	6.50898e-07	0.000107637
HN1	72	-4.97547	6.50898e-07	0.000107637
OAZ1	72	-4.97547	6.50898e-07	0.000107637
LARGE	72	-4.97547	6.50898e-07	0.000107637
NGEF	73	-4.95155	7.36252e-07	0.000116571
CACNB4	73	-4.95155	7.36252e-07	0.000116571
MRPL44	73	-4.95155	7.36252e-07	0.000116571
PITPNM2	73	-4.95155	7.36252e-07	0.000116571
CBLN4	75	-4.90371	9.40445e-07	0.000117619
ATP2B2	75	-4.90371	9.40445e-07	0.000117619
EPHA4	74	-4.92763	8.32339e-07	0.000117619
VSTM2A	74	-4.92763	8.32339e-07	0.000117619
YWHAZ	75	-4.90371	9.40445e-07	0.000117619
GNAI1	74	-4.92763	8.32339e-07	0.000117619
PRKACB	74	-4.92763	8.32339e-07	0.000117619
ARL4C	74	-4.92763	8.32339e-07	0.000117619
NDFIP2	75	-4.90371	9.40445e-07	0.000117619
CLCN4	74	-4.92763	8.32339e-07	0.000117619
B3GALNT1	75	-4.90371	9.40445e-07	0.000117619
DRG1	74	-4.92763	8.32339e-07	0.000117619
LSS	75	-4.90371	9.40445e-07	0.000117619
CHL1	75	-4.90371	9.40445e-07	0.000117619
NSG2	75	-4.90371	9.40445e-07	0.000117619
CNR1	74	-4.92763	8.32339e-07	0.000117619
CDKN2AIPNL	75	-4.90371	9.40445e-07	0.000117619
RABEP1	75	-4.90371	9.40445e-07	0.000117619
GPHN	75	-4.90371	9.40445e-07	0.000117619
B3GNT1	74	-4.92763	8.32339e-07	0.000117619
CDK5R1	74	-4.92763	8.32339e-07	0.000117619
TUBA1A	75	-4.90371	9.40445e-07	0.000117619
DUSP14	75	-4.90371	9.40445e-07	0.000117619
COA3	75	-4.90371	9.40445e-07	0.000117619
TATDN2	75	-4.90371	9.40445e-07	0.000117619
VDAC1	76	-4.87979	1.062e-06	0.000127466
RTN4	76	-4.87979	1.062e-06	0.000127466
SGTB	76	-4.87979	1.062e-06	0.000127466
SLC30A9	76	-4.87979	1.062e-06	0.000127466
SNX3	76	-4.87979	1.062e-06	0.000127466
RGS4	77	-4.85587	1.19861e-06	0.000132141
GPR26	77	-4.85587	1.19861e-06	0.000132141
TMEM196	77	-4.85587	1.19861e-06	0.000132141
PI4KA	77	-4.85587	1.19861e-06	0.000132141
ITFG1	77	-4.85587	1.19861e-06	0.000132141
SLC25A27	77	-4.85587	1.19861e-06	0.000132141
LPPR5	77	-4.85587	1.19861e-06	0.000132141
CCT2	77	-4.85587	1.19861e-06	0.000132141
TCEB1	77	-4.85587	1.19861e-06	0.000132141
WSB2	77	-4.85587	1.19861e-06	0.000132141
INSIG2	77	-4.85587	1.19861e-06	0.000132141
FKBP5	482	4.83195	1.35205e-06	0.000137826
HS6ST3	78	-4.83195	1.35205e-06	0.000137826
TMEM155	78	-4.83195	1.35205e-06	0.000137826
KIAA1244	78	-4.83195	1.35205e-06	0.000137826
DCAF6	78	-4.83195	1.35205e-06	0.000137826
REEP5	78	-4.83195	1.35205e-06	0.000137826
THSD7A	78	-4.83195	1.35205e-06	0.000137826
BRMS1	78	-4.83195	1.35205e-06	0.000137826
PPP1R14C	78	-4.83195	1.35205e-06	0.000137826
FRY	78	-4.83195	1.35205e-06	0.000137826
CCNA1	78	-4.83195	1.35205e-06	0.000137826
CDH12	79	-4.80803	1.52428e-06	0.000147311
JAZF1	79	-4.80803	1.52428e-06	0.000147311
DNAJA1	79	-4.80803	1.52428e-06	0.000147311
TOLLIP	79	-4.80803	1.52428e-06	0.000147311
UBQLN1	79	-4.80803	1.52428e-06	0.000147311
CYP46A1	79	-4.80803	1.52428e-06	0.000147311
FAM19A2	79	-4.80803	1.52428e-06	0.000147311
PDE2A	79	-4.80803	1.52428e-06	0.000147311
PAK1	80	-4.7841	1.71751e-06	0.000148615
EGR3	80	-4.7841	1.71751e-06	0.000148615
SRPK2	80	-4.7841	1.71751e-06	0.000148615
HLF	80	-4.7841	1.71751e-06	0.000148615
ELOVL4	80	-4.7841	1.71751e-06	0.000148615
DLG1	80	-4.7841	1.71751e-06	0.000148615
PPP2CA	80	-4.7841	1.71751e-06	0.000148615
LDB1	80	-4.7841	1.71751e-06	0.000148615
RAB6B	80	-4.7841	1.71751e-06	0.000148615
DLAT	80	-4.7841	1.71751e-06	0.000148615
TUBGCP4	80	-4.7841	1.71751e-06	0.000148615
ACSL4	80	-4.7841	1.71751e-06	0.000148615
TPGS2	80	-4.7841	1.71751e-06	0.000148615
NCAM2	80	-4.7841	1.71751e-06	0.000148615
API5	80	-4.7841	1.71751e-06	0.000148615
DOK5	80	-4.7841	1.71751e-06	0.000148615
TMEM203	80	-4.7841	1.71751e-06	0.000148615
XPO7	80	-4.7841	1.71751e-06	0.000148615
KCNV1	81	-4.76018	1.93416e-06	0.000154764
PRR3	81	-4.76018	1.93416e-06	0.000154764
PGM2L1	81	-4.76018	1.93416e-06	0.000154764
PDP1	81	-4.76018	1.93416e-06	0.000154764
HIVEP2	81	-4.76018	1.93416e-06	0.000154764
UBE2V2	81	-4.76018	1.93416e-06	0.000154764
RNF14	81	-4.76018	1.93416e-06	0.000154764
GGCT	81	-4.76018	1.93416e-06	0.000154764
NNT	81	-4.76018	1.93416e-06	0.000154764
ATL2	81	-4.76018	1.93416e-06	0.000154764
ABR	81	-4.76018	1.93416e-06	0.000154764
PHF20L1	81	-4.76018	1.93416e-06	0.000154764
LANCL2	81	-4.76018	1.93416e-06	0.000154764
NHP2	81	-4.76018	1.93416e-06	0.000154764
RAB3C	82	-4.73626	2.17694e-06	0.000162811
NEGR1	82	-4.73626	2.17694e-06	0.000162811
DPP10	82	-4.73626	2.17694e-06	0.000162811
PENK	82	-4.73626	2.17694e-06	0.000162811
FHL2	82	-4.73626	2.17694e-06	0.000162811
HPCAL4	82	-4.73626	2.17694e-06	0.000162811
TADA1	82	-4.73626	2.17694e-06	0.000162811
ZNF804A	82	-4.73626	2.17694e-06	0.000162811
SENP2	82	-4.73626	2.17694e-06	0.000162811
GALNTL5	82	-4.73626	2.17694e-06	0.000162811
MCHR2	82	-4.73626	2.17694e-06	0.000162811
SNAPC5	82	-4.73626	2.17694e-06	0.000162811
LCLAT1	82	-4.73626	2.17694e-06	0.000162811
ATRNL1	83	-4.71234	2.44884e-06	0.000171109
GRIN2A	83	-4.71234	2.44884e-06	0.000171109
MPDZ	83	-4.71234	2.44884e-06	0.000171109
SVOP	83	-4.71234	2.44884e-06	0.000171109
NOL4	83	-4.71234	2.44884e-06	0.000171109
GRIA1	83	-4.71234	2.44884e-06	0.000171109
PSMD7	83	-4.71234	2.44884e-06	0.000171109
ADO	83	-4.71234	2.44884e-06	0.000171109
RTN3	83	-4.71234	2.44884e-06	0.000171109
PPP2R5C	83	-4.71234	2.44884e-06	0.000171109
ARIH1	83	-4.71234	2.44884e-06	0.000171109
ARFGEF1	83	-4.71234	2.44884e-06	0.000171109
POLR3K	83	-4.71234	2.44884e-06	0.000171109
MTF2	83	-4.71234	2.44884e-06	0.000171109
NDRG3	84	-4.68842	2.75319e-06	0.000177384
GUCY1B3	84	-4.68842	2.75319e-06	0.000177384
CCK	84	-4.68842	2.75319e-06	0.000177384
YWHAH	84	-4.68842	2.75319e-06	0.000177384
PRKAR1A	84	-4.68842	2.75319e-06	0.000177384
FZD3	84	-4.68842	2.75319e-06	0.000177384
LDLRAD4	84	-4.68842	2.75319e-06	0.000177384
OGT	84	-4.68842	2.75319e-06	0.000177384
SGIP1	84	-4.68842	2.75319e-06	0.000177384
GHITM	84	-4.68842	2.75319e-06	0.000177384
BTBD11	84	-4.68842	2.75319e-06	0.000177384
CACNB3	84	-4.68842	2.75319e-06	0.000177384
TUBB	84	-4.68842	2.75319e-06	0.000177384
C12orf4	84	-4.68842	2.75319e-06	0.000177384
SHISA9	84	-4.68842	2.75319e-06	0.000177384
PACRGL	84	-4.68842	2.75319e-06	0.000177384
PRMT5	84	-4.68842	2.75319e-06	0.000177384
ZNF41	84	-4.68842	2.75319e-06	0.000177384
DNAJA4	85	-4.6645	3.09365e-06	0.000184171
MEF2C	85	-4.6645	3.09365e-06	0.000184171
PCMT1	85	-4.6645	3.09365e-06	0.000184171
RAP1GDS1	85	-4.6645	3.09365e-06	0.000184171
THY1	85	-4.6645	3.09365e-06	0.000184171
B4GALT6	85	-4.6645	3.09365e-06	0.000184171
INPP4A	85	-4.6645	3.09365e-06	0.000184171
TOMM70A	85	-4.6645	3.09365e-06	0.000184171
KCNJ3	85	-4.6645	3.09365e-06	0.000184171
SLC32A1	85	-4.6645	3.09365e-06	0.000184171
CA4	85	-4.6645	3.09365e-06	0.000184171
MAPK1	85	-4.6645	3.09365e-06	0.000184171
ATF2	85	-4.6645	3.09365e-06	0.000184171
VPS36	85	-4.6645	3.09365e-06	0.000184171
DNAJB9	85	-4.6645	3.09365e-06	0.000184171
EPT1	85	-4.6645	3.09365e-06	0.000184171
C14orf1	85	-4.6645	3.09365e-06	0.000184171
EBI3	475	4.6645	3.09365e-06	0.000184171
OAZ2	85	-4.6645	3.09365e-06	0.000184171
GRIA4	86	-4.64058	3.4743e-06	0.000194391
STYK1	86	-4.64058	3.4743e-06	0.000194391
LRRC7	86	-4.64058	3.4743e-06	0.000194391
NLK	86	-4.64058	3.4743e-06	0.000194391
GABRB2	86	-4.64058	3.4743e-06	0.000194391
UBR3	86	-4.64058	3.4743e-06	0.000194391
CAND1	86	-4.64058	3.4743e-06	0.000194391
FBXO45	86	-4.64058	3.4743e-06	0.000194391
PIP4K2B	86	-4.64058	3.4743e-06	0.000194391
ATP6V0B	86	-4.64058	3.4743e-06	0.000194391
RFWD2	86	-4.64058	3.4743e-06	0.000194391
R3HDM1	86	-4.64058	3.4743e-06	0.000194391
C6orf228	86	-4.64058	3.4743e-06	0.000194391
DYRK2	86	-4.64058	3.4743e-06	0.000194391
YWHAQ	86	-4.64058	3.4743e-06	0.000194391
MOB4	86	-4.64058	3.4743e-06	0.000194391
SYN2	87	-4.61666	3.89963e-06	0.000206542
FGFR1OP2	87	-4.61666	3.89963e-06	0.000206542
GDPD1	87	-4.61666	3.89963e-06	0.000206542
KSR2	87	-4.61666	3.89963e-06	0.000206542
PAK7	87	-4.61666	3.89963e-06	0.000206542
CADM2	87	-4.61666	3.89963e-06	0.000206542
DYNC1LI1	87	-4.61666	3.89963e-06	0.000206542
PNMA1	87	-4.61666	3.89963e-06	0.000206542
CBX3	87	-4.61666	3.89963e-06	0.000206542
CISD2	87	-4.61666	3.89963e-06	0.000206542
DNAJC18	87	-4.61666	3.89963e-06	0.000206542
CAMKV	87	-4.61666	3.89963e-06	0.000206542
EMID2	87	-4.61666	3.89963e-06	0.000206542
LDOC1L	87	-4.61666	3.89963e-06	0.000206542
TSPAN17	87	-4.61666	3.89963e-06	0.000206542
NCALD	88	-4.59274	4.37462e-06	0.000219958
FRRS1L	88	-4.59274	4.37462e-06	0.000219958
TRAPPC6B	88	-4.59274	4.37462e-06	0.000219958
OLFM1	88	-4.59274	4.37462e-06	0.000219958
CHD5	88	-4.59274	4.37462e-06	0.000219958
PLCB1	88	-4.59274	4.37462e-06	0.000219958
EFR3A	88	-4.59274	4.37462e-06	0.000219958
NEDD4L	88	-4.59274	4.37462e-06	0.000219958
SLC25A46	88	-4.59274	4.37462e-06	0.000219958
GNG2	88	-4.59274	4.37462e-06	0.000219958
COPS8	88	-4.59274	4.37462e-06	0.000219958
UFM1	88	-4.59274	4.37462e-06	0.000219958
ABHD14B	472	4.59274	4.37462e-06	0.000219958
YWHAG	88	-4.59274	4.37462e-06	0.000219958
DDRGK1	88	-4.59274	4.37462e-06	0.000219958
GABRA1	89	-4.56882	4.90477e-06	0.000232477
PCP4L1	89	-4.56882	4.90477e-06	0.000232477
HSP90AB1	89	-4.56882	4.90477e-06	0.000232477
C1QTNF4	89	-4.56882	4.90477e-06	0.000232477
ANXA4	471	4.56882	4.90477e-06	0.000232477
PLK2	89	-4.56882	4.90477e-06	0.000232477
ACP1	89	-4.56882	4.90477e-06	0.000232477
KIF3C	89	-4.56882	4.90477e-06	0.000232477
NXPH2	89	-4.56882	4.90477e-06	0.000232477
SERPINI1	89	-4.56882	4.90477e-06	0.000232477
ANK2	89	-4.56882	4.90477e-06	0.000232477
TBL1XR1	89	-4.56882	4.90477e-06	0.000232477
SNAPC3	89	-4.56882	4.90477e-06	0.000232477
MAPRE2	89	-4.56882	4.90477e-06	0.000232477
CDH13	89	-4.56882	4.90477e-06	0.000232477
TMEM38A	89	-4.56882	4.90477e-06	0.000232477
RNF11	89	-4.56882	4.90477e-06	0.000232477
GARS	471	4.56882	4.90477e-06	0.000232477
GABRB3	90	-4.5449	5.49614e-06	0.00025169
PPID	90	-4.5449	5.49614e-06	0.00025169
SYNE1	90	-4.5449	5.49614e-06	0.00025169
KCNN3	470	4.5449	5.49614e-06	0.00025169
ZDHHC21	90	-4.5449	5.49614e-06	0.00025169
GSS	90	-4.5449	5.49614e-06	0.00025169
FRMPD4	90	-4.5449	5.49614e-06	0.00025169
EIF4E2	90	-4.5449	5.49614e-06	0.00025169
BTBD1	90	-4.5449	5.49614e-06	0.00025169
TGFB3	470	4.5449	5.49614e-06	0.00025169
VPS26B	90	-4.5449	5.49614e-06	0.00025169
GABRA5	91	-4.52098	6.15543e-06	0.000267869
ARHGEF9	91	-4.52098	6.15543e-06	0.000267869
FAM131A	91	-4.52098	6.15543e-06	0.000267869
FGF14	91	-4.52098	6.15543e-06	0.000267869
AAK1	91	-4.52098	6.15543e-06	0.000267869
IER5	91	-4.52098	6.15543e-06	0.000267869
ARL8B	91	-4.52098	6.15543e-06	0.000267869
SH3GLB2	91	-4.52098	6.15543e-06	0.000267869
DLG3	91	-4.52098	6.15543e-06	0.000267869
MRPS30	91	-4.52098	6.15543e-06	0.000267869
CX3CL1	91	-4.52098	6.15543e-06	0.000267869
FAM174A	91	-4.52098	6.15543e-06	0.000267869
RALB	91	-4.52098	6.15543e-06	0.000267869
LYPLA1	91	-4.52098	6.15543e-06	0.000267869
DRD1	91	-4.52098	6.15543e-06	0.000267869
ZMAT2	91	-4.52098	6.15543e-06	0.000267869
VAMP7	91	-4.52098	6.15543e-06	0.000267869
SERTM1	92	-4.49706	6.89e-06	0.00028249
FAM73A	92	-4.49706	6.89e-06	0.00028249
FAM19A1	92	-4.49706	6.89e-06	0.00028249
ARG2	92	-4.49706	6.89e-06	0.00028249
LPGAT1	92	-4.49706	6.89e-06	0.00028249
SLC39A10	92	-4.49706	6.89e-06	0.00028249
IDH3A	92	-4.49706	6.89e-06	0.00028249
RBP2	92	-4.49706	6.89e-06	0.00028249
TANC2	92	-4.49706	6.89e-06	0.00028249
SYT13	92	-4.49706	6.89e-06	0.00028249
POLE3	92	-4.49706	6.89e-06	0.00028249
ATP6V0D1	92	-4.49706	6.89e-06	0.00028249
BTF3L4	92	-4.49706	6.89e-06	0.00028249
STAM	92	-4.49706	6.89e-06	0.00028249
ZNF385D	92	-4.49706	6.89e-06	0.00028249
PPIL1	92	-4.49706	6.89e-06	0.00028249
NPTN	92	-4.49706	6.89e-06	0.00028249
ATXN10	92	-4.49706	6.89e-06	0.00028249
BZW2	92	-4.49706	6.89e-06	0.00028249
FASTKD2	92	-4.49706	6.89e-06	0.00028249
MAP1A	92	-4.49706	6.89e-06	0.00028249
EIF5	93	-4.47314	7.708e-06	0.000305915
YIPF5	93	-4.47314	7.708e-06	0.000305915
PIP5K1B	93	-4.47314	7.708e-06	0.000305915
PPP3CA	93	-4.47314	7.708e-06	0.000305915
FAM20B	93	-4.47314	7.708e-06	0.000305915
GPM6A	93	-4.47314	7.708e-06	0.000305915
PLXNB3	467	4.47314	7.708e-06	0.000305915
DCK	93	-4.47314	7.708e-06	0.000305915
BTBD10	93	-4.47314	7.708e-06	0.000305915
TSN	93	-4.47314	7.708e-06	0.000305915
GRM7	93	-4.47314	7.708e-06	0.000305915
C1orf115	93	-4.47314	7.708e-06	0.000305915
OLFM3	94	-4.44922	8.61837e-06	0.000330585
NBEA	94	-4.44922	8.61837e-06	0.000330585
LRRTM4	94	-4.44922	8.61837e-06	0.000330585
PTPRO	94	-4.44922	8.61837e-06	0.000330585
SEC23A	94	-4.44922	8.61837e-06	0.000330585
ATP6V1G2	94	-4.44922	8.61837e-06	0.000330585
RAB40C	94	-4.44922	8.61837e-06	0.000330585
TMED2	94	-4.44922	8.61837e-06	0.000330585
FAM188A	94	-4.44922	8.61837e-06	0.000330585
SLITRK3	94	-4.44922	8.61837e-06	0.000330585
CECR6	94	-4.44922	8.61837e-06	0.000330585
MAD2L1BP	94	-4.44922	8.61837e-06	0.000330585
SPATS2L	94	-4.44922	8.61837e-06	0.000330585
CHRM3	95	-4.4253	9.63097e-06	0.000344562
ENSA	95	-4.4253	9.63097e-06	0.000344562
HMGCR	95	-4.4253	9.63097e-06	0.000344562
FAM49B	95	-4.4253	9.63097e-06	0.000344562
PPM1E	95	-4.4253	9.63097e-06	0.000344562
TUSC3	95	-4.4253	9.63097e-06	0.000344562
CAMSAP2	95	-4.4253	9.63097e-06	0.000344562
MYO5A	95	-4.4253	9.63097e-06	0.000344562
SLC26A4-AS1	95	-4.4253	9.63097e-06	0.000344562
PITPNM3	95	-4.4253	9.63097e-06	0.000344562
CRYZL1	95	-4.4253	9.63097e-06	0.000344562
RARB	95	-4.4253	9.63097e-06	0.000344562
CXADR	95	-4.4253	9.63097e-06	0.000344562
AZI1	95	-4.4253	9.63097e-06	0.000344562
ATP6AP2	95	-4.4253	9.63097e-06	0.000344562
OCIAD1	95	-4.4253	9.63097e-06	0.000344562
KPNA1	95	-4.4253	9.63097e-06	0.000344562
TRAPPC11	95	-4.4253	9.63097e-06	0.000344562
TRIM32	95	-4.4253	9.63097e-06	0.000344562
ECHDC2	465	4.4253	9.63097e-06	0.000344562
CLVS1	95	-4.4253	9.63097e-06	0.000344562
ULK2	95	-4.4253	9.63097e-06	0.000344562
C12orf44	95	-4.4253	9.63097e-06	0.000344562
CA11	95	-4.4253	9.63097e-06	0.000344562
NDUFA10	95	-4.4253	9.63097e-06	0.000344562
TOR1A	95	-4.4253	9.63097e-06	0.000344562
NIPSNAP1	95	-4.4253	9.63097e-06	0.000344562
NONO	95	-4.4253	9.63097e-06	0.000344562
MFSD6	96	-4.40138	1.07566e-05	0.000368873
TRHDE	96	-4.40138	1.07566e-05	0.000368873
FEM1B	96	-4.40138	1.07566e-05	0.000368873
BAI3	96	-4.40138	1.07566e-05	0.000368873
RPL24	96	-4.40138	1.07566e-05	0.000368873
MMD	96	-4.40138	1.07566e-05	0.000368873
TXNL4A	96	-4.40138	1.07566e-05	0.000368873
NDUFAF6	96	-4.40138	1.07566e-05	0.000368873
COPS4	96	-4.40138	1.07566e-05	0.000368873
TBC1D9	96	-4.40138	1.07566e-05	0.000368873
RFK	96	-4.40138	1.07566e-05	0.000368873
PID1	96	-4.40138	1.07566e-05	0.000368873
ASAP1	96	-4.40138	1.07566e-05	0.000368873
CAMSAP1	96	-4.40138	1.07566e-05	0.000368873
GRIN3A	96	-4.40138	1.07566e-05	0.000368873
DOPEY2	96	-4.40138	1.07566e-05	0.000368873
STRAP	96	-4.40138	1.07566e-05	0.000368873
OSBP	96	-4.40138	1.07566e-05	0.000368873
SYNJ1	97	-4.37746	1.20073e-05	0.000391037
KIAA1107	97	-4.37746	1.20073e-05	0.000391037
NUDT21	97	-4.37746	1.20073e-05	0.000391037
HTR2A	97	-4.37746	1.20073e-05	0.000391037
AASDHPPT	97	-4.37746	1.20073e-05	0.000391037
GAP43	97	-4.37746	1.20073e-05	0.000391037
NRBF2	97	-4.37746	1.20073e-05	0.000391037
SLITRK1	97	-4.37746	1.20073e-05	0.000391037
HNRNPA0	97	-4.37746	1.20073e-05	0.000391037
CCDC132	97	-4.37746	1.20073e-05	0.000391037
PSMD8	97	-4.37746	1.20073e-05	0.000391037
CCDC6	97	-4.37746	1.20073e-05	0.000391037
ZNF32	97	-4.37746	1.20073e-05	0.000391037
AMD1	97	-4.37746	1.20073e-05	0.000391037
TYRO3	97	-4.37746	1.20073e-05	0.000391037
CHN1	97	-4.37746	1.20073e-05	0.000391037
SDR16C5	97	-4.37746	1.20073e-05	0.000391037
VPS29	97	-4.37746	1.20073e-05	0.000391037
TMEM200C	97	-4.37746	1.20073e-05	0.000391037
RIC3	97	-4.37746	1.20073e-05	0.000391037
NEK9	463	4.37746	1.20073e-05	0.000391037
NDUFA9	97	-4.37746	1.20073e-05	0.000391037
DALRD3	97	-4.37746	1.20073e-05	0.000391037
NECAB1	98	-4.35354	1.33959e-05	0.000408549
FGF12	98	-4.35354	1.33959e-05	0.000408549
NRXN1	98	-4.35354	1.33959e-05	0.000408549
C1orf162	462	4.35354	1.33959e-05	0.000408549
SCOC	98	-4.35354	1.33959e-05	0.000408549
USP46	98	-4.35354	1.33959e-05	0.000408549
KIAA1377	98	-4.35354	1.33959e-05	0.000408549
MCTS1	98	-4.35354	1.33959e-05	0.000408549
RAN	98	-4.35354	1.33959e-05	0.000408549
HENMT1	98	-4.35354	1.33959e-05	0.000408549
LINC00342	462	4.35354	1.33959e-05	0.000408549
DUSP3	98	-4.35354	1.33959e-05	0.000408549
CUL4B	98	-4.35354	1.33959e-05	0.000408549
ADARB1	98	-4.35354	1.33959e-05	0.000408549
PITPNA	98	-4.35354	1.33959e-05	0.000408549
NAA50	98	-4.35354	1.33959e-05	0.000408549
ROBO2	98	-4.35354	1.33959e-05	0.000408549
PIAS2	98	-4.35354	1.33959e-05	0.000408549
MIF4GD	462	4.35354	1.33959e-05	0.000408549
KIF3B	98	-4.35354	1.33959e-05	0.000408549
CXorf40B	98	-4.35354	1.33959e-05	0.000408549
RHEB	98	-4.35354	1.33959e-05	0.000408549
MMADHC	98	-4.35354	1.33959e-05	0.000408549
PSMD10	98	-4.35354	1.33959e-05	0.000408549
UBE2D1	98	-4.35354	1.33959e-05	0.000408549
TMEM66	98	-4.35354	1.33959e-05	0.000408549
FAM175B	98	-4.35354	1.33959e-05	0.000408549
TNFAIP1	98	-4.35354	1.33959e-05	0.000408549
TMEM104	462	4.35354	1.33959e-05	0.000408549
HSF4	462	4.35354	1.33959e-05	0.000408549
GYS1	462	4.35354	1.33959e-05	0.000408549
VSNL1	99	-4.32961	1.4937e-05	0.000438477
OIP5-AS1	99	-4.32961	1.4937e-05	0.000438477
KCND2	99	-4.32961	1.4937e-05	0.000438477
KIAA1549L	99	-4.32961	1.4937e-05	0.000438477
SCN3B	99	-4.32961	1.4937e-05	0.000438477
FSTL5	99	-4.32961	1.4937e-05	0.000438477
KLF15	461	4.32961	1.4937e-05	0.000438477
UBL5	99	-4.32961	1.4937e-05	0.000438477
CD99L2	99	-4.32961	1.4937e-05	0.000438477
CCDC84	461	4.32961	1.4937e-05	0.000438477
GRSF1	99	-4.32961	1.4937e-05	0.000438477
NRG3	99	-4.32961	1.4937e-05	0.000438477
CCT4	99	-4.32961	1.4937e-05	0.000438477
CXorf40A	99	-4.32961	1.4937e-05	0.000438477
AFF4	461	4.32961	1.4937e-05	0.000438477
FLOT1	99	-4.32961	1.4937e-05	0.000438477
MCHR1	99	-4.32961	1.4937e-05	0.000438477
FAM122A	99	-4.32961	1.4937e-05	0.000438477
DCAF11	99	-4.32961	1.4937e-05	0.000438477
GLS	100	-4.30569	1.66463e-05	0.000473703
STS	100	-4.30569	1.66463e-05	0.000473703
WDR17	100	-4.30569	1.66463e-05	0.000473703
PPP2R2C	100	-4.30569	1.66463e-05	0.000473703
LY86-AS1	100	-4.30569	1.66463e-05	0.000473703
CERS5	100	-4.30569	1.66463e-05	0.000473703
CELF6	100	-4.30569	1.66463e-05	0.000473703
BID	100	-4.30569	1.66463e-05	0.000473703
GTDC1	100	-4.30569	1.66463e-05	0.000473703
SREBF1	460	4.30569	1.66463e-05	0.000473703
BTRC	100	-4.30569	1.66463e-05	0.000473703
C10orf88	100	-4.30569	1.66463e-05	0.000473703
TFCP2	100	-4.30569	1.66463e-05	0.000473703
MORF4L1	100	-4.30569	1.66463e-05	0.000473703
PPP5C	100	-4.30569	1.66463e-05	0.000473703
TMEM214	460	4.30569	1.66463e-05	0.000473703
ATP6V1A	101	-4.28177	1.85409e-05	0.000504469
TMEM178B	101	-4.28177	1.85409e-05	0.000504469
SATB1	101	-4.28177	1.85409e-05	0.000504469
BRWD1	101	-4.28177	1.85409e-05	0.000504469
PKP4	101	-4.28177	1.85409e-05	0.000504469
PPP1R2	101	-4.28177	1.85409e-05	0.000504469
ARL1	101	-4.28177	1.85409e-05	0.000504469
PTPRQ	101	-4.28177	1.85409e-05	0.000504469
AHSA2	459	4.28177	1.85409e-05	0.000504469
SLC2A3	101	-4.28177	1.85409e-05	0.000504469
YTHDF3	101	-4.28177	1.85409e-05	0.000504469
HSPA4	101	-4.28177	1.85409e-05	0.000504469
HMOX2	101	-4.28177	1.85409e-05	0.000504469
FAM115A	101	-4.28177	1.85409e-05	0.000504469
SELT	101	-4.28177	1.85409e-05	0.000504469
PPFIA2	101	-4.28177	1.85409e-05	0.000504469
PPP2R2B	101	-4.28177	1.85409e-05	0.000504469
DST	459	4.28177	1.85409e-05	0.000504469
PARP6	101	-4.28177	1.85409e-05	0.000504469
RBM39	459	4.28177	1.85409e-05	0.000504469
PTPLB	101	-4.28177	1.85409e-05	0.000504469
TMEM126A	101	-4.28177	1.85409e-05	0.000504469
SLC9A1	101	-4.28177	1.85409e-05	0.000504469
TTPAL	101	-4.28177	1.85409e-05	0.000504469
PAFAH1B1	102	-4.25785	2.06399e-05	0.000537975
N4BP2L2	458	4.25785	2.06399e-05	0.000537975
ANO3	102	-4.25785	2.06399e-05	0.000537975
TNFRSF21	102	-4.25785	2.06399e-05	0.000537975
TRIM23	102	-4.25785	2.06399e-05	0.000537975
KLC1	102	-4.25785	2.06399e-05	0.000537975
TRIM36	102	-4.25785	2.06399e-05	0.000537975
PRPS1	102	-4.25785	2.06399e-05	0.000537975
BCAP29	102	-4.25785	2.06399e-05	0.000537975
MPC2	102	-4.25785	2.06399e-05	0.000537975
ZDHHC23	102	-4.25785	2.06399e-05	0.000537975
ATXN7L3B	102	-4.25785	2.06399e-05	0.000537975
LANCL1	102	-4.25785	2.06399e-05	0.000537975
SOCS5	102	-4.25785	2.06399e-05	0.000537975
DNAJA2	102	-4.25785	2.06399e-05	0.000537975
ZNF529	102	-4.25785	2.06399e-05	0.000537975
TAC3	102	-4.25785	2.06399e-05	0.000537975
CDK5	102	-4.25785	2.06399e-05	0.000537975
C11orf73	102	-4.25785	2.06399e-05	0.000537975
MRPS10	102	-4.25785	2.06399e-05	0.000537975
DLC1	102	-4.25785	2.06399e-05	0.000537975
TM9SF2	102	-4.25785	2.06399e-05	0.000537975
VKORC1L1	102	-4.25785	2.06399e-05	0.000537975
PGAM1	102	-4.25785	2.06399e-05	0.000537975
PREPL	103	-4.23393	2.2964e-05	0.000570572
OXR1	103	-4.23393	2.2964e-05	0.000570572
HCN1	103	-4.23393	2.2964e-05	0.000570572
LMO4	103	-4.23393	2.2964e-05	0.000570572
SNAP25	103	-4.23393	2.2964e-05	0.000570572
CACYBP	103	-4.23393	2.2964e-05	0.000570572
VWF	457	4.23393	2.2964e-05	0.000570572
ATP2B1	103	-4.23393	2.2964e-05	0.000570572
TMEM200A	103	-4.23393	2.2964e-05	0.000570572
CAB39	103	-4.23393	2.2964e-05	0.000570572
NRCAM	103	-4.23393	2.2964e-05	0.000570572
TMEM65	103	-4.23393	2.2964e-05	0.000570572
LAPTM4B	103	-4.23393	2.2964e-05	0.000570572
LRP1	103	-4.23393	2.2964e-05	0.000570572
DCUN1D5	103	-4.23393	2.2964e-05	0.000570572
VLDLR	103	-4.23393	2.2964e-05	0.000570572
TENC1	457	4.23393	2.2964e-05	0.000570572
ASTN1	103	-4.23393	2.2964e-05	0.000570572
SCG3	103	-4.23393	2.2964e-05	0.000570572
FBXO34	103	-4.23393	2.2964e-05	0.000570572
HIAT1	103	-4.23393	2.2964e-05	0.000570572
PFKM	103	-4.23393	2.2964e-05	0.000570572
AGK	103	-4.23393	2.2964e-05	0.000570572
ROBO3	457	4.23393	2.2964e-05	0.000570572
VPS53	103	-4.23393	2.2964e-05	0.000570572
BEST1	457	4.23393	2.2964e-05	0.000570572
CHCHD2	103	-4.23393	2.2964e-05	0.000570572
FAM198A	457	4.23393	2.2964e-05	0.000570572
G3BP2	104	-4.21001	2.55357e-05	0.000611993
NTRK2	456	4.21001	2.55357e-05	0.000611993
MAPK9	104	-4.21001	2.55357e-05	0.000611993
CCSAP	104	-4.21001	2.55357e-05	0.000611993
ACOT7	104	-4.21001	2.55357e-05	0.000611993
RPS12	104	-4.21001	2.55357e-05	0.000611993
GNL1	104	-4.21001	2.55357e-05	0.000611993
RHBDD2	104	-4.21001	2.55357e-05	0.000611993
HOPX	104	-4.21001	2.55357e-05	0.000611993
SYT4	104	-4.21001	2.55357e-05	0.000611993
C12orf29	104	-4.21001	2.55357e-05	0.000611993
UQCRFS1	104	-4.21001	2.55357e-05	0.000611993
MDH2	104	-4.21001	2.55357e-05	0.000611993
SKP1	104	-4.21001	2.55357e-05	0.000611993
DCTN3	104	-4.21001	2.55357e-05	0.000611993
ELP2	104	-4.21001	2.55357e-05	0.000611993
FAM5B	104	-4.21001	2.55357e-05	0.000611993
PGRMC2	104	-4.21001	2.55357e-05	0.000611993
RHOF	104	-4.21001	2.55357e-05	0.000611993
SIAH2	104	-4.21001	2.55357e-05	0.000611993
NUS1	104	-4.21001	2.55357e-05	0.000611993
TPCN1	456	4.21001	2.55357e-05	0.000611993
SCAMP1	105	-4.18609	2.83799e-05	0.000660998
GAD1	105	-4.18609	2.83799e-05	0.000660998
KCTD16	105	-4.18609	2.83799e-05	0.000660998
CAP2	105	-4.18609	2.83799e-05	0.000660998
AK5	105	-4.18609	2.83799e-05	0.000660998
REEP1	105	-4.18609	2.83799e-05	0.000660998
AHNAK	455	4.18609	2.83799e-05	0.000660998
BHLHB9	105	-4.18609	2.83799e-05	0.000660998
LAMTOR3	105	-4.18609	2.83799e-05	0.000660998
KCNB1	105	-4.18609	2.83799e-05	0.000660998
SEH1L	105	-4.18609	2.83799e-05	0.000660998
SUMO3	105	-4.18609	2.83799e-05	0.000660998
PLXNB2	455	4.18609	2.83799e-05	0.000660998
PRKCZ	105	-4.18609	2.83799e-05	0.000660998
CHMP5	105	-4.18609	2.83799e-05	0.000660998
PJA1	105	-4.18609	2.83799e-05	0.000660998
EIF2A	105	-4.18609	2.83799e-05	0.000660998
FAM135B	105	-4.18609	2.83799e-05	0.000660998
PDE1A	106	-4.16217	3.15236e-05	0.000703396
NRXN3	106	-4.16217	3.15236e-05	0.000703396
SCAI	106	-4.16217	3.15236e-05	0.000703396
GABRD	106	-4.16217	3.15236e-05	0.000703396
LIN7C	106	-4.16217	3.15236e-05	0.000703396
TMEM160	106	-4.16217	3.15236e-05	0.000703396
TTC33	106	-4.16217	3.15236e-05	0.000703396
TMEM151B	106	-4.16217	3.15236e-05	0.000703396
STMN1	106	-4.16217	3.15236e-05	0.000703396
JPH3	106	-4.16217	3.15236e-05	0.000703396
ANKRD28	454	4.16217	3.15236e-05	0.000703396
PEX11B	106	-4.16217	3.15236e-05	0.000703396
NPHP3	454	4.16217	3.15236e-05	0.000703396
ARMC1	106	-4.16217	3.15236e-05	0.000703396
UBE2T	106	-4.16217	3.15236e-05	0.000703396
KLHL6	106	-4.16217	3.15236e-05	0.000703396
PDHX	106	-4.16217	3.15236e-05	0.000703396
C8orf76	106	-4.16217	3.15236e-05	0.000703396
TM2D2	106	-4.16217	3.15236e-05	0.000703396
ENOPH1	106	-4.16217	3.15236e-05	0.000703396
TNFAIP8L1	106	-4.16217	3.15236e-05	0.000703396
ECE1	454	4.16217	3.15236e-05	0.000703396
RHOG	454	4.16217	3.15236e-05	0.000703396
HCG11	106	-4.16217	3.15236e-05	0.000703396
ADC	106	-4.16217	3.15236e-05	0.000703396
C16orf91	106	-4.16217	3.15236e-05	0.000703396
A2M-AS1	454	4.16217	3.15236e-05	0.000703396
ZNF577	454	4.16217	3.15236e-05	0.000703396
AKT3	107	-4.13825	3.49964e-05	0.000744073
CACNB2	107	-4.13825	3.49964e-05	0.000744073
ZMAT3	107	-4.13825	3.49964e-05	0.000744073
GNB1	107	-4.13825	3.49964e-05	0.000744073
COX11	107	-4.13825	3.49964e-05	0.000744073
LINC00403	107	-4.13825	3.49964e-05	0.000744073
FAHD1	107	-4.13825	3.49964e-05	0.000744073
UQCRC2	107	-4.13825	3.49964e-05	0.000744073
CCNDBP1	107	-4.13825	3.49964e-05	0.000744073
GSKIP	107	-4.13825	3.49964e-05	0.000744073
SERINC3	107	-4.13825	3.49964e-05	0.000744073
TMEM181	107	-4.13825	3.49964e-05	0.000744073
LRRTM1	107	-4.13825	3.49964e-05	0.000744073
TMEM55A	107	-4.13825	3.49964e-05	0.000744073
RAB11FIP2	107	-4.13825	3.49964e-05	0.000744073
SMYD3	107	-4.13825	3.49964e-05	0.000744073
CACNG3	107	-4.13825	3.49964e-05	0.000744073
GLCE	107	-4.13825	3.49964e-05	0.000744073
PDHB	107	-4.13825	3.49964e-05	0.000744073
UBE2E3	107	-4.13825	3.49964e-05	0.000744073
RGS8	107	-4.13825	3.49964e-05	0.000744073
LRSAM1	107	-4.13825	3.49964e-05	0.000744073
MCAT	107	-4.13825	3.49964e-05	0.000744073
NBPF1	453	4.13825	3.49964e-05	0.000744073
LGALSL	107	-4.13825	3.49964e-05	0.000744073
POLB	107	-4.13825	3.49964e-05	0.000744073
C12orf52	107	-4.13825	3.49964e-05	0.000744073
PTHLH	107	-4.13825	3.49964e-05	0.000744073
ATG4B	107	-4.13825	3.49964e-05	0.000744073
ABCF1	107	-4.13825	3.49964e-05	0.000744073
SEC22A	107	-4.13825	3.49964e-05	0.000744073
MYO16	107	-4.13825	3.49964e-05	0.000744073
CTTN	453	4.13825	3.49964e-05	0.000744073
GABRG2	108	-4.11433	3.88305e-05	0.000797124
GLRB	108	-4.11433	3.88305e-05	0.000797124
MAP2	108	-4.11433	3.88305e-05	0.000797124
RHOBTB3	452	4.11433	3.88305e-05	0.000797124
REPS2	108	-4.11433	3.88305e-05	0.000797124
CMAS	108	-4.11433	3.88305e-05	0.000797124
NRP1	108	-4.11433	3.88305e-05	0.000797124
ITGB4	452	4.11433	3.88305e-05	0.000797124
RANGAP1	108	-4.11433	3.88305e-05	0.000797124
C1orf52	108	-4.11433	3.88305e-05	0.000797124
SPIRE1	108	-4.11433	3.88305e-05	0.000797124
HIP1R	452	4.11433	3.88305e-05	0.000797124
RC3H2	108	-4.11433	3.88305e-05	0.000797124
TMEM132B	108	-4.11433	3.88305e-05	0.000797124
ADD2	108	-4.11433	3.88305e-05	0.000797124
MAST3	108	-4.11433	3.88305e-05	0.000797124
C5orf22	108	-4.11433	3.88305e-05	0.000797124
ST6GALNAC3	452	4.11433	3.88305e-05	0.000797124
GTDC2	108	-4.11433	3.88305e-05	0.000797124
SNX14	108	-4.11433	3.88305e-05	0.000797124
CRIP2	108	-4.11433	3.88305e-05	0.000797124
USP10	108	-4.11433	3.88305e-05	0.000797124
ABHD16A	108	-4.11433	3.88305e-05	0.000797124
GLRX3	108	-4.11433	3.88305e-05	0.000797124
PLIN3	452	4.11433	3.88305e-05	0.000797124
VPS35	109	-4.09041	4.30612e-05	0.000853368
GNB5	109	-4.09041	4.30612e-05	0.000853368
SCN8A	109	-4.09041	4.30612e-05	0.000853368
CAPRIN1	109	-4.09041	4.30612e-05	0.000853368
TNFSF13	451	4.09041	4.30612e-05	0.000853368
DLX1	109	-4.09041	4.30612e-05	0.000853368
CDC37L1	109	-4.09041	4.30612e-05	0.000853368
BAIAP2-AS1	109	-4.09041	4.30612e-05	0.000853368
PHKB	109	-4.09041	4.30612e-05	0.000853368
NCKAP1	109	-4.09041	4.30612e-05	0.000853368
PTPLAD1	109	-4.09041	4.30612e-05	0.000853368
ZFAND5	109	-4.09041	4.30612e-05	0.000853368
FAM165B	109	-4.09041	4.30612e-05	0.000853368
PCNP	109	-4.09041	4.30612e-05	0.000853368
SYTL5	109	-4.09041	4.30612e-05	0.000853368
BAG5	109	-4.09041	4.30612e-05	0.000853368
CUL2	109	-4.09041	4.30612e-05	0.000853368
PTPN3	109	-4.09041	4.30612e-05	0.000853368
LINC00672	109	-4.09041	4.30612e-05	0.000853368
CIAPIN1	109	-4.09041	4.30612e-05	0.000853368
DNAJC14	109	-4.09041	4.30612e-05	0.000853368
MAGEH1	109	-4.09041	4.30612e-05	0.000853368
MKRN2	109	-4.09041	4.30612e-05	0.000853368
C17orf51	109	-4.09041	4.30612e-05	0.000853368
MRPS7	109	-4.09041	4.30612e-05	0.000853368
ACOT8	109	-4.09041	4.30612e-05	0.000853368
VIP	110	-4.06649	4.77267e-05	0.000910662
CUX2	110	-4.06649	4.77267e-05	0.000910662
MAP2K4	110	-4.06649	4.77267e-05	0.000910662
CBLN2	110	-4.06649	4.77267e-05	0.000910662
GMPR	450	4.06649	4.77267e-05	0.000910662
GABBR2	110	-4.06649	4.77267e-05	0.000910662
SPIN1	110	-4.06649	4.77267e-05	0.000910662
DPY19L2P2	110	-4.06649	4.77267e-05	0.000910662
PTPN4	110	-4.06649	4.77267e-05	0.000910662
SCN2A	110	-4.06649	4.77267e-05	0.000910662
SUCLA2	110	-4.06649	4.77267e-05	0.000910662
H2AFZ	110	-4.06649	4.77267e-05	0.000910662
ABHD10	110	-4.06649	4.77267e-05	0.000910662
CRYM	110	-4.06649	4.77267e-05	0.000910662
IMPAD1	110	-4.06649	4.77267e-05	0.000910662
PPM1A	110	-4.06649	4.77267e-05	0.000910662
SARS	110	-4.06649	4.77267e-05	0.000910662
STMN3	110	-4.06649	4.77267e-05	0.000910662
CELF5	110	-4.06649	4.77267e-05	0.000910662
MLLT11	110	-4.06649	4.77267e-05	0.000910662
BZW1	110	-4.06649	4.77267e-05	0.000910662
NICN1	110	-4.06649	4.77267e-05	0.000910662
RALGAPB	110	-4.06649	4.77267e-05	0.000910662
MAPKAP1	110	-4.06649	4.77267e-05	0.000910662
LRRC41	110	-4.06649	4.77267e-05	0.000910662
PARK2	110	-4.06649	4.77267e-05	0.000910662
TMEM242	110	-4.06649	4.77267e-05	0.000910662
SORBS3	450	4.06649	4.77267e-05	0.000910662
TMEM48	110	-4.06649	4.77267e-05	0.000910662
TXNIP	449	4.04257	5.28688e-05	0.00097382
KCNIP4	111	-4.04257	5.28688e-05	0.00097382
IGF1	111	-4.04257	5.28688e-05	0.00097382
PGK1	111	-4.04257	5.28688e-05	0.00097382
NECAP1	111	-4.04257	5.28688e-05	0.00097382
ANKRD13C	111	-4.04257	5.28688e-05	0.00097382
MTMR2	111	-4.04257	5.28688e-05	0.00097382
EMC3	111	-4.04257	5.28688e-05	0.00097382
CNOT7	111	-4.04257	5.28688e-05	0.00097382
ORC4	111	-4.04257	5.28688e-05	0.00097382
TRUB1	111	-4.04257	5.28688e-05	0.00097382
KCNA6	111	-4.04257	5.28688e-05	0.00097382
MRPL2	111	-4.04257	5.28688e-05	0.00097382
ABCE1	111	-4.04257	5.28688e-05	0.00097382
MTMR7	111	-4.04257	5.28688e-05	0.00097382
MTR	449	4.04257	5.28688e-05	0.00097382
HMGN4	111	-4.04257	5.28688e-05	0.00097382
PARG	111	-4.04257	5.28688e-05	0.00097382
SGCB	111	-4.04257	5.28688e-05	0.00097382
CIAO1	111	-4.04257	5.28688e-05	0.00097382
NDUFB5	111	-4.04257	5.28688e-05	0.00097382
ARMCX1	111	-4.04257	5.28688e-05	0.00097382
ZNF385A	449	4.04257	5.28688e-05	0.00097382
SEMA4F	111	-4.04257	5.28688e-05	0.00097382
PIGC	111	-4.04257	5.28688e-05	0.00097382
PITPNB	111	-4.04257	5.28688e-05	0.00097382
BTK	449	4.04257	5.28688e-05	0.00097382
RRN3P1	111	-4.04257	5.28688e-05	0.00097382
TPD52	112	-4.01865	5.8533e-05	0.00104329
GOT1	112	-4.01865	5.8533e-05	0.00104329
DLGAP1	112	-4.01865	5.8533e-05	0.00104329
UCHL5	112	-4.01865	5.8533e-05	0.00104329
TAX1BP1	112	-4.01865	5.8533e-05	0.00104329
ADAM28	448	4.01865	5.8533e-05	0.00104329
RASGEF1A	112	-4.01865	5.8533e-05	0.00104329
BECN1	112	-4.01865	5.8533e-05	0.00104329
MED6	112	-4.01865	5.8533e-05	0.00104329
COX5A	112	-4.01865	5.8533e-05	0.00104329
NME7	112	-4.01865	5.8533e-05	0.00104329
CELF1	112	-4.01865	5.8533e-05	0.00104329
ARF3	112	-4.01865	5.8533e-05	0.00104329
RND1	112	-4.01865	5.8533e-05	0.00104329
TUSC2	112	-4.01865	5.8533e-05	0.00104329
CRIP1	112	-4.01865	5.8533e-05	0.00104329
GRIK1	112	-4.01865	5.8533e-05	0.00104329
KLHDC3	112	-4.01865	5.8533e-05	0.00104329
PUM2	112	-4.01865	5.8533e-05	0.00104329
TRMT10C	112	-4.01865	5.8533e-05	0.00104329
COL21A1	448	4.01865	5.8533e-05	0.00104329
DGKI	112	-4.01865	5.8533e-05	0.00104329
B3GALT6	112	-4.01865	5.8533e-05	0.00104329
ANKRD50	112	-4.01865	5.8533e-05	0.00104329
ATXN2L	448	4.01865	5.8533e-05	0.00104329
STK36	448	4.01865	5.8533e-05	0.00104329
FOXP1-IT1	448	4.01865	5.8533e-05	0.00104329
CAPS	113	-3.99473	6.47687e-05	0.00110799
ITGB1BP1	113	-3.99473	6.47687e-05	0.00110799
WSB1	447	3.99473	6.47687e-05	0.00110799
MAP4	113	-3.99473	6.47687e-05	0.00110799
BTBD3	113	-3.99473	6.47687e-05	0.00110799
NRP2	113	-3.99473	6.47687e-05	0.00110799
MBNL2	113	-3.99473	6.47687e-05	0.00110799
KCNAB1	113	-3.99473	6.47687e-05	0.00110799
CACNA2D1	113	-3.99473	6.47687e-05	0.00110799
INPP5A	113	-3.99473	6.47687e-05	0.00110799
VAPA	113	-3.99473	6.47687e-05	0.00110799
PTGR1	113	-3.99473	6.47687e-05	0.00110799
AP2M1	113	-3.99473	6.47687e-05	0.00110799
STARD4	113	-3.99473	6.47687e-05	0.00110799
HDAC7	113	-3.99473	6.47687e-05	0.00110799
SC5DL	113	-3.99473	6.47687e-05	0.00110799
DENR	113	-3.99473	6.47687e-05	0.00110799
PGRMC1	113	-3.99473	6.47687e-05	0.00110799
SLC25A14	113	-3.99473	6.47687e-05	0.00110799
ALG2	447	3.99473	6.47687e-05	0.00110799
THOC7	113	-3.99473	6.47687e-05	0.00110799
METTL21A	113	-3.99473	6.47687e-05	0.00110799
TMED3	113	-3.99473	6.47687e-05	0.00110799
PRDX6	113	-3.99473	6.47687e-05	0.00110799
KRAS	113	-3.99473	6.47687e-05	0.00110799
CSNK1G3	113	-3.99473	6.47687e-05	0.00110799
C10orf2	113	-3.99473	6.47687e-05	0.00110799
STX6	113	-3.99473	6.47687e-05	0.00110799
RBM18	113	-3.99473	6.47687e-05	0.00110799
PHF23	113	-3.99473	6.47687e-05	0.00110799
MCOLN1	113	-3.99473	6.47687e-05	0.00110799
SMUG1	113	-3.99473	6.47687e-05	0.00110799
MFAP1	113	-3.99473	6.47687e-05	0.00110799
CDIPT	113	-3.99473	6.47687e-05	0.00110799
SNRPN	447	3.99473	6.47687e-05	0.00110799
NMNAT2	114	-3.97081	7.16296e-05	0.00119782
PTBP2	114	-3.97081	7.16296e-05	0.00119782
GPR137C	114	-3.97081	7.16296e-05	0.00119782
GDAP1	114	-3.97081	7.16296e-05	0.00119782
ARMCX4	114	-3.97081	7.16296e-05	0.00119782
KIAA1715	114	-3.97081	7.16296e-05	0.00119782
RTCA	114	-3.97081	7.16296e-05	0.00119782
RBFOX2	114	-3.97081	7.16296e-05	0.00119782
IPO5	114	-3.97081	7.16296e-05	0.00119782
OPCML	114	-3.97081	7.16296e-05	0.00119782
RANBP2	114	-3.97081	7.16296e-05	0.00119782
ATP5G3	114	-3.97081	7.16296e-05	0.00119782
C16orf87	114	-3.97081	7.16296e-05	0.00119782
HSBP1	114	-3.97081	7.16296e-05	0.00119782
TPI1	114	-3.97081	7.16296e-05	0.00119782
NUPL2	114	-3.97081	7.16296e-05	0.00119782
TTC18	446	3.97081	7.16296e-05	0.00119782
UBB	114	-3.97081	7.16296e-05	0.00119782
ZNF134	114	-3.97081	7.16296e-05	0.00119782
DCTPP1	114	-3.97081	7.16296e-05	0.00119782
LINC00507	115	-3.94689	7.91741e-05	0.00128221
KIFAP3	115	-3.94689	7.91741e-05	0.00128221
SNCA	115	-3.94689	7.91741e-05	0.00128221
PEG10	115	-3.94689	7.91741e-05	0.00128221
TUBA4A	115	-3.94689	7.91741e-05	0.00128221
RNF175	115	-3.94689	7.91741e-05	0.00128221
MRPS23	115	-3.94689	7.91741e-05	0.00128221
NAA30	115	-3.94689	7.91741e-05	0.00128221
EID2	115	-3.94689	7.91741e-05	0.00128221
UQCRB	115	-3.94689	7.91741e-05	0.00128221
SNAP91	115	-3.94689	7.91741e-05	0.00128221
MAPK8	115	-3.94689	7.91741e-05	0.00128221
CDS1	115	-3.94689	7.91741e-05	0.00128221
WWC3	445	3.94689	7.91741e-05	0.00128221
RAB15	115	-3.94689	7.91741e-05	0.00128221
POMP	115	-3.94689	7.91741e-05	0.00128221
ACTR3	115	-3.94689	7.91741e-05	0.00128221
FAM102B	115	-3.94689	7.91741e-05	0.00128221
ABI2	115	-3.94689	7.91741e-05	0.00128221
GPIHBP1	445	3.94689	7.91741e-05	0.00128221
NGRN	115	-3.94689	7.91741e-05	0.00128221
CLTC	115	-3.94689	7.91741e-05	0.00128221
NDUFA4	115	-3.94689	7.91741e-05	0.00128221
LRRC59	115	-3.94689	7.91741e-05	0.00128221
WHSC1	115	-3.94689	7.91741e-05	0.00128221
ASMTL-AS1	445	3.94689	7.91741e-05	0.00128221
MRPS11	115	-3.94689	7.91741e-05	0.00128221
AAED1	445	3.94689	7.91741e-05	0.00128221
TMPO-AS1	445	3.94689	7.91741e-05	0.00128221
C2orf80	116	-3.92297	8.74655e-05	0.00136309
FAM107A	444	3.92297	8.74655e-05	0.00136309
NSF	116	-3.92297	8.74655e-05	0.00136309
ST7	116	-3.92297	8.74655e-05	0.00136309
TSC22D2	116	-3.92297	8.74655e-05	0.00136309
ADD3	444	3.92297	8.74655e-05	0.00136309
ADRB1	116	-3.92297	8.74655e-05	0.00136309
SUSD4	116	-3.92297	8.74655e-05	0.00136309
CCKBR	116	-3.92297	8.74655e-05	0.00136309
TM2D3	116	-3.92297	8.74655e-05	0.00136309
LRRC47	116	-3.92297	8.74655e-05	0.00136309
ARPC5	116	-3.92297	8.74655e-05	0.00136309
ZMAT4	116	-3.92297	8.74655e-05	0.00136309
TBC1D7	116	-3.92297	8.74655e-05	0.00136309
DNAJC6	116	-3.92297	8.74655e-05	0.00136309
RAD51C	116	-3.92297	8.74655e-05	0.00136309
LMBRD2	116	-3.92297	8.74655e-05	0.00136309
LHX6	116	-3.92297	8.74655e-05	0.00136309
PSMC3	116	-3.92297	8.74655e-05	0.00136309
FKBP1B	116	-3.92297	8.74655e-05	0.00136309
PSPC1	116	-3.92297	8.74655e-05	0.00136309
NPIP	444	3.92297	8.74655e-05	0.00136309
PPP2R5D	116	-3.92297	8.74655e-05	0.00136309
ABI1	116	-3.92297	8.74655e-05	0.00136309
SNRK	116	-3.92297	8.74655e-05	0.00136309
APEH	116	-3.92297	8.74655e-05	0.00136309
PTCD2	116	-3.92297	8.74655e-05	0.00136309
GRM2	116	-3.92297	8.74655e-05	0.00136309
TMEM9B	116	-3.92297	8.74655e-05	0.00136309
POLR3F	116	-3.92297	8.74655e-05	0.00136309
VOPP1	116	-3.92297	8.74655e-05	0.00136309
RIMKLA	116	-3.92297	8.74655e-05	0.00136309
KLF8	116	-3.92297	8.74655e-05	0.00136309
LAS1L	444	3.92297	8.74655e-05	0.00136309
EMC9	116	-3.92297	8.74655e-05	0.00136309
AIFM1	116	-3.92297	8.74655e-05	0.00136309
HLA-DPA1	443	3.89905	9.65726e-05	0.00145181
DCLK1	117	-3.89905	9.65726e-05	0.00145181
ZNF385B	117	-3.89905	9.65726e-05	0.00145181
VPS13C	443	3.89905	9.65726e-05	0.00145181
CCDC136	117	-3.89905	9.65726e-05	0.00145181
KLF10	117	-3.89905	9.65726e-05	0.00145181
PLEKHB1	443	3.89905	9.65726e-05	0.00145181
CLEC2B	443	3.89905	9.65726e-05	0.00145181
MOAP1	117	-3.89905	9.65726e-05	0.00145181
DNAJB4	117	-3.89905	9.65726e-05	0.00145181
FARSA	117	-3.89905	9.65726e-05	0.00145181
SGPP1	117	-3.89905	9.65726e-05	0.00145181
CHM	117	-3.89905	9.65726e-05	0.00145181
DLG2	117	-3.89905	9.65726e-05	0.00145181
UBA5	117	-3.89905	9.65726e-05	0.00145181
TAF11	117	-3.89905	9.65726e-05	0.00145181
ACTR1A	117	-3.89905	9.65726e-05	0.00145181
ATP11C	443	3.89905	9.65726e-05	0.00145181
MB21D2	117	-3.89905	9.65726e-05	0.00145181
GDA	117	-3.89905	9.65726e-05	0.00145181
EFEMP2	443	3.89905	9.65726e-05	0.00145181
PINK1	117	-3.89905	9.65726e-05	0.00145181
MRPS17	117	-3.89905	9.65726e-05	0.00145181
LSM4	117	-3.89905	9.65726e-05	0.00145181
EPB41L4B	117	-3.89905	9.65726e-05	0.00145181
ARFRP1	117	-3.89905	9.65726e-05	0.00145181
LINGO2	117	-3.89905	9.65726e-05	0.00145181
GAPDH	117	-3.89905	9.65726e-05	0.00145181
SLC10A4	117	-3.89905	9.65726e-05	0.00145181
RUSC1	117	-3.89905	9.65726e-05	0.00145181
UQCR10	117	-3.89905	9.65726e-05	0.00145181
POU2F2	443	3.89905	9.65726e-05	0.00145181
UBC	117	-3.89905	9.65726e-05	0.00145181
YAF2	117	-3.89905	9.65726e-05	0.00145181
RHBDF1	443	3.89905	9.65726e-05	0.00145181
FBXO9	118	-3.87512	0.00010657	0.00155498
C3orf80	118	-3.87512	0.00010657	0.00155498
PLEKHB2	118	-3.87512	0.00010657	0.00155498
NRSN1	118	-3.87512	0.00010657	0.00155498
KRT222	118	-3.87512	0.00010657	0.00155498
THRB	118	-3.87512	0.00010657	0.00155498
ITPKA	118	-3.87512	0.00010657	0.00155498
MAP2K1	118	-3.87512	0.00010657	0.00155498
PCSK2	118	-3.87512	0.00010657	0.00155498
AP1S1	118	-3.87512	0.00010657	0.00155498
MGEA5	442	3.87512	0.00010657	0.00155498
ARL6IP5	118	-3.87512	0.00010657	0.00155498
FXYD5	442	3.87512	0.00010657	0.00155498
KIAA0317	118	-3.87512	0.00010657	0.00155498
IFNGR1	442	3.87512	0.00010657	0.00155498
SYNGR3	118	-3.87512	0.00010657	0.00155498
NDUFAF5	118	-3.87512	0.00010657	0.00155498
EPS15	118	-3.87512	0.00010657	0.00155498
PRPF18	118	-3.87512	0.00010657	0.00155498
PLD3	118	-3.87512	0.00010657	0.00155498
TM9SF4	118	-3.87512	0.00010657	0.00155498
IFT57	118	-3.87512	0.00010657	0.00155498
COL6A1	442	3.87512	0.00010657	0.00155498
PTPRA	118	-3.87512	0.00010657	0.00155498
NEO1	442	3.87512	0.00010657	0.00155498
NDUFS2	118	-3.87512	0.00010657	0.00155498
RPUSD3	118	-3.87512	0.00010657	0.00155498
DCX	118	-3.87512	0.00010657	0.00155498
RNASEH2B	118	-3.87512	0.00010657	0.00155498
BLMH	118	-3.87512	0.00010657	0.00155498
HBB	441	3.8512	0.000117538	0.00167239
CP	441	3.8512	0.000117538	0.00167239
ADCY1	119	-3.8512	0.000117538	0.00167239
C1orf173	119	-3.8512	0.000117538	0.00167239
EFHD1	441	3.8512	0.000117538	0.00167239
TCEAL7	119	-3.8512	0.000117538	0.00167239
SLC35B4	119	-3.8512	0.000117538	0.00167239
ENTPD3	119	-3.8512	0.000117538	0.00167239
FBXW11	119	-3.8512	0.000117538	0.00167239
ATP2A2	119	-3.8512	0.000117538	0.00167239
PTPRN	119	-3.8512	0.000117538	0.00167239
ZNHIT3	119	-3.8512	0.000117538	0.00167239
PIP4K2C	119	-3.8512	0.000117538	0.00167239
BAIAP2	119	-3.8512	0.000117538	0.00167239
LRP11	119	-3.8512	0.000117538	0.00167239
LINC00621	119	-3.8512	0.000117538	0.00167239
FNBP4	441	3.8512	0.000117538	0.00167239
C10orf35	119	-3.8512	0.000117538	0.00167239
NFYC	119	-3.8512	0.000117538	0.00167239
C12orf23	119	-3.8512	0.000117538	0.00167239
EHBP1	119	-3.8512	0.000117538	0.00167239
GRAMD4	119	-3.8512	0.000117538	0.00167239
APTX	119	-3.8512	0.000117538	0.00167239
FBXL2	119	-3.8512	0.000117538	0.00167239
CRMP1	119	-3.8512	0.000117538	0.00167239
KLKB1	441	3.8512	0.000117538	0.00167239
PTPN5	120	-3.82728	0.000129565	0.00178879
LMTK2	120	-3.82728	0.000129565	0.00178879
WASF2	440	3.82728	0.000129565	0.00178879
PPP1R1B	440	3.82728	0.000129565	0.00178879
EPHA5	120	-3.82728	0.000129565	0.00178879
KCNC1	120	-3.82728	0.000129565	0.00178879
MARK1	120	-3.82728	0.000129565	0.00178879
FAM5C	120	-3.82728	0.000129565	0.00178879
MYO1B	120	-3.82728	0.000129565	0.00178879
MRPL28	120	-3.82728	0.000129565	0.00178879
ANKRD34C	120	-3.82728	0.000129565	0.00178879
NSUN6	440	3.82728	0.000129565	0.00178879
PTPRN2	120	-3.82728	0.000129565	0.00178879
AACS	120	-3.82728	0.000129565	0.00178879
GPR85	120	-3.82728	0.000129565	0.00178879
C12orf5	120	-3.82728	0.000129565	0.00178879
UBE2N	120	-3.82728	0.000129565	0.00178879
TMEM185A	120	-3.82728	0.000129565	0.00178879
NDUFA11	120	-3.82728	0.000129565	0.00178879
ZNF542	120	-3.82728	0.000129565	0.00178879
COL12A1	440	3.82728	0.000129565	0.00178879
FGR	440	3.82728	0.000129565	0.00178879
MED19	120	-3.82728	0.000129565	0.00178879
RWDD1	120	-3.82728	0.000129565	0.00178879
DDX10	120	-3.82728	0.000129565	0.00178879
DEGS1	120	-3.82728	0.000129565	0.00178879
NUDCD1	120	-3.82728	0.000129565	0.00178879
GPSM3	440	3.82728	0.000129565	0.00178879
RNF112	120	-3.82728	0.000129565	0.00178879
SNUPN	120	-3.82728	0.000129565	0.00178879
ATOH7	120	-3.82728	0.000129565	0.00178879
WEE1	440	3.82728	0.000129565	0.00178879
FTX	439	3.80336	0.000142745	0.00192958
TNS1	439	3.80336	0.000142745	0.00192958
ZYG11B	121	-3.80336	0.000142745	0.00192958
RBFOX1	121	-3.80336	0.000142745	0.00192958
NKTR	439	3.80336	0.000142745	0.00192958
LRRC73	121	-3.80336	0.000142745	0.00192958
MKKS	121	-3.80336	0.000142745	0.00192958
KCNK3	121	-3.80336	0.000142745	0.00192958
ACAT2	121	-3.80336	0.000142745	0.00192958
B9D1	121	-3.80336	0.000142745	0.00192958
KCNQ2	121	-3.80336	0.000142745	0.00192958
FAM92A1	121	-3.80336	0.000142745	0.00192958
HINT1	121	-3.80336	0.000142745	0.00192958
LRRC57	121	-3.80336	0.000142745	0.00192958
DIP2C	121	-3.80336	0.000142745	0.00192958
NDUFS4	121	-3.80336	0.000142745	0.00192958
SYNGR1	121	-3.80336	0.000142745	0.00192958
PPP6C	121	-3.80336	0.000142745	0.00192958
ARMCX2	121	-3.80336	0.000142745	0.00192958
AASS	439	3.80336	0.000142745	0.00192958
PRSS27	439	3.80336	0.000142745	0.00192958
CXorf69	439	3.80336	0.000142745	0.00192958
TRPT1	439	3.80336	0.000142745	0.00192958
PCDH8	122	-3.77944	0.00015718	0.00204128
TESPA1	122	-3.77944	0.00015718	0.00204128
RASEF	438	3.77944	0.00015718	0.00204128
EPHX4	122	-3.77944	0.00015718	0.00204128
TOMM20	122	-3.77944	0.00015718	0.00204128
SESN3	122	-3.77944	0.00015718	0.00204128
FAM3C	122	-3.77944	0.00015718	0.00204128
NKIRAS1	122	-3.77944	0.00015718	0.00204128
RCHY1	122	-3.77944	0.00015718	0.00204128
DNAJC27	122	-3.77944	0.00015718	0.00204128
KIAA1468	122	-3.77944	0.00015718	0.00204128
LINGO1	122	-3.77944	0.00015718	0.00204128
ARHGEF37	438	3.77944	0.00015718	0.00204128
PPP1R7	122	-3.77944	0.00015718	0.00204128
LRRTM2	122	-3.77944	0.00015718	0.00204128
HDGFRP3	122	-3.77944	0.00015718	0.00204128
DLD	122	-3.77944	0.00015718	0.00204128
DNAJC12	122	-3.77944	0.00015718	0.00204128
ADAMTS3	122	-3.77944	0.00015718	0.00204128
ATP5B	122	-3.77944	0.00015718	0.00204128
COPS3	122	-3.77944	0.00015718	0.00204128
C5orf30	122	-3.77944	0.00015718	0.00204128
LGI4	438	3.77944	0.00015718	0.00204128
DNAJC21	122	-3.77944	0.00015718	0.00204128
RNFT2	122	-3.77944	0.00015718	0.00204128
MED31	122	-3.77944	0.00015718	0.00204128
GRPEL2	122	-3.77944	0.00015718	0.00204128
PLXDC1	122	-3.77944	0.00015718	0.00204128
WASF1	122	-3.77944	0.00015718	0.00204128
COPZ1	122	-3.77944	0.00015718	0.00204128
PXN	438	3.77944	0.00015718	0.00204128
SASH3	438	3.77944	0.00015718	0.00204128
KHNYN	438	3.77944	0.00015718	0.00204128
METTL13	122	-3.77944	0.00015718	0.00204128
HSD17B14	438	3.77944	0.00015718	0.00204128
CTDSP1	438	3.77944	0.00015718	0.00204128
TOMM22	122	-3.77944	0.00015718	0.00204128
POP4	122	-3.77944	0.00015718	0.00204128
MTMR11	438	3.77944	0.00015718	0.00204128
CDC5L	122	-3.77944	0.00015718	0.00204128
ORAI3	438	3.77944	0.00015718	0.00204128
DDX26B	438	3.77944	0.00015718	0.00204128
FRG1B	438	3.77944	0.00015718	0.00204128
SIAH3	122	-3.77944	0.00015718	0.00204128
ABHD15	438	3.77944	0.00015718	0.00204128
DDIT4	437	3.75552	0.00017298	0.00218917
SCN2B	123	-3.75552	0.00017298	0.00218917
ITPR1	123	-3.75552	0.00017298	0.00218917
CLK1	437	3.75552	0.00017298	0.00218917
CXCL14	123	-3.75552	0.00017298	0.00218917
PHYHD1	437	3.75552	0.00017298	0.00218917
CYB5B	123	-3.75552	0.00017298	0.00218917
BRI3BP	123	-3.75552	0.00017298	0.00218917
YPEL5	123	-3.75552	0.00017298	0.00218917
C1orf216	123	-3.75552	0.00017298	0.00218917
GNA12	437	3.75552	0.00017298	0.00218917
LEPROTL1	123	-3.75552	0.00017298	0.00218917
TRA2A	437	3.75552	0.00017298	0.00218917
TMEM70	123	-3.75552	0.00017298	0.00218917
FAM179B	123	-3.75552	0.00017298	0.00218917
LINC00086	123	-3.75552	0.00017298	0.00218917
ATP6V1D	123	-3.75552	0.00017298	0.00218917
NDUFA5	123	-3.75552	0.00017298	0.00218917
KIAA1211	123	-3.75552	0.00017298	0.00218917
CACNA1G	123	-3.75552	0.00017298	0.00218917
FAM114A1	437	3.75552	0.00017298	0.00218917
CMC1	123	-3.75552	0.00017298	0.00218917
CNTNAP5	123	-3.75552	0.00017298	0.00218917
FOPNL	123	-3.75552	0.00017298	0.00218917
TSSC1	123	-3.75552	0.00017298	0.00218917
KIRREL3	123	-3.75552	0.00017298	0.00218917
B4GALT3	123	-3.75552	0.00017298	0.00218917
DTX4	123	-3.75552	0.00017298	0.00218917
KCNT1	123	-3.75552	0.00017298	0.00218917
SUGT1P3	123	-3.75552	0.00017298	0.00218917
ST6GALNAC5	124	-3.7316	0.000190266	0.00234415
RILP	124	-3.7316	0.000190266	0.00234415
FGF9	124	-3.7316	0.000190266	0.00234415
RASA1	124	-3.7316	0.000190266	0.00234415
STRIP2	124	-3.7316	0.000190266	0.00234415
PPM1H	124	-3.7316	0.000190266	0.00234415
GGH	124	-3.7316	0.000190266	0.00234415
C6orf106	124	-3.7316	0.000190266	0.00234415
PRSS3	124	-3.7316	0.000190266	0.00234415
AP2S1	124	-3.7316	0.000190266	0.00234415
IDH3B	124	-3.7316	0.000190266	0.00234415
CRKL	124	-3.7316	0.000190266	0.00234415
DR1	124	-3.7316	0.000190266	0.00234415
CYLD	124	-3.7316	0.000190266	0.00234415
CHCHD6	124	-3.7316	0.000190266	0.00234415
PTCD3	436	3.7316	0.000190266	0.00234415
KCNC2	124	-3.7316	0.000190266	0.00234415
TSPAN3	124	-3.7316	0.000190266	0.00234415
CMTM4	124	-3.7316	0.000190266	0.00234415
EAF1	124	-3.7316	0.000190266	0.00234415
RQCD1	124	-3.7316	0.000190266	0.00234415
ELFN2	124	-3.7316	0.000190266	0.00234415
VTI1B	124	-3.7316	0.000190266	0.00234415
STOML2	124	-3.7316	0.000190266	0.00234415
SLC35B1	124	-3.7316	0.000190266	0.00234415
TRAPPC3	124	-3.7316	0.000190266	0.00234415
C9orf123	124	-3.7316	0.000190266	0.00234415
FOXG1	124	-3.7316	0.000190266	0.00234415
TMEM68	124	-3.7316	0.000190266	0.00234415
WSCD2	124	-3.7316	0.000190266	0.00234415
PRSS53	436	3.7316	0.000190266	0.00234415
SEC31B	436	3.7316	0.000190266	0.00234415
CYCS	125	-3.70768	0.000209166	0.00250443
RHOU	435	3.70768	0.000209166	0.00250443
GSN	435	3.70768	0.000209166	0.00250443
GMFB	125	-3.70768	0.000209166	0.00250443
NRN1	125	-3.70768	0.000209166	0.00250443
SPRED1	125	-3.70768	0.000209166	0.00250443
SHANK2	125	-3.70768	0.000209166	0.00250443
DNM1L	125	-3.70768	0.000209166	0.00250443
RAB33A	125	-3.70768	0.000209166	0.00250443
RAB14	125	-3.70768	0.000209166	0.00250443
C1QBP	125	-3.70768	0.000209166	0.00250443
AKTIP	125	-3.70768	0.000209166	0.00250443
SNN	125	-3.70768	0.000209166	0.00250443
COPS5	125	-3.70768	0.000209166	0.00250443
LINC00473	125	-3.70768	0.000209166	0.00250443
ATP5A1	125	-3.70768	0.000209166	0.00250443
MRPL1	125	-3.70768	0.000209166	0.00250443
CALU	125	-3.70768	0.000209166	0.00250443
RFTN1	125	-3.70768	0.000209166	0.00250443
RHEBL1	125	-3.70768	0.000209166	0.00250443
MRPS27	125	-3.70768	0.000209166	0.00250443
GEMIN2	125	-3.70768	0.000209166	0.00250443
HTR5A	125	-3.70768	0.000209166	0.00250443
HSD11B1L	125	-3.70768	0.000209166	0.00250443
SEC61G	125	-3.70768	0.000209166	0.00250443
RAB18	125	-3.70768	0.000209166	0.00250443
MRPL50	125	-3.70768	0.000209166	0.00250443
FAM219B	125	-3.70768	0.000209166	0.00250443
GPR176	125	-3.70768	0.000209166	0.00250443
IRAK3	435	3.70768	0.000209166	0.00250443
RGS14	125	-3.70768	0.000209166	0.00250443
APOBEC3C	435	3.70768	0.000209166	0.00250443
ASH2L	125	-3.70768	0.000209166	0.00250443
XPC	435	3.70768	0.000209166	0.00250443
RRP36	125	-3.70768	0.000209166	0.00250443
RBP4	126	-3.68376	0.000229818	0.00268687
RAB39B	126	-3.68376	0.000229818	0.00268687
NFIA	434	3.68376	0.000229818	0.00268687
HSPA12A	126	-3.68376	0.000229818	0.00268687
RAB27B	126	-3.68376	0.000229818	0.00268687
DENND4C	434	3.68376	0.000229818	0.00268687
GRM3	126	-3.68376	0.000229818	0.00268687
CCDC34	126	-3.68376	0.000229818	0.00268687
AGGF1	126	-3.68376	0.000229818	0.00268687
ZNF91	126	-3.68376	0.000229818	0.00268687
ZNRF1	126	-3.68376	0.000229818	0.00268687
ROCK2	126	-3.68376	0.000229818	0.00268687
USP33	126	-3.68376	0.000229818	0.00268687
CKAP5	126	-3.68376	0.000229818	0.00268687
FBXO3	126	-3.68376	0.000229818	0.00268687
SLC2A4RG	434	3.68376	0.000229818	0.00268687
DNAL1	126	-3.68376	0.000229818	0.00268687
COPS2	126	-3.68376	0.000229818	0.00268687
RAB5A	126	-3.68376	0.000229818	0.00268687
HSDL1	126	-3.68376	0.000229818	0.00268687
ITSN2	434	3.68376	0.000229818	0.00268687
HSPD1	126	-3.68376	0.000229818	0.00268687
ERF	126	-3.68376	0.000229818	0.00268687
COA6	126	-3.68376	0.000229818	0.00268687
TBKBP1	434	3.68376	0.000229818	0.00268687
APOA1BP	126	-3.68376	0.000229818	0.00268687
SIRT3	126	-3.68376	0.000229818	0.00268687
PDE6D	126	-3.68376	0.000229818	0.00268687
TRMT12	126	-3.68376	0.000229818	0.00268687
ASTE1	434	3.68376	0.000229818	0.00268687
SCG2	127	-3.65984	0.000252373	0.00288041
S100A10	433	3.65984	0.000252373	0.00288041
GABARAPL1	127	-3.65984	0.000252373	0.00288041
NAPG	127	-3.65984	0.000252373	0.00288041
PSMC6	127	-3.65984	0.000252373	0.00288041
ARNTL2	127	-3.65984	0.000252373	0.00288041
UBE2S	127	-3.65984	0.000252373	0.00288041
ATP9A	127	-3.65984	0.000252373	0.00288041
CSTF3	127	-3.65984	0.000252373	0.00288041
CUL5	127	-3.65984	0.000252373	0.00288041
TMEM9	127	-3.65984	0.000252373	0.00288041
ACTR10	127	-3.65984	0.000252373	0.00288041
CDH9	127	-3.65984	0.000252373	0.00288041
TBC1D8	433	3.65984	0.000252373	0.00288041
LCP1	433	3.65984	0.000252373	0.00288041
MEF2D	127	-3.65984	0.000252373	0.00288041
AKAP10	433	3.65984	0.000252373	0.00288041
EI24	127	-3.65984	0.000252373	0.00288041
SRPRB	127	-3.65984	0.000252373	0.00288041
GPATCH2L	433	3.65984	0.000252373	0.00288041
SHROOM3	127	-3.65984	0.000252373	0.00288041
NPY5R	127	-3.65984	0.000252373	0.00288041
RPP14	127	-3.65984	0.000252373	0.00288041
RHNO1	127	-3.65984	0.000252373	0.00288041
GOSR2	127	-3.65984	0.000252373	0.00288041
HTR7P1	127	-3.65984	0.000252373	0.00288041
CPPED1	433	3.65984	0.000252373	0.00288041
DNAAF1	433	3.65984	0.000252373	0.00288041
ENPP1	433	3.65984	0.000252373	0.00288041
BEND3	433	3.65984	0.000252373	0.00288041
ZNF675	127	-3.65984	0.000252373	0.00288041
PAPSS2	432	3.63592	0.000276991	0.00308567
TMEM30A	128	-3.63592	0.000276991	0.00308567
DRP2	128	-3.63592	0.000276991	0.00308567
TRIM2	128	-3.63592	0.000276991	0.00308567
DENND5B	128	-3.63592	0.000276991	0.00308567
PTP4A1	128	-3.63592	0.000276991	0.00308567
CNST	128	-3.63592	0.000276991	0.00308567
C16orf80	128	-3.63592	0.000276991	0.00308567
ARHGEF12	128	-3.63592	0.000276991	0.00308567
AMZ2P1	128	-3.63592	0.000276991	0.00308567
NETO1	128	-3.63592	0.000276991	0.00308567
TXNDC9	128	-3.63592	0.000276991	0.00308567
CUL1	128	-3.63592	0.000276991	0.00308567
DYSF	432	3.63592	0.000276991	0.00308567
GNPTAB	128	-3.63592	0.000276991	0.00308567
OPHN1	432	3.63592	0.000276991	0.00308567
RRAGB	128	-3.63592	0.000276991	0.00308567
IGIP	128	-3.63592	0.000276991	0.00308567
FBLN7	128	-3.63592	0.000276991	0.00308567
IRGQ	128	-3.63592	0.000276991	0.00308567
UVSSA	432	3.63592	0.000276991	0.00308567
RHOBTB2	128	-3.63592	0.000276991	0.00308567
SLC25A11	128	-3.63592	0.000276991	0.00308567
SMOC1	432	3.63592	0.000276991	0.00308567
GPBP1	128	-3.63592	0.000276991	0.00308567
C9orf16	128	-3.63592	0.000276991	0.00308567
LRRC4C	128	-3.63592	0.000276991	0.00308567
TOM1L1	128	-3.63592	0.000276991	0.00308567
ARF5	128	-3.63592	0.000276991	0.00308567
GPR65	432	3.63592	0.000276991	0.00308567
CTF1	432	3.63592	0.000276991	0.00308567
LDHB	128	-3.63592	0.000276991	0.00308567
SLITRK4	129	-3.612	0.000303846	0.00328405
APOD	431	3.612	0.000303846	0.00328405
MUM1L1	129	-3.612	0.000303846	0.00328405
COTL1	431	3.612	0.000303846	0.00328405
RAPH1	129	-3.612	0.000303846	0.00328405
HHATL	431	3.612	0.000303846	0.00328405
ARHGDIG	129	-3.612	0.000303846	0.00328405
GRM5	129	-3.612	0.000303846	0.00328405
UBXN6	129	-3.612	0.000303846	0.00328405
ZNF37BP	129	-3.612	0.000303846	0.00328405
SDHB	129	-3.612	0.000303846	0.00328405
PTPRS	129	-3.612	0.000303846	0.00328405
NDEL1	129	-3.612	0.000303846	0.00328405
SNX25	129	-3.612	0.000303846	0.00328405
GPATCH8	431	3.612	0.000303846	0.00328405
BEX2	129	-3.612	0.000303846	0.00328405
TMEM14A	129	-3.612	0.000303846	0.00328405
EPC2	129	-3.612	0.000303846	0.00328405
PMPCB	129	-3.612	0.000303846	0.00328405
ACSM5	431	3.612	0.000303846	0.00328405
ST8SIA3	129	-3.612	0.000303846	0.00328405
CLEC4E	431	3.612	0.000303846	0.00328405
ATP5C1	129	-3.612	0.000303846	0.00328405
2019-03-04	129	-3.612	0.000303846	0.00328405
TIMM8B	129	-3.612	0.000303846	0.00328405
TULP3	431	3.612	0.000303846	0.00328405
CDC27	129	-3.612	0.000303846	0.00328405
SOD3	431	3.612	0.000303846	0.00328405
HEY1	129	-3.612	0.000303846	0.00328405
WDR26	129	-3.612	0.000303846	0.00328405
CDC123	129	-3.612	0.000303846	0.00328405
LINC00662	129	-3.612	0.000303846	0.00328405
ARAF	431	3.612	0.000303846	0.00328405
IL18	431	3.612	0.000303846	0.00328405
MRPL39	129	-3.612	0.000303846	0.00328405
KHDC1	129	-3.612	0.000303846	0.00328405
MRPL45	129	-3.612	0.000303846	0.00328405
DOCK6	431	3.612	0.000303846	0.00328405
PGAM5	129	-3.612	0.000303846	0.00328405
WDR81	431	3.612	0.000303846	0.00328405
SLC4A10	129	-3.612	0.000303846	0.00328405
KCNQ5	130	-3.58808	0.000333124	0.00351374
ADAM22	130	-3.58808	0.000333124	0.00351374
TRIM9	130	-3.58808	0.000333124	0.00351374
GNG4	130	-3.58808	0.000333124	0.00351374
LENG8	430	3.58808	0.000333124	0.00351374
SFXN1	130	-3.58808	0.000333124	0.00351374
UHRF1BP1L	130	-3.58808	0.000333124	0.00351374
CERS2	430	3.58808	0.000333124	0.00351374
TBL1X	430	3.58808	0.000333124	0.00351374
KCNF1	130	-3.58808	0.000333124	0.00351374
PIGX	130	-3.58808	0.000333124	0.00351374
ACTN2	130	-3.58808	0.000333124	0.00351374
SAMD4B	430	3.58808	0.000333124	0.00351374
SERTAD4	130	-3.58808	0.000333124	0.00351374
LMO7	130	-3.58808	0.000333124	0.00351374
NOTCH2NL	430	3.58808	0.000333124	0.00351374
SLC30A3	130	-3.58808	0.000333124	0.00351374
FAM78B	130	-3.58808	0.000333124	0.00351374
FOXP4	430	3.58808	0.000333124	0.00351374
ARPC2	130	-3.58808	0.000333124	0.00351374
NTPCR	130	-3.58808	0.000333124	0.00351374
EXTL3	130	-3.58808	0.000333124	0.00351374
NEXN	430	3.58808	0.000333124	0.00351374
B3GNT9	430	3.58808	0.000333124	0.00351374
ZFP64	130	-3.58808	0.000333124	0.00351374
SMCR7L	130	-3.58808	0.000333124	0.00351374
C2CD2L	130	-3.58808	0.000333124	0.00351374
IMP4	430	3.58808	0.000333124	0.00351374
ZNF512	130	-3.58808	0.000333124	0.00351374
RNF207	430	3.58808	0.000333124	0.00351374
LINC00610	130	-3.58808	0.000333124	0.00351374
CYB5D2	130	-3.58808	0.000333124	0.00351374
N4BP3	130	-3.58808	0.000333124	0.00351374
ZNF473	130	-3.58808	0.000333124	0.00351374
RASGRF1	131	-3.56416	0.000365026	0.00374409
EFNA5	131	-3.56416	0.000365026	0.00374409
RGMB	131	-3.56416	0.000365026	0.00374409
SLC4A8	131	-3.56416	0.000365026	0.00374409
RNPC3	429	3.56416	0.000365026	0.00374409
ATP6V1B2	131	-3.56416	0.000365026	0.00374409
FOXO1	429	3.56416	0.000365026	0.00374409
PLXNB1	429	3.56416	0.000365026	0.00374409
CALB2	131	-3.56416	0.000365026	0.00374409
STIP1	131	-3.56416	0.000365026	0.00374409
DMXL2	131	-3.56416	0.000365026	0.00374409
SHROOM2	131	-3.56416	0.000365026	0.00374409
KBTBD7	131	-3.56416	0.000365026	0.00374409
MOB1B	131	-3.56416	0.000365026	0.00374409
RHOQ	429	3.56416	0.000365026	0.00374409
MN1	131	-3.56416	0.000365026	0.00374409
DDX42	131	-3.56416	0.000365026	0.00374409
TMEM204	429	3.56416	0.000365026	0.00374409
POLR2E	131	-3.56416	0.000365026	0.00374409
RAB11A	131	-3.56416	0.000365026	0.00374409
MPPED1	131	-3.56416	0.000365026	0.00374409
SNX4	131	-3.56416	0.000365026	0.00374409
LGMN	131	-3.56416	0.000365026	0.00374409
TMOD2	131	-3.56416	0.000365026	0.00374409
PLBD1	429	3.56416	0.000365026	0.00374409
SEC22B	131	-3.56416	0.000365026	0.00374409
DCTN4	131	-3.56416	0.000365026	0.00374409
WBSCR17	131	-3.56416	0.000365026	0.00374409
ECHDC1	131	-3.56416	0.000365026	0.00374409
BABAM1	131	-3.56416	0.000365026	0.00374409
CCNB1	131	-3.56416	0.000365026	0.00374409
ZNF317	131	-3.56416	0.000365026	0.00374409
ALDH9A1	429	3.56416	0.000365026	0.00374409
TUBA1B	131	-3.56416	0.000365026	0.00374409
DHPS	131	-3.56416	0.000365026	0.00374409
MPND	131	-3.56416	0.000365026	0.00374409
PEAR1	429	3.56416	0.000365026	0.00374409
STARD8	429	3.56416	0.000365026	0.00374409
C1orf228	429	3.56416	0.000365026	0.00374409
RAVER1	429	3.56416	0.000365026	0.00374409
DOCK5	428	3.54024	0.000399767	0.00399311
TNFRSF25	428	3.54024	0.000399767	0.00399311
KBTBD6	132	-3.54024	0.000399767	0.00399311
SNX2	132	-3.54024	0.000399767	0.00399311
GAD2	132	-3.54024	0.000399767	0.00399311
CISD1	132	-3.54024	0.000399767	0.00399311
KIAA1279	132	-3.54024	0.000399767	0.00399311
WIPF2	132	-3.54024	0.000399767	0.00399311
AKAP11	132	-3.54024	0.000399767	0.00399311
CHST2	132	-3.54024	0.000399767	0.00399311
SHC3	132	-3.54024	0.000399767	0.00399311
NEK1	428	3.54024	0.000399767	0.00399311
APOOL	132	-3.54024	0.000399767	0.00399311
IGSF21	132	-3.54024	0.000399767	0.00399311
TIPRL	132	-3.54024	0.000399767	0.00399311
FDPS	132	-3.54024	0.000399767	0.00399311
KIAA1644	132	-3.54024	0.000399767	0.00399311
SFSWAP	428	3.54024	0.000399767	0.00399311
MAEA	132	-3.54024	0.000399767	0.00399311
HIVEP1	132	-3.54024	0.000399767	0.00399311
B3GAT1	132	-3.54024	0.000399767	0.00399311
DHRS7B	132	-3.54024	0.000399767	0.00399311
TMC6	428	3.54024	0.000399767	0.00399311
NFS1	132	-3.54024	0.000399767	0.00399311
ATRN	132	-3.54024	0.000399767	0.00399311
PSMB5	132	-3.54024	0.000399767	0.00399311
ELP5	132	-3.54024	0.000399767	0.00399311
NUDT15	132	-3.54024	0.000399767	0.00399311
PRDM10	132	-3.54024	0.000399767	0.00399311
APOPT1	132	-3.54024	0.000399767	0.00399311
SDHD	132	-3.54024	0.000399767	0.00399311
SS18L2	132	-3.54024	0.000399767	0.00399311
TTC21A	428	3.54024	0.000399767	0.00399311
KCNS3	132	-3.54024	0.000399767	0.00399311
CEP95	428	3.54024	0.000399767	0.00399311
QRICH1	132	-3.54024	0.000399767	0.00399311
UQCR11	132	-3.54024	0.000399767	0.00399311
ZNF76	428	3.54024	0.000399767	0.00399311
C7orf57	428	3.54024	0.000399767	0.00399311
CD74	427	3.51632	0.000437578	0.00426209
CHGB	133	-3.51632	0.000437578	0.00426209
ZNF238	133	-3.51632	0.000437578	0.00426209
SLC1A6	133	-3.51632	0.000437578	0.00426209
RALGAPA2	427	3.51632	0.000437578	0.00426209
BAZ2B	427	3.51632	0.000437578	0.00426209
DIRAS2	133	-3.51632	0.000437578	0.00426209
ZNF148	133	-3.51632	0.000437578	0.00426209
ATP6V0A1	133	-3.51632	0.000437578	0.00426209
FNDC9	133	-3.51632	0.000437578	0.00426209
PITHD1	133	-3.51632	0.000437578	0.00426209
APC	133	-3.51632	0.000437578	0.00426209
FAR2	133	-3.51632	0.000437578	0.00426209
FAHD2CP	427	3.51632	0.000437578	0.00426209
COG6	133	-3.51632	0.000437578	0.00426209
MSH2	133	-3.51632	0.000437578	0.00426209
NDUFV1	133	-3.51632	0.000437578	0.00426209
RTN4RL1	133	-3.51632	0.000437578	0.00426209
TPRG1L	133	-3.51632	0.000437578	0.00426209
C12orf49	133	-3.51632	0.000437578	0.00426209
EIF2C3	427	3.51632	0.000437578	0.00426209
SOGA1	427	3.51632	0.000437578	0.00426209
GPR27	133	-3.51632	0.000437578	0.00426209
SOX1	133	-3.51632	0.000437578	0.00426209
BTN2A1	133	-3.51632	0.000437578	0.00426209
SERINC1	133	-3.51632	0.000437578	0.00426209
TUBA1C	133	-3.51632	0.000437578	0.00426209
MLX	133	-3.51632	0.000437578	0.00426209
STRIP1	133	-3.51632	0.000437578	0.00426209
ERCC1	427	3.51632	0.000437578	0.00426209
LINC00478	427	3.51632	0.000437578	0.00426209
EXOSC2	133	-3.51632	0.000437578	0.00426209
CDK20	133	-3.51632	0.000437578	0.00426209
HEYL	427	3.51632	0.000437578	0.00426209
FAM32A	133	-3.51632	0.000437578	0.00426209
CSNK1G1	133	-3.51632	0.000437578	0.00426209
KIAA0556	427	3.51632	0.000437578	0.00426209
CYB561D1	133	-3.51632	0.000437578	0.00426209
UBE2QL1	134	-3.4924	0.000478707	0.00453796
ERBB3	426	3.4924	0.000478707	0.00453796
SLC16A9	426	3.4924	0.000478707	0.00453796
MIR7-3HG	134	-3.4924	0.000478707	0.00453796
ATP1A2	426	3.4924	0.000478707	0.00453796
ARPC5L	134	-3.4924	0.000478707	0.00453796
FAM133A	426	3.4924	0.000478707	0.00453796
NRGN	134	-3.4924	0.000478707	0.00453796
IREB2	134	-3.4924	0.000478707	0.00453796
SPATS2	134	-3.4924	0.000478707	0.00453796
RSL1D1	134	-3.4924	0.000478707	0.00453796
ERLEC1	134	-3.4924	0.000478707	0.00453796
BAZ1A	426	3.4924	0.000478707	0.00453796
CRYL1	426	3.4924	0.000478707	0.00453796
SARNP	134	-3.4924	0.000478707	0.00453796
PGBD5	134	-3.4924	0.000478707	0.00453796
LYRM4	134	-3.4924	0.000478707	0.00453796
SULT4A1	134	-3.4924	0.000478707	0.00453796
LHFPL2	426	3.4924	0.000478707	0.00453796
GPR12	134	-3.4924	0.000478707	0.00453796
P2RX5	134	-3.4924	0.000478707	0.00453796
KRT8P12	426	3.4924	0.000478707	0.00453796
UBE3C	134	-3.4924	0.000478707	0.00453796
UROS	134	-3.4924	0.000478707	0.00453796
PSME3	134	-3.4924	0.000478707	0.00453796
RAP2A	134	-3.4924	0.000478707	0.00453796
ABCF2	134	-3.4924	0.000478707	0.00453796
RPS10	426	3.4924	0.000478707	0.00453796
C1orf43	134	-3.4924	0.000478707	0.00453796
FGFRL1	426	3.4924	0.000478707	0.00453796
ADSSL1	426	3.4924	0.000478707	0.00453796
PCDHAC2	134	-3.4924	0.000478707	0.00453796
MRPL3	134	-3.4924	0.000478707	0.00453796
CPLX3	134	-3.4924	0.000478707	0.00453796
ZNF800	426	3.4924	0.000478707	0.00453796
NOLC1	134	-3.4924	0.000478707	0.00453796
TDRKH	134	-3.4924	0.000478707	0.00453796
SLC41A3	134	-3.4924	0.000478707	0.00453796
LRP2BP	426	3.4924	0.000478707	0.00453796
ARHGAP33	426	3.4924	0.000478707	0.00453796
ANKS6	426	3.4924	0.000478707	0.00453796
TIMM8A	426	3.4924	0.000478707	0.00453796
FREM3	135	-3.46848	0.000523419	0.00479388
KIF3A	135	-3.46848	0.000523419	0.00479388
VCAN	425	3.46848	0.000523419	0.00479388
HEBP2	425	3.46848	0.000523419	0.00479388
SFPQ	425	3.46848	0.000523419	0.00479388
RUFY3	135	-3.46848	0.000523419	0.00479388
SH3BP4	425	3.46848	0.000523419	0.00479388
RTN1	135	-3.46848	0.000523419	0.00479388
MDH1	135	-3.46848	0.000523419	0.00479388
SOWAHA	135	-3.46848	0.000523419	0.00479388
ANP32B	425	3.46848	0.000523419	0.00479388
CAST	135	-3.46848	0.000523419	0.00479388
RANBP9	135	-3.46848	0.000523419	0.00479388
TMEM246	135	-3.46848	0.000523419	0.00479388
RAB11FIP4	135	-3.46848	0.000523419	0.00479388
TOX3	135	-3.46848	0.000523419	0.00479388
TM6SF1	135	-3.46848	0.000523419	0.00479388
CMAHP	425	3.46848	0.000523419	0.00479388
GUCY1A3	135	-3.46848	0.000523419	0.00479388
C5orf44	135	-3.46848	0.000523419	0.00479388
KIAA0368	135	-3.46848	0.000523419	0.00479388
DDAH2	425	3.46848	0.000523419	0.00479388
IL4R	425	3.46848	0.000523419	0.00479388
UBE4B	135	-3.46848	0.000523419	0.00479388
SLC30A4	135	-3.46848	0.000523419	0.00479388
TMEM97	135	-3.46848	0.000523419	0.00479388
SCRN3	135	-3.46848	0.000523419	0.00479388
RAB11FIP3	425	3.46848	0.000523419	0.00479388
LRRC32	425	3.46848	0.000523419	0.00479388
PHF11	425	3.46848	0.000523419	0.00479388
KIAA0408	135	-3.46848	0.000523419	0.00479388
IRS1	135	-3.46848	0.000523419	0.00479388
ASPHD1	135	-3.46848	0.000523419	0.00479388
CSRNP2	135	-3.46848	0.000523419	0.00479388
C11orf80	425	3.46848	0.000523419	0.00479388
AP3M2	135	-3.46848	0.000523419	0.00479388
YARS	135	-3.46848	0.000523419	0.00479388
DYM	135	-3.46848	0.000523419	0.00479388
HSPA9	135	-3.46848	0.000523419	0.00479388
PMM1	135	-3.46848	0.000523419	0.00479388
SUN2	425	3.46848	0.000523419	0.00479388
ATP10D	425	3.46848	0.000523419	0.00479388
PPIA	135	-3.46848	0.000523419	0.00479388
OSTM1	135	-3.46848	0.000523419	0.00479388
GRIK2	135	-3.46848	0.000523419	0.00479388
C11orf31	135	-3.46848	0.000523419	0.00479388
LARP4B	135	-3.46848	0.000523419	0.00479388
TMX2	135	-3.46848	0.000523419	0.00479388
MAK16	135	-3.46848	0.000523419	0.00479388
BEAN1	135	-3.46848	0.000523419	0.00479388
MED10	135	-3.46848	0.000523419	0.00479388
UNC79	135	-3.46848	0.000523419	0.00479388
H6PD	425	3.46848	0.000523419	0.00479388
LRRC34	425	3.46848	0.000523419	0.00479388
THBS3	425	3.46848	0.000523419	0.00479388
MAN1A1	136	-3.44456	0.000571999	0.00510375
CPM	424	3.44456	0.000571999	0.00510375
METTL7A	424	3.44456	0.000571999	0.00510375
IQGAP1	424	3.44456	0.000571999	0.00510375
AFF1	424	3.44456	0.000571999	0.00510375
KANK1	424	3.44456	0.000571999	0.00510375
FKBP1A	136	-3.44456	0.000571999	0.00510375
CLCN3	136	-3.44456	0.000571999	0.00510375
EMP2	424	3.44456	0.000571999	0.00510375
HCCS	136	-3.44456	0.000571999	0.00510375
CDK5R2	136	-3.44456	0.000571999	0.00510375
FAM168B	136	-3.44456	0.000571999	0.00510375
GFPT1	136	-3.44456	0.000571999	0.00510375
CHIC1	136	-3.44456	0.000571999	0.00510375
INPP5F	136	-3.44456	0.000571999	0.00510375
MFN2	136	-3.44456	0.000571999	0.00510375
SNX10	136	-3.44456	0.000571999	0.00510375
MZT1	136	-3.44456	0.000571999	0.00510375
IL17D	424	3.44456	0.000571999	0.00510375
KIAA1549	136	-3.44456	0.000571999	0.00510375
SLC6A8	424	3.44456	0.000571999	0.00510375
ARHGAP31	424	3.44456	0.000571999	0.00510375
TUBGCP5	136	-3.44456	0.000571999	0.00510375
GNAZ	136	-3.44456	0.000571999	0.00510375
ZNF706	136	-3.44456	0.000571999	0.00510375
ZMAT1	424	3.44456	0.000571999	0.00510375
OSCP1	136	-3.44456	0.000571999	0.00510375
PTGES3	136	-3.44456	0.000571999	0.00510375
C11orf74	136	-3.44456	0.000571999	0.00510375
C18orf56	424	3.44456	0.000571999	0.00510375
C9orf40	136	-3.44456	0.000571999	0.00510375
HTRA2	136	-3.44456	0.000571999	0.00510375
EARS2	136	-3.44456	0.000571999	0.00510375
BCAM	424	3.44456	0.000571999	0.00510375
KLHL18	136	-3.44456	0.000571999	0.00510375
RSPH9	136	-3.44456	0.000571999	0.00510375
C16orf70	136	-3.44456	0.000571999	0.00510375
CDC42EP1	424	3.44456	0.000571999	0.00510375
C11orf57	136	-3.44456	0.000571999	0.00510375
FBXO25	136	-3.44456	0.000571999	0.00510375
GAB3	424	3.44456	0.000571999	0.00510375
TMEM127	136	-3.44456	0.000571999	0.00510375
CRYGS	424	3.44456	0.000571999	0.00510375
ANKRD36B	423	3.42064	0.000624751	0.00539964
TAC1	137	-3.42064	0.000624751	0.00539964
MT1E	423	3.42064	0.000624751	0.00539964
NCEH1	137	-3.42064	0.000624751	0.00539964
SSPN	423	3.42064	0.000624751	0.00539964
CBFA2T2	423	3.42064	0.000624751	0.00539964
C5AR1	423	3.42064	0.000624751	0.00539964
PRDM16	423	3.42064	0.000624751	0.00539964
NFKBIA	423	3.42064	0.000624751	0.00539964
NDFIP1	137	-3.42064	0.000624751	0.00539964
DOCK3	137	-3.42064	0.000624751	0.00539964
VEZT	137	-3.42064	0.000624751	0.00539964
SLC2A13	137	-3.42064	0.000624751	0.00539964
SYT12	137	-3.42064	0.000624751	0.00539964
BEX5	137	-3.42064	0.000624751	0.00539964
C1orf95	137	-3.42064	0.000624751	0.00539964
TMEM38B	423	3.42064	0.000624751	0.00539964
RAD23B	137	-3.42064	0.000624751	0.00539964
SRP72	137	-3.42064	0.000624751	0.00539964
CMSS1	137	-3.42064	0.000624751	0.00539964
MCF2	137	-3.42064	0.000624751	0.00539964
CCNL2	423	3.42064	0.000624751	0.00539964
PQLC3	423	3.42064	0.000624751	0.00539964
MKX	137	-3.42064	0.000624751	0.00539964
HBP1	423	3.42064	0.000624751	0.00539964
PDE7B	137	-3.42064	0.000624751	0.00539964
PAIP2	137	-3.42064	0.000624751	0.00539964
EMC4	137	-3.42064	0.000624751	0.00539964
ILF2	137	-3.42064	0.000624751	0.00539964
VWA1	423	3.42064	0.000624751	0.00539964
FAM110C	137	-3.42064	0.000624751	0.00539964
FBXO28	137	-3.42064	0.000624751	0.00539964
WDFY2	423	3.42064	0.000624751	0.00539964
ASB1	137	-3.42064	0.000624751	0.00539964
MRPL46	137	-3.42064	0.000624751	0.00539964
NOVA1	137	-3.42064	0.000624751	0.00539964
LARS	137	-3.42064	0.000624751	0.00539964
CLOCK	137	-3.42064	0.000624751	0.00539964
L3MBTL2	137	-3.42064	0.000624751	0.00539964
PDE4D	137	-3.42064	0.000624751	0.00539964
FAP	137	-3.42064	0.000624751	0.00539964
UBN2	423	3.42064	0.000624751	0.00539964
NEDD8	137	-3.42064	0.000624751	0.00539964
CCNC	137	-3.42064	0.000624751	0.00539964
RNF38	137	-3.42064	0.000624751	0.00539964
GBA2	137	-3.42064	0.000624751	0.00539964
KCNIP1	137	-3.42064	0.000624751	0.00539964
EIF2D	423	3.42064	0.000624751	0.00539964
ZNF19	137	-3.42064	0.000624751	0.00539964
RPGR	423	3.42064	0.000624751	0.00539964
ZNF449	423	3.42064	0.000624751	0.00539964
RABIF	137	-3.42064	0.000624751	0.00539964
RASAL3	423	3.42064	0.000624751	0.00539964
TMEM154	423	3.42064	0.000624751	0.00539964
SLC7A2	422	3.39671	0.000682001	0.00574758
GAS7	138	-3.39671	0.000682001	0.00574758
SLC6A15	138	-3.39671	0.000682001	0.00574758
PRPS2	138	-3.39671	0.000682001	0.00574758
PON2	422	3.39671	0.000682001	0.00574758
ANKRD32	138	-3.39671	0.000682001	0.00574758
NSG1	138	-3.39671	0.000682001	0.00574758
LAMP5	138	-3.39671	0.000682001	0.00574758
FAXC	138	-3.39671	0.000682001	0.00574758
UCHL1	138	-3.39671	0.000682001	0.00574758
SMAD5	422	3.39671	0.000682001	0.00574758
ZCCHC12	138	-3.39671	0.000682001	0.00574758
TAF13	138	-3.39671	0.000682001	0.00574758
CBS	422	3.39671	0.000682001	0.00574758
ZNF423	422	3.39671	0.000682001	0.00574758
MRPL4	138	-3.39671	0.000682001	0.00574758
VASP	422	3.39671	0.000682001	0.00574758
YPEL1	138	-3.39671	0.000682001	0.00574758
MTMR12	138	-3.39671	0.000682001	0.00574758
NDN	138	-3.39671	0.000682001	0.00574758
EML3	422	3.39671	0.000682001	0.00574758
TMEM131	138	-3.39671	0.000682001	0.00574758
TFB2M	138	-3.39671	0.000682001	0.00574758
CPT1A	422	3.39671	0.000682001	0.00574758
CGREF1	138	-3.39671	0.000682001	0.00574758
GOT2	138	-3.39671	0.000682001	0.00574758
ZMYM4	138	-3.39671	0.000682001	0.00574758
OTOS	422	3.39671	0.000682001	0.00574758
RNGTT	138	-3.39671	0.000682001	0.00574758
MEAF6	138	-3.39671	0.000682001	0.00574758
PSMB7	138	-3.39671	0.000682001	0.00574758
TMEM169	138	-3.39671	0.000682001	0.00574758
ALDH8A1	422	3.39671	0.000682001	0.00574758
STK17A	138	-3.39671	0.000682001	0.00574758
SRGAP2	138	-3.39671	0.000682001	0.00574758
RPL39L	138	-3.39671	0.000682001	0.00574758
CD4	422	3.39671	0.000682001	0.00574758
ADAP2	422	3.39671	0.000682001	0.00574758
FDX1L	138	-3.39671	0.000682001	0.00574758
DNMBP	422	3.39671	0.000682001	0.00574758
PRDM4	138	-3.39671	0.000682001	0.00574758
PPP1R13L	422	3.39671	0.000682001	0.00574758
IKBKE	422	3.39671	0.000682001	0.00574758
MOCS3	138	-3.39671	0.000682001	0.00574758
RIT2	139	-3.37279	0.000744096	0.00608148
SDC4	421	3.37279	0.000744096	0.00608148
HPCAL1	139	-3.37279	0.000744096	0.00608148
RAD1	421	3.37279	0.000744096	0.00608148
FZD7	421	3.37279	0.000744096	0.00608148
FAM169A	139	-3.37279	0.000744096	0.00608148
CERCAM	421	3.37279	0.000744096	0.00608148
PPM1L	139	-3.37279	0.000744096	0.00608148
ZCCHC24	421	3.37279	0.000744096	0.00608148
PSMA5	139	-3.37279	0.000744096	0.00608148
KCNJ4	139	-3.37279	0.000744096	0.00608148
GPR22	139	-3.37279	0.000744096	0.00608148
PBXIP1	421	3.37279	0.000744096	0.00608148
GULP1	139	-3.37279	0.000744096	0.00608148
AHCYL1	421	3.37279	0.000744096	0.00608148
TRIP6	421	3.37279	0.000744096	0.00608148
C1orf198	421	3.37279	0.000744096	0.00608148
MGAT4B	139	-3.37279	0.000744096	0.00608148
ALDOA	139	-3.37279	0.000744096	0.00608148
CDH8	139	-3.37279	0.000744096	0.00608148
ZEB1	139	-3.37279	0.000744096	0.00608148
ATP8A1	139	-3.37279	0.000744096	0.00608148
C3orf14	139	-3.37279	0.000744096	0.00608148
EML1	139	-3.37279	0.000744096	0.00608148
BCL2L2	139	-3.37279	0.000744096	0.00608148
AP1G2	421	3.37279	0.000744096	0.00608148
HSP90AA1	139	-3.37279	0.000744096	0.00608148
ANKRD46	139	-3.37279	0.000744096	0.00608148
SKAP2	139	-3.37279	0.000744096	0.00608148
ZFAND2A	139	-3.37279	0.000744096	0.00608148
RPAP3	139	-3.37279	0.000744096	0.00608148
DDX3X	139	-3.37279	0.000744096	0.00608148
BNIP3	139	-3.37279	0.000744096	0.00608148
TRIQK	139	-3.37279	0.000744096	0.00608148
C14orf142	139	-3.37279	0.000744096	0.00608148
AASDH	421	3.37279	0.000744096	0.00608148
HECTD4	139	-3.37279	0.000744096	0.00608148
MAPKAPK5-AS1	139	-3.37279	0.000744096	0.00608148
LYSMD2	139	-3.37279	0.000744096	0.00608148
PSAP	139	-3.37279	0.000744096	0.00608148
PKIG	139	-3.37279	0.000744096	0.00608148
TMEM25	139	-3.37279	0.000744096	0.00608148
PIEZO2	421	3.37279	0.000744096	0.00608148
TTI1	139	-3.37279	0.000744096	0.00608148
FBN1	421	3.37279	0.000744096	0.00608148
PHF19	421	3.37279	0.000744096	0.00608148
NDUFS3	139	-3.37279	0.000744096	0.00608148
SRSF4	421	3.37279	0.000744096	0.00608148
PEX5	139	-3.37279	0.000744096	0.00608148
C2orf47	139	-3.37279	0.000744096	0.00608148
RCSD1	421	3.37279	0.000744096	0.00608148
LRP2	421	3.37279	0.000744096	0.00608148
EXD2	139	-3.37279	0.000744096	0.00608148
COX8A	139	-3.37279	0.000744096	0.00608148
MSANTD1	139	-3.37279	0.000744096	0.00608148
PPAP2B	420	3.34887	0.000811409	0.00645096
AMPH	140	-3.34887	0.000811409	0.00645096
QKI	420	3.34887	0.000811409	0.00645096
CLEC7A	420	3.34887	0.000811409	0.00645096
BMP2K	420	3.34887	0.000811409	0.00645096
TGFB2	420	3.34887	0.000811409	0.00645096
IQCA1	420	3.34887	0.000811409	0.00645096
PDE8B	140	-3.34887	0.000811409	0.00645096
PEX5L	140	-3.34887	0.000811409	0.00645096
CRHBP	140	-3.34887	0.000811409	0.00645096
GPCPD1	140	-3.34887	0.000811409	0.00645096
PARP4	420	3.34887	0.000811409	0.00645096
TUBG1	140	-3.34887	0.000811409	0.00645096
C6orf162	140	-3.34887	0.000811409	0.00645096
HTRA1	420	3.34887	0.000811409	0.00645096
TMX3	140	-3.34887	0.000811409	0.00645096
PPFIBP1	140	-3.34887	0.000811409	0.00645096
SRPK1	140	-3.34887	0.000811409	0.00645096
KLHL29	140	-3.34887	0.000811409	0.00645096
C12orf43	140	-3.34887	0.000811409	0.00645096
TROVE2	420	3.34887	0.000811409	0.00645096
RIOK3	140	-3.34887	0.000811409	0.00645096
CENPBD1	140	-3.34887	0.000811409	0.00645096
NDUFAF4	140	-3.34887	0.000811409	0.00645096
ASAH2C	140	-3.34887	0.000811409	0.00645096
ZNF275	420	3.34887	0.000811409	0.00645096
PRKRA	140	-3.34887	0.000811409	0.00645096
SNRNP25	140	-3.34887	0.000811409	0.00645096
MRFAP1L1	140	-3.34887	0.000811409	0.00645096
NDUFB6	140	-3.34887	0.000811409	0.00645096
ZNF277	140	-3.34887	0.000811409	0.00645096
GALNT11	140	-3.34887	0.000811409	0.00645096
PLAA	140	-3.34887	0.000811409	0.00645096
PAN2	420	3.34887	0.000811409	0.00645096
JOSD1	140	-3.34887	0.000811409	0.00645096
ABHD4	420	3.34887	0.000811409	0.00645096
WDR6	420	3.34887	0.000811409	0.00645096
SH3BP5-AS1	420	3.34887	0.000811409	0.00645096
FAM192A	140	-3.34887	0.000811409	0.00645096
CES4A	420	3.34887	0.000811409	0.00645096
CLASRP	420	3.34887	0.000811409	0.00645096
ZRSR2	420	3.34887	0.000811409	0.00645096
PODNL1	420	3.34887	0.000811409	0.00645096
VMA21	140	-3.34887	0.000811409	0.00645096
VAT1	420	3.34887	0.000811409	0.00645096
TTC31	420	3.34887	0.000811409	0.00645096
CPSF7	420	3.34887	0.000811409	0.00645096
VPS25	140	-3.34887	0.000811409	0.00645096
AADAT	140	-3.34887	0.000811409	0.00645096
SPHK1	420	3.34887	0.000811409	0.00645096
PCDHB2	140	-3.34887	0.000811409	0.00645096
PDK4	419	3.32495	0.000884335	0.00683007
EFEMP1	419	3.32495	0.000884335	0.00683007
TRIM22	419	3.32495	0.000884335	0.00683007
NEFL	141	-3.32495	0.000884335	0.00683007
ETNK1	141	-3.32495	0.000884335	0.00683007
PLTP	419	3.32495	0.000884335	0.00683007
STOM	419	3.32495	0.000884335	0.00683007
RAB13	419	3.32495	0.000884335	0.00683007
NPC2	419	3.32495	0.000884335	0.00683007
SCG5	141	-3.32495	0.000884335	0.00683007
SSFA2	419	3.32495	0.000884335	0.00683007
TAGLN2	419	3.32495	0.000884335	0.00683007
XKR4	141	-3.32495	0.000884335	0.00683007
EFHA2	141	-3.32495	0.000884335	0.00683007
DSTN	141	-3.32495	0.000884335	0.00683007
C12orf73	141	-3.32495	0.000884335	0.00683007
GUF1	141	-3.32495	0.000884335	0.00683007
SPATA7	141	-3.32495	0.000884335	0.00683007
DHRS3	419	3.32495	0.000884335	0.00683007
SORBS2	141	-3.32495	0.000884335	0.00683007
PKNOX2	141	-3.32495	0.000884335	0.00683007
RANBP6	141	-3.32495	0.000884335	0.00683007
ABCC12	141	-3.32495	0.000884335	0.00683007
LRRC4	141	-3.32495	0.000884335	0.00683007
C1orf21	141	-3.32495	0.000884335	0.00683007
HECA	141	-3.32495	0.000884335	0.00683007
BCAS2	141	-3.32495	0.000884335	0.00683007
C2orf69	141	-3.32495	0.000884335	0.00683007
TXN	141	-3.32495	0.000884335	0.00683007
ME1	141	-3.32495	0.000884335	0.00683007
UBXN2B	141	-3.32495	0.000884335	0.00683007
SLC25A44	141	-3.32495	0.000884335	0.00683007
TMEM177	141	-3.32495	0.000884335	0.00683007
ADCK2	141	-3.32495	0.000884335	0.00683007
UBFD1	141	-3.32495	0.000884335	0.00683007
SOX13	419	3.32495	0.000884335	0.00683007
YIPF4	141	-3.32495	0.000884335	0.00683007
UHRF1	419	3.32495	0.000884335	0.00683007
RIPPLY2	141	-3.32495	0.000884335	0.00683007
EFTUD2	141	-3.32495	0.000884335	0.00683007
STK32C	141	-3.32495	0.000884335	0.00683007
MRPL33	141	-3.32495	0.000884335	0.00683007
MRPS6	141	-3.32495	0.000884335	0.00683007
MRPS18C	141	-3.32495	0.000884335	0.00683007
ZNF398	141	-3.32495	0.000884335	0.00683007
NGFRAP1	141	-3.32495	0.000884335	0.00683007
RNMTL1	141	-3.32495	0.000884335	0.00683007
RPA3	141	-3.32495	0.000884335	0.00683007
TMEM8B	141	-3.32495	0.000884335	0.00683007
TMEM216	419	3.32495	0.000884335	0.00683007
TPMT	141	-3.32495	0.000884335	0.00683007
RBM23	141	-3.32495	0.000884335	0.00683007
RPS4X	419	3.32495	0.000884335	0.00683007
CPS1	419	3.32495	0.000884335	0.00683007
IFNW1	419	3.32495	0.000884335	0.00683007
RGS1	418	3.30103	0.000963298	0.00727016
MS4A7	418	3.30103	0.000963298	0.00727016
SLIT2	142	-3.30103	0.000963298	0.00727016
SORT1	142	-3.30103	0.000963298	0.00727016
HMG20B	418	3.30103	0.000963298	0.00727016
ADRBK2	142	-3.30103	0.000963298	0.00727016
PCYOX1	142	-3.30103	0.000963298	0.00727016
HSPH1	142	-3.30103	0.000963298	0.00727016
ABHD6	142	-3.30103	0.000963298	0.00727016
CYP2J2	418	3.30103	0.000963298	0.00727016
USP54	418	3.30103	0.000963298	0.00727016
FOXQ1	142	-3.30103	0.000963298	0.00727016
LHPP	418	3.30103	0.000963298	0.00727016
SRSF1	418	3.30103	0.000963298	0.00727016
WAC	142	-3.30103	0.000963298	0.00727016
CPD	142	-3.30103	0.000963298	0.00727016
NAA16	418	3.30103	0.000963298	0.00727016
GOPC	142	-3.30103	0.000963298	0.00727016
MTM1	418	3.30103	0.000963298	0.00727016
C7orf60	142	-3.30103	0.000963298	0.00727016
PIEZO1	418	3.30103	0.000963298	0.00727016
MLLT4	418	3.30103	0.000963298	0.00727016
ARF4	142	-3.30103	0.000963298	0.00727016
AP1S2	142	-3.30103	0.000963298	0.00727016
SLC29A1	142	-3.30103	0.000963298	0.00727016
SCYL2	142	-3.30103	0.000963298	0.00727016
GFRA2	142	-3.30103	0.000963298	0.00727016
SLBP	142	-3.30103	0.000963298	0.00727016
RNF219	142	-3.30103	0.000963298	0.00727016
POLR2K	142	-3.30103	0.000963298	0.00727016
SEPN1	418	3.30103	0.000963298	0.00727016
BASP1	142	-3.30103	0.000963298	0.00727016
USP40	418	3.30103	0.000963298	0.00727016
SCAND3	142	-3.30103	0.000963298	0.00727016
METTL10	142	-3.30103	0.000963298	0.00727016
RPRD2	418	3.30103	0.000963298	0.00727016
CEP19	142	-3.30103	0.000963298	0.00727016
CSF2RA	418	3.30103	0.000963298	0.00727016
PSMC1	142	-3.30103	0.000963298	0.00727016
SYT2	418	3.30103	0.000963298	0.00727016
MAPK14	142	-3.30103	0.000963298	0.00727016
SMARCD2	418	3.30103	0.000963298	0.00727016
LASP1	142	-3.30103	0.000963298	0.00727016
YIPF1	142	-3.30103	0.000963298	0.00727016
NINL	418	3.30103	0.000963298	0.00727016
SOX4	143	-3.27711	0.00104875	0.00773848
MT1F	417	3.27711	0.00104875	0.00773848
IL13RA1	417	3.27711	0.00104875	0.00773848
ELL2	143	-3.27711	0.00104875	0.00773848
YWHAB	143	-3.27711	0.00104875	0.00773848
MTPAP	143	-3.27711	0.00104875	0.00773848
DENND4A	143	-3.27711	0.00104875	0.00773848
ADH1B	417	3.27711	0.00104875	0.00773848
RPS27L	417	3.27711	0.00104875	0.00773848
GRIA2	143	-3.27711	0.00104875	0.00773848
PJA2	143	-3.27711	0.00104875	0.00773848
PRKAR2B	143	-3.27711	0.00104875	0.00773848
CPNE6	143	-3.27711	0.00104875	0.00773848
ARHGEF3	143	-3.27711	0.00104875	0.00773848
POP7	143	-3.27711	0.00104875	0.00773848
OXCT1	143	-3.27711	0.00104875	0.00773848
POU6F1	143	-3.27711	0.00104875	0.00773848
ACACB	417	3.27711	0.00104875	0.00773848
ZFAND1	143	-3.27711	0.00104875	0.00773848
OSBPL10	143	-3.27711	0.00104875	0.00773848
INADL	417	3.27711	0.00104875	0.00773848
TBPL1	143	-3.27711	0.00104875	0.00773848
NF1	143	-3.27711	0.00104875	0.00773848
PTPN2	417	3.27711	0.00104875	0.00773848
RPL32P3	417	3.27711	0.00104875	0.00773848
C1orf192	417	3.27711	0.00104875	0.00773848
UBE2E2	143	-3.27711	0.00104875	0.00773848
[truncated: 2,125 more rows]

## Sheet: DTG_Pathway_Enrich
Module	OriginalModuleSize	System	Gene.Category	OverlapSize	ModuleSize	CategoryTermSize	PopulationSize	FET_P	Corrected_P	Fold_Enrichment	Genes
Down	2763	GO-CC	GO_NEURON_PART	326	2446	1265	17473	6.24e-31	8.5e-27	1.84093	ERO1L,TOR1A,GOT2,GOT1,SNAP25,GRM2,RIMS1,PPFIA2,SLC17A7,STX1A,NF1,STXBP1,SLC6A1,AGFG1,PAFAH1B1,GLRB,PAK1,CXADR,PRKCZ,ACTN2,MYO5A,ANK2,BAIAP2,SRGAP2,ABI1,EPB41L3,ADD2,RUFY3,PACSIN1,RAC3,ARPC2,CDC42,CDK5,DLG1,ITPKA,PFN2,CORO1A,TMOD2,NRCAM,KCNB1,DRD1,SLC8A1,KCND2,SCN2A,GRIK2,KCNA2,SCN8A,ADCY2,CAP2,SNCA,CCK,IFT57,NDEL1,RASGRF1,UBB,MAPK1,THY1,TNFRSF21,HSP90AA1,SOD1,GRM1,GNG3,BRAF,HTR2A,PRKAR2B,PINK1,MA…
Down	2763	GO-CC	GO_MITOCHONDRION	391	2446	1633	17473	5.63e-30	7.6e-26	1.71042	HSPD1,AADAT,GOT2,GOT1,DLD,IDH3B,CCBL2,MRPS36,L2HGDH,IDH3G,MAPK14,DLAT,PDHB,PDHX,ACACA,GLS,STXBP1,SLC9A1,CASQ1,WASF1,KRAS,SLC8A1,YWHAH,SNCA,BID,BAD,MAPK9,CYCS,AIFM1,C1QBP,UBB,MAPK1,PSMB3,HSP90AB1,STOML2,PTPLAD1,MAP2K1,SOD1,PTPN11,MAPK10,BRAF,PRKAR2B,PINK1,TXN,PARK7,FITM2,PSAP,RAB8B,ATF2,OXCT1,HK1,HK2,PARK2,HTRA2,OXR1,EPHA4,NDUFV1,MDH1,SDHB,UQCRB,PMPCB,IDH3A,NNT,MDH2,SLC25A14,SDHD,UQCRC2,UQCR10,SIR…
Down	2763	GO-CC	GO_NEURON_PROJECTION	260	2446	942	17473	1.67e-29	2.3e-25	1.97167	ERO1L,TOR1A,GOT1,SNAP25,GRM2,SLC17A7,STX1A,NF1,STXBP1,SLC6A1,PAFAH1B1,GLRB,PAK1,CXADR,PRKCZ,ACTN2,MYO5A,ANK2,BAIAP2,SRGAP2,ABI1,EPB41L3,RUFY3,PACSIN1,RAC3,ARPC2,CDC42,CDK5,DLG1,ITPKA,PFN2,CORO1A,TMOD2,NRCAM,KCNB1,DRD1,SLC8A1,KCND2,SCN2A,GRIK2,KCNA2,SCN8A,ADCY2,SNCA,CCK,IFT57,NDEL1,RASGRF1,UBB,MAPK1,THY1,TNFRSF21,HSP90AA1,SOD1,GRM1,GNG3,BRAF,HTR2A,PRKAR2B,PINK1,PARK7,GNB1,GRM3,GRM7,CHRM3,GNAZ,CNR1…
Down	2763	GO-CC	GO_SYNAPSE_PART	191	2446	610	17473	4.51e-29	6.1e-25	2.23674	TOR1A,SNAP25,GRM2,RIMS1,PPFIA2,SLC17A7,STX1A,NF1,STXBP1,GLRB,ACTN2,ANK2,BAIAP2,SRGAP2,ABI1,EPB41L3,ADD2,CDK5,DLG1,ITPKA,PFN2,KCNB1,DRD1,SLC8A1,KCND2,GRIK2,KCNA2,CAP2,SNCA,CCK,NDEL1,MEF2C,GRM1,GNG3,PRKAR2B,MAPK8IP2,PARK7,GRM3,GRM7,CHRM3,CDH8,NLGN4X,NRXN1,PARK2,PPT1,SHANK2,GABRG2,EPHA4,HOMER1,NRXN3,CHRNB1,CX3CL1,ATP2B1,SLC32A1,SYNJ1,MTMR2,PLCB4,GAD2,GAD1,SEMA4F,COPS5,PCLO,CPLX3,PTPRN2,PTPRN,GRIN2A,…
Down	2763	GO-CC	GO_SYNAPSE	213	2446	754	17473	1.25e-25	1.7e-21	2.01799	TOR1A,SNAP25,GRM2,RIMS1,PPFIA2,SLC17A7,STX1A,NF1,CACNB4,STXBP1,GLRB,CXADR,ACTN2,ANK2,BAIAP2,SRGAP2,ABI1,EPB41L3,ADD2,WASF1,PACSIN1,ARPC2,CDK5,DLG1,ITPKA,PFN2,PRKAR1A,NRCAM,KCNB1,DRD1,SLC8A1,KCND2,GRIK2,KCNA2,CAP2,SNCA,CCK,NDEL1,MEF2C,GRM1,GNG3,PRKAR2B,MAPK8IP2,PARK7,GRM3,GRM7,CHRM3,CADM2,CDH8,NLGN4X,NRXN1,PARK2,PPT1,SHANK2,GABRG2,EPHA4,HOMER1,NRXN3,CHRNB1,CX3CL1,ATP2B1,SLC32A1,PENK,SYNJ1,MTMR2,PL…
Down	2763	GO-CC	GO_MITOCHONDRIAL_PART	247	2446	953	17473	9.51e-24	1.3e-19	1.85146	HSPD1,AADAT,GOT2,DLD,IDH3B,MRPS36,L2HGDH,IDH3G,DLAT,PDHB,PDHX,GLS,CASQ1,WASF1,SNCA,BID,BAD,CYCS,AIFM1,C1QBP,STOML2,SOD1,PRKAR2B,PINK1,PARK7,ATF2,OXCT1,HK1,HK2,HTRA2,EPHA4,NDUFV1,SDHB,UQCRB,PMPCB,IDH3A,NNT,MDH2,SLC25A14,SDHD,UQCRC2,UQCR10,SIRT3,SUCLA2,ME3,PANK2,ATP5G3,CISD2,NDUFS6,FDX1L,COQ3,FDX1,APOA1BP,OAT,AUH,ACAD8,ARG2,SLC25A32,ERBB4,AGK,MRPL9,SLC25A26,MRPL17,MRPL45,MRPL32,MRPS22,MRPL1,CHCHD1,…
Down	2763	GO-CC	GO_ENVELOPE	271	2446	1090	17473	3.98e-23	5.4e-19	1.77604	TOR1A,HSPD1,GOT2,MRPS36,L2HGDH,TBC1D20,AGFG1,PAFAH1B1,PAK1,PRKCZ,WASF1,RAN,TRIM27,EDNRA,SNCA,BID,BAD,SMAD3,CYCS,AIFM1,NDEL1,STOML2,PTPLAD1,SOD1,PRKAR2B,PINK1,PARK7,GNAZ,ATF2,HK1,GAPDH,AKD1,HK2,NRXN1,HTRA2,EPHA4,NDUFV1,SDHB,UQCRB,PMPCB,NNT,MDH2,SLC25A14,SDHD,UQCRC2,UQCR10,SIRT3,PANK2,ATP5G3,CISD2,NDUFS6,PLCB1,BCHE,COQ3,SLC25A32,AGK,MRPL9,SLC25A26,ABCF1,MRPL17,MRPL45,MRPL32,MRPS22,MRPL1,CHCHD1,SLC2…
Down	2763	GO-CC	GO_SOMATODENDRITIC_COMPARTMENT	184	2446	650	17473	2.46e-22	3.3e-18	2.02216	ERO1L,GOT2,GRM2,NF1,AGFG1,PAFAH1B1,GLRB,PAK1,PRKCZ,ACTN2,MYO5A,BAIAP2,SRGAP2,RUFY3,RAC3,CDC42,CDK5,ITPKA,KCNB1,DRD1,SLC8A1,KCND2,GRIK2,KCNA2,ADCY2,CCK,IFT57,NDEL1,UBB,MAPK1,THY1,HSP90AA1,SOD1,GRM1,GNG3,HTR2A,PRKAR2B,MAPK8IP2,GNB1,VIP,GRM3,GRM7,CHRM3,GNAZ,CRH,NLGN4X,NRXN1,PPT1,CRHBP,SHANK2,CNTNAP2,UCHL1,EPHA4,CHL1,LRP1,ATP2B1,SERPINF1,IGF1,ENDOG,SRR,SLC32A1,PENK,MTMR2,PLCB4,ADC,NRP1,STAT1,EEF1A2,A…
Down	2763	GO-BP	GO_MITOCHONDRION_ORGANIZATION	170	2446	594	17473	3.05e-21	4.1e-17	2.04444	MRPS36,SLC6A1,CXADR,SLC9A1,YWHAH,SNCA,CCK,BID,BAD,MAPK9,CYCS,AIFM1,STOML2,HSP90AA1,MAP2K1,PINK1,PARK7,ATF2,HK2,PARK2,HTRA2,NDUFV1,MDH1,UQCRB,UQCR10,SIRT3,PANK2,JUN,CISD2,NDUFS6,ERBB4,MRPL9,MRPL17,MRPL45,MRPL32,MRPS22,MRPL1,CHCHD1,MRPS7,SLC25A4,MRPS10,GGCT,MRPS27,MRPS11,MRPS30,MRPL50,MRPL3,PET112,MRPS6,MRPL46,MRPS18B,MRPS18C,MRPL2,NOA1,MRPS33,MRPL18,SLC25A5,MRPS23,EARS2,MRPL44,MRPL39,MRPL33,MRPL28…
Down	2763	GO-CC	GO_MITOCHONDRIAL_ENVELOPE	187	2446	691	17473	2.66e-20	3.6e-16	1.93319	HSPD1,GOT2,MRPS36,L2HGDH,WASF1,SNCA,BID,BAD,CYCS,AIFM1,STOML2,SOD1,PRKAR2B,PINK1,PARK7,ATF2,HK1,HK2,HTRA2,EPHA4,NDUFV1,SDHB,UQCRB,PMPCB,NNT,MDH2,SLC25A14,SDHD,UQCRC2,UQCR10,SIRT3,PANK2,ATP5G3,CISD2,NDUFS6,COQ3,SLC25A32,AGK,MRPL9,SLC25A26,MRPL17,MRPL45,MRPL32,MRPS22,MRPL1,CHCHD1,SLC25A3,MRPS7,SLC25A4,MRPS10,MRPS27,SLC25A15,MRPS11,MRPS30,MRPL50,MRPL3,MRPS6,MRPL46,MRPS18B,MRPS18C,SLC25A44,MRPL2,NOA1…
Down	2763	GO-BP	GO_REGULATION_OF_SYNAPSE_STRUCTURE_OR_ACTIVITY	88	2446	232	17473	6.93e-20	9.4e-16	2.7096	SNAP25,RIMS1,NF1,HRH2,STXBP1,KIT,PRKCZ,BAIAP2,KRAS,CDC42,CDK5,ITPKA,KCNB1,DRD1,GRIK2,YWHAH,SNCA,RASGRF1,MAPK1,MEF2C,BRAF,EFNA5,CRH,NRXN1,PPT1,SLITRK5,SHANK2,NRXN3,SLITRK1,ATP2B2,GRIN2A,EGR2,EPHB3,PPP3CB,RELN,EPHB2,CALB1,NEURL,BAI3,ROBO2,HRH1,NRGN,NPTN,NETO1,RGS14,ETV5,FGF14,CNTN4,GRIA1,BHLHB9,DGKI,SLC8A3,LRRTM1,GRM5,PAIP2,SORCS3,JPH3,PTPN5,CUX2,SLC8A2,PLK2,CTNNA2,LPHN1,TPBG,NLGN1,SYT12,ABHD6,BDNF…
Down	2763	GO-BP	GO_SYNAPTIC_SIGNALING	131	2446	424	17473	1.16e-19	1.6e-15	2.20707	SNAP25,SLC1A1,GRM2,RIMS1,SLC1A6,PPFIA2,GLS,SLC17A7,STX1A,NF1,CACNB4,STXBP1,SLC6A1,PAFAH1B1,GLRB,SCN2B,CACNB2,MYO5A,FGF12,RAC3,CDK5,DLG1,TMOD2,CACNA1G,DRD1,KCND2,GRIK2,SNCA,MAPK1,CACNB3,MEF2C,GRM1,HTR2A,MAPK8IP2,PARK7,GNB1,GRM3,GRM7,CHRM3,CORT,CDH8,CRH,NRXN1,PARK2,PPT1,CRHBP,SLITRK5,GABRG2,HOMER1,NRXN3,CHRNB1,CX3CL1,SLC32A1,PENK,SYNJ1,PLCB1,GAD2,GAD1,EGR3,PCLO,CPLX3,PTPRN2,GRIN2A,CDK5R1,PCDH8,GABR…
Down	2763	GO-BP	GO_PHOSPHATE_CONTAINING_COMPOUND_METABOLIC_PROCESS	414	2446	1977	17473	1.71e-19	2.3e-15	1.49591	DLD,IDH3B,IDH3G,MAPK14,PDHB,PDHX,ACACA,NF1,CACNB4,TBPL1,PAFAH1B1,PAK1,FGF7,KIT,PIP5K1A,PRKCZ,ACTN2,KCNH2,FGF12,ROCK2,ABI1,ABI2,ALDOA,KRAS,CUL3,CDK5,DLG1,PRKCI,ITPKA,TRIM27,ADCY2,ADCY1,SNCA,BAD,MAPK9,CYCS,RASGRP1,RASGRF1,PSMA5,PRKCB,PSMC6,UBB,PIK3R1,PSMD1,MAPK1,PSMD10,PSMB6,PAK3,PSMB7,BTRC,PSMB3,UBC,PSMF1,THY1,PSMA1,CUL1,PSMC1,PSMD11,PSMA3,STOML2,SKP1,PSMD12,PDE4D,PRKACB,PSMD7,MEF2C,FBXW11,PSMC3,P…
Down	2763	GO-BP	GO_ESTABLISHMENT_OF_LOCALIZATION_IN_CELL	362	2446	1676	17473	3.08e-19	4.2e-15	1.54293	ERO1L,TOR1A,FKBP1B,ACACA,SNAP25,RIMS1,PPFIA2,SLC17A7,STX1A,NF1,STXBP1,TBC1D20,AGFG1,PAFAH1B1,KIT,RAP2A,PIP5K1A,PRKCZ,SLC9A1,MYO5A,CACNA2D1,MYO1B,ANK2,ACTR3,RAN,SPIRE1,PACSIN1,KRAS,PDCD10,CUL3,CDC42,CDK5,DLG1,PRKCI,TRIM27,RACGAP1,CORO1A,SHROOM2,ACTR2,RHOF,KCNB1,DRD1,SLC8A1,GRIK2,YWHAH,RAB1A,SNCA,BID,BAD,IFT57,MAPK9,SGSM3,RASGRP1,NDEL1,TBC1D9,UBB,PIK3R1,MAPK1,RFTN1,UBC,CACNB3,STOML2,HSP90AA1,PIK3CD…
Down	2763	GO-CC	GO_POSTSYNAPSE	120	2446	378	17473	3.77e-19	5.1e-15	2.26778	SLC17A7,GLRB,ACTN2,ANK2,BAIAP2,SRGAP2,ABI1,EPB41L3,ADD2,CDK5,DLG1,ITPKA,KCNB1,DRD1,SLC8A1,KCND2,GRIK2,CAP2,SNCA,MEF2C,GRM1,GNG3,PRKAR2B,MAPK8IP2,GRM3,GRM7,CHRM3,NLGN4X,SHANK2,GABRG2,EPHA4,HOMER1,CHRNB1,CX3CL1,MTMR2,PLCB4,SEMA4F,PCLO,GRIN2A,MIB1,CDK5R1,NEURL,PCDH8,GABRB3,GABRA4,GABRA5,GABRA2,GABRA1,GABRB2,GABRD,GOPC,ARF4,BNIP3,ITPR1,NRGN,NPTN,NETO1,RGS14,DCLK1,RTN4,GRIA1,PJA2,ATAD1,DGKI,SLC8A3,LRR…
Down	2763	GO-CC	GO_CELL_PROJECTION	378	2446	1786	17473	1.52e-18	2.1e-14	1.51189	ERO1L,TOR1A,GOT1,DLD,SNAP25,GRM2,SLC17A7,STX1A,NF1,STXBP1,SLC6A1,AGFG1,PAFAH1B1,GLRB,PAK1,CXADR,PIP5K1A,PRKCZ,SLC9A1,ACTN2,MYO5A,TPM1,MYO1B,ANK2,BAIAP2,SRGAP2,ACTR3,ABI1,EPB41L3,ABI2,ACTR3B,CFL1,ADD2,WASF1,RAN,RUFY3,BRK1,PACSIN1,ARPC5,RAC3,ARPC2,CDC42,ARFIP2,CDK5,DLG1,ITPKA,PFN2,ARPC1A,CORO1A,DLC1,TMOD2,PRKAR1A,SORBS2,ACTR2,ARPC3,NRCAM,KCNB1,DRD1,SLC8A1,KCND2,SCN2A,GRIK2,KCNA2,SCN8A,ADCY2,CAP2,SN…
Down	2763	GO-CC	GO_CELL_BODY	141	2446	494	17473	1.11e-17	1.5e-13	2.03893	CCT2,GOT2,AGFG1,PAFAH1B1,CXADR,PRKCZ,MYO5A,BAIAP2,RUFY3,RAC3,CDC42,CDK5,KCNB1,DRD1,KCND2,GRIK2,KCNA2,CCK,NDEL1,UBB,MAPK1,HSP90AA1,SOD1,GNG3,BRAF,HTR2A,PRKAR2B,PINK1,MAPK8IP2,PARK7,GNB1,VIP,GNAZ,CRH,NRXN1,PPT1,CRHBP,SHANK2,CNTNAP2,UCHL1,EPHA4,LRP1,ATP2B1,SERPINF1,IGF1,ENDOG,SRR,PENK,APOA1BP,ADC,NRP1,EEF1A2,PTPRN,OGT,ATP2B2,SRD5A1,PDE1B,EPHB2,CDK5R1,PLXDC1,CALB1,NEURL,ATXN10,FZD3,OLFM1,FKBP4,SLC4A8…
Down	2763	GO-CC	GO_DENDRITE	132	2446	451	17473	1.33e-17	1.8e-13	2.09078	ERO1L,GRM2,NF1,GLRB,PAK1,ACTN2,BAIAP2,SRGAP2,RUFY3,CDK5,ITPKA,KCNB1,DRD1,SLC8A1,KCND2,GRIK2,KCNA2,ADCY2,CCK,IFT57,MAPK1,THY1,SOD1,GRM1,GNG3,HTR2A,PRKAR2B,GNB1,GRM3,GRM7,CHRM3,GNAZ,NLGN4X,PPT1,CRHBP,SHANK2,CNTNAP2,EPHA4,CHL1,LRP1,SLC32A1,PENK,MTMR2,PLCB4,ADC,STAT1,AQP11,EPHB3,RELN,EPHB2,CDK5R1,PLXDC1,CALB1,NEURL,DCX,PCDH8,ATXN10,FZD3,GABRA5,SLC4A10,APC,GOPC,HCN1,ARF4,BECN1,KPNA1,BNIP3,SORT1,NRGN,N…
Down	2763	GO-CC	GO_MITOCHONDRIAL_PROTEIN_COMPLEX	59	2446	136	17473	5.92e-17	8e-13	3.09902	MRPS36,DLAT,SNCA,PINK1,PARK7,NDUFV1,SDHB,UQCRB,PMPCB,SDHD,UQCRC2,UQCR10,ATP5G3,NDUFS6,SLC25A6,ATP5B,TIMM50,PDK2,ATP5L,ATP5H,ATP5F1,ATP5C1,ATP5A1,ATP5J,TOMM70A,COX8A,TOMM20,TOMM22,C22orf32,NDUFS4,NDUFB11,NDUFAF1,NDUFB3,NDUFS2,NDUFA8,NDUFA10,NDUFB2,NDUFA11,NDUFA5,NDUFA9,UQCRFS1,COX5A,NDUFB6,NDUFV2,NDUFS3,NDUFB5,NDUFA4,NDUFB4,IMMT,SAMM50,TOMM40L,TIMM17A,TIMM13,TIMM8B,CHCHD6,APOO,C14orf2,APOOL,USMG5
Down	2763	GO-BP	GO_REGULATION_OF_SYNAPTIC_PLASTICITY	59	2446	140	17473	3.05e-16	4.1e-12	3.01047	SNAP25,RIMS1,NF1,HRH2,STXBP1,KIT,PRKCZ,BAIAP2,KRAS,CDK5,ITPKA,KCNB1,DRD1,GRIK2,YWHAH,SNCA,RASGRF1,MAPK1,MEF2C,BRAF,CRH,SHANK2,ATP2B2,GRIN2A,EGR2,PPP3CB,RELN,EPHB2,CALB1,NEURL,HRH1,NRGN,NPTN,NETO1,RGS14,FGF14,CNTN4,GRIA1,DGKI,SLC8A3,LRRTM1,GRM5,PAIP2,SORCS3,JPH3,PTPN5,SLC8A2,PLK2,NLGN1,SYT12,ABHD6,RAB11A,YWHAG,CAMK2B,SYNGR1,STAU1,FMR1,LRRTM2,SHISA9
Up	1361	GO-CC	GO_CELL_SUBSTRATE_JUNCTION	76	1214	398	17473	3.97e-16	5.4e-12	2.7484	PVRL2,CTTN,GSN,FLNA,PARVB,PARVA,MYH9,VIM,ACTN4,EPB41L5,RHOU,ARF1,ZYX,FLNB,PACSIN2,CNN3,VASP,ITGB1,LCP1,RHOG,TRIOBP,SORBS3,PDGFRB,LIMA1,TLN1,HCK,PTPRC,CD81,DNM2,ADAM17,GNA12,JUP,FERMT2,TRIP6,NPM1,TNS1,ITGB4,RPL37A,RPS4X,PABPC1,RPS10,RPL30,RPL19,SDC4,CD44,SNAP23,CD9,CAPN2,TGM2,ITGA5,ITGA8,FZD2,SLC4A2,RDX,ERBB2IP,ATP6V0A2,ANXA5,MSN,APBB1IP,DST,PXN,PLAUR,NEXN,PAK4,IQGAP1,FLNC,LIMD1,ASAP3,IRF2,TENC1,C…
Down	2763	GO-BP	GO_PROTEIN_LOCALIZATION	371	2446	1805	17473	4.33e-16	5.9e-12	1.46828	TOR1A,FKBP1B,RIMS1,STX1A,STXBP1,PAFAH1B1,GLRB,FGF7,RAP2A,PIP5K1A,PRKCZ,CACNB2,ACTN2,MYO5A,SCN3B,ANK2,RND1,ROCK2,EPB41L3,RAN,SPIRE1,PACSIN1,KRAS,RAC3,CDC42,CDK5,DLG1,PRKCI,TRIM27,SHROOM2,RHOF,NRCAM,KCNB1,DRD1,GRIK2,YWHAH,RAB1A,BID,BAD,IFT57,MAPK9,SGSM3,TBC1D9,PRKCB,PIK3R1,MAPK1,PSMD10,RFTN1,CACNB3,HSP90AA1,BRAF,HTR2A,PINK1,TOM1L1,ITGB1BP1,SMAD2,VIP,CADM3,RAB8B,HK1,HK2,ARCN1,NRXN1,PARK2,PPT1,CNTNAP…
Down	2763	GO-BP	GO_PROTEIN_MODIFICATION_BY_SMALL_PROTEIN_CONJUGATION_OR_REMOVAL	209	2446	873	17473	5.03e-16	6.8e-12	1.71018	TOR1A,TRIM36,NEDD4L,TNFAIP1,TRIM32,CUL3,CDC42,TRIM27,UBE2S,CYLD,PSMA5,PSMC6,UBE2N,UBB,PSMD1,PSMD10,PSMB6,PSMB7,ITCH,BTRC,PSMB3,UBC,PSMF1,PSMA1,CUL1,PSMC1,PSMD11,PSMA3,SKP1,BIRC2,PSMD12,PSMD7,FBXW11,PSMC3,UBE2D1,UBE2D2,PSME3,PSMD8,PSMD14,PSMB5,COPS8,PINK1,RNF8,RNF19B,PARK2,UCHL1,USP46,RNF165,RC3H2,COPS5,PTTG1,CDC27,ANAPC7,CCNB1,CDC16,CDC23,EGR2,MIB1,SOCS7,UBE2B,NEURL,PIAS1,PIAS2,RNF14,LNPEP,MARCH1…
Down	2763	GO-BP	GO_COGNITION	85	2446	251	17473	8.97e-16	1.2e-11	2.41911	SNAP25,SLC17A7,NF1,HRH2,SLC6A1,PAFAH1B1,KIT,PRKCZ,KRAS,CDK5,TMOD2,DRD1,ADCY1,RASGRF1,MEF2C,BRAF,HTR2A,PRKAR2B,MAPK8IP2,CAMK4,VIP,GRM7,CNR1,CRH,NLGN4X,NRXN1,PARK2,NTAN1,PPT1,CRHBP,BTBD9,SHANK2,CNTNAP2,NRXN3,CHL1,HMGCR,SERPINF1,IGF1,JUN,SYNJ1,VLDLR,PLCB1,BCHE,GRIN2A,PDE1B,EGR2,PPP3CB,RELN,EPHB2,CALB1,GABRA5,VDAC1,ATP8A1,TAC1,ARF4,NDRG4,HRH1,NRGN,NPTN,NPTX2,NETO1,RGS14,GRIA1,PJA2,SOBP,ATAD1,BHLHB9,D…
Down	2763	GO-BP	GO_MODULATION_OF_SYNAPTIC_TRANSMISSION	96	2446	301	17473	1.02e-15	1.4e-11	2.27833	TOR1A,SNAP25,GRM2,RIMS1,STX1A,NF1,HRH2,STXBP1,SLC6A1,KIT,PRKCZ,BAIAP2,KRAS,CDK5,ITPKA,PFN2,KCNB1,DRD1,GRIK2,YWHAH,SNCA,RASGRF1,MAPK1,MEF2C,GRM1,BRAF,HTR2A,PINK1,MAPK8IP2,GNAI1,GRM3,GRM7,CNR1,CRH,NLGN4X,NRXN1,PARK2,CRHBP,SHANK2,USP46,SYNJ1,MTMR2,BCHE,CPLX3,ATP2B2,GRIN2A,EGR2,PPP3CB,RELN,EPHB2,CALB1,NEURL,CA7,TAC1,HRH1,NRGN,NPTN,NETO1,RGS14,FGF14,RIMS3,CNTN4,PLCL2,GRIA1,ATAD1,DGKI,SLC8A3,LRRTM1,GRM…
Down	2763	GO-CC	GO_ORGANELLE_INNER_MEMBRANE	142	2446	525	17473	1.23e-15	1.7e-11	1.93215	HSPD1,GOT2,MRPS36,L2HGDH,SNCA,SMAD3,CYCS,AIFM1,STOML2,PRKAR2B,PINK1,PARK7,NDUFV1,SDHB,UQCRB,PMPCB,NNT,MDH2,SLC25A14,SDHD,UQCRC2,UQCR10,SIRT3,ATP5G3,NDUFS6,COQ3,SLC25A32,MRPL9,SLC25A26,MRPL17,MRPL45,MRPL32,MRPS22,MRPL1,CHCHD1,SLC25A3,MRPS7,SLC25A4,MRPS10,MRPS27,SLC25A15,MRPS11,MRPS30,MRPL50,MRPL3,MRPS6,MRPL46,MRPS18B,MRPS18C,SLC25A44,MRPL2,NOA1,MRPS33,GUF1,MRPL18,SLC25A5,SLC25A11,MRPS23,SLC25A40,M…
Down	2763	GO-CC	GO_MYELIN_SHEATH	65	2446	168	17473	1.54e-15	2.1e-11	2.76385	CCT2,GOT2,DLD,DLAT,SNAP25,STXBP1,PRKCZ,PACSIN1,CDC42,DLG1,PRKCI,UBC,THY1,HSP90AA1,SOD1,GNB1,ENO1,PGAM1,UCHL1,MDH1,IDH3A,MDH2,UQCRC2,SUCLA2,PLCB1,CKB,EEF1A2,SLC25A3,SLC25A4,SLC25A5,SRD5A1,EXOC4,ATP5B,VDAC1,PITPNA,NEFL,ACTR1A,ATP5F1,ATP5C1,ATP5A1,ATP6V1A,ATP6V1B2,CCT5,MPDZ,NME1,GSTO1,NDUFA10,UQCRFS1,COX5A,NDUFV2,NDUFS3,KCNJ11,LDHB,NSF,TUBA1A,YWHAG,TUBA1B,IMMT,NAPG,HSPA9,PHB,TAGLN3,GDI2,GNB5,STIP1
Down	2763	GO-BP	GO_SINGLE_ORGANISM_BEHAVIOR	113	2446	384	17473	1.99e-15	2.7e-11	2.10212	SNAP25,SLC17A7,NF1,CACNB4,HRH2,SLC6A1,PAFAH1B1,GLRB,KIT,PRKCZ,FGF12,KRAS,CDK5,TMOD2,DRD1,KCND2,GRIK2,ADCY1,SNCA,CCK,RASGRF1,MEF2C,BRAF,HTR2A,PRKAR2B,MAPK8IP2,PARK7,CAMK4,VIP,GRM7,CNR1,ID2,CRH,ARCN1,ADAM22,NLGN4X,NRXN1,PARK2,NTAN1,PPT1,CRHBP,HTRA2,BTBD9,SLITRK5,SHANK2,CNTNAP2,UCHL1,OXR1,USP46,UNC79,GABRG2,EPHA4,HOMER1,NRXN3,CHRNB1,EFNB3,CHL1,SLITRK1,GIGYF2,HMGCR,SERPINF1,IGF1,JUN,PENK,SYNJ1,VLDLR,…
Down	2763	GO-CC	GO_AXON	120	2446	418	17473	2e-15	2.7e-11	2.05077	GOT1,GRM2,SLC17A7,NF1,STXBP1,SLC6A1,PAFAH1B1,PAK1,PRKCZ,EPB41L3,RUFY3,PACSIN1,CDK5,DLG1,PFN2,CORO1A,NRCAM,KCNB1,DRD1,SCN2A,GRIK2,KCNA2,SCN8A,SNCA,CCK,NDEL1,MAPK1,TNFRSF21,SOD1,HTR2A,PINK1,PARK7,GRM3,GRM7,CHRM3,CNR1,CADM2,CDH8,CRH,ADAM22,NRXN1,PPT1,CRHBP,CNTNAP2,UCHL1,GABRG2,EPHA4,HOMER1,SERPINF1,SLC32A1,PENK,MTMR2,GAD2,ADC,NRP1,STAT1,PTPRN2,PTPRN,ATP6V0D1,EPHB2,CDK5R1,CALB1,FZD3,OLFM1,FKBP4,GABRA…
Down	2763	GO-CC	GO_MITOCHONDRIAL_MEMBRANE_PART	66	2446	173	17473	2.12e-15	2.9e-11	2.72527	L2HGDH,SNCA,BID,PINK1,PARK7,NDUFV1,SDHB,UQCRB,PMPCB,NNT,SDHD,UQCRC2,UQCR10,ATP5G3,NDUFS6,NOA1,SLC25A6,ATP5B,MFN2,RHOT1,TIMM50,BNIP3,ATP5L,ATP5H,ATP5F1,ATP5C1,ATP5A1,ATP5J,TOMM70A,COX8A,TOMM20,TOMM22,C22orf32,NDUFS4,NDUFB11,NDUFAF1,NDUFB3,NDUFS2,NDUFA8,NDUFA10,NDUFB2,NDUFA11,NDUFA5,NDUFA9,UQCRFS1,COX5A,NDUFB6,NDUFV2,NDUFS3,NDUFB5,NDUFA4,NDUFB4,COX7A2,GDAP1,IMMT,SAMM50,TMEM70,TOMM40L,ARMCX3,TIMM17A…
Down	2763	Ractome	REACTOME_NEURONAL_SYSTEM	90	2446	279	17473	3.74e-15	5.1e-11	2.30435	SNAP25,SLC1A1,RIMS1,SLC1A6,GLS,SLC17A7,STX1A,CACNB4,STXBP1,SLC6A1,CACNB2,ACTN2,KCNH2,DLG1,KCNB1,KCND2,GRIK2,KCNA2,ADCY2,GNAL,ADCY1,RASGRF1,PRKCB,MAPK1,CACNB3,PRKACB,GNG3,BRAF,CAMK4,GNB1,GNG2,GNAI1,GABRG2,SLC32A1,PLCB1,GAD2,GAD1,GRIN2A,GABRB3,GABRA4,GABRA5,GABRA2,GABRA1,GABRB2,NEFL,AP2M1,AP2A2,AP2S1,HCN1,KCNK3,GRIA1,KCNAB1,CACNA2D3,PANX1,CACNG3,NCALD,DLG3,KCNJ11,KCNJ4,KCNK1,KCNC1,KCNB2,KCNG3,KCNJ9…
Down	2763	GO-BP	GO_ESTABLISHMENT_OF_PROTEIN_LOCALIZATION	302	2446	1423	17473	5.49e-15	7.4e-11	1.51605	TOR1A,FKBP1B,RIMS1,STX1A,STXBP1,PAFAH1B1,RAP2A,PIP5K1A,CACNB2,ACTN2,MYO5A,ANK2,RND1,ROCK2,RAN,SPIRE1,PACSIN1,KRAS,RAC3,CDC42,CDK5,PRKCI,TRIM27,RHOF,KCNB1,DRD1,GRIK2,YWHAH,RAB1A,BID,BAD,IFT57,MAPK9,SGSM3,TBC1D9,PRKCB,PIK3R1,MAPK1,RFTN1,HSP90AA1,BRAF,PINK1,TOM1L1,ITGB1BP1,SMAD2,VIP,RAB8B,HK1,HK2,ARCN1,NRXN1,PPT1,LRP1,JUN,ARNTL,SNX17,VLDLR,SCG2,RPL10,RPL13,RPL24,RPL26L1,SLC25A6,RPS12,RAB11FIP2,SNX19…
Down	2763	GO-CC	GO_INNER_MITOCHONDRIAL_MEMBRANE_PROTEIN_COMPLEX	48	2446	106	17473	6.13e-15	8.3e-11	3.23479	SNCA,PARK7,NDUFV1,SDHB,UQCRB,PMPCB,SDHD,UQCRC2,UQCR10,ATP5G3,NDUFS6,SLC25A6,ATP5B,TIMM50,ATP5L,ATP5H,ATP5F1,ATP5C1,ATP5A1,ATP5J,COX8A,C22orf32,NDUFS4,NDUFB11,NDUFAF1,NDUFB3,NDUFS2,NDUFA8,NDUFA10,NDUFB2,NDUFA11,NDUFA5,NDUFA9,UQCRFS1,COX5A,NDUFB6,NDUFV2,NDUFS3,NDUFB5,NDUFA4,NDUFB4,IMMT,TIMM17A,CHCHD6,APOO,C14orf2,APOOL,USMG5
Up	1361	GO-CC	GO_ANCHORING_JUNCTION	84	1214	489	17473	6.83e-15	9.3e-11	2.4724	PVRL2,CTTN,GSN,FLNA,PARVB,PARVA,MYH9,VIM,ACTN4,EPB41L5,RHOU,ARF1,ZYX,FLNB,PACSIN2,CNN3,VASP,ITGB1,LCP1,RHOG,TRIOBP,SORBS3,PDGFRB,LIMA1,TLN1,HCK,PTPRC,CD81,DNM2,ADAM17,GNA12,JUP,FERMT2,TRIP6,MLLT4,NPM1,TNS1,RPL37A,RPS4X,PABPC1,RPS10,RPL30,RPL19,SDC4,CD44,SNAP23,DLL1,CD9,CAPN2,TJP1,TGM2,ITGA5,ITGA8,NOTCH1,FZD2,AHI1,SLC4A2,RDX,PPAP2B,ATP6V0A2,ANXA5,MSN,DSC2,APBB1IP,DST,PLEKHA7,PXN,PLAUR,TJP2,NEXN,PA…
Down	2763	GO-CC	GO_EXCITATORY_SYNAPSE	70	2446	197	17473	2.05e-14	2.8e-10	2.5383	SLC17A7,BAIAP2,SRGAP2,ABI1,EPB41L3,ADD2,CDK5,DLG1,GRIK2,CAP2,GRM1,GNG3,MAPK8IP2,GRM3,NLGN4X,SHANK2,EPHA4,HOMER1,MTMR2,PLCB4,PCLO,GRIN2A,MIB1,CDK5R1,NEURL,GOPC,BNIP3,ITPR1,NRGN,NPTN,NETO1,RGS14,DCLK1,RTN4,GRIA1,PJA2,DGKI,LRRTM1,GRM5,SORCS3,CTNNA2,NLGN1,MPDZ,PKP4,CTNND2,GRIN3A,NCS1,DLG3,DLG2,FBXO45,NSF,AKAP5,DLGAP1,LIN7C,MAP4,GAP43,CAMK2B,DNAJC6,SYNDIG1,VPS35,LRRC4,DRP2,FMR1,LRRTM2,NETO2,ELFN1,LRRC…
Down	2763	GO-CC	GO_PRESYNAPSE	89	2446	283	17473	2.88e-14	3.9e-10	2.24654	TOR1A,SNAP25,GRM2,RIMS1,PPFIA2,SLC17A7,STX1A,NF1,STXBP1,CDK5,PFN2,GRIK2,KCNA2,SNCA,CCK,NDEL1,PARK7,GRM3,GRM7,NRXN1,PARK2,PPT1,NRXN3,SLC32A1,SYNJ1,MTMR2,GAD2,GAD1,COPS5,PCLO,CPLX3,PTPRN2,PTPRN,GRIN2A,ATP6V0D1,CALB1,PCDH8,FZD3,CLCN3,GABRA2,VDAC1,RAB3C,AP2M1,AP1S1,DNM1L,NPTN,VTI1B,RIMS3,GRIA1,DGKI,LPHN1,CASK,NLGN1,SYT5,SYT4,SYT9,SYT3,SYTL5,RPH3A,TRIM9,SYT13,SYT12,PDE2A,RAB5A,FBXO45,ZNRF1,SLC30A3,KCN…
Down	2763	GO-CC	GO_SYNAPTIC_MEMBRANE	84	2446	261	17473	3.6e-14	4.9e-10	2.29906	SNAP25,GRM2,RIMS1,GLRB,ANK2,SRGAP2,ABI1,CDK5,DLG1,KCNB1,KCND2,GRIK2,KCNA2,GRM3,GRM7,CHRM3,NLGN4X,NRXN1,SHANK2,GABRG2,EPHA4,HOMER1,CHRNB1,ATP2B1,SYNJ1,MTMR2,GAD2,SEMA4F,GRIN2A,NEURL,PCDH8,GABRB3,GABRA4,GABRA5,GABRA2,GABRA1,GABRB2,GABRD,GOPC,NPTN,NETO1,RGS14,GRIA1,PJA2,ATAD1,DGKI,LRRTM1,LPHN1,CASK,NLGN1,MPDZ,GRIN3A,PDE2A,NCS1,DLG3,GPHN,DLG2,KCNJ4,FBXO45,KCNC2,AKAP5,GABBR2,DLGAP1,LIN7C,GRIA2,GRIA4,U…
Down	2763	GO-MF	GO_ENZYME_BINDING	349	2446	1737	17473	1.1e-13	1.5e-09	1.43528	CCT2,HSPD1,GOT2,HNRNPA0,MAPK14,RIMS1,STX1A,CACNB4,STXBP1,TBC1D20,PAFAH1B1,PAK1,KIT,PIP5K1A,PRKCZ,SLC9A1,CACNB2,MYO5A,KCNH2,ANK2,ROCK2,SRGAP2,ABI2,WASF1,TNFAIP1,BRK1,PDCD10,CUL3,CDC42,ARFIP2,CDK5,DLG1,ITPKA,RACGAP1,PRKAR1A,DRD1,GRIK2,YWHAH,ADCY2,UBE2S,SNCA,BID,BAD,SMAD3,MAPK9,SGSM3,TBC1D9,TBC1D7,CYLD,PRKCB,C1QBP,UBE2N,PIK3R1,MAPK1,PAK3,ELMO2,UBC,CACNB3,THY1,CUL1,HSP90AB1,STOML2,PDE4D,PRKACB,NCKAP1…
Down	2763	GO-CC	GO_CATALYTIC_COMPLEX	230	2446	1038	17473	1.4e-13	1.9e-09	1.58286	HSPD1,DLD,MRPS36,DLAT,PDHB,PDHX,TBPL1,SLC9A1,TNFAIP1,CUL3,PRKAR1A,UBE2S,SNCA,CYCS,UBE2N,PIK3R1,BTRC,CUL1,SKP1,PRKACB,FBXW11,UBE2D1,UBE2D2,PIK3CD,GNG3,MAP3K13,PRKAR2B,PINK1,CAB39,PARK7,PRKAG2,ACVR1C,RNF8,RNF19B,GNB1,GNG2,GNAI1,GNAZ,TBL1XR1,ENO1,PFKM,ENO3,PARK2,NDUFV1,SDHB,UQCRB,PMPCB,SDHD,UQCRC2,UQCR10,NDUFS6,PRKAA2,DPM1,FARSB,FARSA,LRRC47,OGT,TAF7,PRPS1,CDC27,ANAPC7,CDC16,CDC23,RTF1,PPP3CB,UBE2B,…
Down	2763	GO-BP	GO_PROTEIN_UBIQUITINATION	156	2446	629	17473	1.52e-13	2.1e-09	1.77168	TRIM36,NEDD4L,TNFAIP1,TRIM32,CUL3,CDC42,TRIM27,UBE2S,PSMA5,PSMC6,UBE2N,UBB,PSMD1,PSMD10,PSMB6,PSMB7,ITCH,BTRC,PSMB3,UBC,PSMF1,PSMA1,CUL1,PSMC1,PSMD11,PSMA3,SKP1,BIRC2,PSMD12,PSMD7,FBXW11,PSMC3,UBE2D1,UBE2D2,PSME3,PSMD8,PSMD14,PSMB5,PINK1,RNF8,RNF19B,PARK2,RNF165,RC3H2,PTTG1,CDC27,ANAPC7,CCNB1,CDC16,CDC23,MIB1,SOCS7,UBE2B,NEURL,RNF14,LNPEP,MARCH1,UBE4B,UBE2K,CUL5,RNF41,CUL2,MED31,SMURF1,LRSAM1,ATG…
Down	2763	GO-BP	GO_BEHAVIOR	134	2446	516	17473	2.31e-13	3.1e-09	1.85509	SNAP25,GLS,SLC17A7,NF1,CCKBR,CACNB4,HRH2,SLC6A1,PAFAH1B1,GLRB,KIT,PRKCZ,MYO5A,FGF12,KRAS,CDK5,TMOD2,DRD1,KCND2,GRIK2,ADCY1,SNCA,CCK,RASGRF1,MEF2C,SOD1,GRM1,BRAF,HTR2A,PRKAR2B,MAPK8IP2,PARK7,CAMK4,VIP,GRM7,MCHR1,CNR1,ID2,CRH,ARCN1,ADAM22,NLGN4X,NRXN1,PARK2,NTAN1,PPT1,CRHBP,HTRA2,BTBD9,SLITRK5,SHANK2,CNTNAP2,UCHL1,OXR1,USP46,UNC79,GABRG2,EPHA4,HOMER1,NRXN3,CHRNB1,EFNB3,CHL1,SLITRK1,GIGYF2,HMGCR,SER…
Down	2763	GO-MF	GO_RIBONUCLEOTIDE_BINDING	367	2446	1860	17473	3.22e-13	4.4e-09	1.4095	CCT2,TOR1A,HSPH1,HSPD1,IDH3G,MAPK14,ACLY,ACACA,PAK1,KIT,RAP2A,PIP5K1A,PRKCZ,MYO5A,MYO1B,RND1,ROCK2,ACTR3,ACTR3B,RAN,KRAS,RAC3,CDC42,ARFIP2,CDK5,PRKCI,ITPKA,PRKAR1A,ACTR2,RHOF,SCN8A,ADCY2,GNAL,ADCY1,RAB1A,UBE2S,MAPK9,PRKCB,PSMC6,UBE2N,MAPK1,PAK3,PSMC1,HSP90AB1,PDE4D,PRKACB,PSMC3,UBE2D1,UBE2D2,HSP90AA1,PIK3CD,MAP3K9,MAP2K1,MAPK10,BRAF,MAP3K13,PRKAR2B,PINK1,PRKAG2,ACVR1C,GNL1,LIG4,MSH2,CAMK4,GNAI1,G…
Down	2763	Ractome	REACTOME_TRANSMISSION_ACROSS_CHEMICAL_SYNAPSES	65	2446	186	17473	4.23e-13	5.7e-09	2.49638	SNAP25,SLC1A1,RIMS1,SLC1A6,GLS,SLC17A7,STX1A,CACNB4,STXBP1,SLC6A1,CACNB2,ACTN2,DLG1,GRIK2,ADCY2,GNAL,ADCY1,RASGRF1,PRKCB,MAPK1,CACNB3,PRKACB,GNG3,BRAF,CAMK4,GNB1,GNG2,GNAI1,GABRG2,SLC32A1,PLCB1,GAD2,GAD1,GRIN2A,GABRB3,GABRA4,GABRA5,GABRA2,GABRA1,GABRB2,NEFL,AP2M1,AP2A2,AP2S1,GRIA1,CACNA2D3,CACNG3,NCALD,DLG3,KCNJ4,KCNJ9,KCNJ3,KCNJ6,NSF,AKAP5,GABBR2,GRIA2,GRIA4,SYN2,GRIK1,CAMK2B,GNG4,GNB5,RASGRF2,A…
Down	2763	GO-MF	GO_RNA_BINDING	323	2446	1598	17473	4.89e-13	6.6e-09	1.4439	HSPD1,GOT2,CCBL2,HNRNPA0,RIMS1,STXBP1,AGFG1,MYO5A,ROCK2,ALDOA,RAN,TMSB4X,TRIM32,CORO1A,SORBS2,C1QBP,UBE2N,RFTN1,UBC,PSMA1,PSMC1,HSP90AB1,MEF2C,HSP90AA1,CRKL,TXN,PARK7,ENO1,ARCN1,GIGYF2,MDH2,CAST,LRP1,JUN,CISD2,EIF2B5,FDPS,SYNJ1,HDLBP,EIF2B2,AUH,SARS,RC3H2,MRPL9,RPL10,ABCF1,EEF1A2,EIF4E2,MRPL45,GSPT1,EIF4E,MRPL32,MRPL1,CHCHD1,EIF3I,FARS2,MRPS7,DENR,RPL13,RARS,RPL24,EIF2A,MRPS11,RPL7L1,EIF1,MRPS30,…
Down	2763	GO-CC	GO_MEMBRANE_PROTEIN_COMPLEX	224	2446	1020	17473	7.83e-13	1.1e-08	1.56877	HSPD1,FKBP1B,SNAP25,STX1A,CACNB4,GLRB,SCN2B,SLC9A1,CACNB2,KCNH2,SCN3B,CACNA2D1,DLG1,TRIM27,KCNB1,CACNA1G,KCND2,SCN2A,GRIK2,KCNA2,SCN8A,SNCA,PIK3R1,CACNB3,STOML2,BIRC2,PDE4D,PIK3CD,GRM1,GNG3,PINK1,PARK7,ACVR1C,GNB1,GNG2,GNAI1,GNAZ,ARCN1,HTRA2,SHANK2,CNTNAP2,GABRG2,CHRNB1,NDUFV1,SDHB,UQCRB,PMPCB,SDHD,UQCRC2,UQCR10,ATP5G3,NDUFS6,INSIG2,SYNJ1,SLC25A6,GRIN2A,ARL6,ATP6V1D,ATP6V0D1,ATP5B,GABRB3,ANO1,GAB…
Down	2763	GO-BP	GO_ORGANOPHOSPHATE_METABOLIC_PROCESS	199	2446	885	17473	1.71e-12	2.3e-08	1.60628	DLD,IDH3B,IDH3G,PDHB,PDHX,ACACA,CACNB4,TBPL1,PAFAH1B1,FGF7,KIT,PIP5K1A,ALDOA,DLG1,ITPKA,ADCY2,ADCY1,SNCA,BAD,CYCS,PIK3R1,STOML2,PDE4D,PIK3CD,PTPN11,PRKAG2,FITM2,MSH2,PTHLH,ENO1,HK1,PFKM,PGAM1,GAPDH,TPI1,PGK1,BPGM,ENO3,AKD1,AK5,HK2,NDUFV1,MDH1,UQCRB,PMPCB,NNT,MDH2,UQCRC2,UQCR10,PANK2,HMGCR,ATP5G3,NDUFS6,SAMD8,GGPS1,FDPS,IDI1,LPIN2,NUS1,CDS1,IMPAD1,MTMR7,INPP5E,SYNJ1,MTMR2,SGPP1,PLCB4,PPIP5K1,LPCAT…
Down	2763	GO-BP	GO_NUCLEOSIDE_TRIPHOSPHATE_METABOLIC_PROCESS	73	2446	228	17473	2.26e-12	3.1e-08	2.28717	DLD,TBPL1,ALDOA,SNCA,BAD,CYCS,STOML2,PRKAG2,MSH2,ENO1,HK1,PFKM,PGAM1,GAPDH,TPI1,PGK1,BPGM,ENO3,AKD1,AK5,HK2,NDUFV1,UQCRB,PMPCB,UQCRC2,UQCR10,ATP5G3,NDUFS6,ADK,ATP5B,NME5,ATP5L,ATP5H,ATP5F1,ATP5C1,ATP6V0A1,ATP5A1,ATP5J,ATP6V1A,ATP6V1B2,COX8A,NME1,NDUFS4,GUK1,NME7,NUDT15,NDUFB11,NDUFAF1,NDUFB3,NDUFS2,NDUFA8,NDUFA10,MOCS3,NDUFB2,DGUOK,NDUFA11,COX6C,NDUFA5,NDUFA9,GPHN,UQCR11,UQCRFS1,CYC1,COX5A,NFS1,N…
Down	2763	GO-MF	GO_POLY_A_RNA_BINDING	248	2446	1170	17473	2.34e-12	3.2e-08	1.51418	HSPD1,GOT2,CCBL2,HNRNPA0,RIMS1,STXBP1,MYO5A,ROCK2,ALDOA,RAN,TMSB4X,CORO1A,SORBS2,C1QBP,UBE2N,UBC,PSMC1,HSP90AB1,HSP90AA1,CRKL,TXN,PARK7,ENO1,ARCN1,GIGYF2,MDH2,CAST,LRP1,JUN,CISD2,FDPS,HDLBP,AUH,RC3H2,MRPL9,RPL10,ABCF1,EIF4E2,MRPL45,GSPT1,EIF4E,MRPL32,MRPL1,CHCHD1,MRPS7,RPL13,RPL24,MRPS11,RPL7L1,EIF1,MRPS30,MRPL3,GSPT2,MRPL2,NOA1,EIF2S2,EIF5,FARSA,SLC25A5,SLC25A11,MRPS23,APEH,EIF1B,MRPL44,EIF4G3,M…
Up	1361	GO-BP	GO_CELLULAR_RESPONSE_TO_ORGANIC_SUBSTANCE	205	1214	1848	17473	2.65e-12	3.6e-08	1.59662	CD74,MAPKAPK2,NTRK2,SLC26A6,CAPN10,EPB41L5,KCNQ1,AIF1,HCLS1,ZYX,BCL2,ABL1,RHOQ,ITGB1,PDGFRB,TLN1,RAB13,ATP1A2,F3,TRADD,PML,TNFRSF10B,RIPK1,TLR4,HLA-DQA1,HCK,ITGB2,HLA-DPB1,CLEC7A,MYO1C,HLA-DPA1,UBE2D3,HAVCR2,MB21D1,CD86,TMEM173,RELA,TLR2,HLA-DRA,IRAK3,NFKBIA,GAB1,ERN1,AXIN1,MAP2K7,INSR,CD81,FGF2,TGFB3,TGFBR1,CARD14,TGFB2,INHBB,ACVRL1,SCARB1,DNM2,IL4R,LILRB1,IL18,IFNW1,IL18R1,EBI3,ADAM17,TGFB1,JUP…
Down	2763	GO-BP	GO_PROTEASOMAL_PROTEIN_CATABOLIC_PROCESS	82	2446	271	17473	2.94e-12	4e-08	2.1615	TOR1A,NEDD4L,TNFAIP1,CUL3,UBE2S,PSMA5,PSMC6,UBB,PSMD1,PSMD10,PSMB6,PSMB7,BTRC,PSMB3,UBC,PSMF1,PSMA1,CUL1,PSMC1,PSMD11,PSMA3,SKP1,BIRC2,PSMD12,PSMD7,FBXW11,PSMC3,UBE2D1,PSME3,PSMD8,PSMD14,PSMB5,FAM123B,TBL1XR1,PARK2,UCHL1,RNF165,ARNTL,PTTG1,CDC27,ANAPC7,CCNB1,CDC16,CDC23,UBE2B,APC,UBE4B,UBE2K,RNF41,PPP2R5C,UBQLN1,UBQLN2,SMURF1,UBR3,TRIM9,EDEM3,MAN1B1,FBXO45,DNAJB9,DERL1,RNF6,SIAH2,ERLEC1,ZNRF1,SIA…
Down	2763	GO-BP	GO_PROTEIN_POLYUBIQUITINATION	76	2446	243	17473	2.99e-12	4.1e-08	2.23418	TRIM36,NEDD4L,TRIM32,CUL3,TRIM27,UBE2S,PSMA5,PSMC6,UBE2N,UBB,PSMD1,PSMD10,PSMB6,PSMB7,ITCH,BTRC,PSMB3,UBC,PSMF1,PSMA1,CUL1,PSMC1,PSMD11,PSMA3,SKP1,BIRC2,PSMD12,PSMD7,FBXW11,PSMC3,UBE2D1,UBE2D2,PSME3,PSMD8,PSMD14,PSMB5,RNF8,RNF19B,PARK2,RNF165,RC3H2,CDC27,ANAPC7,CDC16,CDC23,UBE2B,RNF14,LNPEP,MARCH1,UBE4B,UBE2K,RNF41,SMURF1,LRSAM1,UBE3C,RNF6,SIAH2,ZNRF1,KLHDC5,UBE2A,UBE2G1,RBX1,DZIP3,CDC34,RNF111,S…
Down	2763	GO-BP	GO_NUCLEOSIDE_MONOPHOSPHATE_METABOLIC_PROCESS	75	2446	239	17473	3.46e-12	4.7e-08	2.24168	DLD,ALDOA,DLG1,SNCA,BAD,CYCS,STOML2,PRKAG2,MSH2,ENO1,HK1,PFKM,PGAM1,GAPDH,TPI1,PGK1,BPGM,ENO3,AKD1,AK5,HK2,NDUFV1,UQCRB,PMPCB,UQCRC2,UQCR10,ATP5G3,NDUFS6,ADSS,HPRT1,PRPS1,ADK,ATP5B,ATP5L,ATP5H,ATP5F1,ATP5C1,ATP6V0A1,ATP5A1,ATP5J,ATP6V1A,ATP6V1B2,COX8A,CASK,NDUFS4,RFK,DCK,PAICS,PRPS2,GUK1,NDUFB11,NDUFAF1,NDUFB3,NDUFS2,NDUFA8,NDUFA10,NDUFB2,DLG3,DGUOK,NDUFA11,COX6C,NDUFA5,NDUFA9,UQCR11,UQCRFS1,CYC1…
Down	2763	GO-BP	GO_CELLULAR_MACROMOLECULE_LOCALIZATION	258	2446	1234	17473	3.82e-12	5.2e-08	1.49354	TOR1A,RIMS1,STX1A,STXBP1,GLRB,FGF7,RAP2A,PIP5K1A,PRKCZ,CACNB2,ACTN2,MYO5A,SCN3B,ANK2,ROCK2,EPB41L3,RAN,PACSIN1,KRAS,CDC42,CDK5,DLG1,PRKCI,RHOF,KCNB1,DRD1,GRIK2,YWHAH,RAB1A,BID,BAD,IFT57,MAPK9,SGSM3,TBC1D9,PIK3R1,MAPK1,PSMD10,RFTN1,CACNB3,HSP90AA1,BRAF,HTR2A,PINK1,TOM1L1,ITGB1BP1,RAB8B,HK1,HK2,ARCN1,NRXN1,PARK2,CNTNAP2,JUN,ARNTL,SNX17,NRP1,RPL10,RPL13,RPL24,RPL26L1,SLC25A6,RPS12,NFKBIE,EGR2,ARL6,A…
Down	2763	GO-CC	GO_CELL_PROJECTION_PART	208	2446	946	17473	4.91e-12	6.7e-08	1.57066	TOR1A,GOT1,SNAP25,STXBP1,PAFAH1B1,PAK1,CXADR,PIP5K1A,PRKCZ,ACTN2,MYO5A,TPM1,BAIAP2,SRGAP2,ABI1,EPB41L3,CFL1,ADD2,RUFY3,PACSIN1,RAC3,ARPC2,CDK5,DLG1,ITPKA,PFN2,ARPC1A,DLC1,TMOD2,PRKAR1A,NRCAM,DRD1,SLC8A1,KCND2,SCN2A,GRIK2,KCNA2,SCN8A,CAP2,SNCA,CCK,IFT57,NDEL1,RASGRF1,TBC1D7,CYLD,MAPK1,THY1,HSP90AB1,PRKACB,NCKAP1,HSP90AA1,SOD1,GNG3,HTR2A,PRKAR2B,MAPK8IP2,GNB1,GRM3,GRM7,CHRM3,CNR1,CDH8,HK1,PFKM,CRH,…
Down	2763	GO-BP	GO_LEARNING	50	2446	131	17473	5.09e-12	6.9e-08	2.72653	SNAP25,NF1,HRH2,SLC6A1,KIT,KRAS,CDK5,DRD1,BRAF,PRKAR2B,MAPK8IP2,GRM7,CRH,NLGN4X,NRXN1,PARK2,PPT1,SHANK2,CNTNAP2,NRXN3,HMGCR,JUN,SYNJ1,BCHE,GRIN2A,PDE1B,PPP3CB,RELN,EPHB2,GABRA5,VDAC1,ATP8A1,TAC1,ARF4,NDRG4,HRH1,NRGN,NPTN,NPTX2,NETO1,RGS14,ATAD1,DGKI,SLC8A3,GRM5,SORCS3,JPH3,GMFB,PAK7,SLC8A2
Down	2763	GO-BP	GO_PHOSPHORYLATION	256	2446	1228	17473	6.46e-12	8.8e-08	1.4892	DLD,MAPK14,NF1,PAK1,FGF7,KIT,PIP5K1A,PRKCZ,ACTN2,KCNH2,FGF12,ROCK2,ABI1,ABI2,ALDOA,KRAS,CUL3,CDK5,PRKCI,ITPKA,TRIM27,SNCA,MAPK9,CYCS,RASGRP1,RASGRF1,PSMA5,PRKCB,PSMC6,UBB,PIK3R1,PSMD1,MAPK1,PSMD10,PSMB6,PAK3,PSMB7,BTRC,PSMB3,UBC,PSMF1,THY1,PSMA1,CUL1,PSMC1,PSMD11,PSMA3,SKP1,PSMD12,PRKACB,PSMD7,MEF2C,FBXW11,PSMC3,PSME3,HSP90AA1,PSMD8,PIK3CD,PSMD14,PSMB5,MAP3K9,PTPLAD1,MAP2K1,DUSP6,PTPN11,MAPK10,BR…
Down	2763	GO-BP	GO_PROTEIN_COMPLEX_SUBUNIT_ORGANIZATION	306	2446	1527	17473	6.56e-12	8.9e-08	1.43151	CCT2,TOR1A,HSPD1,FKBP1A,MRPS36,ACACA,SNAP25,SLC1A1,RIMS1,GLS,NF1,SLC6A1,TBC1D20,AGFG1,PAFAH1B1,GLRB,FRY,PRKCZ,SLC9A1,ACTN2,MYO1B,RND1,BAIAP2,CASQ1,ACTR3,ABI1,ABI2,ACTR3B,ALDOA,CFL1,ADD2,WASF1,RAN,RUFY3,SPIRE1,TMSB4X,TNFAIP1,BRK1,PACSIN1,ARPC5,PDCD10,ARPC2,CUL3,DSTN,MICAL2,CDC42,DLG1,FHOD3,PRKCI,TRIM27,RACGAP1,ARPC1A,CORO1A,TMOD2,SHROOM2,SORBS2,ACTR2,ARPC5L,ARPC3,RHOF,KCNB1,KCND2,KCNA2,RAB1A,UBE2S…
Down	2763	GO-BP	GO_MEMBRANE_ORGANIZATION	199	2446	899	17473	7.79e-12	1.1e-07	1.58126	TOR1A,SNAP25,RIMS1,STX1A,STXBP1,TBC1D20,PAFAH1B1,GLRB,RAP2A,PIP5K1A,PRKCZ,SLC9A1,CACNB2,ACTN2,MYO5A,SCN3B,ANK2,ROCK2,BAIAP2,EPB41L3,PACSIN1,CUL3,ELMO1,CDK5,DLG1,PRKCI,NRCAM,KCNB1,GRIK2,YWHAH,RAB1A,SNCA,BID,BAD,NDEL1,PRKCB,RFTN1,CACNB3,STOML2,HSP90AA1,SOD1,BRAF,ITGB1BP1,RAB8B,ATF2,HK2,NLGN4X,NRXN1,PPT1,CNTNAP2,CHRNB1,ATP8A2,DHCR24,ADC,RPL10,RPL13,RPL24,SLC25A5,RPL26L1,RPS12,CCNB1,ARL6,RELN,TMED2,I…
Down	2763	KEGG	KEGG_PARKINSONS_DISEASE	50	2446	133	17473	9.83e-12	1.3e-07	2.68553	SNCA,CYCS,UBB,PINK1,PARK7,PARK2,HTRA2,UCHL1,NDUFV1,SDHB,UQCRB,SDHD,UQCRC2,UQCR10,ATP5G3,NDUFS6,SLC25A4,SLC25A5,SLC25A6,ATP5B,VDAC1,VDAC3,ATP5H,ATP5F1,ATP5C1,ATP5A1,ATP5J,COX8A,NDUFS4,NDUFB3,NDUFS2,NDUFA8,NDUFA10,NDUFB2,COX6C,NDUFA5,NDUFA9,UQCR11,UQCRFS1,CYC1,COX5A,NDUFB6,NDUFV2,NDUFS3,NDUFB5,NDUFA4,NDUFB4,UBE2G1,COX7A2,PPID
Down	2763	Ractome	REACTOME_ANTIGEN_PROCESSING_UBIQUITINATION_PROTEASOME_DEGRADATION	68	2446	212	17473	1.16e-11	1.6e-07	2.29131	TRIM36,TRIM32,CUL3,UBE2S,PSMA5,PSMC6,UBE2N,PSMD1,PSMD10,PSMB6,PSMB7,BTRC,PSMB3,PSMF1,PSMA1,CUL1,PSMC1,PSMD11,PSMA3,SKP1,PSMD12,PSMD7,FBXW11,PSMC3,UBE2D1,UBE2D2,PSMD8,PSMD14,PSMB5,PARK2,CDC27,ANAPC7,CDC16,CDC23,UBE2B,LNPEP,UBE2K,CUL5,RNF41,CUL2,SMURF1,LRSAM1,ATG7,PJA2,TRIM9,UBE3C,RNF6,PJA1,UBE2A,UBE2G1,RBX1,DZIP3,CDC34,RCHY1,TCEB1,UBE2V2,UBE2E2,UBA5,ASB1,ASB13,ASB8,SAE1,UBE2E3,UBE2Q2,FBXO3,BLMH,LR…
Down	2763	GO-BP	GO_CELLULAR_RESPIRATION	52	2446	143	17473	1.66e-11	2.2e-07	2.59764	DLD,IDH3B,IDH3G,DLAT,PDHB,SNCA,CYCS,PINK1,NDUFV1,MDH1,SDHB,UQCRB,PMPCB,IDH3A,NNT,MDH2,SLC25A14,SDHD,UQCRC2,UQCR10,SIRT3,SUCLA2,ME3,PANK2,NDUFS6,COX8A,NDUFS4,NDUFB11,NDUFAF1,NDUFB3,NDUFS2,NDUFA8,NDUFA10,NDUFB2,NDUFA11,COX6C,NDUFA5,NDUFA9,UQCR11,UQCRFS1,CYC1,COX5A,NDUFB6,NDUFV2,NDUFS3,NDUFB5,NDUFA4,NDUFB4,SCO2,TBRG4,FASTKD2,FASTKD5
Down	2763	GO-MF	GO_GTPASE_ACTIVITY	75	2446	246	17473	1.66e-11	2.2e-07	2.1779	RAP2A,RND1,RAN,KRAS,RAC3,CDC42,RHOF,GNAL,RAB1A,GNG3,GNL1,GNB1,GNAI1,GNAZ,RAB8B,EEF1A2,GSPT1,GSPT2,NOA1,GUF1,EIF5,GFM2,GFM1,EFTUD2,MFN2,RAB35,RAB3C,RAB33A,ARF4,RAB14,DNM1L,RHOT1,DDX3X,RRAGD,RRAGB,RHEB,RAB5A,RIT2,RAB11A,TUBB1,TUBA1A,TUBA4A,RALB,TUBB,ARL3,TUBB3,ARL8B,TUBG1,TUBA1C,TUBA1B,TBCC,ARF3,TUBG2,RAB39B,RAB15,SRPR,RAB6B,RAB2A,ARL1,RAB40B,RAB22A,DNAJC27,RAB40C,ARFRP1,RAB18,RAB27B,ARL4C,ATL2,ARF…
Down	2763	GO-CC	GO_RESPIRATORY_CHAIN	36	2446	80	17473	1.85e-11	2.5e-07	3.21457	SNCA,CYCS,PARK7,NDUFV1,SDHB,UQCRB,PMPCB,NNT,SDHD,UQCRC2,UQCR10,NDUFS6,COX8A,NDUFS4,NDUFB11,NDUFAF1,NDUFB3,NDUFS2,NDUFA8,NDUFA10,NDUFB2,NDUFA11,NDUFA5,NDUFA9,UQCR11,UQCRFS1,CYC1,COX5A,NDUFB6,NDUFV2,NDUFS3,NDUFB5,NDUFA4,NDUFB4,COX7A2,HIGD1A
Down	2763	GO-BP	GO_CELLULAR_PROTEIN_COMPLEX_ASSEMBLY	95	2446	346	17473	2.8e-11	3.8e-07	1.96137	CCT2,HSPD1,FKBP1A,SNAP25,TBC1D20,CASQ1,WASF1,RAB1A,UBE2S,SMAD3,AIFM1,NDEL1,PSMD10,PSMD11,HSP90AA1,PSMD8,MAPK8IP2,NRG3,EFNA5,SMAD2,TBCD,PARK2,NDUFV1,UQCRB,UQCR10,NDUFS6,SYNJ1,ARL6,MKKS,TMED2,DNAAF2,BBS12,FKBP4,NEFL,AP2S1,DNM1L,UBE2K,ATP6V0A1,STRA13,CHMP4A,NUP93,TOMM20,VAMP7,RTN4,NDUFS4,NDUFB11,NDUFAF1,NDUFB3,NDUFS2,NDUFA8,NDUFA10,NDUFB2,NDUFA11,NDUFA5,NDUFA9,NDUFB6,NDUFV2,NDUFS3,NDUFB5,NDUFB4,KIAA…
Down	2763	KEGG	KEGG_HUNTINGTONS_DISEASE	61	2446	185	17473	3.66e-11	5e-07	2.35542	TBPL1,IFT57,CYCS,SOD1,NDUFV1,SDHB,UQCRB,SDHD,UQCRC2,UQCR10,ATP5G3,NDUFS6,PLCB4,PLCB1,SLC25A4,SLC25A5,SLC25A6,ATP5B,VDAC1,VDAC3,AP2M1,AP2A2,CLTC,DCTN4,CLTA,AP2S1,ITPR1,ATP5H,ATP5F1,ATP5C1,ATP5A1,ATP5J,COX8A,GRM5,NDUFS4,NDUFB3,NDUFS2,NDUFA8,NDUFA10,NDUFB2,COX6C,NDUFA5,NDUFA9,UQCR11,UQCRFS1,CYC1,COX5A,NDUFB6,NDUFV2,NDUFS3,NDUFB5,NDUFA4,NDUFB4,COX7A2,BDNF,PPID,CLTB,POLR2K,POLR2B,POLR2E,DNAL1
Down	2763	GO-BP	GO_PURINE_CONTAINING_COMPOUND_METABOLIC_PROCESS	104	2446	394	17473	4.17e-11	5.7e-07	1.88559	DLD,ACACA,CACNB4,ALDOA,DLG1,ADCY2,ADCY1,SNCA,BAD,CYCS,STOML2,PDE4D,PRKAG2,MSH2,PTHLH,ENO1,HK1,PFKM,PGAM1,GAPDH,TPI1,PGK1,BPGM,ENO3,AKD1,AK5,HK2,NDUFV1,UQCRB,PMPCB,UQCRC2,UQCR10,PANK2,HMGCR,ATP5G3,NDUFS6,AHCY,ADSS,AMD1,ATP2B2,PDE1B,HPRT1,PRPS1,ADK,ATP5B,NME5,HINT1,ATP5L,ATP5H,ATP5F1,ATP5C1,ATP6V0A1,ATP5A1,ATP5J,ATP6V1A,ATP6V1B2,COX8A,CASK,NME1,PDE2A,NDUFS4,PDE7B,PDE8B,PPCS,DCK,PAICS,PANK4,GUCY1A3,…
Down	2763	GO-BP	GO_SINGLE_ORGANISM_CELLULAR_LOCALIZATION	196	2446	898	17473	4.18e-11	5.7e-07	1.55916	TOR1A,SNAP25,RIMS1,STX1A,STXBP1,TBC1D20,PAFAH1B1,GLRB,KIT,RAP2A,PIP5K1A,PRKCZ,CACNB2,ACTN2,MYO5A,SCN3B,ANK2,ROCK2,ACTR3,EPB41L3,RAN,SPIRE1,PACSIN1,CUL3,CDC42,CDK5,DLG1,PRKCI,ACTR2,KCNB1,DRD1,GRIK2,RAB1A,SNCA,BID,BAD,MAPK9,RASGRP1,NDEL1,UBB,PIK3R1,MAPK1,RFTN1,CACNB3,HSP90AA1,PIK3CD,BRAF,ITGB1BP1,RAB8B,NRXN1,UCHL1,JUN,ARNTL,SYNJ1,RPL10,RPL13,RPL24,RPL26L1,SLC25A6,RPS12,PCLO,CPLX3,OGT,CCNB1,CDC23,AR…
Down	2763	GO-CC	GO_POSTSYNAPTIC_MEMBRANE	65	2446	205	17473	5.75e-11	7.8e-07	2.26501	GLRB,ANK2,SRGAP2,ABI1,CDK5,DLG1,KCNB1,KCND2,GRIK2,GRM3,GRM7,CHRM3,NLGN4X,SHANK2,GABRG2,EPHA4,HOMER1,CHRNB1,SEMA4F,GRIN2A,NEURL,PCDH8,GABRB3,GABRA4,GABRA5,GABRA2,GABRA1,GABRB2,GABRD,GOPC,NETO1,RGS14,GRIA1,PJA2,ATAD1,LRRTM1,NLGN1,MPDZ,GRIN3A,NCS1,DLG3,GPHN,DLG2,KCNJ4,FBXO45,KCNC2,GABBR2,DLGAP1,LIN7C,GRIA2,GRIA4,GRIK1,APBB1,SYNDIG1,LRRC4,SYNE1,LRRTM4,LRRC4C,DRP2,LRRTM2,KCTD16,LRRC7,ARHGAP32,PSD3,RUS…
Down	2763	KEGG	KEGG_OXIDATIVE_PHOSPHORYLATION	49	2446	135	17473	6.84e-11	9.3e-07	2.59283	NDUFV1,SDHB,UQCRB,SDHD,UQCRC2,UQCR10,ATP5G3,NDUFS6,PPA1,PPA2,ATP6V1D,ATP6V0D1,ATP5B,ATP5L,ATP5H,ATP5F1,ATP5C1,ATP6V0A1,ATP5A1,ATP5J,ATP6V0B,ATP6V1A,ATP6AP1,ATP6V1B2,ATP6V1E1,COX8A,NDUFS4,NDUFB3,NDUFS2,NDUFA8,NDUFA10,NDUFB2,NDUFA11,COX6C,NDUFA5,NDUFA9,UQCR11,UQCRFS1,CYC1,COX5A,NDUFB6,NDUFV2,NDUFS3,NDUFB5,NDUFA4,NDUFB4,ATP6V1G2,COX11,COX7A2
Down	2763	GO-MF	GO_UBIQUITIN_LIKE_PROTEIN_TRANSFERASE_ACTIVITY	108	2446	420	17473	9.58e-11	1.3e-06	1.8369	TRIM36,NEDD4L,TNFAIP1,TRIM32,CUL3,CDC42,TRIM27,UBE2S,UBE2N,ITCH,BTRC,CUL1,SKP1,BIRC2,FBXW11,UBE2D1,UBE2D2,RNF8,RNF19B,PARK2,RNF165,RC3H2,CDC23,MIB1,UBE2B,NEURL,PIAS1,PIAS2,RNF14,MARCH1,UBE4B,UBE2K,CUL5,RNF41,CUL2,MED31,SMURF1,LRSAM1,PJA2,UBR3,CBLL1,HDAC7,TRIM9,RANBP2,RNF128,UBE3C,RNF6,SIAH2,ZNRF1,SIAH3,HECTD1,FBXL14,KLHDC5,RNF11,KLHL8,PJA1,UBE2A,UBE2G1,RNF175,RBX1,FBXL2,DZIP3,RNF38,CDC34,KIAA0317…
Down	2763	Ractome	REACTOME_TCA_CYCLE_AND_RESPIRATORY_ELECTRON_TRANSPORT	50	2446	141	17473	1.15e-10	1.6e-06	2.53316	DLD,IDH3B,L2HGDH,IDH3G,DLAT,PDHB,PDHX,CYCS,NDUFV1,SDHB,UQCRB,IDH3A,NNT,MDH2,SDHD,UQCRC2,SUCLA2,NDUFS6,ATP5B,SLC16A8,PDK2,ATP5L,ATP5H,ATP5F1,ATP5C1,ATP5A1,ATP5J,COX8A,NDUFS4,NDUFB3,NDUFS2,NDUFA8,NDUFA10,NDUFB2,NDUFA11,COX6C,NDUFA5,NDUFA9,UQCR11,UQCRFS1,CYC1,COX5A,NDUFB6,NDUFV2,NDUFS3,NDUFB5,NDUFA4,NDUFB4,LDHB,PDP1
Down	2763	GO-BP	GO_INTRACELLULAR_SIGNAL_TRANSDUCTION	307	2446	1572	17473	1.34e-10	1.8e-06	1.39507	ERO1L,FKBP1B,MAPK14,NF1,ARL6IP5,PAK1,FGF7,KIT,RAP2A,PRKCZ,SLC9A1,ACTN2,KCNH2,FGF12,ANK2,RND1,ROCK2,CASQ1,ABI2,CFL1,WASF1,RAN,ABR,BRK1,KRAS,RAC3,PDCD10,CUL3,ELMO1,CDC42,ARFIP2,PRKCI,RACGAP1,PRKAR1A,RHOF,DRD1,SLC8A1,SCN2A,ADCY2,EDNRA,ADCY1,RAB1A,BID,BAD,MAPK9,CYCS,AIFM1,SGSM3,RASGRP1,RASGRF1,CYLD,PSMA5,PRKCB,PSMC6,C1QBP,UBE2N,UBB,PIK3R1,PSMD1,MAPK1,PSMD10,PSMB6,PAK3,PSMB7,ITCH,BTRC,PSMB3,UBC,PSMF1,…
Down	2763	GO-BP	GO_MITOCHONDRIAL_TRANSPORT	58	2446	177	17473	1.45e-10	2e-06	2.34081	ACACA,SLC9A1,YWHAH,BID,BAD,MAPK9,STOML2,HSP90AA1,PRKAG2,ATF2,HK2,SLC25A14,ATP5G3,PRKAA2,SLC25A32,SLC25A15,MRPL18,SLC25A5,SLC25A6,ATP5B,MFN2,VDAC1,DYNLL2,BNIP3L,RHOT1,TIMM50,MTCH2,BNIP3,MOAP1,ATP5L,ATP5H,ATP5F1,ATP5C1,ATP5A1,ATP5J,TOMM70A,TOMM20,TOMM22,SLC8A3,C22orf32,PDE2A,PPP3R1,YWHAZ,YWHAG,GDAP1,SAMM50,HSPA4,MTX2,YWHAQ,YWHAB,TOMM40L,MTX3,TIMM17A,DNAJC19,TIMM13,TIMM8B,MAPK8,KIAA1279
Up	1361	GO-BP	GO_REGULATION_OF_CELLULAR_COMPONENT_MOVEMENT	102	1214	771	17473	1.63e-10	2.2e-06	1.90412	CD74,DRD2,GSN,FLNA,EMP2,ROCK1,SUN2,ACTN4,EPB41L5,WAS,AIF1,BCL2,ABL1,ITGB1,PDGFRB,ATP1A2,F3,PTPRC,C3AR1,MYO1C,C5,FGR,C5AR1,GAB1,INSR,CD81,FGF2,TGFBR1,TGFB2,ACVRL1,ANO6,SCARB1,ADAM17,TGFB1,GNA12,LAMA5,JUP,TRIP6,BBS4,HYAL2,EDN1,SERPINE1,APOD,SPHK1,PADI2,PRKX,SEMA6A,SEMA4B,WDPCP,CERS2,PDPN,CHST3,SDC4,ROBO4,ATOH8,DNAAF1,GPR56,ITGA5,RAPGEF3,NOTCH1,TGFBR3,VEGFB,CLIC4,PLXNB2,PLXNB1,RDX,ERBB3,ALOX15B,SGK1…
Down	2763	GO-BP	GO_NUCLEOBASE_CONTAINING_SMALL_MOLECULE_METABOLIC_PROCESS	128	2446	535	17473	3.13e-10	4.2e-06	1.7091	DLD,IDH3B,IDH3G,PDHB,PDHX,ACACA,CACNB4,TBPL1,ALDOA,DLG1,ADCY2,ADCY1,SNCA,BAD,CYCS,MAPK1,STOML2,PDE4D,TXN,PRKAG2,MSH2,PTHLH,ENO1,HK1,PFKM,PGAM1,GAPDH,TPI1,PGK1,BPGM,ENO3,AKD1,AK5,HK2,NDUFV1,MDH1,UQCRB,PMPCB,NNT,MDH2,UQCRC2,UQCR10,PANK2,HMGCR,ATP5G3,NDUFS6,AHCY,ADSS,NMNAT2,AMD1,ATP2B2,PDE1B,HPRT1,PRPS1,ADK,ATP5B,NME5,HINT1,ATP5L,ATP5H,ATP5F1,ATP5C1,ATP6V0A1,ATP5A1,ATP5J,ATP6V1A,ATP6V1B2,COX8A,SMUG1…
Down	2763	GO-BP	GO_PROTEIN_CATABOLIC_PROCESS	136	2446	579	17473	3.26e-10	4.4e-06	1.67792	TOR1A,NEDD4L,TNFAIP1,TRIM32,CUL3,UBE2S,CYLD,PSMA5,PSMC6,UBE2N,UBB,PSMD1,PSMD10,PSMB6,PSMB7,ITCH,BTRC,PSMB3,UBC,PSMF1,PSMA1,CUL1,PSMC1,PSMD11,PSMA3,SKP1,BIRC2,PSMD12,LGMN,PSMD7,FBXW11,PSMC3,UBE2D1,UBE2D2,PSME3,PSMD8,PSMD14,PSMB5,PINK1,TOM1L1,RNF8,RNF19B,FAM123B,TBL1XR1,PARK2,PPT1,HTRA2,UCHL1,USP46,RNF165,ARNTL,FAP,PTTG1,CDC27,ANAPC7,CCNB1,CDC16,CDC23,UBE2B,RNF14,PCYOX1,LNPEP,APC,BNIP3L,BNIP3,UBE4B…
Down	2763	Ractome	REACTOME_NEUROTRANSMITTER_RECEPTOR_BINDING_AND_DOWNSTREAM_TRANSMISSION_IN_THE_POSTSYNAPTIC_CELL	48	2446	137	17473	4.33e-10	5.9e-06	2.50283	ACTN2,DLG1,GRIK2,ADCY2,GNAL,ADCY1,RASGRF1,PRKCB,MAPK1,PRKACB,GNG3,BRAF,CAMK4,GNB1,GNG2,GNAI1,GABRG2,PLCB1,GRIN2A,GABRB3,GABRA4,GABRA5,GABRA2,GABRA1,GABRB2,NEFL,AP2M1,AP2A2,AP2S1,GRIA1,CACNG3,NCALD,DLG3,KCNJ4,KCNJ9,KCNJ3,KCNJ6,NSF,AKAP5,GABBR2,GRIA2,GRIA4,GRIK1,CAMK2B,GNG4,GNB5,RASGRF2,ARHGEF9
Down	2763	GO-BP	GO_GENERATION_OF_PRECURSOR_METABOLITES_AND_ENERGY	81	2446	292	17473	4.73e-10	6.4e-06	1.98159	DLD,IDH3B,IDH3G,DLAT,PDHB,ALDOA,SNCA,CYCS,UBB,UBC,PINK1,PRKAG2,MSH2,MCHR1,ENO1,HK1,PFKM,PGAM1,GAPDH,TPI1,PGK1,BPGM,ENO3,AKD1,HK2,NDUFV1,MDH1,SDHB,UQCRB,PMPCB,IDH3A,NNT,MDH2,SLC25A14,SDHD,UQCRC2,UQCR10,SIRT3,SUCLA2,ME3,PANK2,NDUFS6,GFPT1,SLC25A3,SLC25A4,SLC25A27,ATP5B,ATP5C1,COX8A,NDUFS4,UGP2,PHKB,NDUFB11,NDUFAF1,NDUFB3,NDUFS2,NDUFA8,NDUFA10,NDUFB2,NDUFA11,COX6C,NDUFA5,NDUFA9,UQCR11,UQCRFS1,CYC1,C…
Up	1361	GO-BP	GO_CELL_SUBSTRATE_ADHESION	36	1214	164	17473	4.75e-10	6.4e-06	3.15942	CTTN,MICALL2,PARVA,EMP2,EPB41L5,ZYX,BCL2,ABL1,ITGB1,SORBS3,ITGB2,LAMA5,FERMT2,TRIP6,CTGF,PRKX,ITGB4,LYVE1,CD44,THBS3,ITGA7,ITGA5,ITGA8,MUC4,AXL,MERTK,NID1,BCAM,FGFRL1,FERMT3,FZD7,VAMP3,ITGB8,ITGAL,PXN,VWF
Down	2763	GO-MF	GO_GUANYL_NUCLEOTIDE_BINDING	100	2446	390	17473	5.63e-10	7.6e-06	1.83167	RAP2A,RND1,RAN,KRAS,RAC3,CDC42,ARFIP2,RHOF,GNAL,RAB1A,HSP90AB1,HSP90AA1,GNL1,GNAI1,GNAZ,RAB8B,EIF2B2,ADSS,EEF1A2,GSPT1,GSPT2,NOA1,GUF1,EIF5,GFM2,GFM1,EFTUD2,PRPS1,ARL6,MFN2,FKBP4,RAB35,RAB3C,RAB33A,ARF4,RAB14,DNM1L,RHOT1,ANXA6,RRAGD,RRAGB,RHEB,NME1,PDE2A,RAB5A,GUCY1A3,GUCY1B3,RIT2,RAB11A,TUBB1,TUBA1A,SEPT11,TUBA4A,NOLC1,RALB,TUBB,ARL3,TUBB3,DYNC1LI1,ARL8B,TUBG1,TUBA1C,TUBA1B,SCG5,ARF3,TUBG2,RAB39…
Down	2763	GO-BP	GO_NEUROGENESIS	276	2446	1402	17473	5.67e-10	7.7e-06	1.40628	TOR1A,FKBP1B,SNAP25,RIMS1,NF1,STXBP1,PAFAH1B1,PAK1,FRY,KIT,RAP2A,PRKCZ,NEDD4L,RND1,BAIAP2,SRGAP2,EPB41L3,CFL1,RUFY3,TRIM32,PACSIN1,KRAS,RAC3,CDC42,CDK5,PRKCI,ITPKA,RACGAP1,NRCAM,DRD1,YWHAH,ADCY1,CCK,MAPK9,AIFM1,NDEL1,RASGRF1,UBB,MAPK1,PAK3,THY1,TNFRSF21,MEF2C,HSP90AA1,MAP2K1,SOD1,PTPN11,BRAF,MAPK8IP2,NRG3,EFNA5,LIG4,CNR1,ID2,ADAM22,NLGN4X,NRXN1,PARK2,PPT1,HTRA2,SLITRK5,CNTNAP2,UCHL1,EPHA4,NRXN3,E…
Down	2763	GO-BP	GO_CELLULAR_PROTEIN_COMPLEX_DISASSEMBLY	44	2446	122	17473	7.99e-10	1.1e-05	2.57634	MRPS36,CFL1,DSTN,MICAL2,SYNJ1,MRPL9,MRPL17,MRPL45,GSPT1,MRPL32,MRPS22,MRPL1,CHCHD1,MRPS7,MRPS10,MRPS27,MRPS11,MRPS30,MRPL50,MRPL3,GSPT2,MRPS6,MRPL46,MRPS18B,MRPS18C,MRPL2,MRPS33,MRPL18,MRPS23,APEH,MRPL44,MRPL39,MRPL33,MRPL28,GFM2,MRPL4,MRPS28,MRPS17,AKAP5,STMN1,STMN4,STMN3,DNAJC6,PEX14
Up	1361	GO-BP	GO_BIOLOGICAL_ADHESION	124	1214	1032	17473	8.55e-10	1.2e-05	1.72938	CD74,PVRL2,CTTN,FARP2,FLNA,MICALL2,PARVB,PARVA,MYH9,EMP2,ROCK1,MYBPC1,EPB41L5,WAS,ZYX,BCL2,ABL1,ITGB1,LCP1,SORBS3,TLN1,PREX1,HCK,ITGB2,CD4,PTPRC,CLEC7A,CD86,MALT1,CLEC4E,CD81,SLC11A1,VNN1,SCARB1,LILRB1,RAB27A,IFNW1,IL18R1,EBI3,ADAM17,TGFB1,LAMA5,JUP,FERMT2,TRIP6,MLLT4,CDH7,CHD7,CTGF,LEPR,ITPKB,PRKX,EPHB4,ITGB4,PDPN,VCAN,LYVE1,CD44,CD9,THBS3,COL6A1,ITGA7,GPR56,ITGA5,COL7A1,BMP7,ITGA8,COL12A1,GLI3,…
Down	2763	GO-MF	GO_PHOSPHORIC_ESTER_HYDROLASE_ACTIVITY	95	2446	368	17473	1.04e-09	1.4e-05	1.84411	CCKBR,DLG1,EDNRA,CYCS,PDE4D,MAP2K1,DUSP6,PTPN11,CHRM3,PGAM1,BPGM,LPIN2,IMPAD1,MTMR7,INPP5E,SYNJ1,MTMR2,SGPP1,PLCB4,PPIP5K1,PLCB1,INPP4A,INPP5A,ENOPH1,PPA2,PTPRN2,PTPRN,NANP,PDE1B,PPP3CB,GPCPD1,PGAP1,TIMM50,C12orf5,PLCL2,PTPN5,PPP3CA,PTPRD,PTPRS,PDE2A,PPP3R1,PDE7B,PDE8B,PPP1CB,INPP5F,NT5C3L,PPP2CA,PPP2R1A,PLD3,PPP2R2A,GDE1,MTMR6,PTPRO,PPP5C,PPM1A,PTP4A1,CDKN3,PPP6C,ACP2,PGAM5,LPPR4,PTPRA,DNAJC6,PP…
Down	2763	GO-CC	GO_MITOCHONDRIAL_MATRIX	103	2446	412	17473	1.41e-09	1.9e-05	1.78587	HSPD1,AADAT,GOT2,DLD,IDH3B,MRPS36,IDH3G,DLAT,PDHB,PDHX,GLS,CASQ1,C1QBP,SOD1,PARK7,OXCT1,PMPCB,IDH3A,MDH2,SIRT3,SUCLA2,ME3,FDX1L,COQ3,FDX1,APOA1BP,OAT,AUH,ACAD8,ARG2,ERBB4,MRPL9,MRPL17,MRPL32,MRPS22,FARS2,MRPS7,MRPS11,PPA2,MRPL3,MRPS6,MRPL46,MRPS18B,MRPS18C,MRPL2,MRPS33,MRPL18,SLC25A5,EARS2,MRPL39,MRPL33,MRPL28,GFM2,GFM1,MRPS28,MRPS17,LIAS,ATP5B,VDAC1,GRSF1,PDK2,ATP5F1,ATP5C1,ATP5A1,ACADSB,PDE2A,T…
Down	2763	GO-BP	GO_OXIDATIVE_PHOSPHORYLATION	34	2446	84	17473	2.1e-09	2.8e-05	2.89142	DLD,SNCA,CYCS,MSH2,NDUFV1,UQCRB,PMPCB,UQCRC2,UQCR10,NDUFS6,ATP5C1,COX8A,NDUFS4,NDUFB11,NDUFAF1,NDUFB3,NDUFS2,NDUFA8,NDUFA10,NDUFB2,NDUFA11,COX6C,NDUFA5,NDUFA9,UQCR11,UQCRFS1,CYC1,COX5A,NDUFB6,NDUFV2,NDUFS3,NDUFB5,NDUFA4,NDUFB4
Up	1361	GO-BP	GO_REGULATION_OF_CELL_ADHESION	85	1214	629	17473	2.12e-09	2.9e-05	1.94499	CD74,MIP,GSN,FLNA,EMP2,ROCK1,ACTN4,EPB41L5,AIF1,BCL2,ABL1,ITGB1,TRIOBP,PREX1,PML,HLA-DQA1,MYO10,CD4,HLA-DPB1,PTPRC,HLA-DPA1,HAVCR2,CD86,MALT1,HLA-DRA,TGFB2,ACVRL1,VNN1,DNM2,IL4R,LILRB1,IL18,EBI3,TGFB1,SOX2,LAMA5,FSTL3,PPARA,SERPINE1,APOD,ITPKB,PRKX,WDPCP,SDC4,CD44,SPOCK2,DLL1,GPR56,TGM2,ITGA5,BMP7,NOTCH1,GLI3,PLXNB2,SASH3,PLXNB1,NINJ1,ZBTB16,HLA-A,HLA-DMB,RDX,ERBB3,TNR,PPAP2B,PTPN2,NID1,C10orf54,…
Up	1361	GO-BP	GO_REGULATION_OF_CELL_DIFFERENTIATION	163	1214	1492	17473	2.14e-09	2.9e-05	1.57242	CD74,ELAVL1,NTRK2,DRD2,CTTN,FLNA,EMP2,VIM,ROCK1,ACTN4,EPB41L5,SCIN,HCLS1,ARF1,BCL2,ABL1,ITGB1,TRIOBP,PREX1,ANP32B,PML,RIPK1,TLR4,C1QC,CD86,RELA,BTK,NFKBIA,AXIN1,FGF2,TGFB3,TGFBR1,TGFB2,CCDC88A,ACVRL1,VNN1,LPL,DNM2,IL4R,LILRB1,LILRB3,IL18,TGFB1,SOX2,SH3PXD2B,ASCL1,FSTL3,PPARA,CHD7,EDN1,CTGF,SPHK1,ABCA1,ITPKB,SMO,PRKX,SEMA6A,SEMA4B,FOXO1,CERS2,PTBP1,RBM4,SPOCK2,DLL1,ATOH8,CD109,GPR56,BMP7,STK3,NOTC…
Up	1361	GO-MF	GO_ACTIN_BINDING	61	1214	393	17473	2.41e-09	3.3e-05	2.23401	GSN,FLNA,MICALL2,PARVB,PARVA,MYH9,MYO9B,ACTN4,MYBPC1,MYO6,WAS,WASF2,EPB41,SCIN,NEBL,FMNL2,AIF1,HCLS1,FGD4,EPB41L1,FLNB,CNN3,ABL1,PHACTR4,VASP,DAAM2,ITGB1,LCP1,CORO7,TRIOBP,OPHN1,LIMA1,TLN1,HIP1,MYO10,MYO1C,CCDC88A,ADSSL1,TNS1,CROCC,RDX,MSN,CTNNAL1,DST,PDLIM5,NEXN,KCNMA1,MACF1,HIP1R,FLNC,FXYD5,RCSD1,COTL1,SSH3,MTSS1L,EPS8L2,MYOT,PLEKHH2,ADD3,FRG1B,SSFA2
Down	2763	GO-BP	GO_ORGANONITROGEN_COMPOUND_BIOSYNTHETIC_PROCESS	210	2446	1024	17473	2.6e-09	3.5e-05	1.46498	GOT2,GOT1,MRPS36,ACACA,GLS,TBPL1,FGF7,ALDOA,ADCY2,ADCY1,SNCA,STOML2,PRKAG2,AKD1,AK5,SLC25A14,SUCLA2,PANK2,ATP5G3,GSS,EIF2B5,SRR,SAMD8,LPIN2,CDS1,SGPP1,ESD,ENOPH1,EIF2B2,AHCY,DHPS,AASDHPPT,OAT,SEPHS2,ASNS,GAD1,CDO1,ARG2,ADSS,SARS,SLC25A32,ADC,NMNAT2,AGK,CDC123,MRPL9,SLC25A26,RPL10,ABCF1,MRPL17,EEF1A2,EIF4E2,FTSJ1,MRPL45,GSPT1,EIF4E,DEGS1,MRPL32,MRPS22,MRPL1,CHCHD1,EIF3I,SLC25A3,FARS2,CERS5,MRPS7,D…
Down	2763	GO-BP	GO_NEURON_DEVELOPMENT	152	2446	687	17473	2.69e-09	3.6e-05	1.58051	TOR1A,STXBP1,PAFAH1B1,PAK1,FRY,PRKCZ,RND1,BAIAP2,SRGAP2,EPB41L3,TRIM32,PACSIN1,KRAS,RAC3,CDK5,PRKCI,NRCAM,DRD1,ADCY1,CCK,MAPK9,NDEL1,RASGRF1,UBB,MAPK1,PAK3,THY1,MEF2C,SOD1,PTPN11,MAPK8IP2,EFNA5,CNR1,ID2,NRXN1,PPT1,HTRA2,SLITRK5,CNTNAP2,UCHL1,EPHA4,NRXN3,EFNB3,CHL1,SLITRK1,RNF165,JUN,ATP8A2,MTMR2,VLDLR,SEMA5B,NRP1,SEMA4F,SLIT2,B3GNT1,ATP2B2,HPRT1,EGR2,EPHB3,PPP3CB,RELN,EPHB2,CDK5R1,DCX,ATXN10,FZD3…
Down	2763	GO-CC	GO_TRANSPORT_VESICLE	88	2446	338	17473	2.73e-09	3.7e-05	1.85985	TOR1A,SLC17A7,STX1A,SNCA,NDEL1,ARCN1,PPT1,IGF1,SLC32A1,C14orf1,MTMR2,GAD2,ADC,COPS5,PTPRN2,PTPRN,GRIN2A,ATP6V0D1,TMED2,CLCN3,GABRA2,VDAC1,CA4,TMEM30A,RAB3C,SEC23A,AP1S1,CLTC,CLTA,GOPC,RAB14,DNM1L,SORT1,NRGN,VTI1B,VAMP7,YIPF1,GRIA1,DGKI,COPA,SYT5,SYT4,SYT9,SYT3,SYTL5,RPH3A,TRIM9,SYT13,SYT12,NCALD,RAB5A,MCFD2,ZNRF1,KIAA0368,SLC30A3,AMPH,NPTX1,SYN2,RAB11A,PCSK2,VMA21,VAMP4,USO1,SEC23B,CLTB,SYNGR1,CO…
Down	2763	GO-CC	GO_AXON_PART	64	2446	219	17473	3.35e-09	4.5e-05	2.0876	GOT1,STXBP1,PAFAH1B1,PRKCZ,EPB41L3,PACSIN1,DLG1,PFN2,NRCAM,DRD1,SCN2A,GRIK2,KCNA2,SCN8A,SNCA,CCK,NDEL1,SOD1,CHRM3,CDH8,CRH,NRXN1,CRHBP,CNTNAP2,UCHL1,EPHA4,SERPINF1,SLC32A1,PENK,PTPRN2,PTPRN,ATP6V0D1,CALB1,OLFM1,FKBP4,KIF3B,NEFL,AP3M2,AP2M1,AP1S1,APC,ROBO2,GRIA1,DGKI,KCNAB1,GPM6A,RAB5A,DLG2,KCNJ11,KCNQ2,KCNA6,KCNC2,PNOC,GRIA4,APBB1,CLASP2,RANGAP1,RTN4R,CALB2,STX6,SYNGR1,AAK1,FMR1,LRRC7
Down	2763	GO-BP	GO_POSITIVE_REGULATION_OF_PROTEIN_MODIFICATION_BY_SMALL_PROTEIN_CONJUGATION_OR_REMOVAL	59	2446	196	17473	4.03e-09	5.5e-05	2.15034	FKBP1A,RAB1A,UBE2S,TBC1D7,PSMA5,PSMC6,UBE2N,UBB,PSMD1,PSMD10,PSMB6,PSMB7,BTRC,PSMB3,UBC,PSMF1,PSMA1,CUL1,PSMC1,PSMD11,PSMA3,SKP1,BIRC2,PSMD12,PSMD7,PSMC3,UBE2D1,PSME3,PSMD8,PSMD14,PSMB5,PINK1,FAM123B,PARK2,CDC27,ANAPC7,CCNB1,CDC16,CDC23,PIAS1,STRA13,PHF23,TOLLIP,UBQLN1,SMURF1,SENP2,DERL1,NDFIP1,RNF111,RCHY1,NDFIP2,XIAP,RASSF5,KDM1A,TSPYL5,HSPBP1,DCUN1D4,DCUN1D1,DCUN1D5
Down	2763	GO-BP	GO_REGULATION_OF_CATABOLIC_PROCESS	159	2446	731	17473	4.08e-09	5.5e-05	1.55378	NEDD4L,TRIM32,CUL3,CDC42,CDK5,RAB1A,SNCA,BAD,SMAD3,AIFM1,PSMA5,PSMC6,UBB,PSMD1,PSMD10,PSMB6,PSMB7,ITCH,BTRC,PSMB3,UBC,PSMF1,PSMA1,CUL1,PSMC1,PSMD11,HSP90AB1,PSMA3,SKP1,PSMD12,PSMD7,PSMC3,UBE2D1,PSME3,PSMD8,PSMD14,PSMB5,HTR2A,PINK1,PARK7,PRKAG2,RNF19B,VIP,PSAP,CNR1,FAM123B,PGAM1,GAPDH,BPGM,PARK2,HTRA2,UCHL1,IGF1,ENDOG,CISD2,ARNTL,PRKAA2,MTMR2,ADC,FAP,EEF1A2,OAZ1,OAZ2,OGT,GRIN2A,CDC27,ANAPC7,CCNB1,…
Down	2763	GO-BP	GO_NEURON_PROJECTION_DEVELOPMENT	126	2446	545	17473	4.14e-09	5.6e-05	1.65152	TOR1A,STXBP1,PAFAH1B1,PAK1,FRY,PRKCZ,BAIAP2,SRGAP2,EPB41L3,TRIM32,PACSIN1,KRAS,RAC3,CDK5,NRCAM,ADCY1,CCK,MAPK9,NDEL1,RASGRF1,UBB,MAPK1,PAK3,PTPN11,MAPK8IP2,EFNA5,CNR1,NRXN1,SLITRK5,CNTNAP2,UCHL1,EPHA4,NRXN3,EFNB3,CHL1,SLITRK1,RNF165,JUN,ATP8A2,VLDLR,SEMA5B,NRP1,SEMA4F,SLIT2,B3GNT1,HPRT1,EGR2,EPHB3,PPP3CB,RELN,EPHB2,CDK5R1,DCX,ATXN10,FZD3,NRP2,RERE,ACSL4,NEFL,RAB35,APC,ARF4,ROBO2,UBE4B,ULK2,DCLK1,…
Down	2763	GO-BP	GO_ORGANONITROGEN_COMPOUND_METABOLIC_PROCESS	335	2446	1796	17473	4.22e-09	5.7e-05	1.33245	ERO1L,AADAT,GOT2,GOT1,DLD,IDH3B,CCBL2,MRPS36,IDH3G,PDHB,PDHX,ACACA,GLS,CACNB4,TBPL1,PAFAH1B1,FGF7,KIT,SLC9A1,ALDOA,DLG1,DRD1,ADCY2,ADCY1,SNCA,BAD,CYCS,MAPK1,STOML2,PDE4D,SOD1,PRKAG2,MSH2,PTHLH,PSAP,ENO1,HK1,PFKM,PGAM1,GAPDH,TPI1,PGK1,BPGM,ENO3,AKD1,AK5,HK2,PARK2,PPT1,HTRA2,BTBD9,NDUFV1,MDH1,UQCRB,PMPCB,NNT,MDH2,SLC25A14,UQCRC2,UQCR10,SUCLA2,PANK2,HMGCR,ATP5G3,GSS,EIF2B5,SRR,NDUFS6,SAMD8,LPIN2,CDS…
Down	2763	KEGG	KEGG_ALZHEIMERS_DISEASE	53	2446	169	17473	5.12e-09	6.9e-05	2.24027	CDK5,SNCA,BID,BAD,CYCS,MAPK1,GAPDH,NDUFV1,SDHB,UQCRB,SDHD,UQCRC2,UQCR10,LRP1,ATP5G3,NDUFS6,PLCB4,PLCB1,GRIN2A,PPP3CB,CDK5R1,ATP5B,ITPR1,ATP5H,ATP5F1,ATP5C1,ATP5A1,ATP5J,COX8A,PPP3CA,ATP2A2,PPP3R1,NDUFS4,NDUFB3,NDUFS2,NDUFA8,NDUFA10,NDUFB2,COX6C,NDUFA5,NDUFA9,UQCR11,UQCRFS1,CYC1,COX5A,NDUFB6,NDUFV2,NDUFS3,NDUFB5,NDUFA4,NDUFB4,COX7A2,APBB1
Up	1361	GO-BP	GO_SINGLE_ORGANISM_CELL_ADHESION	67	1214	459	17473	5.25e-09	7.1e-05	2.10093	CD74,FLNA,MICALL2,PARVA,MYH9,ROCK1,WAS,BCL2,ABL1,ITGB1,LCP1,TLN1,PREX1,ITGB2,CD4,PTPRC,CLEC7A,CD86,MALT1,CLEC4E,SLC11A1,VNN1,LILRB1,RAB27A,IFNW1,IL18R1,EBI3,ADAM17,TGFB1,LAMA5,JUP,FERMT2,CDH7,CHD7,LEPR,ITPKB,PDPN,CD44,ITGA7,ITGA5,BMP7,ITGA8,GLI3,HBB,MEGF10,AXL,MERTK,TNR,PPAP2B,CD93,PTPN2,THBS4,CERCAM,C10orf54,MSN,FGFRL1,KIF13B,FERMT3,FZD7,DSC2,CD58,VAMP3,APBB1IP,PLEKHA7,CD276,ITGAL,NTN1
Down	2763	GO-BP	GO_DEPHOSPHORYLATION	77	2446	286	17473	5.46e-09	7.4e-05	1.92325	DLG1,CYCS,BTRC,FBXW11,DUSP6,PTPN11,PGAM1,BPGM,POLB,LPIN2,IMPAD1,MTMR7,INPP5E,SYNJ1,MTMR2,SGPP1,PPIP5K1,INPP4A,INPP5A,ENOPH1,PPA2,PTPRN2,PTPRN,NANP,PPP3CB,TIMM50,C12orf5,PTPN5,PPP3CA,PTPRD,PTPRS,PPP3R1,PPP1CB,INPP5F,NT5C3L,PPP2CA,PPP2R1A,PPP2R2A,MTMR6,PTPRO,PPP5C,PPM1A,PTP4A1,CDKN3,PPP6C,ACP2,PGAM5,LPPR4,PTPRA,DNAJC6,PPM1L,MTMR4,MTMR8,SACM1L,TMEM55A,MTMR1,LPPR5,TMEM55B,PTPRQ,APTX,PPM1E,PPM1H,DUSP3…
Down	2763	Ractome	REACTOME_CLASS_I_MHC_MEDIATED_ANTIGEN_PROCESSING_PRESENTATION	70	2446	251	17473	5.54e-09	7.5e-05	1.99221	TRIM36,TRIM32,CUL3,UBE2S,PSMA5,PSMC6,UBE2N,PSMD1,PSMD10,PSMB6,PSMB7,BTRC,PSMB3,PSMF1,PSMA1,CUL1,PSMC1,PSMD11,PSMA3,SKP1,PSMD12,PSMD7,FBXW11,PSMC3,UBE2D1,UBE2D2,PSMD8,PSMD14,PSMB5,PARK2,CDC27,ANAPC7,CDC16,CDC23,UBE2B,SEC23A,LNPEP,UBE2K,CUL5,RNF41,CUL2,SMURF1,LRSAM1,ATG7,PJA2,TRIM9,UBE3C,RNF6,PJA1,UBE2A,UBE2G1,RBX1,DZIP3,CDC34,RCHY1,TCEB1,UBE2V2,SEC61G,UBE2E2,UBA5,ASB1,ASB13,ASB8,SAE1,UBE2E3,UBE2Q2…
Down	2763	GO-BP	GO_ENERGY_DERIVATION_BY_OXIDATION_OF_ORGANIC_COMPOUNDS	63	2446	217	17473	5.87e-09	8e-05	2.07392	DLD,IDH3B,IDH3G,DLAT,PDHB,SNCA,CYCS,UBB,UBC,PINK1,PRKAG2,PFKM,NDUFV1,MDH1,SDHB,UQCRB,PMPCB,IDH3A,NNT,MDH2,SLC25A14,SDHD,UQCRC2,UQCR10,SIRT3,SUCLA2,ME3,PANK2,NDUFS6,GFPT1,COX8A,NDUFS4,UGP2,PHKB,NDUFB11,NDUFAF1,NDUFB3,NDUFS2,NDUFA8,NDUFA10,NDUFB2,NDUFA11,COX6C,NDUFA5,NDUFA9,UQCR11,UQCRFS1,CYC1,COX5A,NDUFB6,NDUFV2,NDUFS3,NDUFB5,NDUFA4,NDUFB4,PPP1R2,PPP1R1A,PPP1CB,SCO2,TBRG4,PID1,FASTKD2,FASTKD5
Down	2763	GO-BP	GO_NEURON_RECOGNITION	19	2446	33	17473	6.36e-09	8.6e-05	4.11292	NRCAM,CNR1,CNTNAP2,EPHA4,EFNB3,NRP1,EPHB3,EPHB2,CDK5R1,DYNLL2,ROBO2,NDN,CNTN4,CRTAC1,RTN4,EPHA3,NTM,OPCML,GAP43
Up	1361	GO-CC	GO_RUFFLE	33	1214	156	17473	6.7e-09	9.1e-05	3.04466	CTTN,GSN,MYH9,ROCK1,MYO9B,MYO6,EPB41L5,WASF2,AIF1,FGD4,PACSIN2,ITGB1,LCP1,TLN1,MYO10,MYO1C,FGR,DNM2,ADAM17,PDPN,ITGA5,ANXA2,MTM1,RDX,S100B,MACF1,CLIP1,IQGAP1,ASAP3,EPS8L2,KANK1,S100A11,LAYN
Down	2763	GO-CC	GO_PERIKARYON	39	2446	108	17473	6.92e-09	9.4e-05	2.5796	GOT2,RUFY3,CDK5,KCNB1,KCND2,GRIK2,KCNA2,CCK,MAPK1,CRH,CRHBP,CNTNAP2,EPHA4,ENDOG,PENK,ADC,PTPRN,NEURL,OLFM1,NDN,SLC8A3,KCNAB1,PTPN5,SLC8A2,CTNND2,HTR5A,KCNK1,KCNB2,KCNC2,CPNE6,RGS8,PPP5C,CAMK2B,PCSK2,FUS,DRP2,FMR1,CPNE5,DDN
Up	1361	GO-BP	GO_RESPONSE_TO_WOUNDING	77	1214	563	17473	7.32e-09	9.9e-05	1.96848	DRD2,GSN,FLNA,MYH9,WAS,AIF1,BCL2,LCP1,RHOG,PDGFRB,TLN1,F3,DOCK1,TEC,CD81,FGF2,TGFB3,TGFBR1,SLC11A1,TGFB2,ACVRL1,ANO6,SERPINA1,KLKB1,SCARB1,RAB27A,ADAM17,TGFB1,SOX2,GNA12,MDK,PPARA,APOD,TIMP3,CTGF,MTR,ITGB4,PDPN,CHST3,SDC4,LYVE1,CD9,ITGA5,ADIPOR2,NOTCH1,GLI3,NINJ1,HBB,AXL,MERTK,ERBB3,GFAP,NOTCH2,HIST1H3C,ANXA5,ITPR3,CCR1,FERMT3,FZD7,DST,VWF,PAPSS2,PLAUR,ENTPD2,GRIN2C,MACF1,HMG20B,SEPN1,SOX15,IRF2,…
Down	2763	GO-BP	GO_GLYCOSYL_COMPOUND_METABOLIC_PROCESS	92	2446	368	17473	1.06e-08	0.00014	1.78587	DLD,ACACA,ALDOA,DLG1,SNCA,BAD,CYCS,STOML2,PRKAG2,MSH2,ENO1,HK1,PFKM,PGAM1,GAPDH,TPI1,PGK1,BPGM,ENO3,AKD1,AK5,HK2,NDUFV1,UQCRB,PMPCB,UQCRC2,UQCR10,PANK2,HMGCR,ATP5G3,NDUFS6,AHCY,ADSS,AMD1,HPRT1,PRPS1,ADK,ATP5B,NME5,ATP5L,ATP5H,ATP5F1,ATP5C1,ATP6V0A1,ATP5A1,ATP5J,ATP6V1A,ATP6V1B2,COX8A,GBA2,CASK,NME1,NDUFS4,ABHD10,PPCS,DCK,DCTD,PANK4,GUK1,PANK1,NME7,ACOT7,TXNDC9,NDUFB11,NDUFAF1,NDUFB3,NDUFS2,NDUFA8…
Down	2763	Ractome	REACTOME_SIGNALING_BY_WNT	28	2446	65	17473	1.06e-08	0.00014	3.0772	PSMA5,PSMC6,PSMD1,PSMD10,PSMB6,PSMB7,BTRC,PSMB3,PSMF1,PSMA1,CUL1,PSMC1,PSMD11,PSMA3,SKP1,PSMD12,PSMD7,PSMC3,PSMD8,PSMD14,PSMB5,FAM123B,APC,PPP2R5C,PPP2CA,PPP2R1A,PPP2R5D,PPP2R5E
Down	2763	GO-BP	GO_REGULATION_OF_PROTEIN_MODIFICATION_BY_SMALL_PROTEIN_CONJUGATION_OR_REMOVAL	75	2446	280	17473	1.09e-08	0.00015	1.91344	FKBP1A,CDK5,RAB1A,UBE2S,MAPK9,TBC1D7,PSMA5,PSMC6,UBE2N,UBB,PSMD1,PSMD10,PSMB6,PSMB7,ITCH,BTRC,PSMB3,UBC,PSMF1,PSMA1,CUL1,PSMC1,PSMD11,HSP90AB1,PSMA3,SKP1,BIRC2,PSMD12,PSMD7,PSMC3,UBE2D1,PSME3,HSP90AA1,PSMD8,PSMD14,PSMB5,PINK1,PARK7,FAM123B,PARK2,OGT,CDC27,ANAPC7,CCNB1,CDC16,CDC23,SOX4,PIAS1,DNAJA1,ATG5,STRA13,PHF23,TOLLIP,UBQLN1,SMURF1,SENP2,DERL1,NDFIP1,SIAH2,RNF111,RCHY1,NDFIP2,XIAP,DYNC1LI1,FE…
Down	2763	GO-CC	GO_OXIDOREDUCTASE_COMPLEX	35	2446	93	17473	1.18e-08	0.00016	2.68841	DLD,MRPS36,DLAT,PDHB,PDHX,SNCA,PARK7,NDUFV1,SDHB,UQCRB,PMPCB,SDHD,UQCRC2,UQCR10,NDUFS6,PDK2,NDUFS4,NDUFB11,NDUFAF1,NDUFB3,NDUFS2,NDUFA8,NDUFA10,NDUFB2,NDUFA11,NDUFA5,NDUFA9,UQCRFS1,NDUFB6,NDUFV2,GMPR2,NDUFS3,NDUFB5,NDUFA4,NDUFB4
Down	2763	GO-BP	GO_MACROMOLECULAR_COMPLEX_ASSEMBLY	268	2446	1398	17473	1.47e-08	0.0002	1.36943	CCT2,TOR1A,HSPD1,FKBP1A,ACACA,SNAP25,SLC1A1,RIMS1,GLS,SLC6A1,TBC1D20,GLRB,PRKCZ,SLC9A1,ACTN2,CASQ1,ALDOA,ADD2,WASF1,TNFAIP1,BRK1,CUL3,TRIM27,RACGAP1,KCNB1,KCND2,KCNA2,RAB1A,UBE2S,BID,BAD,SMAD3,AIFM1,RASGRP1,NDEL1,CYLD,SKAP2,C1QBP,UBB,PSMD10,UBC,PSMD11,STOML2,BIRC2,HSP90AA1,PSMD8,BRAF,CAB39,MAPK8IP2,NRG3,EFNA5,ITGB1BP1,SMAD2,TBCD,FAM123B,PFKM,NRXN1,PARK2,NDUFV1,UQCRB,UQCR10,CX3CL1,HMGCR,SRR,NDUFS6…
Up	1361	GO-BP	GO_POSITIVE_REGULATION_OF_RESPONSE_TO_STIMULUS	196	1214	1929	17473	1.48e-08	0.0002	1.46242	CD74,MAPKAPK2,MYD88,NTRK2,DRD2,PVRL2,GSN,FLNA,EMP2,ACTN4,WAS,WASF2,AIF1,HCLS1,BCL2,ABL1,ITGB1,SORBS3,PDGFRB,CIDEB,F3,TRADD,ASPH,PML,TNFRSF10B,RIPK1,TLR4,HLA-DQA1,HCK,ITGB2,MYO10,CFI,CD4,CFP,HLA-DPB1,FCGR3A,PTPRC,C1RL,CLEC7A,CFB,C3AR1,IKBKE,MYO1C,C1QC,DOCK1,C5,C1S,MAPKAPK3,HLA-DPA1,FGR,VSIG4,UBE2D3,HAVCR2,MB21D1,CD86,MARCO,MALT1,TMEM173,TEC,C1QB,RELA,TLR2,CLEC4E,HLA-DRA,BTK,C5AR1,IRAK3,NFKBIA,MDFI…
Down	2763	GO-BP	GO_ELECTRON_TRANSPORT_CHAIN	35	2446	94	17473	1.63e-08	0.00022	2.65981	DLD,SNCA,CYCS,PINK1,NDUFV1,SDHB,UQCRB,PMPCB,UQCRC2,UQCR10,NDUFS6,COX8A,NDUFS4,NDUFB11,NDUFAF1,NDUFB3,NDUFS2,NDUFA8,NDUFA10,NDUFB2,NDUFA11,COX6C,NDUFA5,NDUFA9,UQCR11,UQCRFS1,CYC1,COX5A,NDUFB6,NDUFV2,NDUFS3,NDUFB5,NDUFA4,NDUFB4,SCO2
Down	2763	GO-BP	GO_AMIDE_BIOSYNTHETIC_PROCESS	117	2446	507	17473	1.66e-08	0.00022	1.6485	MRPS36,SLC25A14,GSS,EIF2B5,SAMD8,EIF2B2,DHPS,ASNS,ARG2,SARS,SLC25A32,AGK,CDC123,MRPL9,SLC25A26,RPL10,ABCF1,MRPL17,EEF1A2,EIF4E2,FTSJ1,MRPL45,GSPT1,EIF4E,DEGS1,MRPL32,MRPS22,MRPL1,CHCHD1,EIF3I,SLC25A3,FARS2,CERS5,MRPS7,DENR,PPA1,RPL13,RARS,SLC25A4,MRPS10,GGCT,RPL24,MRPS27,EIF2A,SLC25A15,MRPS11,RPL7L1,EIF1,MRPS30,PPA2,MRPL50,FARSB,MRPL3,PET112,GSPT2,MRPS6,MRPL46,MRPS18B,MRPS18C,SLC25A44,MRPL2,NOA1,…
Down	2763	GO-BP	GO_PROTEIN_LOCALIZATION_TO_MITOCHONDRION	29	2446	70	17473	1.69e-08	0.00023	2.95945	BID,BAD,MAPK9,HSP90AA1,PINK1,HK1,HK2,PARK2,SLC25A6,MFN2,DNAJA1,DNM1L,TIMM50,MTCH2,MOAP1,TOMM70A,TOMM20,TOMM22,PDE2A,GDAP1,SAMM50,HSPA4,MTX2,TOMM40L,MTX3,TIMM17A,DNAJC19,TIMM13,TIMM8B
Down	2763	GO-BP	GO_INTRACELLULAR_PROTEIN_TRANSPORT	165	2446	781	17473	1.79e-08	0.00024	1.50919	RIMS1,STX1A,RAP2A,PIP5K1A,ANK2,RAN,KRAS,CDK5,PRKCI,RHOF,KCNB1,DRD1,GRIK2,YWHAH,RAB1A,BID,IFT57,MAPK9,SGSM3,TBC1D9,PIK3R1,MAPK1,RFTN1,HSP90AA1,TOM1L1,RAB8B,ARCN1,JUN,ARNTL,SNX17,RPL10,RPL13,RPL24,RPL26L1,SLC25A6,RPS12,EGR2,ARL6,TMED2,IFT122,SSX2IP,MFN2,FGF9,BBS12,RERE,PGAP1,AP3M2,RAB35,RAB3C,SEC23A,AP2M1,AP1S1,AP2A2,AP1S2,RAB33A,CLTC,AP1G1,CLTA,AP2S1,RAB14,BECN1,KPNA1,TIMM50,ATG4B,CHMP4A,TOMM70A,N…
Down	2763	GO-MF	GO_UBIQUITIN_LIKE_PROTEIN_LIGASE_ACTIVITY	58	2446	199	17473	2e-08	0.00027	2.08203	TRIM32,CUL3,CDC42,UBE2S,UBE2N,ITCH,BTRC,CUL1,SKP1,FBXW11,RNF19B,PARK2,RNF165,UBE2B,NEURL,PIAS1,PIAS2,RNF14,MARCH1,UBE4B,UBE2K,CUL5,RNF41,CUL2,MED31,SMURF1,LRSAM1,PJA2,UBR3,CBLL1,RNF128,RNF6,SIAH2,ZNRF1,SIAH3,PJA1,UBE2A,UBE2G1,RNF175,RBX1,DZIP3,RNF38,CDC34,RNF111,SIAH1,ARIH1,HECW1,CUL4B,XIAP,AKTIP,UBE2V2,UBE2T,CCNC,MED7,MED10,KIAA1586,RFWD2,FBXO30
Down	2763	GO-BP	GO_POSITIVE_REGULATION_OF_CELLULAR_COMPONENT_ORGANIZATION	227	2446	1152	17473	2.07e-08	0.00028	1.40762	CCT2,TOR1A,FKBP1B,MAPK14,RIMS1,PAFAH1B1,PAK1,KIT,ACTN2,NEDD4L,WIPF2,WIPF3,TPM1,ROCK2,BAIAP2,ACTR3,ABI2,ACTR3B,WASF1,RUFY3,SPIRE1,ABR,BRK1,PACSIN1,ARPC5,RAC3,ARPC2,CUL3,DSTN,CDC42,CDK5,DLG1,PRKCI,ITPKA,TRIM27,PFN2,ARPC1A,PLS1,ACTR2,ARPC5L,ARPC3,KCNB1,YWHAH,RAB1A,SNCA,CCK,BID,BAD,SMAD3,MAPK9,NDEL1,PSMC6,C1QBP,UBE2N,PIK3R1,MAPK1,PAK3,PSMB7,PSMC1,STOML2,NCKAP1,PSMC3,HSP90AA1,PSMD8,MAP2K1,BRAF,PINK1,P…
Up	1361	GO-BP	GO_TISSUE_DEVELOPMENT	161	1214	1518	17473	2.16e-08	0.00029	1.52652	GSN,FLNA,VIM,ROCK1,EPB41L5,WAS,NEBL,BCL2,FLNB,CNN3,PHACTR4,VASP,ITGB1,LCP1,PDGFRB,RAB13,PML,HCK,ITGB2,PTPRC,TEC,RELA,BTK,GAB1,AXIN1,INSR,FGF2,TGFBR1,TGFB2,ACVRL1,NUPR1,ANO6,RAB27A,ADAM17,TGFB1,SOX2,LAMA5,MLLT4,SH3PXD2B,BBS4,ACAT1,ASCL1,PPARA,CHD7,HIPK2,HYAL2,TYMS,EDN1,TBX2,APOD,TIMP3,CTGF,CPS1,PLOD1,SMO,PRKX,SEMA6A,SEMA4B,WDPCP,FOXO1,ITGB4,BDH2,CPT1A,SDC4,CD44,DLL1,THBS3,COL6A1,ITGA7,CD109,DNAAF1…
Down	2763	GO-MF	GO_UBIQUITIN_LIKE_PROTEIN_LIGASE_BINDING	71	2446	264	17473	2.23e-08	0.0003	1.92117	CCT2,HSPD1,KCNH2,ABI2,CUL3,PRKAR1A,GRIK2,UBE2S,BID,SMAD3,UBE2N,CUL1,PDE4D,PRKACB,PRKAR2B,PINK1,SMAD2,RNF8,TPI1,PARK2,UCHL1,CKB,EIF4E2,DIO2,SLC25A5,EGR2,UBE2B,MFN2,ZNF675,PIAS1,PIAS2,DNAJA1,BECN1,DNM1L,MOAP1,UBE2K,CUL5,CUL2,GABARAPL2,MAP1LC3A,GABARAPL1,TOLLIP,NDUFS2,DLG3,DERL1,PRDX6,NEDD8,UBE2A,UBE2G1,RBX1,CDC34,ARIH1,CUL4B,YWHAZ,RALB,RANGAP1,TUBB,PA2G4,AKTIP,BAG5,PACRG,TUBA1B,BAG4,BLZF1,UBE2V2,HS…
Up	1361	GO-BP	GO_REGULATION_OF_CELL_PROLIFERATION	159	1214	1496	17473	2.33e-08	0.00032	1.52973	CD74,NTRK2,DRD2,EMP2,SCIN,AIF1,HCLS1,BCL2,ABL1,ITGB1,RHOG,PDGFRB,F3,ASPH,PML,TNFRSF10B,TBC1D8,TLR4,HCK,CD4,HLA-DPB1,PTPRC,C3AR1,HLA-DPA1,FGR,HAVCR2,CD86,TEC,RELA,BTK,C5AR1,NFKBIA,INSR,CD81,FGF2,TGFB3,GNAI2,TGFBR1,TGFB2,CCDC88A,ACVRL1,NUPR1,IL4R,LILRB1,IL18,GPR183,EBI3,ADAM17,TGFB1,SOX2,NPR3,LAMA5,JUP,ASCL1,HIPK2,EDN1,TBX2,APOD,TP53,NPM1,CTGF,MNT,SPHK1,PLCD1,CDK13,SMO,FOXO1,RPS4X,CERS2,SH3BP4,NPR1…
Down	2763	GO-CC	GO_TRANSPORTER_COMPLEX	82	2446	321	17473	2.38e-08	0.00032	1.82482	FKBP1B,SNAP25,STX1A,CACNB4,GLRB,SCN2B,SLC9A1,CACNB2,KCNH2,SCN3B,CACNA2D1,DLG1,KCNB1,CACNA1G,KCND2,SCN2A,GRIK2,KCNA2,SCN8A,CACNB3,PDE4D,SHANK2,CNTNAP2,GABRG2,CHRNB1,UQCRB,PMPCB,UQCRC2,UQCR10,GRIN2A,GABRB3,ANO1,GABRA4,GABRA5,GABRA2,GABRA1,GABRB2,GABRD,NETO1,GRIA1,KCNAB1,ATP2A2,NLGN1,C22orf32,GRIN3A,CACNA2D3,CACNG3,DLG3,UQCRFS1,DLG2,KCNJ11,KCNIP4,KCNJ4,KCNIP1,KCNIP2,KCNK1,ABHD6,KCNC1,KCNB2,KCNG3,KCN…
Up	1361	GO-BP	GO_LOCOMOTION	126	1214	1114	17473	2.46e-08	0.00033	1.62792	CD74,NTRK2,DRD2,PVRL2,CTTN,FLNA,PARVA,MYH9,EMP2,ROCK1,EPB41L5,WASF2,PHACTR4,VASP,ITGB1,LCP1,RHOG,OPHN1,PDGFRB,PREX1,RAB13,ATP1A2,PML,HCK,ITGB2,CD4,PTPRC,C3AR1,DOCK1,C5,FGR,CD86,C5AR1,CD81,FGF2,TGFBR1,TGFB2,CCDC88A,ACVRL1,ANO6,SCARB1,ADAM17,TGFB1,LAMA5,JUP,BBS4,ASCL1,MDK,NPC1,HYAL2,EDN1,CTGF,INPP5B,TNS1,SGPL1,SMO,PRKX,SEMA6A,SEMA4B,WDPCP,EPHB4,ITGB4,PDPN,SLC7A7,SLC1A5,VCAN,SDC4,CD44,GPR56,ITGA5,BM…
Up	1361	GO-CC	GO_CELL_LEADING_EDGE	54	1214	350	17473	2.47e-08	0.00033	2.22062	CTTN,GSN,PARVB,MYH9,VIM,ROCK1,MYO9B,MYO6,EPB41L5,WASF2,AIF1,FGD4,ARF1,PACSIN2,ABL1,PHACTR4,VASP,ITGB1,LCP1,TLN1,RAB13,MYO10,MYO1C,FGR,CCDC88A,DNM2,ADAM17,FERMT2,ITGB4,PDPN,ITGA5,ITGA8,RAPGEF3,WLS,ANXA2,MTM1,RDX,S100B,APBB1IP,DST,PXN,PIEZO1,MACF1,CLIP1,IQGAP1,ASAP3,DYSF,EPS8L2,ARHGAP31,ABI3,PLEKHH2,KANK1,S100A11,LAYN
Down	2763	GO-BP	GO_CELLULAR_MACROMOLECULAR_COMPLEX_ASSEMBLY	155	2446	727	17473	2.63e-08	0.00036	1.52303	CCT2,HSPD1,FKBP1A,SNAP25,TBC1D20,CASQ1,WASF1,RAB1A,UBE2S,SMAD3,AIFM1,NDEL1,C1QBP,UBB,PSMD10,UBC,PSMD11,HSP90AA1,PSMD8,MAPK8IP2,NRG3,EFNA5,SMAD2,TBCD,PARK2,NDUFV1,UQCRB,UQCR10,NDUFS6,SYNJ1,CENPV,CDC123,RPL10,EIF3I,MRPS7,DENR,RPL24,EIF2A,MRPS11,EIF3J,MCTS1,EIF3M,TAF7,ARL6,MKKS,TMED2,DNAAF2,SRPK2,STRAP,RAD51C,RPA3,BBS12,CDK7,FKBP4,NEFL,AP2S1,DNM1L,UBE2K,DDX3X,ATP6V0A1,SPTY2D1,STRA13,CHMP4A,NUP93,LSM…
Down	2763	GO-CC	GO_NADH_DEHYDROGENASE_COMPLEX	21	2446	42	17473	2.97e-08	0.0004	3.57175	SNCA,PARK7,NDUFV1,NDUFS6,NDUFS4,NDUFB11,NDUFAF1,NDUFB3,NDUFS2,NDUFA8,NDUFA10,NDUFB2,NDUFA11,NDUFA5,NDUFA9,NDUFB6,NDUFV2,NDUFS3,NDUFB5,NDUFA4,NDUFB4
Up	1361	GO-BP	GO_IMMUNE_SYSTEM_PROCESS	199	1214	1984	17473	3.07e-08	0.00042	1.44364	CD74,MAPKAPK2,MYD88,SLC26A6,FARP2,MYH9,GPR65,EMP2,ROCK1,WAS,WASF2,AIF1,HCLS1,ARF1,BCL2,ABL1,ITGB1,LCP1,PREX1,PML,TNFRSF10B,RIPK1,TLR4,HLA-DQA1,HCK,ITGB2,MYO10,CFI,CD4,CFP,HLA-DPB1,FCGR3A,PTPRC,C1RL,CLEC7A,CFB,C3AR1,IKBKE,MYO1C,C1QC,DOCK1,C5,C1S,MAPKAPK3,HLA-DPA1,FGR,VSIG4,UBE2D3,HAVCR2,MB21D1,CD86,MARCO,MALT1,TMEM173,TEC,C1QB,RELA,TLR2,CLEC4E,HLA-DRA,BTK,C5AR1,IRAK3,NFKBIA,TGFBR1,SLC11A1,TGFB2,VN…
Down	2763	GO-BP	GO_TRANSLATIONAL_TERMINATION	34	2446	92	17473	3.24e-08	0.00044	2.63999	MRPS36,MRPL9,MRPL17,MRPL45,GSPT1,MRPL32,MRPS22,MRPL1,CHCHD1,MRPS7,MRPS10,MRPS27,MRPS11,MRPS30,MRPL50,MRPL3,GSPT2,MRPS6,MRPL46,MRPS18B,MRPS18C,MRPL2,MRPS33,MRPL18,MRPS23,APEH,MRPL44,MRPL39,MRPL33,MRPL28,GFM2,MRPL4,MRPS28,MRPS17
Down	2763	GO-BP	GO_LONG_TERM_SYNAPTIC_POTENTIATION	20	2446	39	17473	3.66e-08	0.0005	3.66333	SNAP25,RIMS1,PRKCZ,DRD1,SNCA,MAPK1,BRAF,CRH,SHANK2,GRIN2A,RELN,NPTN,RGS14,SLC8A3,LRRTM1,SLC8A2,PLK2,NLGN1,SYT12,LRRTM2
Down	2763	Ractome	REACTOME_HOST_INTERACTIONS_OF_HIV_FACTORS	43	2446	132	17473	4.08e-08	0.00055	2.32705	RAN,ELMO1,PSMA5,PSMC6,PSMD1,PSMD10,PSMB6,PSMB7,BTRC,PSMB3,PSMF1,PSMA1,PSMC1,PSMD11,PSMA3,SKP1,PSMD12,PSMD7,PSMC3,PSMD8,PSMD14,PSMB5,SLC25A4,SLC25A5,SLC25A6,AP2M1,AP1S1,AP2A2,AP1S2,AP1G1,AP2S1,KPNA1,CUL5,SEH1L,NUP93,RANBP2,RBX1,TCEB1,RAE1,RANGAP1,NUPL2,NUP50,PPIA
Down	2763	GO-BP	GO_CELL_CELL_SIGNALING	161	2446	767	17473	4.21e-08	0.00057	1.49948	FKBP1B,SNAP25,SLC1A1,GRM2,RIMS1,SLC1A6,PPFIA2,GLS,SLC17A7,STX1A,NF1,CACNB4,STXBP1,SLC6A1,PAFAH1B1,GLRB,FGF7,SCN2B,CACNB2,MYO5A,SCN3B,FGF12,ANK2,KRAS,RAC3,CDC42,CDK5,DLG1,TMOD2,CACNA1G,DRD1,KCND2,GRIK2,ADRB1,RAB1A,SNCA,MAPK1,CACNB3,MEF2C,GRM1,HTR2A,TXN,MAPK8IP2,PARK7,SMAD2,GNB1,PTHLH,VIP,GRM3,GRM7,CHRM3,CORT,CDH8,CRH,NRXN1,PARK2,PPT1,CRHBP,SLITRK5,GABRG2,HOMER1,NRXN3,CHRNB1,EFNB3,CX3CL1,SLC32A1,PE…
Down	2763	GO-BP	GO_SMALL_GTPASE_MEDIATED_SIGNAL_TRANSDUCTION	87	2446	352	17473	4.64e-08	0.00063	1.76558	MAPK14,NF1,RAP2A,RND1,ROCK2,ABI2,CFL1,WASF1,RAN,ABR,BRK1,KRAS,RAC3,ELMO1,CDC42,ARFIP2,RHOF,EDNRA,RAB1A,SGSM3,RASGRP1,RASGRF1,NCKAP1,PTPLAD1,CRKL,PARK7,GNB1,RAB8B,CDH13,IGF1,JUN,DHCR24,ARL6,RAB35,RAB3C,RAB33A,ARF4,RAB14,RHOT1,RHEB,SHC3,PLK2,RAB5A,SIAH2,RIT2,RAB11A,RALB,ARL3,ARL8B,RASGEF1A,RAP1GDS1,ARF3,RAB39B,RAB15,SRPRB,RAB6B,RAB2A,ARL1,RAB40B,YWHAQ,RAB22A,DNAJC27,RAB40C,ARFRP1,RAB18,RAB27B,G3BP2…
Up	1361	GO-MF	GO_PROTEIN_COMPLEX_BINDING	109	1214	935	17473	4.93e-08	0.00067	1.67789	CD74,FLNA,MICALL2,MYH9,EMP2,VIM,MYO9B,SUN2,ACTN4,MYO6,WASF2,SCIN,NEBL,AIF1,HCLS1,CNN3,ABL1,ITGB1,LCP1,TRIOBP,LIMA1,TLN1,TRADD,RIPK1,ITGB2,MYO10,CD4,FCGR3A,FGR,RELA,HLA-DRA,NFKBIA,INSR,CD81,GNAI2,CCDC88A,ACVRL1,DNM2,IFNW1,ADAM17,GNA12,LAMA5,FSTL3,PPARA,ATR,CTGF,SREBF1,CPS1,MTHFR,ADSSL1,CD44,CD9,TULP3,GPR56,ITGA5,TGFBR3,MTM1,ENPP1,HLA-A,FCGRT,HLA-DMA,HLA-DMB,SHARPIN,SRGN,GFAP,PPAP2B,ERBB2IP,SMARCD2…
Down	2763	GO-CC	GO_EXOCYTIC_VESICLE	45	2446	142	17473	5.07e-08	0.00069	2.26379	TOR1A,SLC17A7,STX1A,SNCA,NDEL1,PPT1,IGF1,SLC32A1,MTMR2,GAD2,COPS5,PTPRN2,PTPRN,GRIN2A,ATP6V0D1,CLCN3,GABRA2,VDAC1,RAB3C,DNM1L,VTI1B,GRIA1,DGKI,SYT5,SYT4,SYT9,SYT3,SYTL5,RPH3A,TRIM9,SYT12,RAB5A,ZNRF1,SLC30A3,AMPH,SYN2,SYNGR1,COPS4,SYNGR3,SCAMP1,STXBP5,SV2B,SVOP,TPRG1L,DMXL2
Down	2763	GO-BP	GO_MEMORY	35	2446	98	17473	5.58e-08	0.00076	2.55125	SLC17A7,HRH2,PRKCZ,DRD1,ADCY1,RASGRF1,HTR2A,CAMK4,GRM7,CNR1,NTAN1,BTBD9,SERPINF1,IGF1,VLDLR,PLCB1,GRIN2A,PPP3CB,RELN,CALB1,TAC1,HRH1,NETO1,RGS14,GRIA1,PJA2,ATAD1,SLC8A3,PAIP2,SORCS3,JPH3,CUX2,PAK7,SLC8A2,PLK2
Down	2763	Ractome	REACTOME_RESPIRATORY_ELECTRON_TRANSPORT_ATP_SYNTHESIS_BY_CHEMIOSMOTIC_COUPLING_AND_HEAT_PRODUCTION_BY_UNCOUPLING_PROTEINS_	35	2446	98	17473	5.58e-08	0.00076	2.55125	CYCS,NDUFV1,SDHB,UQCRB,SDHD,UQCRC2,NDUFS6,ATP5B,ATP5L,ATP5H,ATP5F1,ATP5C1,ATP5A1,ATP5J,COX8A,NDUFS4,NDUFB3,NDUFS2,NDUFA8,NDUFA10,NDUFB2,NDUFA11,COX6C,NDUFA5,NDUFA9,UQCR11,UQCRFS1,CYC1,COX5A,NDUFB6,NDUFV2,NDUFS3,NDUFB5,NDUFA4,NDUFB4
Down	2763	GO-BP	GO_REGULATION_OF_NEURON_PROJECTION_DEVELOPMENT	97	2446	408	17473	6.19e-08	0.00084	1.69833	FKBP1B,SNAP25,RIMS1,PAFAH1B1,RAP2A,NEDD4L,BAIAP2,CFL1,RUFY3,PACSIN1,CDK5,PRKCI,ITPKA,NRCAM,YWHAH,NDEL1,PAK3,THY1,MEF2C,MAP2K1,BRAF,EFNA5,CNR1,PARK2,EPHA4,LRP1,SERPINF1,ATP8A2,INPP5E,VLDLR,SEMA5B,NRP1,SEMA4F,SLIT2,EPHB3,RELN,EPHB2,SKIL,CDK5R1,NEURL,BAI3,OLFM1,FKBP4,TMEM30A,NEFL,ROBO2,NDRG4,NPTN,ULK2,SMURF1,VAMP7,RTN4,EPHA3,NEGR1,BHLHB9,PTPN5,CUX2,PLK2,PPP3CA,PLXNC1,PTPRD,NLGN1,NME1,SYT4,SYT3,NCS1,…
Up	1361	GO-BP	GO_MOVEMENT_OF_CELL_OR_SUBCELLULAR_COMPONENT	138	1214	1275	17473	7.58e-08	0.001	1.55782	CD74,NTRK2,DRD2,CTTN,FLNA,PARVA,MYH9,EMP2,VIM,ROCK1,MYO9B,SUN2,ACTN4,MYBPC1,MYO6,EPB41L5,WAS,KCNQ1,WASF2,PHACTR4,VASP,ITGB1,LCP1,RHOG,OPHN1,PDGFRB,TLN1,PREX1,RAB13,PML,HCK,ITGB2,PTPRC,DOCK1,C5,FGR,C5AR1,FGF2,TGFBR1,TGFB2,CCDC88A,ACVRL1,VNN1,ANO6,SCARB1,ADAM17,TGFB1,LAMA5,JUP,BBS4,ASCL1,MDK,EDN1,CTGF,INPP5B,TNS1,SGPL1,SMO,PRKX,SEMA6A,SEMA4B,WDPCP,EPHB4,ITGB4,PDPN,SLC7A7,VCAN,SDC4,LYVE1,CD44,CD9,DN…
Down	2763	GO-BP	GO_FC_RECEPTOR_SIGNALING_PATHWAY	58	2446	206	17473	7.66e-08	0.001	2.01128	PAK1,KIT,WIPF2,WIPF3,BAIAP2,ACTR3,ABI1,BRK1,KRAS,ARPC5,ARPC2,ELMO1,CDC42,ARPC1A,ACTR2,ARPC3,MAPK9,PSMA5,PSMC6,UBE2N,UBB,PIK3R1,PSMD1,MAPK1,PSMD10,PSMB6,PSMB7,ELMO2,BTRC,PSMB3,UBC,PSMF1,PSMA1,CUL1,PSMC1,PSMD11,HSP90AB1,PSMA3,SKP1,PSMD12,PSMD7,NCKAP1,FBXW11,PSMC3,UBE2D1,UBE2D2,PSME3,HSP90AA1,PSMD8,PSMD14,PSMB5,MAPK10,JUN,PPP3CB,PPP3CA,PPP3R1,MAP2K4,MAPK8
Up	1361	GO-CC	GO_CELL_SURFACE	92	1214	757	17473	8.71e-08	0.0012	1.74921	CD74,NTRK2,PVRL2,MYH9,EMP2,ITGB1,LIMA1,TLN1,F3,TNFRSF10B,TLR4,ITGB2,CD4,HLA-DPB1,FCGR3A,PTPRC,HLA-DPA1,HAVCR2,CD86,TLR2,HLA-DRA,C5AR1,TGFB3,TGFBR1,ADCYAP1R1,ACVRL1,ANO6,LPL,GPIHBP1,SCARB1,LILRB1,ADAM17,TGFB1,FERMT2,HYAL2,ABCA1,TNS1,ITGB4,PDPN,SDC4,CD44,CD9,ITGA7,CD109,ITGA5,ITGA8,ENPEP,NOTCH1,TGFBR3,NOTCH4,ANXA2,CLIC4,RAMP1,PLXNB2,ENPP1,LRRC8A,HLA-C,HLA-A,HLA-DMA,RDX,AXL,TNFRSF1A,ECE1,TNR,NOTCH2,…
Down	2763	GO-CC	GO_SITE_OF_POLARIZED_GROWTH	46	2446	149	17473	8.74e-08	0.0012	2.20538	TOR1A,SNAP25,PAFAH1B1,FRY,CXADR,MYO5A,ABI1,RUFY3,RAC3,CDK5,TMOD2,SNCA,RASGRF1,THY1,CNR1,NRXN1,SHANK2,EPHA4,NRP1,CDK5R1,EXOC4,OLFM1,FKBP4,BASP1,NEFL,KLC1,APC,USP9X,CRTAC1,LRRTM1,LPHN1,GPM6A,DLG3,PTPRO,APBB1,CLASP2,RTN4R,STMN4,GAP43,STMN3,EXOC8,PTBP2,STMN2,NGEF,FMR1,NRSN1
Up	1361	GO-BP	GO_REGULATION_OF_MULTICELLULAR_ORGANISMAL_DEVELOPMENT	171	1214	1672	17473	9.45e-08	0.0013	1.472	CD74,ACACB,NTRK2,DRD2,CTTN,EMP2,VIM,ROCK1,EPB41L5,SCIN,HCLS1,ARF1,BCL2,ABL1,ITGB1,PDGFRB,PREX1,F3,TRADD,PML,RIPK1,TLR4,ITGB2,C3AR1,C1QC,C5,HAVCR2,CD86,RELA,BTK,C5AR1,IRAK3,NFKBIA,INSR,FGF2,TGFB3,TGFBR1,TGFB2,CCDC88A,ACVRL1,VNN1,NUPR1,ANO6,DNM2,IL4R,LILRB1,LILRB3,TGFB1,SOX2,LAMA5,ASCL1,FSTL3,CHD7,HIPK2,EDN1,SERPINE1,TBX2,CTGF,SPHK1,ITPKB,SMO,PRKX,SEMA6A,SEMA4B,WDPCP,CERS2,NPR1,DLL1,ATOH8,CD109,TUL…
Down	2763	GO-BP	GO_REGULATION_OF_SYNAPTIC_VESICLE_TRANSPORT	17	2446	31	17473	1.08e-07	0.0015	3.9174	TOR1A,STX1A,STXBP1,CDK5,PFN2,SNCA,BRAF,PINK1,PARK2,BTBD9,SYNJ1,FGF14,RIMS3,ATP2A2,NLGN1,RAB5A,FMR1
Up	1361	GO-BP	GO_INTEGRIN_MEDIATED_SIGNALING_PATHWAY	21	1214	82	17473	1.23e-07	0.0017	3.68599	MYH9,ZYX,ITGB1,HCK,ITGB2,DOCK1,FGR,TEC,LAMA5,FERMT2,CTGF,ITGB4,ITGA7,ITGA5,ITGA8,ERBB2IP,FERMT3,DST,ITGB8,ITGAL,PRAM1
Down	2763	GO-BP	GO_POSITIVE_REGULATION_OF_LIGASE_ACTIVITY	37	2446	110	17473	1.41e-07	0.0019	2.40281	RAB1A,UBE2S,PSMA5,PSMC6,UBE2N,UBB,PSMD1,PSMD10,PSMB6,PSMB7,BTRC,PSMB3,UBC,PSMF1,PSMA1,CUL1,PSMC1,PSMD11,PSMA3,SKP1,PSMD12,PSMD7,PSMC3,UBE2D1,PSME3,PSMD8,PSMD14,PSMB5,PINK1,CDC27,ANAPC7,CCNB1,CDC16,CDC23,DCUN1D4,DCUN1D1,DCUN1D5
Down	2763	GO-CC	GO_PROTEASOME_COMPLEX	29	2446	76	17473	1.47e-07	0.002	2.72581	PSMA5,PSMC6,PSMD1,PSMD10,PSMB6,PSMB7,PSMB3,PSMF1,PSMA1,PSMC1,PSMD11,PSMA3,PSMD12,PSMD7,PSMC3,PSME3,PSMD8,PSMD14,PSMB5,UBQLN1,UCHL5,UBE3C,USP14,RAD23B,SEL1L,KIAA0368,TXNL1,ZFAND2A,PSMG3
Down	2763	KEGG	KEGG_UBIQUITIN_MEDIATED_PROTEOLYSIS	43	2446	138	17473	1.7e-07	0.0023	2.22587	NEDD4L,TRIM32,CUL3,UBE2S,UBE2N,ITCH,BTRC,CUL1,SKP1,BIRC2,FBXW11,UBE2D1,UBE2D2,PARK2,CDC27,ANAPC7,CDC16,CDC23,UBE2B,PIAS1,PIAS2,UBE4B,UBE2K,CUL5,CUL2,SMURF1,UBE3C,UBE2A,UBE2G1,RBX1,CDC34,SIAH1,RCHY1,TCEB1,CUL4B,XIAP,UBE2E2,RHOBTB2,SAE1,RFWD2,UBE2E3,UBE2Q2,UBE2QL1
Down	2763	GO-BP	GO_TRANSLATIONAL_ELONGATION	37	2446	111	17473	1.83e-07	0.0025	2.38117	MRPS36,MRPL9,MRPL17,EEF1A2,MRPL45,MRPL32,MRPS22,MRPL1,CHCHD1,MRPS7,MRPS10,MRPS27,MRPS11,MRPS30,MRPL50,MRPL3,MRPS6,MRPL46,MRPS18B,MRPS18C,MRPL2,MRPS33,DIO2,MRPL18,ABTB1,MRPS23,MRPL44,SELT,MRPL39,MRPL33,MRPL28,EEF1E1,GFM2,MRPL4,GFM1,MRPS28,MRPS17
Down	2763	GO-BP	GO_ANAPHASE_PROMOTING_COMPLEX_DEPENDENT_CATABOLIC_PROCESS	29	2446	77	17473	2.04e-07	0.0028	2.69041	UBE2S,PSMA5,PSMC6,UBB,PSMD1,PSMD10,PSMB6,PSMB7,PSMB3,UBC,PSMF1,PSMA1,PSMC1,PSMD11,PSMA3,PSMD12,PSMD7,PSMC3,UBE2D1,PSME3,PSMD8,PSMD14,PSMB5,PTTG1,CDC27,ANAPC7,CCNB1,CDC16,CDC23
Down	2763	GO-BP	GO_POSITIVE_REGULATION_OF_SYNAPSE_ASSEMBLY	25	2446	61	17473	2.09e-07	0.0028	2.92766	EFNA5,NRXN1,SLITRK5,NRXN3,SLITRK1,EPHB3,EPHB2,BAI3,BHLHB9,LRRTM1,CUX2,LPHN1,TPBG,NLGN1,BDNF,SLITRK3,SLITRK4,LRRN1,LINGO2,UBE2V2,SYNDIG1,BAI2,LRRTM2,LRRN3,CBLN2
Down	2763	GO-MF	GO_ADENYL_NUCLEOTIDE_BINDING	280	2446	1514	17473	2.11e-07	0.0029	1.32112	CCT2,TOR1A,HSPH1,HSPD1,IDH3G,MAPK14,ACLY,ACACA,PAK1,KIT,PIP5K1A,PRKCZ,MYO5A,MYO1B,ROCK2,ACTR3,ACTR3B,CDK5,PRKCI,ITPKA,PFN2,PRKAR1A,ACTR2,SCN8A,ADCY2,ADCY1,UBE2S,MAPK9,PRKCB,PSMC6,UBE2N,MAPK1,PAK3,PSMC1,HSP90AB1,PDE4D,PRKACB,PSMC3,UBE2D1,UBE2D2,HSP90AA1,PIK3CD,MAP3K9,MAP2K1,MAPK10,BRAF,MAP3K13,PRKAR2B,PINK1,PRKAG2,ACVR1C,LIG4,MSH2,CAMK4,AACS,HK1,PFKM,PGK1,AKD1,AK5,HK2,EPHA4,SUCLA2,PANK2,ATP2B1,GSS…
Up	1361	GO-BP	GO_REGULATION_OF_INTRACELLULAR_SIGNAL_TRANSDUCTION	168	1214	1656	17473	2.13e-07	0.0029	1.46015	CD74,MAPKAPK2,MYD88,NTRK2,DRD2,FARP2,FLNA,MYO9B,ACTN4,RHOU,HCLS1,FGD4,BCL2,TRIP10,ABL1,RHOQ,ITGB1,RHOG,SORBS3,OPHN1,PDGFRB,PREX1,F3,TRADD,ASPH,PML,TNFRSF10B,RIPK1,RALGAPA2,TLR4,CD4,IKBKE,C5,MAPKAPK3,FGR,HAVCR2,CD86,MALT1,RELA,TLR2,C5AR1,IRAK3,NFKBIA,MDFIC,MAP3K6,GAB1,ERN1,AXIN1,MAP3K11,MAP2K7,INSR,CD81,FGF2,TGFB3,GNAI2,TGFBR1,CARD14,TGFB2,INHBB,VNN1,DNM2,IL18,IFNW1,IL18R1,GPR183,TGFB1,SOX2,GNA12,…
Down	2763	GO-CC	GO_INTRACELLULAR_VESICLE	239	2446	1259	17473	2.2e-07	0.003	1.35607	TOR1A,HSPH1,HSPD1,DLD,SLC17A7,STX1A,STXBP1,AGFG1,TRIM36,KIT,CXADR,ACTN2,MYO5A,BAIAP2,SRGAP2,ALDOA,ADD2,RAN,SPIRE1,TMSB4X,PACSIN1,CDC42,RACGAP1,CORO1A,YWHAH,SCN8A,RAB1A,SNCA,NDEL1,TBC1D7,UBB,ITCH,UBC,HSP90AB1,HSP90AA1,SOD1,HTR2A,RAB8B,ARCN1,NRXN1,PPT1,CRHBP,LRP1,SERPINF1,IGF1,SLC32A1,C14orf1,SNX17,MTMR2,ESD,AHCY,GAD2,GAD1,GGH,ADC,NRP1,SCG2,COPS5,RAB11FIP2,SNX19,PTPRN2,PTPRN,OGT,GRIN2A,ATP6V0D1,MIB…
Down	2763	Ractome	REACTOME_HIV_INFECTION	57	2446	207	17473	2.25e-07	0.003	1.96705	RAN,ELMO1,PSMA5,PSMC6,PSMD1,PSMD10,PSMB6,PSMB7,BTRC,PSMB3,PSMF1,PSMA1,PSMC1,PSMD11,PSMA3,SKP1,PSMD12,PSMD7,PSMC3,PSMD8,PSMD14,PSMB5,LIG4,SLC25A4,SLC25A5,SLC25A6,CDK7,AP2M1,AP1S1,AP2A2,AP1S2,AP1G1,AP2S1,KPNA1,CUL5,SEH1L,NUP93,RANBP2,RBX1,TCEB1,RAE1,CCNH,RANGAP1,CCNT2,NUPL2,NUP50,PPIA,SUPT16H,TAF11,POLR2K,POLR2B,POLR2E,SUPT4H1,RNGTT,GTF2B,TAF13,NMT2
Up	1361	GO-BP	GO_LEUKOCYTE_ACTIVATION	58	1214	414	17473	2.37e-07	0.0032	2.0164	CD74,MYH9,WAS,AIF1,BCL2,ABL1,ITGB1,LCP1,PREX1,TLR4,ITGB2,CD4,PTPRC,CLEC7A,HAVCR2,CD86,MALT1,CLEC4E,BTK,SLC11A1,LILRB1,IL18,RAB27A,IFNW1,IL18R1,GPR183,EBI3,ADAM17,TGFB1,POU2F2,ERCC1,CHD7,HYAL2,EDN1,LEPR,ITPKB,SLC7A2,SNAP23,DLL1,GLI3,LRRC8A,ATP11C,AXL,MERTK,NOTCH2,CD93,CMTM7,POLM,PTPN2,KIF13B,FZD7,APBB1IP,CD276,ITGAL,MT1G,CXCR2,CRTC3,CBFB
Down	2763	GO-CC	GO_ENDOSOME	162	2446	793	17473	2.43e-07	0.0033	1.45933	HSPD1,RAP2A,PRKCZ,MYO5A,MYO1B,RAN,TNFAIP1,PACSIN1,ARPC2,PRKCI,TRIM27,CORO1A,ADRB1,RAB1A,UBB,MAPK1,PAK3,RFTN1,UBC,LGMN,MAP2K1,CRKL,TOM1L1,CRHBP,CNTNAP2,EPHA4,LRP1,ATP8A2,SNX17,MTMR2,OSBPL1A,NMNAT2,NRP1,RAB11FIP2,SNX19,PTPRN,ATP6V0D1,SNX10,CLCN4,CLCN3,ATP9A,RAB35,RILP,AP2M1,DYNC1I1,AP2A2,CLTC,AP1G1,LNPEP,MARCH1,CLTA,AP2S1,RAB14,BECN1,SORT1,ANXA6,ATP6V0A1,ATP6V0B,ATP6AP1,ATP6V1E1,MAP1LC3A,ATG9A,CHMP…
Up	1361	GO-BP	GO_POSITIVE_REGULATION_OF_CELL_ADHESION	54	1214	376	17473	2.76e-07	0.0037	2.06707	CD74,MIP,FLNA,EMP2,ROCK1,EPB41L5,AIF1,ITGB1,TRIOBP,PREX1,HLA-DQA1,MYO10,CD4,HLA-DPB1,PTPRC,HLA-DPA1,HAVCR2,CD86,MALT1,HLA-DRA,TGFB2,VNN1,DNM2,IL4R,LILRB1,IL18,EBI3,TGFB1,SOX2,FSTL3,ITPKB,SDC4,CD44,SPOCK2,GPR56,TGM2,ITGA5,BMP7,GLI3,SASH3,NINJ1,ZBTB16,HLA-A,HLA-DMB,PPAP2B,NID1,APBB1IP,CD276,PTPN23,PIEZO1,S100A10,CD83,RASAL3,RREB1
Up	1361	GO-CC	GO_CELL_JUNCTION	125	1214	1151	17473	2.76e-07	0.0037	1.56309	MIP,PVRL2,CTTN,GSN,FLNA,MICALL2,PARVB,PARVA,MYH9,VIM,ACTN4,EPB41L5,WAS,WASF2,EPB41,RHOU,ARF1,ZYX,FLNB,PACSIN2,CNN3,VASP,ITGB1,LCP1,RHOG,TRIOBP,SORBS3,OPHN1,PDGFRB,LIMA1,TLN1,RAB13,ATP1A2,HCK,PTPRC,HAVCR2,CD81,TGFBR1,ADCYAP1R1,DNM2,ADAM17,GNA12,JUP,FERMT2,TRIP6,MLLT4,SH3PXD2B,NPM1,TNS1,ITGB4,RPL37A,RPS4X,PABPC1,RPS10,RPL30,RPL19,SDC4,CD44,SNAP23,DLL1,CD9,CAPN2,TJP1,TGM2,ITGA5,ITGA8,NOTCH1,FZD2,CLI…
Up	1361	KEGG	KEGG_LEISHMANIA_INFECTION	19	1214	72	17473	2.93e-07	0.004	3.79813	MYD88,ITGB1,TLR4,HLA-DQA1,ITGB2,HLA-DPB1,FCGR3A,HLA-DPA1,RELA,TLR2,HLA-DRA,NFKBIA,TGFB3,TGFB2,TGFB1,NCF2,HLA-DMA,HLA-DMB,IFNGR1
Down	2763	GO-BP	GO_PROTEIN_FOLDING	60	2446	224	17473	3.12e-07	0.0042	1.91344	ERO1L,CCT2,UGGT1,TOR1A,HSPH1,HSPD1,FKBP1A,FKBP1B,HSP90AB1,HSP90AA1,TXN,GNB1,GNG2,GNAI1,GNAZ,TBCD,AARS,MKKS,PTGES3,FKBP4,DNAJA1,PDIA6,CCT5,CCT8,CCT7,CCT4,RANBP2,RIC3,PPID,BAG5,VAPA,PPIA,BAG4,TMX4,TMX3,TXNL1,TBCC,HSPA9,RUVBL2,DNAJC19,FKBP3,TTC9B,TRAP1,DNAJC7,TTC9,CDC37L1,RGS7,GNB5,PPIH,PPIL1,HSPBP1,DNAJA4,NFYC,CCT6A,DNAJA2,DNAJB4,DNAJC21,GRPEL2,GRPEL1,PFDN4
Down	2763	GO-BP	GO_VESICLE_LOCALIZATION	60	2446	224	17473	3.12e-07	0.0042	1.91344	TOR1A,SNAP25,RIMS1,STX1A,TBC1D20,PAFAH1B1,PRKCZ,MYO5A,PACSIN1,CUL3,CDK5,SHROOM2,RAB1A,SNCA,RASGRP1,NDEL1,NRXN1,SYNJ1,PCLO,CPLX3,ARL6,BBS7,KIF3A,MKKS,TMED2,KIF3B,AP3M2,SEC23A,DYNC1I1,KIFAP3,VAMP7,GRIA1,LPHN1,NLGN1,SYT5,SYT4,SYT9,SYT3,SYTL5,RPH3A,TRIM9,SYT13,SYT12,RAB5A,MCFD2,NSF,RAB11A,CLASP2,PPP6C,SCFD1,USO1,SYNDIG1,RAB27B,GOSR2,YKT6,SEC22B,TRAPPC2L,KLHL12,TRAPPC3,TRAPPC6B
Down	2763	GO-MF	GO_HYDROLASE_ACTIVITY_ACTING_ON_ACID_ANHYDRIDES	166	2446	820	17473	3.16e-07	0.0043	1.44612	TOR1A,HSPD1,RAP2A,MYO5A,MYL6B,MYO1B,RND1,RAN,KRAS,RAC3,CDC42,RHOF,GNAL,RAB1A,PSMC6,PSMC1,PSMC3,HSP90AA1,GNG3,GNL1,MSH2,GNB1,GNAI1,GNAZ,RAB8B,ATP2B1,ATP8A2,NUDT10,ABCF1,EEF1A2,GSPT1,PPA1,PPA2,GSPT2,NOA1,GUF1,EIF5,GFM2,GFM1,EFTUD2,ATP2B2,ATP6V1D,ATP6V0D1,KIF3A,ATP5B,MFN2,RFC5,RFC2,RAD51C,CDK7,PCYOX1,ASNA1,ATP9A,ABCD2,ATP8A1,KIF3B,RAB35,RAB3C,KIF3C,DYNC1I1,DYNLL2,RAB33A,KLC1,ARF4,RAB14,DNM1L,RHOT1,D…
Up	1361	GO-BP	GO_WOUND_HEALING	63	1214	470	17473	3.58e-07	0.0049	1.92926	GSN,FLNA,MYH9,WAS,LCP1,RHOG,PDGFRB,TLN1,F3,DOCK1,TEC,FGF2,TGFB3,TGFBR1,SLC11A1,TGFB2,ACVRL1,ANO6,SERPINA1,KLKB1,SCARB1,RAB27A,ADAM17,TGFB1,SOX2,GNA12,PPARA,APOD,TIMP3,PDPN,SDC4,CD9,ITGA5,ADIPOR2,NOTCH1,GLI3,NINJ1,HBB,AXL,MERTK,ERBB3,NOTCH2,HIST1H3C,ANXA5,ITPR3,FERMT3,FZD7,VWF,PAPSS2,PLAUR,ENTPD2,MACF1,HMG20B,SEPN1,SOX15,IRF2,AKAP1,SH2B2,MYOF,DYSF,HPS5,AKAP10,DOCK6
Down	2763	GO-BP	GO_REGULATION_OF_CELL_PROJECTION_ORGANIZATION	121	2446	558	17473	3.59e-07	0.0049	1.54904	FKBP1B,SNAP25,RIMS1,TBC1D20,PAFAH1B1,KIT,RAP2A,NEDD4L,BAIAP2,CFL1,RUFY3,BRK1,PACSIN1,ARPC2,CDC42,CDK5,PRKCI,ITPKA,PFN2,PLS1,NRCAM,YWHAH,SGSM3,NDEL1,TBC1D7,CYLD,PAK3,THY1,NCKAP1,MEF2C,HSP90AA1,MAP2K1,BRAF,EFNA5,CNR1,RAB8B,NRXN1,PARK2,EPHA4,LRP1,SERPINF1,ATP8A2,INPP5E,VLDLR,SEMA5B,NRP1,SEMA4F,SLIT2,EPHB3,RELN,EPHB2,SKIL,CDK5R1,NEURL,BAI3,OLFM1,FKBP4,VDAC3,TMEM30A,NEFL,ATG5,APC,ROBO2,NDRG4,NPTN,ULK2…
Down	2763	GO-BP	GO_GOLGI_VESICLE_TRANSPORT	78	2446	319	17473	3.63e-07	0.0049	1.74669	TBC1D20,MYO5A,MYO1B,ANK2,CUL3,PRKCI,RACGAP1,RAB1A,ARCN1,ATP8A2,KIF3A,TMED2,ATP9A,ATP8A1,KIF3B,RAB35,SEC23A,KIF3C,DCTN3,DYNC1I1,DYNLL2,KLC1,AP1G1,KIFAP3,DCTN4,GOPC,ARF4,RAB14,SORT1,GABARAPL2,BNIP1,VTI1B,VAMP7,OPTN,GRIA1,COPA,MCFD2,COG6,NSF,ARL3,PPP6C,BCAP29,VAPA,SNX2,BLZF1,EPS15,SCFD1,ARF3,VAMP4,USO1,STX6,NAPG,RAB6B,RAB2A,ARL1,SEC23B,STXBP6,COPZ1,ARFRP1,GOSR2,DOPEY2,YKT6,TGOLN2,ZFYVE20,ATL2,COG1,S…
Down	2763	GO-CC	GO_TRANSPORT_VESICLE_MEMBRANE	45	2446	151	17473	3.73e-07	0.0051	2.12886	SLC17A7,STX1A,SLC32A1,GAD2,PTPRN2,PTPRN,TMED2,CLCN3,CA4,TMEM30A,SEC23A,AP1S1,CLTC,CLTA,DNM1L,NRGN,VTI1B,VAMP7,GRIA1,SYT5,SYT4,SYT9,SYT3,RPH3A,SYT12,NCALD,MCFD2,ZNRF1,SLC30A3,AMPH,SYN2,VMA21,USO1,SEC23B,CLTB,SYNGR1,GOSR2,SYNGR3,SEC22B,SCAMP1,SCG3,KIAA1244,SV2B,SVOP,DMXL2
Down	2763	GO-BP	GO_PROTEIN_DEPHOSPHORYLATION	53	2446	190	17473	3.79e-07	0.0051	1.99266	DLG1,CYCS,BTRC,FBXW11,DUSP6,PTPN11,MTMR7,MTMR2,PPA2,PTPRN2,PTPRN,PPP3CB,TIMM50,PTPN5,PPP3CA,PTPRD,PTPRS,PPP3R1,PPP1CB,PPP2CA,PPP2R1A,PPP2R2A,MTMR6,PTPRO,PPP5C,PPM1A,PTP4A1,CDKN3,PPP6C,ACP2,PGAM5,PTPRA,DNAJC6,PPM1L,MTMR4,MTMR8,MTMR1,PTPRQ,PPM1E,PPM1H,DUSP3,SSU72,RNGTT,PTPN3,UBLCP1,PPP2R5D,PDP1,PTPN4,PPEF1,UBASH3B,ACP1,DUSP14,RPRD1A
Down	2763	GO-MF	GO_GATED_CHANNEL_ACTIVITY	79	2446	325	17473	3.95e-07	0.0054	1.73642	FKBP1B,SLC17A7,CACNB4,GLRB,SCN2B,CACNB2,KCNH2,SCN3B,CACNA2D1,DLG1,SHROOM2,KCNB1,CACNA1G,KCND2,SCN2A,GRIK2,KCNA2,SCN8A,CACNB3,GRM7,GABRG2,CHRNB1,GRIN2A,GABRB3,CLCN4,ANO1,CLCN3,GABRA4,ANO4,GABRA5,GABRA2,GABRA1,VDAC1,GABRB2,ANO3,GABRD,VDAC3,HCN1,ITPR1,ANXA6,KCNK3,P2RX5,GRIA1,KCNAB1,JPH3,MCOLN1,GRIN3A,CACNA2D3,NCS1,CACNG3,NCALD,DLG3,KCNJ11,KCNIP4,KCNJ4,KCNIP1,KCNIP2,KCNK1,KCNC1,KCNB2,KCNG3,KCNT1,KCNJ…
Down	2763	GO-BP	GO_REGULATION_OF_TRANSPORT	324	2446	1804	17473	4.01e-07	0.0054	1.28298	TOR1A,FKBP1A,FKBP1B,MAPK14,SNAP25,RIMS1,STX1A,NF1,CACNB4,STXBP1,ARL6IP5,SLC6A1,TBC1D20,PRKCZ,SCN2B,SLC9A1,CACNB2,ACTN2,NEDD4L,MYO5A,KCNH2,SCN3B,CACNA2D1,FGF12,ANK2,CASQ1,RUFY3,ABR,PACSIN1,CDC42,CDK5,DLG1,PRKCI,TRIM27,PFN2,CORO1A,KCNB1,CACNA1G,DRD1,SLC8A1,KCND2,SCN2A,KCNA2,YWHAH,SCN8A,EDNRA,SNCA,CCK,BID,BAD,SMAD3,MAPK9,SGSM3,RASGRP1,NDEL1,TBC1D9,RASGRF1,CYLD,PRKCB,PIK3R1,MAPK1,PSMD10,PSMB7,CACNB3,…
Down	2763	GO-CC	GO_UBIQUITIN_LIGASE_COMPLEX	67	2446	262	17473	4.26e-07	0.0058	1.82677	TNFAIP1,CUL3,UBE2S,UBE2N,BTRC,CUL1,SKP1,FBXW11,UBE2D1,UBE2D2,PINK1,RNF8,RNF19B,PARK2,CDC27,ANAPC7,CDC16,CDC23,UBE2B,DNAJA1,RNF14,DYRK2,UBE4B,CUL5,CUL2,MED31,UBR3,CBLL1,KLHDC5,RNF11,KLHL8,UBE2A,RBX1,FBXL2,SEL1L,FBXO9,FBXO25,ARIH1,RCHY1,USP33,CUL4B,BRE,BRCC3,CAND1,TSPAN17,CCNC,MED7,MED10,KLHL12,KBTBD7,DCAF6,DCUN1D4,DCUN1D1,DCUN1D5,DCAF17,DCAF11,KLHL23,KLHL29,DCAF10,LMO7,KLHL14,ZYG11B,KBTBD2,KBTBD6,…
Up	1361	GO-BP	GO_DEFENSE_RESPONSE	131	1214	1231	17473	4.34e-07	0.0059	1.53166	CD74,MAPKAPK2,MYD88,NTRK2,SLC26A6,WAS,KCNQ1,AIF1,BCL2,ABL1,ITGB1,F3,PML,TNFRSF10B,TLR4,HLA-DQA1,HCK,ITGB2,CFI,CD4,CFP,HLA-DPB1,PTPRC,C1RL,CLEC7A,CFB,C3AR1,IKBKE,C1QC,C5,C1S,HLA-DPA1,FGR,VSIG4,HAVCR2,MB21D1,CD86,MARCO,MALT1,TMEM173,TEC,C1QB,RELA,TLR2,CLEC4E,HLA-DRA,BTK,C5AR1,SLC11A1,INHBB,ITIH4,CD163,VNN1,NUPR1,ANO6,SERPINA1,KLKB1,IL4R,LILRB1,LILRB3,IL18,RAB27A,IFNW1,ADAM17,TGFB1,MDK,HYAL2,EDN1,SE…
Down	2763	GO-BP	GO_CENTRAL_NERVOUS_SYSTEM_DEVELOPMENT	174	2446	872	17473	4.39e-07	0.006	1.42542	SLC17A7,NF1,PAFAH1B1,SRGAP2,RAN,ABR,KRAS,RAC3,CDC42,CDK5,DLC1,SHROOM2,NRCAM,DRD1,SLC8A1,YWHAH,BID,BAD,MAPK9,NDEL1,MAPK1,NCKAP1,MAP2K1,PTPN11,NRG3,LIG4,ID2,OXCT1,CRH,ARCN1,ADAM22,NLGN4X,NRXN1,PARK2,PPT1,HTRA2,SLITRK5,CNTNAP2,EPHA4,GIGYF2,CAST,LRP1,ATP2B1,FOXG1,EIF2B5,SRR,SLC32A1,HMGCS1,VLDLR,PLCB1,EIF2B2,CKB,NRP1,SLIT2,ERBB4,AARS,EIF2B3,OGT,ATP2B2,SRD5A1,HPRT1,EGR2,EPHB3,ARL6,BBS7,AGTPBP1,LDB1,ATP…
Up	1361	GO-MF	GO_CYTOSKELETAL_PROTEIN_BINDING	95	1214	819	17473	4.7e-07	0.0064	1.66951	CAPN10,FARP2,GSN,FLNA,MICALL2,PARVB,PARVA,MYH9,MYO9B,SUN2,ACTN4,MYBPC1,MYO6,EPB41L5,WAS,WASF2,EPB41,SCIN,NEBL,FMNL2,AIF1,HCLS1,FGD4,EPB41L1,LDB3,MYOZ1,FLNB,PACSIN2,CNN3,ABL1,PHACTR4,VASP,DAAM2,ITGB1,LCP1,CORO7,TRIOBP,SORBS3,PDLIM3,OPHN1,LIMA1,TLN1,HIP1,MYO10,MYO1C,RELA,CCDC88A,DNM2,RAB27A,BBS4,ADSSL1,TNS1,CAPN2,ANXA2,SPATA6,CROCC,RDX,SGK1,S100B,WDR81,MSN,KIF13B,CTNNAL1,DST,PXN,PDLIM5,NEXN,KCNMA1,…
Up	1361	GO-BP	GO_CELL_ACTIVATION	72	1214	568	17473	4.73e-07	0.0064	1.82445	CD74,FLNA,MYH9,WAS,AIF1,BCL2,ABL1,ITGB1,LCP1,RHOG,TLN1,PREX1,TLR4,ITGB2,CD4,PTPRC,CLEC7A,HAVCR2,CD86,MALT1,CLEC4E,BTK,TGFBR1,SLC11A1,LILRB1,IL18,RAB27A,IFNW1,IL18R1,GPR183,EBI3,ADAM17,TGFB1,POU2F2,ERCC1,GNA12,CHD7,HYAL2,EDN1,LEPR,ITPKB,SMO,PDPN,SLC7A2,SNAP23,DLL1,CD9,GLI3,LRRC8A,ATP11C,HBB,MEGF10,AXL,MERTK,NOTCH2,CD93,CMTM7,POLM,PTPN2,ITPR3,KIF13B,FERMT3,FZD7,APBB1IP,CD276,ITGAL,VWF,ENTPD2,MT1G,C…
Down	2763	GO-BP	GO_SINGLE_ORGANISM_BIOSYNTHETIC_PROCESS	250	2446	1340	17473	4.94e-07	0.0067	1.33274	GOT2,GOT1,DLD,MRPS36,DLAT,PDHB,PDHX,ACLY,ACACA,GLS,TBPL1,FGF7,PIP5K1A,MYO5A,ALDOA,ADCY2,ADCY1,UBB,PIK3R1,UBC,STOML2,PIK3CD,PTPLAD1,PTPN11,PARK7,PRKAG2,FITM2,AACS,ENO1,PGAM1,GAPDH,TPI1,PGK1,BPGM,ENO3,AKD1,AK5,CRH,MDH1,MDH2,SUCLA2,PANK2,HMGCR,ATP5G3,SRR,SAMD8,GGPS1,FDPS,INSIG2,IDI1,HMGCS1,LPIN2,MSMO1,SQLE,LSS,PRKAA2,DHCR24,C14orf1,NUS1,CDS1,IMPAD1,SC5DL,MTMR7,CYP46A1,INPP5E,SYNJ1,MTMR2,FDX1L,SGPP1,…
Down	2763	GO-BP	GO_POSITIVE_REGULATION_OF_PROTEIN_CATABOLIC_PROCESS	67	2446	263	17473	4.95e-07	0.0067	1.81983	NEDD4L,TRIM32,CUL3,RAB1A,PSMA5,PSMC6,UBB,PSMD1,PSMD10,PSMB6,PSMB7,ITCH,BTRC,PSMB3,UBC,PSMF1,PSMA1,CUL1,PSMC1,PSMD11,PSMA3,SKP1,PSMD12,PSMD7,PSMC3,UBE2D1,PSME3,PSMD8,PSMD14,PSMB5,RNF19B,VIP,FAM123B,PARK2,OAZ1,OAZ2,CDC27,ANAPC7,CCNB1,CDC16,CDC23,BBS7,PIAS1,RNF14,RILP,APC,ATG4B,UBQLN1,UBQLN2,SMURF1,ATG7,PLK2,RNF128,NDFIP1,ARIH1,RCHY1,CUL4B,NSF,SOCS5,UBE2V2,ZFAND2A,DDRGK1,DACT1,SEC22B,FMR1,HSPBP1,RFW…
Down	2763	GO-CC	GO_ORGANELLE_SUBCOMPARTMENT	76	2446	311	17473	5.23e-07	0.0071	1.74568	FKBP1A,SNAP25,MYO1B,CASQ1,ARFIP2,TOM1L1,ATP8A2,INPP5E,ADC,NMNAT2,CHST2,B3GALT6,B4GALT6,B4GALT3,CHSY3,TMED2,ATP9A,CA4,ATP8A1,AP1S1,AP1S2,CLTC,AP1G1,MARCH1,CLTA,RAB14,BECN1,SORT1,KIAA1715,ATG9A,CLVS1,VAMP7,OPTN,FUT9,GAL3ST2,GALNT1,ST6GAL2,COG6,KIAA0368,NSF,AMPH,RAB11A,CLASP2,ARFGEF1,CPD,SCFD1,VAMP4,BICD1,USO1,STX6,GGA2,STX16,ARL1,CLTB,RTN2,ARFRP1,RAB18,RAB27B,VPS53,TGOLN2,RABEPK,COG1,TMED3,COG5,SCA…
Down	2763	GO-BP	GO_REGULATION_OF_LONG_TERM_NEURONAL_SYNAPTIC_PLASTICITY	14	2446	24	17473	5.26e-07	0.0071	4.16704	NF1,KIT,KRAS,DRD1,GRIK2,SNCA,EPHB2,NEURL,NPTN,NETO1,GRM5,RAB11A,CAMK2B,SYNGR1
Down	2763	GO-BP	GO_MACROMOLECULAR_COMPLEX_DISASSEMBLY	51	2446	182	17473	5.36e-07	0.0073	2.00175	MRPS36,CFL1,DSTN,MICAL2,FAM123B,SYNJ1,MRPL9,MRPL17,MRPL45,GSPT1,MRPL32,MRPS22,MRPL1,CHCHD1,MRPS7,DENR,MRPS10,MRPS27,MRPS11,MRPS30,MRPL50,MRPL3,GSPT2,MRPS6,MRPL46,MRPS18B,MRPS18C,MRPL2,MRPS33,MRPL18,MRPS23,APEH,MRPL44,MRPL39,MRPL33,MRPL28,MCTS1,GFM2,MRPL4,MRPS28,MRPS17,KLC1,APC,AKAP5,STMN1,CHMP5,STMN4,STMN3,DNAJC6,SUPT16H,PEX14
Up	1361	GO-BP	GO_POSITIVE_REGULATION_OF_DEVELOPMENTAL_PROCESS	123	1214	1142	17473	5.37e-07	0.0073	1.5502	CD74,ACACB,NTRK2,DRD2,FLNA,EPB41L5,SCIN,HCLS1,ARF1,BCL2,ABL1,ITGB1,TRIOBP,PDGFRB,PREX1,F3,TRADD,PML,RIPK1,ITGB2,C3AR1,C5,CD86,RELA,BTK,C5AR1,IRAK3,INSR,FGF2,TGFB3,TGFB2,ACVRL1,VNN1,ANO6,LPL,DNM2,IL4R,TGFB1,SOX2,SH3PXD2B,BBS4,ASCL1,CHD7,HIPK2,EDN1,SERPINE1,TBX2,CTGF,SPHK1,ITPKB,SMO,SEMA6A,RBM4,DLL1,ATOH8,ITGA5,BMP7,FOXD1,RAPGEF3,STK3,NOTCH1,VEGFB,GLI3,AHI1,HEYL,ZNF385A,PLXNB2,SASH3,MTM1,PLXNB1,SMA…
Down	2763	GO-BP	GO_POSITIVE_REGULATION_OF_CELLULAR_PROTEIN_CATABOLIC_PROCESS	53	2446	192	17473	5.43e-07	0.0074	1.9719	CUL3,RAB1A,PSMA5,PSMC6,UBB,PSMD1,PSMD10,PSMB6,PSMB7,BTRC,PSMB3,UBC,PSMF1,PSMA1,CUL1,PSMC1,PSMD11,PSMA3,SKP1,PSMD12,PSMD7,PSMC3,UBE2D1,PSME3,PSMD8,PSMD14,PSMB5,RNF19B,FAM123B,PARK2,CDC27,ANAPC7,CCNB1,CDC16,CDC23,BBS7,PIAS1,RNF14,UBQLN1,UBQLN2,SMURF1,PLK2,RNF128,ARIH1,RCHY1,SOCS5,UBE2V2,ZFAND2A,DDRGK1,DACT1,FMR1,HSPBP1,RFWD2
Up	1361	GO-BP	GO_ENZYME_LINKED_RECEPTOR_PROTEIN_SIGNALING_PATHWAY	83	1214	689	17473	5.5e-07	0.0075	1.73383	MAPKAPK2,NTRK2,VIM,ROCK1,WASF2,ZYX,ABL1,RHOQ,ITGB1,PDGFRB,PML,HCK,CD4,MYO1C,DOCK1,MAPKAPK3,FGR,UBE2D3,TEC,BTK,GAB1,INSR,FGF2,TGFB3,TGFBR1,TGFB2,INHBB,ACVRL1,ADAM17,TGFB1,FERMT2,HIPK2,CTGF,SREBF1,SGPL1,EPHB4,FOXO1,PTBP1,NPR1,ATOH8,BMP7,TGFBR3,VEGFB,TWSG1,AHI1,SMAD5,NCF2,PARD3,AXL,ERBB3,DDIT4,BMPR1B,ERBB2IP,ATP6V0A2,SMARCC1,ATP6V0E1,PDK4,PTPN2,CLDN5,C10orf54,FGFRL1,PXN,GUCA1B,RASSF2,BMP3,CTF1,TXNIP…
Down	2763	GO-BP	GO_MITOCHONDRIAL_RESPIRATORY_CHAIN_COMPLEX_ASSEMBLY	28	2446	76	17473	5.59e-07	0.0076	2.63182	AIFM1,NDUFV1,UQCRB,UQCR10,NDUFS6,NDUFS4,NDUFB11,NDUFAF1,NDUFB3,NDUFS2,NDUFA8,NDUFA10,NDUFB2,NDUFA11,NDUFA5,NDUFA9,NDUFB6,NDUFV2,NDUFS3,NDUFB5,NDUFB4,TTC19,NUBPL,SAMM50,TMEM126B,NDUFAF4,UQCC,SDHAF1
Down	2763	GO-BP	GO_PROTEIN_UBIQUITINATION_INVOLVED_IN_UBIQUITIN_DEPENDENT_PROTEIN_CATABOLIC_PROCESS	41	2446	134	17473	5.62e-07	0.0076	2.1857	NEDD4L,TRIM32,CUL3,UBB,ITCH,UBC,CUL1,UBE2D1,RNF19B,PARK2,RNF165,PTTG1,CDC27,ANAPC7,CCNB1,CDC16,CDC23,RNF14,UBE4B,CUL5,CUL2,SMURF1,RNF128,FBXO45,UBE3C,SIAH2,SIAH3,HECTD1,FBXL14,RNF11,KLHL8,RBX1,DZIP3,KIAA0317,RNF111,SIAH1,ARIH1,RCHY1,TCEB1,HECW1,CUL4B
Down	2763	GO-CC	GO_TRANSFERASE_COMPLEX	145	2446	703	17473	5.91e-07	0.008	1.47341	HSPD1,DLD,MRPS36,TBPL1,TNFAIP1,CUL3,PRKAR1A,UBE2S,UBE2N,PIK3R1,BTRC,CUL1,SKP1,PRKACB,FBXW11,UBE2D1,UBE2D2,PIK3CD,MAP3K13,PRKAR2B,PINK1,CAB39,PRKAG2,ACVR1C,RNF8,RNF19B,PFKM,PARK2,PRKAA2,DPM1,OGT,TAF7,PRPS1,CDC27,ANAPC7,CDC16,CDC23,RTF1,UBE2B,MED4,CDK7,MED14,DNAJA1,RNF14,BECN1,DYRK2,UBE4B,CUL5,CUL2,MED31,RB1CC1,ATG13,NRBF2,UBR3,ASH2L,CBLL1,PHKB,TUSC3,IRS1,PPP1CB,KLHDC5,RNF11,KLHL8,UBE2A,RBX1,FBXL2,…
Down	2763	GO-BP	GO_PROTEIN_COMPLEX_BIOGENESIS	216	2446	1132	17473	5.97e-07	0.0081	1.36307	CCT2,TOR1A,HSPD1,FKBP1A,ACACA,SNAP25,SLC1A1,RIMS1,GLS,SLC6A1,TBC1D20,GLRB,PRKCZ,SLC9A1,ACTN2,CASQ1,ALDOA,ADD2,WASF1,TNFAIP1,BRK1,CUL3,TRIM27,RACGAP1,KCNB1,KCND2,KCNA2,RAB1A,UBE2S,BID,BAD,SMAD3,AIFM1,RASGRP1,NDEL1,CYLD,SKAP2,PSMD10,PSMD11,STOML2,BIRC2,HSP90AA1,PSMD8,BRAF,CAB39,MAPK8IP2,NRG3,EFNA5,ITGB1BP1,SMAD2,TBCD,FAM123B,PFKM,NRXN1,PARK2,NDUFV1,UQCRB,UQCR10,CX3CL1,HMGCR,SRR,NDUFS6,SYNJ1,MTMR2,A…
Up	1361	GO-BP	GO_NEGATIVE_REGULATION_OF_DEVELOPMENTAL_PROCESS	93	1214	801	17473	5.98e-07	0.0081	1.67109	CD74,VIM,ROCK1,ACTN4,BCL2,ABL1,ITGB1,ANP32B,PML,TLR4,C1QC,CD86,NFKBIA,AXIN1,TGFBR1,TGFB2,ACVRL1,IL4R,LILRB1,LILRB3,IL18,TGFB1,SOX2,ASCL1,FSTL3,PPARA,SERPINE1,TBX2,ABCA1,ITPKB,SMO,SEMA6A,SEMA4B,FOXO1,CERS2,PTBP1,NPR1,DLL1,TULP3,RFX4,GPR56,BMP7,RAPGEF3,STK3,NOTCH1,NOTCH4,ECSCR,GLI3,TWSG1,NPHP3,HIST1H4E,ENPP1,ZBTB16,SRGN,TNFRSF11B,NEUROD2,TNR,GFAP,S100B,NKX2-2,ADAMTS7,YAP1,PTPN2,THBS4,USP2,MYC,CCR1,…
Up	1361	GO-BP	GO_CELL_MOTILITY	96	1214	835	17473	6.1e-07	0.0083	1.65475	CD74,NTRK2,DRD2,CTTN,FLNA,PARVA,MYH9,EMP2,ROCK1,EPB41L5,WASF2,PHACTR4,ITGB1,LCP1,RHOG,OPHN1,PDGFRB,PREX1,RAB13,PML,HCK,ITGB2,PTPRC,DOCK1,C5,FGR,C5AR1,FGF2,TGFBR1,TGFB2,CCDC88A,ACVRL1,ANO6,SCARB1,ADAM17,TGFB1,LAMA5,JUP,BBS4,ASCL1,MDK,EDN1,CTGF,INPP5B,TNS1,SGPL1,SMO,PRKX,SEMA6A,SEMA4B,WDPCP,EPHB4,ITGB4,PDPN,SLC7A7,VCAN,SDC4,CD44,GPR56,ITGA5,ENPEP,NOTCH1,TGFBR3,GLI3,PLXNB1,EMX2,AXL,MERTK,DDIT4,TNR,P…
Down	2763	GO-CC	GO_VESICLE_MEMBRANE	112	2446	512	17473	6.2e-07	0.0084	1.56264	TOR1A,SLC17A7,STX1A,SPIRE1,PACSIN1,CORO1A,YWHAH,SNCA,UBB,UBC,RAB8B,ARCN1,LRP1,SLC32A1,SNX17,GAD2,GAD1,RAB11FIP2,SNX19,PTPRN2,PTPRN,ATP6V0D1,TMED2,CLCN3,CA4,TMEM30A,ATP8A1,AP3M2,RILP,SEC23A,AP2M1,AP1S1,AP2A2,AP1S2,CLTC,ATG5,AP1G1,LNPEP,MARCH1,CLTA,AP2S1,GOPC,RAB14,DNM1L,ITPR1,NRGN,ATP6V0A1,ATP6V0B,GABARAPL1,CHMP4A,ULK2,VTI1B,CLVS1,VAMP7,GRIA1,ATP2A2,PCDH7,FLOT2,COPA,SYT5,SYT4,SYT9,SYT3,RPH3A,SYT12…
Up	1361	GO-BP	GO_NEGATIVE_REGULATION_OF_MULTICELLULAR_ORGANISMAL_PROCESS	109	1214	983	17473	6.22e-07	0.0084	1.59596	CD74,DRD2,VIM,ROCK1,BCL2,ITGB1,ATP1A2,PML,TLR4,IKBKE,C1QC,HAVCR2,CD86,BTK,IRAK3,NFKBIA,FGF2,TGFB3,TGFBR1,SLC11A1,TGFB2,INHBB,ACVRL1,KLKB1,IL4R,LILRB1,LILRB3,TGFB1,SOX2,ASCL1,FSTL3,EDN1,SERPINE1,TBX2,APOD,ITPKB,SMO,SEMA6A,SEMA4B,CERS2,NPR1,DLL1,TULP3,RFX4,GPR56,BMP7,RAPGEF3,STK3,NOTCH1,ANXA2,ECSCR,GLI3,TWSG1,HIST1H4E,C12orf39,WNK4,ZBTB16,AXL,SRGN,TNFRSF11B,PTGDS,NEUROD2,TNR,GFAP,S100B,NKX2-2,ERBB2…
Up	1361	GO-CC	GO_EXTRACELLULAR_MATRIX	58	1214	426	17473	6.22e-07	0.0084	1.9596	ITGB1,F3,CFP,TGFB3,TGFB2,SERPINA1,LPL,TGFB1,LAMA5,SERPINE1,TIMP3,PRELP,CTGF,VCAN,SPOCK2,COL6A1,MMP15,COL7A1,BMP7,COL12A1,TGFBR3,HTRA1,ANXA2,MUC4,TNFRSF11B,SMOC1,TNR,ERBB2IP,ADAMTS7,NID1,VWA1,THBS4,LAMA1,LGALS3BP,DST,VWF,HAPLN2,NTN1,LEPRE1,RARRES2,WNT2B,COL4A5,ENTPD2,LGALS3,FBN1,LTBP2,PODNL1,PODN,SOD3,TIMP4,COL9A3,EFEMP1,THSD4,CHADL,PAPLN,ADAMTS10,EFEMP2,COL21A1
Down	2763	GO-BP	GO_MITOCHONDRIAL_TRANSLATION	35	2446	107	17473	6.48e-07	0.0088	2.33666	MRPS36,MRPL9,MRPL17,MRPL45,MRPL32,MRPS22,MRPL1,CHCHD1,MRPS7,MRPS10,MRPS27,MRPS11,MRPS30,MRPL50,MRPL3,PET112,MRPS6,MRPL46,MRPS18B,MRPS18C,MRPL2,NOA1,MRPS33,MRPL18,MRPS23,EARS2,MRPL44,MRPL39,MRPL33,MRPL28,GFM2,MRPL4,GFM1,MRPS28,MRPS17
Down	2763	GO-BP	GO_REGULATION_OF_LIGASE_ACTIVITY	40	2446	130	17473	6.53e-07	0.0089	2.198	RAB1A,UBE2S,PSMA5,PSMC6,UBE2N,UBB,PSMD1,PSMD10,PSMB6,PSMB7,BTRC,PSMB3,UBC,PSMF1,PSMA1,CUL1,PSMC1,PSMD11,PSMA3,SKP1,PSMD12,PSMD7,PSMC3,UBE2D1,PSME3,PSMD8,PSMD14,PSMB5,PINK1,PARK7,CDC27,ANAPC7,CCNB1,CDC16,CDC23,DYNC1LI1,BAG5,DCUN1D4,DCUN1D1,DCUN1D5
Up	1361	GO-BP	GO_RESPONSE_TO_CYTOKINE	85	1214	714	17473	6.6e-07	0.0089	1.71344	CD74,MAPKAPK2,MYD88,NTRK2,SLC26A6,AIF1,HCLS1,BCL2,F3,TRADD,PML,TNFRSF10B,RIPK1,HLA-DQA1,HCK,HLA-DPB1,IKBKE,MAPKAPK3,HLA-DPA1,CD86,TMEM173,RELA,HLA-DRA,IRAK3,NFKBIA,GAB1,MAP2K7,INSR,CARD14,SLC11A1,ITIH4,IL4R,IFNW1,IL18R1,EBI3,ADAM17,BBS4,HYAL2,TYMS,EDN1,SPHK1,LEPR,GPD1,MTHFR,CD44,ADIPOR2,HLA-C,HLA-A,AXL,TNFRSF25,TNFRSF1A,RELT,TNFRSF11B,ERBB2IP,ADAMTS7,CALCOCO2,CCR1,NCAM1,CD58,TJP2,ENTPD2,CXCR2,LIF…
Up	1361	GO-BP	GO_IMMUNE_RESPONSE	119	1214	1100	17473	6.66e-07	0.009	1.55705	CD74,MYD88,SLC26A6,GPR65,EMP2,WAS,AIF1,BCL2,ABL1,LCP1,PML,TNFRSF10B,TLR4,HLA-DQA1,HCK,CFI,CD4,CFP,HLA-DPB1,FCGR3A,C1RL,CLEC7A,CFB,C3AR1,IKBKE,C1QC,C5,C1S,HLA-DPA1,FGR,VSIG4,HAVCR2,MB21D1,CD86,MARCO,MALT1,TMEM173,TEC,C1QB,TLR2,CLEC4E,HLA-DRA,BTK,C5AR1,SLC11A1,VNN1,IL4R,LILRB1,LILRB3,IL18,RAB27A,IFNW1,IL18R1,GPR183,EBI3,TFEB,ADAM17,TGFB1,POU2F2,ERCC1,RGS1,EDN1,SERINC5,RPL39,CD44,SNAP23,DLL1,NOTCH1,…
Down	2763	GO-BP	GO_VESICLE_MEDIATED_TRANSPORT	233	2446	1239	17473	6.72e-07	0.0091	1.34337	TOR1A,HSPH1,SNAP25,RIMS1,STX1A,STXBP1,TBC1D20,PAK1,KIT,PIP5K1A,ACTN2,MYO5A,WIPF2,WIPF3,MYO1B,ANK2,BAIAP2,ACTR3,ABI1,ALDOA,SPIRE1,TMSB4X,BRK1,PACSIN1,ARPC5,ARPC2,CUL3,ELMO1,CDC42,CDK5,PRKCI,TRIM27,RACGAP1,ARPC1A,CORO1A,ACTR2,ARPC3,KCNB1,RAB1A,SNCA,SGSM3,RASGRP1,PIK3R1,MAPK1,ELMO2,HSP90AB1,NCKAP1,HSP90AA1,PIK3CD,SOD1,PSAP,RAB8B,ARCN1,PPT1,CRHBP,LRP1,IGF1,ATP8A2,SNX17,SYNJ1,VLDLR,OSBPL1A,COPS5,RAB11…
Down	2763	GO-BP	GO_PEPTIDE_METABOLIC_PROCESS	122	2446	571	17473	7.26e-07	0.0098	1.52628	MRPS36,SOD1,SLC25A14,GSS,EIF2B5,EIF2B2,DHPS,C9orf41,SARS,SLC25A32,CDC123,MRPL9,SLC25A26,RPL10,ABCF1,MRPL17,EEF1A2,EIF4E2,FTSJ1,MRPL45,GSPT1,EIF4E,MRPL32,MRPS22,MRPL1,CHCHD1,EIF3I,SLC25A3,FARS2,MRPS7,DENR,PPA1,RPL13,RARS,SLC25A4,MRPS10,GGCT,RPL24,MRPS27,EIF2A,SLC25A15,MRPS11,RPL7L1,EIF1,MRPS30,PPA2,MRPL50,FARSB,MRPL3,PET112,GSPT2,MRPS6,MRPL46,MRPS18B,MRPS18C,SLC25A44,MRPL2,NOA1,MRPS33,EIF2S2,GUF1,…
Down	2763	GO-BP	GO_CELL_MORPHOGENESIS_INVOLVED_IN_NEURON_DIFFERENTIATION	86	2446	368	17473	7.44e-07	0.01	1.6694	STXBP1,PAFAH1B1,PAK1,BAIAP2,KRAS,CDK5,NRCAM,ADCY1,CCK,NDEL1,MAPK1,PAK3,MEF2C,SOD1,PTPN11,MAPK8IP2,EFNA5,ID2,NRXN1,SLITRK5,UCHL1,EPHA4,NRXN3,EFNB3,CHL1,SLITRK1,RNF165,ATP8A2,VLDLR,SEMA5B,NRP1,SEMA4F,SLIT2,B3GNT1,ATP2B2,HPRT1,EGR2,EPHB3,PPP3CB,RELN,EPHB2,CDK5R1,DCX,FZD3,NRP2,RERE,ROBO2,ULK2,DCLK1,NDN,RAPH1,USP9X,CNTN4,CTNNA2,PLXNC1,UNC5D,LRRN2,CTNND2,EPHA5,FBXO45,SIAH2,SIAH1,USP33,PTPRO,NPTX1,LRFN5…
Down	2763	GO-BP	GO_INORGANIC_ION_TRANSMEMBRANE_TRANSPORT	124	2446	583	17473	7.56e-07	0.01	1.51937	ERO1L,FKBP1A,FKBP1B,ACACA,SLC17A7,CACNB4,GLRB,SCN2B,SLC9A1,CACNB2,KCNH2,SCN3B,CACNA2D1,SHROOM2,KCNB1,CACNA1G,SLC8A1,KCND2,SCN2A,KCNA2,SCN8A,CACNB3,STOML2,HTR2A,PRKAG2,GRM7,GABRG2,UQCRB,NNT,UQCR10,ATP2B1,ATP5G3,PRKAA2,SLC25A3,ATP2B2,GRIN2A,ATP6V0D1,ATP5B,GABRB3,CLCN4,ANO1,ANKH,CLCN3,GABRA4,PCYOX1,ANO4,GABRA5,GABRA2,GABRA1,ADAMTS8,SLC4A10,GABRB2,ANO3,GABRD,HCN1,CUL5,ITPR1,ATP5L,ATP5H,ATP5F1,ATP5C1,…
Down	2763	GO-CC	GO_MICROTUBULE_CYTOSKELETON	205	2446	1068	17473	7.65e-07	0.01	1.37118	CCT2,HSPH1,MAPK14,PAFAH1B1,FRY,PRKCZ,MYO5A,ROCK2,RAN,CUL3,CDC42,DLG1,PRKCI,RACGAP1,SHROOM2,SLC8A1,IFT57,NDEL1,TBC1D7,CYLD,MAPK1,PSMA1,BIRC2,PDE4D,PRKACB,FBXW11,PSMB5,MAP2K1,PRKAR2B,PPP2R3C,GNAI1,TBCD,ID2,TBL1XR1,GAPDH,AK5,CRHBP,MDH1,POLB,SYNJ1,CENPV,SLC25A5,CDC27,CCNB1,CDC16,AAMP,ARL6,BBS7,ATP6V1D,B9D1,ATP6V0D1,MIB1,BYSL,KIF3A,MKKS,SHROOM3,DCX,IFT122,SNX10,SSX2IP,MFN2,RPGRIP1L,KIAA1377,FOPNL,SPAT…
Down	2763	GO-CC	GO_NEURONAL_POSTSYNAPTIC_DENSITY	22	2446	53	17473	8.57e-07	0.012	2.96523	BAIAP2,EPB41L3,ADD2,CAP2,GNG3,MAPK8IP2,HOMER1,MTMR2,GRIN2A,BNIP3,DCLK1,RTN4,DGKI,SORCS3,CTNNA2,NLGN1,DLG2,DLGAP1,MAP4,GAP43,DNAJC6,VPS35
Up	1361	GO-BP	GO_RESPONSE_TO_ENDOGENOUS_STIMULUS	148	1214	1450	17473	8.78e-07	0.012	1.46907	NTRK2,SLC26A6,DRD2,CAPN10,GSN,EPB41L5,KCNQ1,AIF1,HCLS1,ZYX,BCL2,ABL1,RHOQ,ITGB1,PDGFRB,RAB13,ATP1A2,F3,ASPH,PML,ITGB2,CD4,UBE2D3,RELA,C5AR1,IRAK3,NFKBIA,GAB1,INSR,CD81,FGF2,TGFB3,TGFBR1,ADCYAP1R1,TGFB2,INHBB,ACVRL1,GPIHBP1,DNM2,IL4R,ADAM17,TGFB1,JUP,FERMT2,BBS4,ACAT1,AK2,ASCL1,MDK,PPARA,HIPK2,NPC1,HYAL2,TYMS,EDN1,TIMP3,CTGF,SREBF1,SPHK1,LCAT,PCK1,LEPR,ABCA1,GPD1,PADI2,CPS1,PLOD1,AHCYL1,MTHFR,FOXO…
Down	2763	GO-BP	GO_REGULATION_OF_SYNAPSE_ORGANIZATION	36	2446	113	17473	9.25e-07	0.013	2.27581	CDC42,MEF2C,EFNA5,NRXN1,SLITRK5,NRXN3,SLITRK1,EPHB3,RELN,EPHB2,NEURL,BAI3,ROBO2,ETV5,BHLHB9,LRRTM1,CUX2,CTNNA2,LPHN1,TPBG,NLGN1,BDNF,CAMK1,SLITRK3,SLITRK4,LRRN1,LINGO2,CAMK2B,UBE2V2,SYNDIG1,LRRC4,BAI2,LRRTM2,LRRN3,CBLN2,FRMPD4
Up	1361	GO-BP	GO_REGULATION_OF_CELL_SHAPE	27	1214	139	17473	9.38e-07	0.013	2.79575	PARVB,PARVA,MYH9,RHOU,FGD4,RHOQ,HCK,ITGB2,MYO10,FGR,GNA12,FERMT2,WDPCP,PDPN,ITGA7,PLXNB2,PLXNB1,RDX,S100B,MSN,PLXNB3,LST1,LIMD1,VRK2,CDC42EP4,ARHGAP18,CDC42EP1
Down	2763	GO-BP	GO_ION_TRANSMEMBRANE_TRANSPORT	164	2446	822	17473	9.59e-07	0.013	1.42522	ERO1L,FKBP1A,FKBP1B,ACACA,SLC1A1,SLC1A6,SLC17A7,CACNB4,GLRB,SCN2B,SLC9A1,CACNB2,NEDD4L,KCNH2,SCN3B,CACNA2D1,CASQ1,DLG1,SHROOM2,KCNB1,CACNA1G,SLC8A1,KCND2,SCN2A,GRIK2,KCNA2,SCN8A,UBB,UBC,CACNB3,STOML2,HTR2A,PRKAG2,GRM7,UNC79,GABRG2,CHRNB1,UQCRB,NNT,UQCR10,ATP2B1,ATP5G3,SLC32A1,PRKAA2,SLC25A26,SLC25A3,SLC25A15,SLC6A15,ATP2B2,GRIN2A,ATP6V1D,ATP6V0D1,ATP5B,SLC35A2,SLC22A7,GABRB3,CLCN4,ANO1,SLC16A8,AN…
Down	2763	GO-BP	GO_POSITIVE_REGULATION_OF_NERVOUS_SYSTEM_DEVELOPMENT	98	2446	437	17473	9.71e-07	0.013	1.60197	FKBP1B,RIMS1,PAFAH1B1,KIT,NEDD4L,BAIAP2,RUFY3,TRIM32,PACSIN1,PRKCI,ITPKA,NRCAM,NDEL1,PAK3,MEF2C,MAP2K1,BRAF,EFNA5,LIG4,CNR1,ID2,NRXN1,PARK2,SLITRK5,EPHA4,NRXN3,SLITRK1,CX3CL1,SERPINF1,ATP8A2,INPP5E,VLDLR,NRP1,SLIT2,EPHB3,RELN,EPHB2,SKIL,NEURL,FZD3,BAI3,NCOA1,TMEM30A,NEFL,ROBO2,RARB,NDRG4,NPTN,RGS14,ETV5,SMURF1,VAMP7,RHEB,EPHA3,NEGR1,BHLHB9,LRRTM1,PTPN5,CUX2,PTPRD,LPHN1,TPBG,NLGN1,NME1,SYT4,SYT3,Z…
Down	2763	GO-BP	GO_REGULATION_OF_MEMBRANE_POTENTIAL	81	2446	343	17473	9.95e-07	0.013	1.68695	FKBP1B,DLD,RIMS1,SLC1A6,SLC17A7,STX1A,CACNB4,ARL6IP5,GLRB,PRKCZ,SCN2B,SLC9A1,CACNB2,ACTN2,NEDD4L,KCNH2,SCN3B,CACNA2D1,FGF12,ANK2,CDK5,DLG1,NRCAM,KCNB1,CACNA1G,DRD1,SLC8A1,KCND2,SCN2A,GRIK2,KCNA2,YWHAH,SCN8A,SNCA,CCK,BAD,UBB,CACNB3,STOML2,MEF2C,SOD1,PINK1,PPP2R3C,MAPK8IP2,PARK7,CNR1,NLGN4X,NRXN1,PARK2,CHRNB1,PANK2,CX3CL1,JUN,MTMR2,GRIN2A,RELN,GABRB3,PRELID1,TAC1,HCN1,BNIP3,MLLT11,NETO1,KCNK3,FGF14…
Down	2763	GO-BP	GO_REGULATION_OF_INTRACELLULAR_TRANSPORT	130	2446	621	17473	1e-06	0.014	1.49542	TOR1A,FKBP1A,FKBP1B,MAPK14,STX1A,NF1,STXBP1,TBC1D20,SLC9A1,ACTN2,MYO5A,ANK2,CASQ1,RUFY3,CDC42,CDK5,PFN2,CORO1A,KCNB1,DRD1,SLC8A1,YWHAH,EDNRA,SNCA,BID,BAD,SMAD3,NDEL1,CYLD,PIK3R1,MAPK1,PSMD10,PSMB7,THY1,HSP90AB1,PDE4D,FBXW11,HSP90AA1,PSMD8,MAP2K1,PTPN11,BRAF,PINK1,TXN,PARK7,ITGB1BP1,GPR26,PARK2,HTRA2,BTBD9,IGF1,NUS1,SYNJ1,MTMR2,ERBB4,SLC25A5,UGCG,OAZ1,OAZ2,NFKBIE,OGT,PPP3CB,CDK5R1,SOX4,TMEM30A,DYN…
Up	1361	GO-BP	GO_CIRCULATORY_SYSTEM_DEVELOPMENT	91	1214	788	17473	1e-06	0.014	1.66213	NTRK2,PARVA,MYH9,KCNQ1,WASF2,NEBL,ITGB1,PDLIM3,PDGFRB,ANP32B,GAB1,INSR,FGF2,TGFBR1,TGFB2,ACVRL1,DNM2,IL18,LAMA5,SH3PXD2B,BBS4,PPARA,CHD7,EDN1,SERPINE1,TBX2,APOD,CTGF,SPHK1,LRP2,LEPR,PLCD1,DHRS3,SGPL1,SMO,PRKX,WDPCP,EPHB4,FOXO1,PDPN,DLL1,ROBO4,DNAAF1,DVL2,GPR56,ITGA5,ADIPOR2,HIF3A,ENPEP,RAPGEF3,STK3,NOTCH1,TGFBR3,VEGFB,NOTCH4,ANXA2,FZD2,ECSCR,CLIC4,GLI3,VEZF1,RAMP1,DVL3,AHI1,HEYL,NPHP3,GAA,RYR1,ER…
Down	2763	GO-BP	GO_CELL_PART_MORPHOGENESIS	132	2446	633	17473	1.03e-06	0.014	1.48964	STXBP1,PAFAH1B1,PAK1,PRKCZ,BAIAP2,SRGAP2,ACTR3,ABI1,EPB41L3,WASF1,PACSIN1,KRAS,CDK5,ACTR2,NRCAM,ADCY1,RAB1A,CCK,IFT57,NDEL1,UBB,MAPK1,PAK3,PTPN11,MAPK8IP2,EFNA5,RAB8B,NRXN1,SLITRK5,UCHL1,EPHA4,NRXN3,EFNB3,CHL1,SLITRK1,PANK2,RNF165,ATP8A2,NDUFS6,VLDLR,SEMA5B,NRP1,SEMA4F,SLIT2,B3GNT1,HPRT1,EGR2,EPHB3,ARL6,PPP3CB,BBS7,ATP6V1D,B9D1,ATP6V0D1,RELN,EPHB2,CDK5R1,RSPH9,KIF3A,UBE2B,MKKS,NEURL,DCX,TMEM17,IF…
Down	2763	GO-BP	GO_REGULATION_OF_CELLULAR_LOCALIZATION	238	2446	1277	17473	1.03e-06	0.014	1.33136	CCT2,TOR1A,HSPH1,FKBP1A,FKBP1B,MAPK14,SNAP25,RIMS1,STX1A,NF1,STXBP1,TBC1D20,PRKCZ,SLC9A1,ACTN2,NEDD4L,MYO5A,ANK2,CASQ1,RUFY3,ABR,CDC42,CDK5,DLG1,PRKCI,TRIM27,PFN2,RACGAP1,CORO1A,PLS1,KCNB1,CACNA1G,DRD1,SLC8A1,KCNA2,YWHAH,EDNRA,SNCA,CCK,BID,BAD,SMAD3,RASGRP1,NDEL1,CYLD,PIK3R1,MAPK1,PSMD10,PSMB7,THY1,TNFRSF21,HSP90AB1,PDE4D,MEF2C,FBXW11,HSP90AA1,PSMD8,MAP2K1,PTPN11,BRAF,HTR2A,PINK1,TXN,PARK7,EFNA5,…
Up	1361	GO-BP	GO_LEUKOCYTE_CELL_CELL_ADHESION	40	1214	255	17473	1.03e-06	0.014	2.25771	CD74,MYH9,ROCK1,WAS,BCL2,ABL1,ITGB1,LCP1,PREX1,ITGB2,CD4,PTPRC,CLEC7A,CD86,MALT1,CLEC4E,SLC11A1,LILRB1,RAB27A,IFNW1,IL18R1,EBI3,ADAM17,TGFB1,CHD7,LEPR,ITPKB,CD44,ITGA5,BMP7,GLI3,PTPN2,CERCAM,MSN,KIF13B,FERMT3,FZD7,APBB1IP,CD276,ITGAL
Down	2763	GO-MF	GO_UNFOLDED_PROTEIN_BINDING	33	2446	100	17473	1.07e-06	0.015	2.35735	CCT2,UGGT1,TOR1A,HSPD1,HSP90AB1,HSP90AA1,HTRA2,MKKS,PTGES3,DNAJA1,TOMM20,CCT5,CCT8,CCT7,CCT4,NDUFAF1,ERLEC1,PPIA,SCG5,SRSF10,SRSF12,NAP1L4,HSPA9,RUVBL2,TRAP1,CDC37L1,DNAJA4,CCT6A,DNAJA2,DNAJB4,GRPEL2,GRPEL1,PFDN4
Down	2763	GO-BP	GO_CELL_PROJECTION_ORGANIZATION	177	2446	902	17473	1.08e-06	0.015	1.40177	TOR1A,STXBP1,PAFAH1B1,PAK1,FRY,KIT,RAP2A,PIP5K1A,PRKCZ,ACTN2,TPM1,BAIAP2,SRGAP2,ACTR3,ABI1,EPB41L3,WASF1,TRIM32,PACSIN1,KRAS,RAC3,CUL3,CDC42,ARFIP2,CDK5,ITPKA,CORO1A,ACTR2,NRCAM,ADCY1,RAB1A,CCK,IFT57,MAPK9,NDEL1,RASGRF1,UBB,MAPK1,PAK3,SOD1,PTPN11,MAPK8IP2,EFNA5,CNR1,RAB8B,CDH13,NRXN1,SLITRK5,CNTNAP2,UCHL1,EPHA4,NRXN3,EFNB3,CHL1,SLITRK1,RNF165,JUN,ATP8A2,MTMR2,VLDLR,SEMA5B,NRP1,SEMA4F,SLIT2,B3GNT1…
Down	2763	GO-BP	GO_TRANSMEMBRANE_TRANSPORT	209	2446	1098	17473	1.1e-06	0.015	1.35974	ERO1L,FKBP1A,FKBP1B,ACACA,SLC1A1,SLC1A6,SLC17A7,CACNB4,SLC6A1,GLRB,SCN2B,SLC9A1,CACNB2,NEDD4L,KCNH2,SCN3B,CACNA2D1,CASQ1,ADD2,DLG1,SHROOM2,KCNB1,CACNA1G,SLC8A1,KCND2,SCN2A,GRIK2,KCNA2,SCN8A,UBB,UBC,CACNB3,STOML2,HSP90AA1,HTR2A,PRKAG2,GRM7,RAB8B,UNC79,GABRG2,CHRNB1,UQCRB,NNT,UQCR10,ATP2B1,ATP5G3,SLC32A1,PRKAA2,SLC25A26,ABCF1,SLC25A3,SLC25A4,SLC25A15,SLC25A44,EIF2S2,SLC25A5,SLC25A40,SLC25A6,SLC6A15…
Up	1361	GO-BP	GO_EXTRACELLULAR_STRUCTURE_ORGANIZATION	45	1214	304	17473	1.17e-06	0.016	2.13053	GSN,ITGB1,LCP1,RIPK1,ITGB2,FGF2,TGFBR1,TGFB2,KLKB1,TGFB1,LAMA5,SH3PXD2B,SERPINE1,CTGF,ITGB4,VCAN,CD44,SPOCK2,CAPN2,COL6A1,ITGA7,MMP15,ITGA5,COL7A1,ITGA8,COL12A1,HTRA1,ANXA2,TNFRSF11B,TNR,GFAP,NID1,VWA1,LAMA1,SPP1,ITGB8,ITGAL,VWF,HAPLN2,COL4A5,FBN1,LTBP2,COL9A3,GPM6B,THSD4
Up	1361	GO-BP	GO_IMMUNE_SYSTEM_DEVELOPMENT	72	1214	582	17473	1.18e-06	0.016	1.78057	CD74,FARP2,MYH9,WASF2,HCLS1,BCL2,ABL1,ITGB1,PREX1,PML,CD4,PTPRC,C3AR1,HAVCR2,CD86,MALT1,CLEC4E,TGFBR1,TGFB2,LILRB1,IFNW1,IL18R1,GPR183,ADAM17,TGFB1,POU2F2,ERCC1,DHTKD1,FSTL3,CHD7,HIPK2,HYAL2,G6PD,LEPR,ITPKB,CDK13,SGPL1,PRKX,DLL1,CD109,STK3,TGFBR3,NOTCH4,ANXA2,GLI3,TWSG1,ZNF385A,LIG1,MLL,SMAD5,LRRC8A,ATP11C,ZBTB16,AXL,MERTK,NOTCH2,CMTM7,POLM,PTPN2,FZD7,PIP4K2A,WNT2B,TAZ,REST,MT1G,CBFB,CDKN2B,CLEC5…
Down	2763	GO-BP	GO_NEURON_DIFFERENTIATION	172	2446	874	17473	1.28e-06	0.017	1.40581	TOR1A,STXBP1,PAFAH1B1,PAK1,FRY,PRKCZ,RND1,BAIAP2,SRGAP2,EPB41L3,TRIM32,PACSIN1,KRAS,RAC3,CDC42,CDK5,PRKCI,NRCAM,DRD1,ADCY1,CCK,MAPK9,AIFM1,NDEL1,RASGRF1,UBB,MAPK1,PAK3,THY1,MEF2C,MAP2K1,SOD1,PTPN11,MAPK8IP2,EFNA5,CNR1,ID2,NLGN4X,NRXN1,PPT1,HTRA2,SLITRK5,CNTNAP2,UCHL1,EPHA4,NRXN3,EFNB3,CHL1,SLITRK1,GIGYF2,RNF165,JUN,ATP8A2,MTMR2,VLDLR,SEMA5B,NRP1,SEMA4F,SLIT2,ERBB4,B3GNT1,ATP2B2,HPRT1,EGR2,EPHB3,P…
Down	2763	GO-BP	GO_ION_TRANSPORT	235	2446	1262	17473	1.3e-06	0.018	1.33021	ERO1L,FKBP1A,FKBP1B,GOT2,ACACA,SNAP25,SLC1A1,GRM2,RIMS1,SLC1A6,PPFIA2,GLS,SLC17A7,STX1A,NF1,CACNB4,STXBP1,ARL6IP5,SLC6A1,GLRB,SCN2B,SLC9A1,CACNB2,NEDD4L,KCNH2,SCN3B,CACNA2D1,ANK2,CASQ1,ADD2,CDK5,DLG1,RACGAP1,CORO1A,SHROOM2,KCNB1,CACNA1G,DRD1,SLC8A1,KCND2,SCN2A,GRIK2,KCNA2,SCN8A,EDNRA,SNCA,PRKCB,UBB,UBC,CACNB3,STOML2,HTR2A,PARK7,PRKAG2,GRM7,PARK2,UNC79,GABRG2,CHRNB1,UQCRB,NNT,SLC25A14,UQCR10,ATP2B…
Down	2763	GO-BP	GO_MITOTIC_CELL_CYCLE	154	2446	766	17473	1.3e-06	0.018	1.43616	PAFAH1B1,PAK1,RAN,CUL3,DLG1,RACGAP1,RAB1A,UBE2S,NDEL1,PSMA5,PRKCB,PSMC6,UBB,PSMD1,PSMD10,PSMB6,PAK3,PSMB7,BTRC,PSMB3,UBC,PSMF1,PSMA1,CUL1,PSMC1,PSMD11,PSMA3,SKP1,BIRC2,PSMD12,PSMD7,FBXW11,PSMC3,UBE2D1,PSME3,HSP90AA1,PSMD8,PSMD14,PSMB5,PTPN11,PRKAR2B,RNF8,MSH2,CDH13,ATF2,ID2,GIGYF2,PLCB1,CENPV,GSPT1,EIF4E,PTTG1,CDC27,ANAPC7,CCNB1,CDC16,CDC23,SOX4,PRKDC,KIAA1377,RPA3,CDK7,KIF3B,ACTR1A,DCTN3,CLTC,AP…
Down	2763	GO-BP	GO_CATION_TRANSPORT	159	2446	796	17473	1.31e-06	0.018	1.42691	ERO1L,FKBP1A,FKBP1B,ACACA,SLC1A1,SLC17A7,CACNB4,SCN2B,SLC9A1,CACNB2,NEDD4L,KCNH2,SCN3B,CACNA2D1,ANK2,CDK5,CORO1A,SHROOM2,KCNB1,CACNA1G,DRD1,SLC8A1,KCND2,SCN2A,KCNA2,SCN8A,EDNRA,SNCA,PRKCB,CACNB3,STOML2,HTR2A,PARK7,PRKAG2,GRM7,PARK2,CHRNB1,UQCRB,NNT,SLC25A14,UQCR10,ATP2B1,ATP5G3,SLC32A1,PRKAA2,SERINC1,SERINC3,ADC,SLC25A15,SLC25A27,SLC6A15,NFKBIE,ATP2B2,GRIN2A,TAF7,ATP6V1D,ATP6V0D1,ATP5B,FKBP4,SLC3…
Down	2763	Ractome	REACTOME_RESPIRATORY_ELECTRON_TRANSPORT	28	2446	79	17473	1.38e-06	0.019	2.53187	CYCS,NDUFV1,SDHB,UQCRB,SDHD,UQCRC2,NDUFS6,COX8A,NDUFS4,NDUFB3,NDUFS2,NDUFA8,NDUFA10,NDUFB2,NDUFA11,COX6C,NDUFA5,NDUFA9,UQCR11,UQCRFS1,CYC1,COX5A,NDUFB6,NDUFV2,NDUFS3,NDUFB5,NDUFA4,NDUFB4
Down	2763	GO-BP	GO_REGULATION_OF_NERVOUS_SYSTEM_DEVELOPMENT	151	2446	750	17473	1.52e-06	0.021	1.43822	FKBP1B,SNAP25,RIMS1,NF1,PAFAH1B1,KIT,RAP2A,NEDD4L,BAIAP2,SRGAP2,CFL1,RUFY3,TRIM32,PACSIN1,RAC3,CDK5,DLG1,PRKCI,ITPKA,NRCAM,YWHAH,NDEL1,PAK3,THY1,TNFRSF21,PRKACB,MEF2C,MAP2K1,BRAF,NRG3,EFNA5,LIG4,CNR1,ID2,NRXN1,PARK2,SLITRK5,EPHA4,NRXN3,SLITRK1,LRP1,CX3CL1,SERPINF1,ATP8A2,ARNTL,INPP5E,MTMR2,VLDLR,SEMA5B,NRP1,SEMA4F,SLIT2,ERBB4,EIF4E,EPHB3,RELN,MIB1,EPHB2,SKIL,CDK5R1,NEURL,IFT122,FZD3,BAI3,OLFM1,FK…
Up	1361	KEGG	KEGG_CELL_ADHESION_MOLECULES_CAMS	26	1214	134	17473	1.52e-06	0.021	2.79266	PVRL2,ITGB1,HLA-DQA1,ITGB2,CD4,HLA-DPB1,PTPRC,HLA-DPA1,CD86,HLA-DRA,VCAN,SDC4,ITGA8,HLA-C,HLA-A,HLA-DMA,HLA-DMB,CLDN5,SELL,CD22,NCAM1,NEO1,CD58,ITGB8,CD276,ITGAL
Down	2763	GO-BP	GO_NEURON_PROJECTION_MORPHOGENESIS	91	2446	402	17473	1.55e-06	0.021	1.61706	STXBP1,PAFAH1B1,PAK1,PRKCZ,BAIAP2,SRGAP2,EPB41L3,PACSIN1,KRAS,CDK5,NRCAM,ADCY1,CCK,NDEL1,UBB,MAPK1,PAK3,PTPN11,MAPK8IP2,EFNA5,NRXN1,SLITRK5,UCHL1,EPHA4,NRXN3,EFNB3,CHL1,SLITRK1,RNF165,ATP8A2,VLDLR,SEMA5B,NRP1,SEMA4F,SLIT2,B3GNT1,HPRT1,EGR2,EPHB3,PPP3CB,RELN,EPHB2,CDK5R1,DCX,FZD3,NRP2,RERE,NEFL,ROBO2,ULK2,DCLK1,NDN,RAPH1,USP9X,CNTN4,KIRREL3,CTNNA2,PLXNC1,UNC5D,LRRN2,CTNND2,GPM6A,EPHA5,FBXO45,SIAH2…
Down	2763	GO-BP	GO_HEAD_DEVELOPMENT	144	2446	709	17473	1.61e-06	0.022	1.45087	SLC17A7,NF1,PAFAH1B1,SRGAP2,RAN,ABR,KRAS,RAC3,CDC42,CDK5,DLC1,SHROOM2,DRD1,SLC8A1,YWHAH,EDNRA,BID,BAD,NDEL1,MAPK1,MAP2K1,PTPN11,BRAF,NRG3,ID2,OXCT1,CRH,ARCN1,NLGN4X,NRXN1,PPT1,HTRA2,SLITRK5,CNTNAP2,CAST,LRP1,ATP2B1,FOXG1,SRR,SLC32A1,HMGCS1,VLDLR,PLCB1,CKB,ZFAND5,NRP1,SLIT2,ERBB4,AARS,OGT,ATP2B2,SRD5A1,HPRT1,EGR2,EPHB3,ARL6,BBS7,AGTPBP1,LDB1,ATP6V0D1,RELN,BYSL,EPHB2,MBOAT7,CDK5R2,CDK5R1,SOCS7,MKKS…
Down	2763	Ractome	REACTOME_SCF_BETA_TRCP_MEDIATED_DEGRADATION_OF_EMI1	21	2446	51	17473	1.77e-06	0.024	2.94144	PSMA5,PSMC6,PSMD1,PSMD10,PSMB6,PSMB7,BTRC,PSMB3,PSMF1,PSMA1,CUL1,PSMC1,PSMD11,PSMA3,SKP1,PSMD12,PSMD7,PSMC3,PSMD8,PSMD14,PSMB5
Up	1361	GO-BP	GO_POSITIVE_REGULATION_OF_CELL_DIFFERENTIATION	93	1214	823	17473	1.94e-06	0.026	1.62642	CD74,NTRK2,DRD2,FLNA,EPB41L5,SCIN,HCLS1,ARF1,BCL2,ABL1,ITGB1,TRIOBP,PREX1,PML,RIPK1,CD86,RELA,BTK,FGF2,TGFB3,TGFB2,ACVRL1,VNN1,LPL,DNM2,IL4R,TGFB1,SOX2,SH3PXD2B,ASCL1,EDN1,CTGF,SPHK1,ITPKB,SMO,SEMA6A,RBM4,ATOH8,BMP7,STK3,NOTCH1,GLI3,AHI1,HEYL,ZNF385A,PLXNB2,SASH3,PLXNB1,SMAD5,ATP11C,ZBTB16,AXL,BMPR1B,ALOX15B,SGK1,NEUROD2,GFAP,NKX2-2,BOC,YAP1,GRN,CLDN5,KAT2B,C10orf54,CCR1,CD276,NTN1,ZNF335,PRDM16,…
Down	2763	GO-BP	GO_REGULATION_OF_PROTEIN_CATABOLIC_PROCESS	89	2446	393	17473	1.97e-06	0.027	1.61774	NEDD4L,TRIM32,CUL3,CDC42,RAB1A,SMAD3,PSMA5,PSMC6,UBB,PSMD1,PSMD10,PSMB6,PSMB7,ITCH,BTRC,PSMB3,UBC,PSMF1,PSMA1,CUL1,PSMC1,PSMD11,HSP90AB1,PSMA3,SKP1,PSMD12,PSMD7,PSMC3,UBE2D1,PSME3,PSMD8,PSMD14,PSMB5,PINK1,PARK7,RNF19B,VIP,FAM123B,PARK2,ARNTL,ADC,OAZ1,OAZ2,GRIN2A,CDC27,ANAPC7,CCNB1,CDC16,CDC23,BBS7,PIAS1,RNF14,RILP,APC,UBE2K,DEDD,GABARAPL2,ATG4B,UBQLN1,UBQLN2,SMURF1,ATG7,PLK2,UCHL5,RNF128,USP14,ND…
Down	2763	GO-CC	GO_NEURON_SPINE	37	2446	121	17473	2e-06	0.027	2.18438	ACTN2,BAIAP2,SRGAP2,ITPKA,DRD1,SLC8A1,KCND2,PRKAR2B,GRM3,SHANK2,EPHA4,MTMR2,CDK5R1,NEURL,ARF4,NRGN,RGS14,GRIA1,DGKI,SLC8A3,SLC8A2,NLGN1,GPM6A,PTPRO,AKAP5,APBB1,SEPT11,ASAP1,SYNDIG1,LRRC4,FUS,ARHGAP44,FMR1,LRRC7,ARHGAP32,FRMPD4,MOB4
Up	1361	GO-MF	GO_MACROMOLECULAR_COMPLEX_BINDING	142	1214	1399	17473	2.05e-06	0.028	1.4609	CD74,FLNA,MICALL2,MYH9,EMP2,VIM,MYO9B,SUN2,ACTN4,MYO6,WASF2,SCIN,NEBL,AIF1,HCLS1,CNN3,ABL1,ITGB1,LCP1,TRIOBP,LIMA1,TLN1,TRADD,RIPK1,ITGB2,MYO10,CD4,FCGR3A,FGR,RELA,HLA-DRA,NFKBIA,INSR,CD81,GNAI2,CCDC88A,ACVRL1,NUPR1,GPIHBP1,SCARB1,DNM2,IFNW1,ADAM17,GNA12,LAMA5,ASCL1,FSTL3,PPARA,CHD7,ATR,TP53,NPM1,CTGF,MNT,SREBF1,CPS1,MTHFR,ADSSL1,SFPQ,FOXO1,PTCD3,EFTUD1,CD44,CD9,TULP3,RFX4,GPR56,ITGA5,NOTCH1,TGFB…
Down	2763	Ractome	REACTOME_REGULATION_OF_MITOTIC_CELL_CYCLE	29	2446	85	17473	2.21e-06	0.03	2.43719	PSMA5,PSMC6,PSMD1,PSMD10,PSMB6,PSMB7,BTRC,PSMB3,PSMF1,PSMA1,CUL1,PSMC1,PSMD11,PSMA3,SKP1,PSMD12,PSMD7,PSMC3,UBE2D1,PSMD8,PSMD14,PSMB5,PTTG1,CDC27,ANAPC7,CCNB1,CDC16,CDC23,CCNA1
Down	2763	GO-BP	GO_PHOSPHATIDYLINOSITOL_DEPHOSPHORYLATION	13	2446	23	17473	2.22e-06	0.03	4.03763	MTMR7,INPP5E,SYNJ1,MTMR2,INPP5A,INPP5F,MTMR6,MTMR8,SACM1L,TMEM55A,MTMR1,TMEM55B,PTPRQ
Down	2763	GO-BP	GO_AXONAL_FASCICULATION	12	2446	20	17473	2.32e-06	0.031	4.2861	NRCAM,CNR1,EPHA4,NRP1,EPHB3,EPHB2,CDK5R1,NDN,CNTN4,CRTAC1,RTN4,EPHA3
Down	2763	GO-MF	GO_LIGASE_ACTIVITY	91	2446	406	17473	2.4e-06	0.033	1.60113	ACACA,TRIM36,NEDD4L,TRIM32,TRIM27,ITCH,BTRC,BIRC2,LIG4,RNF8,RNF19B,AACS,PARK2,UCHL1,SUCLA2,GSS,ASNS,ADSS,SARS,RC3H2,FARS2,RARS,FARSB,PET112,IARS,DALRD3,FARSA,CARS,WARS,EARS2,AARS,LARS,NARS,MRPL39,LRRC47,YARS,EGR2,MIB1,LIAS,NEURL,PIAS1,PIAS2,RNF14,ACSL4,SLC27A2,MARCH1,UBE4B,PARP2,RNF41,SMURF1,LRSAM1,ATG7,PJA2,UBR3,CBLL1,TRIM9,PPCS,PAICS,MOCS3,RANBP2,RNF128,UBE3C,RNF6,SIAH2,ZNRF1,HECTD1,PJA1,RBX1,D…
Up	1361	GO-CC	GO_ACTIN_CYTOSKELETON	58	1214	444	17473	2.4e-06	0.033	1.88016	CTTN,GSN,FLNA,MICALL2,MYH9,MYO9B,ACTN4,MYBPC1,MYO6,WAS,WASF2,EPB41,RHOU,NEBL,AIF1,FGD4,ZYX,MYOZ1,FLNB,CNN3,ABL1,VASP,RHOQ,LCP1,TRIOBP,PDLIM3,OPHN1,LIMA1,HCK,MYO10,MYO1C,FGR,ADAM17,JUP,FERMT2,SH3PXD2B,CAPN2,RAPGEF3,CLIC4,CROCC,RDX,CLDN5,KAT2B,FERMT3,DST,PXN,PDLIM5,STAG2,STK17B,IQGAP1,RCSD1,CDC42EP4,CDC42EP1,AHNAK,MYOT,PLEKHH2,C10orf90,CGNL1
Up	1361	GO-BP	GO_LYMPHOCYTE_ACTIVATION	48	1214	342	17473	2.44e-06	0.033	2.02006	CD74,MYH9,WAS,BCL2,ABL1,ITGB1,LCP1,PREX1,TLR4,ITGB2,CD4,PTPRC,CLEC7A,CD86,MALT1,CLEC4E,BTK,SLC11A1,LILRB1,IL18,RAB27A,IFNW1,IL18R1,GPR183,EBI3,ADAM17,TGFB1,POU2F2,ERCC1,CHD7,LEPR,ITPKB,DLL1,GLI3,LRRC8A,ATP11C,AXL,MERTK,NOTCH2,CMTM7,POLM,PTPN2,KIF13B,FZD7,APBB1IP,CD276,ITGAL,CBFB
Down	2763	GO-BP	GO_POSITIVE_REGULATION_OF_CATABOLIC_PROCESS	89	2446	395	17473	2.46e-06	0.033	1.60955	NEDD4L,TRIM32,CUL3,RAB1A,SNCA,BAD,PSMA5,PSMC6,UBB,PSMD1,PSMD10,PSMB6,PSMB7,ITCH,BTRC,PSMB3,UBC,PSMF1,PSMA1,CUL1,PSMC1,PSMD11,PSMA3,SKP1,PSMD12,PSMD7,PSMC3,UBE2D1,PSME3,PSMD8,PSMD14,PSMB5,HTR2A,PINK1,PARK7,RNF19B,VIP,FAM123B,PARK2,IGF1,ENDOG,PRKAA2,OAZ1,OAZ2,CDC27,ANAPC7,CCNB1,CDC16,CDC23,BBS7,PIAS1,RNF14,ABCD2,RILP,ATG5,APC,BECN1,BNIP3L,BNIP3,ATG4B,UBQLN1,UBQLN2,SMURF1,LRSAM1,ATG7,PLK2,IRS1,CNOT7…
Down	2763	GO-MF	GO_PROTEIN_SERINE_THREONINE_PHOSPHATASE_ACTIVITY	24	2446	64	17473	2.46e-06	0.033	2.67881	CYCS,PPA2,PPP3CB,TIMM50,PPP3CA,PPP3R1,PPP1CB,PPP2R1A,PPP2R2A,MTMR6,PPP5C,PPM1A,CDKN3,PPP6C,PGAM5,PPM1L,MTMR4,PPM1E,PPM1H,SSU72,UBLCP1,PPP2R5D,PDP1,PPEF1
Down	2763	Ractome	REACTOME_ACTIVATION_OF_NF_KAPPAB_IN_B_CELLS	24	2446	64	17473	2.46e-06	0.033	2.67881	PSMA5,PRKCB,PSMC6,PSMD1,PSMD10,PSMB6,PSMB7,BTRC,PSMB3,PSMF1,PSMA1,CUL1,PSMC1,PSMD11,PSMA3,SKP1,PSMD12,PSMD7,FBXW11,PSMC3,PSMD8,PSMD14,PSMB5,NFKBIE
Down	2763	GO-BP	GO_POSITIVE_REGULATION_OF_NEURON_PROJECTION_DEVELOPMENT	59	2446	232	17473	2.47e-06	0.033	1.81667	FKBP1B,RIMS1,PAFAH1B1,NEDD4L,BAIAP2,RUFY3,PACSIN1,PRKCI,ITPKA,NDEL1,PAK3,MAP2K1,BRAF,EFNA5,CNR1,PARK2,EPHA4,SERPINF1,ATP8A2,INPP5E,VLDLR,NRP1,SLIT2,RELN,SKIL,NEURL,TMEM30A,NEFL,ROBO2,NDRG4,NPTN,SMURF1,VAMP7,EPHA3,NEGR1,BHLHB9,PTPN5,CUX2,PTPRD,NLGN1,NME1,SYT4,SYT3,CPNE6,AKAP5,BDNF,RAB11A,APBB1,CAMK1,CAMK2B,UBE2V2,LPPR5,STMN2,SNX3,FMR1,RASAL1,CAPRIN1,LRRC7,CPNE5
Down	2763	GO-CC	GO_POTASSIUM_CHANNEL_COMPLEX	30	2446	90	17473	2.57e-06	0.035	2.38117	SNAP25,STX1A,KCNH2,KCNB1,KCND2,KCNA2,CNTNAP2,KCNAB1,DLG2,KCNJ11,KCNIP4,KCNJ4,KCNIP1,KCNIP2,KCNK1,KCNC1,KCNB2,KCNG3,KCNT1,KCNJ3,KCNG1,KCNQ2,KCNA6,KCNS3,KCNJ6,KCNC2,KCNQ5,KCNV1,KCNF1,DPP6
Down	2763	GO-MF	GO_PROTEIN_TRANSPORTER_ACTIVITY	32	2446	99	17473	2.58e-06	0.035	2.30901	ITGB1BP1,LRP1,VLDLR,AP1S1,AP2A2,AP1S2,AP1G1,AP2S1,KPNA1,TOMM70A,TOMM20,TOMM22,NUPL2,RANBP6,SNUPN,TNPO2,IPO5,USO1,SEC61G,XPO7,KPNA4,VPS26B,DSCR3,TOMM40L,VPS35,VPS29,TIMM17A,SEC62,C11orf73,KPNA6,EIF4ENIF1,AP4S1
Down	2763	Ractome	REACTOME_GABA_RECEPTOR_ACTIVATION	21	2446	52	17473	2.59e-06	0.035	2.88487	ADCY2,GNAL,ADCY1,GNG3,GNB1,GNG2,GNAI1,GABRG2,GABRB3,GABRA4,GABRA5,GABRA2,GABRA1,GABRB2,KCNJ4,KCNJ9,KCNJ3,KCNJ6,GABBR2,GNG4,ARHGEF9
Down	2763	Ractome	REACTOME_VIF_MEDIATED_DEGRADATION_OF_APOBEC3G	21	2446	52	17473	2.59e-06	0.035	2.88487	PSMA5,PSMC6,PSMD1,PSMD10,PSMB6,PSMB7,PSMB3,PSMF1,PSMA1,PSMC1,PSMD11,PSMA3,PSMD12,PSMD7,PSMC3,PSMD8,PSMD14,PSMB5,CUL5,RBX1,TCEB1
Down	2763	GO-BP	GO_MITOCHONDRIAL_RESPIRATORY_CHAIN_COMPLEX_I_BIOGENESIS	22	2446	56	17473	2.6e-06	0.035	2.80637	AIFM1,NDUFV1,NDUFS6,NDUFS4,NDUFB11,NDUFAF1,NDUFB3,NDUFS2,NDUFA8,NDUFA10,NDUFB2,NDUFA11,NDUFA5,NDUFA9,NDUFB6,NDUFV2,NDUFS3,NDUFB5,NDUFB4,NUBPL,TMEM126B,NDUFAF4
Down	2763	GO-BP	GO_NEGATIVE_REGULATION_OF_NEURON_DEATH	47	2446	171	17473	2.65e-06	0.036	1.96342	STXBP1,KRAS,CDK5,PRKCI,CORO1A,GRIK2,SNCA,PSMC1,HSP90AB1,LGMN,MEF2C,SOD1,BRAF,PINK1,PARK7,LIG4,MSH2,PARK2,PPT1,HTRA2,OXR1,CHL1,LRP1,SERPINF1,IGF1,JUN,NRP1,AARS,TYRO3,GABRB3,GABRA5,GABRB2,NEFL,CHMP4A,C12orf5,BHLHB9,HDAC7,RASA1,BDNF,PPP5C,MAP2K4,TOX3,DLX1,BTBD10,UBE2V2,NONO,AGAP2
Down	2763	GO-BP	GO_REGULATION_OF_DENDRITIC_SPINE_MORPHOGENESIS	15	2446	30	17473	2.87e-06	0.039	3.57175	PAFAH1B1,BAIAP2,CFL1,CDK5,ITPKA,PAK3,EPHA4,RELN,CDK5R1,BHLHB9,CUX2,NLGN1,CAMK2B,NGEF,CAPRIN1
Up	1361	GO-BP	GO_CELLULAR_COMPONENT_MORPHOGENESIS	99	1214	900	17473	2.97e-06	0.04	1.58322	ABCC4,DRD2,PVRL2,CTTN,GSN,FLNA,MICALL2,PARVA,MYH9,ROCK1,EPB41L5,WASF2,NEBL,LDB3,BCL2,MYOZ1,FLNB,PACSIN2,ABL1,VASP,ITGB1,OPHN1,PDGFRB,TGFBR1,TGFB2,DNM2,TGFB1,LAMA5,FERMT2,BBS4,CNP,PRELP,SMO,SEMA6A,WDPCP,PDPN,CD9,KIAA1009,DNAAF1,RFX4,CEP164,BMP7,FOXD1,WDR35,WDR19,ITGA8,NEK1,STK36,NOTCH1,TGFBR3,NOTCH4,TCTN1,LATS2,SPATA6,CLIC4,TMEM216,RPGR,GLI3,AHI1,CCDC151,HEYL,ZNF385A,PLXNB2,NPHP3,MTM1,PLXNB1,PARD3…
Down	2763	GO-BP	GO_ENDOMEMBRANE_SYSTEM_ORGANIZATION	101	2446	465	17473	3.05e-06	0.041	1.5516	TOR1A,STXBP1,TBPL1,TBC1D20,AGFG1,PAFAH1B1,RAP2A,PIP5K1A,PRKCZ,CACNB2,ACTN2,MYO5A,SCN3B,ANK2,ROCK2,BAIAP2,CASQ1,EPB41L3,PACSIN1,PDCD10,CDC42,DLG1,KCNB1,RAB1A,NDEL1,PRKCB,CACNB3,SOD1,CCNB1,TMED2,SNX10,TUB,CLCN3,ANO4,ANO3,ASNA1,KIAA1715,SEH1L,CHMP4A,NUP93,VPS36,BNIP1,STAM,SMURF1,VAMP7,VPS25,OPTN,RTN4,ATP2A2,FLOT2,DYM,RANBP2,KCNIP4,PPP2CA,PPP2R1A,PPP2R2A,UBXN2B,KCNB2,NSF,PRMT5,YWHAZ,LIN7C,RTN3,RAB11A…
Down	2763	GO-BP	GO_GLUTAMATE_RECEPTOR_SIGNALING_PATHWAY	18	2446	41	17473	3.21e-06	0.044	3.13617	GRM2,KCNB1,GRIK2,GRM1,GRM3,GRM7,HOMER1,PLCB1,GRIN2A,CDK5R1,GRIA1,GRM5,GRIN3A,SSTR1,GRIA2,GRIA4,GRIK1,FMR1
Down	2763	GO-BP	GO_REGULATION_OF_TRANSMEMBRANE_TRANSPORT	94	2446	426	17473	3.33e-06	0.045	1.57627	FKBP1A,FKBP1B,CACNB4,SCN2B,SLC9A1,CACNB2,ACTN2,NEDD4L,MYO5A,KCNH2,SCN3B,CACNA2D1,FGF12,ANK2,CASQ1,DLG1,TRIM27,CORO1A,KCNB1,CACNA1G,DRD1,SLC8A1,KCND2,SCN2A,KCNA2,YWHAH,SCN8A,EDNRA,SNCA,RASGRF1,CACNB3,THY1,PDE4D,MEF2C,CAB39,MAPK8IP2,PARK7,CRH,NRXN1,CRHBP,HOMER1,ADC,OAZ1,OAZ2,RELN,CLCN4,ANO1,CLCN3,VDAC1,VDAC3,ATG5,HCN1,FGF14,UBQLN1,KCNAB1,JPH3,CASK,NLGN1,CACNA2D3,TRPC1,CACNG3,GSTO1,KCNJ11,KCNIP4,KCN…
Down	2763	GO-BP	GO_ORGANELLE_LOCALIZATION	92	2446	415	17473	3.44e-06	0.047	1.58362	TOR1A,SNAP25,RIMS1,STX1A,TBC1D20,PAFAH1B1,KIT,PRKCZ,MYO5A,ACTR3,RAN,SPIRE1,PACSIN1,PDCD10,CUL3,CDC42,CDK5,DLG1,SHROOM2,ACTR2,RAB1A,SNCA,RASGRP1,NDEL1,UBB,PIK3CD,NRXN1,UCHL1,SYNJ1,PCLO,CPLX3,OGT,CCNB1,CDC23,ARL6,BBS7,KIF3A,UBE2B,MKKS,TMED2,MFN2,KIF3B,NEFL,AP3M2,SEC23A,KIF3C,DYNC1I1,KIFAP3,DCTN4,BECN1,RHOT1,ATP6AP1,SEH1L,CHMP4A,VAMP7,GRIA1,LPHN1,NLGN1,SYT5,SYT4,SYT9,SYT3,SYTL5,RPH3A,TRIM9,SYT13,SYT…
Down	2763	Ractome	REACTOME_OPIOID_SIGNALLING	27	2446	78	17473	3.58e-06	0.049	2.47275	CDK5,PRKAR1A,ADCY2,GNAL,ADCY1,MAPK1,PDE4D,PRKACB,GNG3,PRKAR2B,CAMK4,GNB1,GNG2,GNAI1,GNAZ,PLCB4,PLCB1,PDE1B,PPP3CB,PPP3CA,PPP3R1,PPP2CA,PPP2R1A,GNG4,PPP2R5D,GNB5,PDE1A
Up	1361	GO-BP	GO_ACTIN_FILAMENT_BASED_PROCESS	58	1214	450	17473	3.66e-06	0.05	1.85509	CTTN,CAPN10,FARP2,GSN,FLNA,MICALL2,PARVB,PARVA,MYH9,GPR65,EMP2,VIM,ROCK1,MYO9B,SUN2,ACTN4,MYBPC1,MYO6,EPB41L5,WAS,KCNQ1,WASF2,EPB41,RHOU,SCIN,NEBL,FMNL2,AIF1,HCLS1,FGD4,EPB41L1,LDB3,ARF1,ZYX,BCL2,TRIP10,MYOZ1,FLNB,PACSIN2,CNN3,ABL1,PHACTR4,VASP,RHOQ,DAAM2,ITGB1,LCP1,CORO7,RHOG,TRIOBP,SORBS3,PDLIM3,OPHN1,PDGFRB,LIMA1,TLN1,PREX1,RAB13
Down	2763	Ractome	REACTOME_REGULATION_OF_ORNITHINE_DECARBOXYLASE_ODC	20	2446	49	17473	3.67e-06	0.05	2.91571	PSMA5,PSMC6,PSMD1,PSMD10,PSMB6,PSMB7,PSMB3,PSMF1,PSMA1,PSMC1,PSMD11,PSMA3,PSMD12,PSMD7,PSMC3,PSMD8,PSMD14,PSMB5,OAZ1,OAZ2
Down	2763	GO-BP	GO_AEROBIC_RESPIRATION	21	2446	53	17473	3.72e-06	0.05	2.83044	DLD,IDH3B,IDH3G,DLAT,PDHB,NDUFV1,MDH1,SDHB,UQCRB,PMPCB,IDH3A,NNT,MDH2,SLC25A14,SDHD,UQCRC2,UQCR10,SIRT3,SUCLA2,ME3,PANK2
Up	1361	GO-BP	GO_CELL_JUNCTION_ORGANIZATION	31	1214	185	17473	4.15e-06	0.056	2.41179	PVRL2,CTTN,FLNA,MICALL2,ACTN4,BCL2,VASP,ITGB1,TLN1,RAB13,TGFB3,TGFB2,TGFB1,LAMA5,JUP,FERMT2,TRIP6,MLLT4,CDH7,TNS1,ITGB4,CD9,TJP1,ITGA5,PARD3,INADL,CLDN5,DST,PLEKHA7,GJA4,FLNC
Down	2763	GO-CC	GO_GOLGI_MEMBRANE	141	2446	703	17473	4.18e-06	0.057	1.43276	TBC1D20,MYO1B,PDCD10,CUL3,CDC42,ARFIP2,PRKCI,RAB1A,RASGRP1,ARCN1,ATP8A2,DHCR24,INPP5E,SERINC3,GAD2,NMNAT2,ST8SIA3,B4GALNT1,ST6GALNAC5,UGCG,CHST2,LARGE,HS6ST2,B3GALT6,XYLT1,GLCE,B3GAT1,B3GNT1,B4GALT6,B4GALT3,CHSY3,TMED2,SLC35A2,CLCN3,SLC35B1,SLC35B4,PITPNB,ATP8A1,RAB35,SEC23A,AP1S1,AP1S2,CLTC,AP1G1,MARCH1,CLTA,GOPC,RAB14,SORT1,NRGN,GABARAPL2,CLVS1,RHEB,OPTN,GRIA1,PJA2,GBA2,CHST10,COPA,NCALD,B3GALT…
Down	2763	Ractome	REACTOME_CYTOSOLIC_TRNA_AMINOACYLATION	13	2446	24	17473	4.22e-06	0.057	3.8694	SARS,PPA1,RARS,FARSB,IARS,FARSA,CARS,WARS,AARS,LARS,NARS,EEF1E1,YARS
Down	2763	GO-BP	GO_MITOCHONDRIAL_MEMBRANE_ORGANIZATION	30	2446	92	17473	4.29e-06	0.058	2.3294	SLC9A1,YWHAH,SNCA,BID,BAD,HSP90AA1,ATF2,HK2,SLC25A5,MFN2,DYNLL2,BNIP3L,RHOT1,TIMM50,MTCH2,BNIP3,MOAP1,TOMM20,TOMM22,PPP3R1,YWHAZ,YWHAG,IMMT,SAMM50,HSPA4,YWHAQ,YWHAB,MAPK8,CHCHD6,APOO
Down	2763	Ractome	REACTOME_INTEGRATION_OF_ENERGY_METABOLISM	36	2446	120	17473	4.46e-06	0.06	2.14305	ACLY,ACACA,SNAP25,STX1A,STXBP1,CACNB2,PRKAR1A,KCNB1,ADCY2,ADCY1,CACNB3,PRKACB,GNG3,PRKAR2B,PRKAG2,GNB1,GNG2,GNAI1,CHRM3,PRKAA2,PLCB1,SLC25A4,SLC25A5,SLC25A6,SYT5,KCNJ11,PPP2CA,PPP2R1A,KCNS3,KCNC2,AKAP5,SEC11C,GNG4,PPP2R5D,GNB5,MLX
Down	2763	GO-BP	GO_MONOVALENT_INORGANIC_CATION_TRANSPORT	95	2446	435	17473	4.68e-06	0.063	1.56007	ACACA,SLC17A7,SCN2B,SLC9A1,NEDD4L,KCNH2,SCN3B,SHROOM2,KCNB1,DRD1,SLC8A1,KCND2,SCN2A,KCNA2,SCN8A,EDNRA,SNCA,STOML2,PARK7,PRKAG2,PARK2,UQCRB,NNT,SLC25A14,UQCR10,ATP5G3,PRKAA2,ADC,SLC25A27,SLC6A15,TAF7,ATP6V1D,ATP6V0D1,ATP5B,SLC35A2,SLC4A8,SLC4A10,MFSD3,SLC10A4,HCN1,ATP5L,ATP5H,ATP5F1,ATP5C1,ATP6V0A1,ATP5A1,ATP5J,ATP6V0B,ATP6V1A,ATP6AP1,ATP6V1B2,ATP6V1E1,KCNK3,COX8A,SLC8A3,KCNAB1,SLC8A2,SLC24A3,COX6…
Down	2763	GO-BP	GO_REGULATION_OF_SYNAPSE_ASSEMBLY	27	2446	79	17473	4.71e-06	0.064	2.44145	MEF2C,EFNA5,NRXN1,SLITRK5,NRXN3,SLITRK1,EPHB3,EPHB2,BAI3,ROBO2,BHLHB9,LRRTM1,CUX2,LPHN1,TPBG,NLGN1,BDNF,SLITRK3,SLITRK4,LRRN1,LINGO2,UBE2V2,SYNDIG1,BAI2,LRRTM2,LRRN3,CBLN2
Down	2763	GO-MF	GO_ION_CHANNEL_BINDING	34	2446	111	17473	4.91e-06	0.067	2.1881	FKBP1A,FKBP1B,STX1A,ACTN2,NEDD4L,SCN3B,FGF12,ANK2,DLG1,KCNB1,SLC8A1,YWHAH,HSP90AB1,PDE4D,HSP90AA1,ID2,HOMER1,VDAC1,AP2M1,GOPC,NPTN,RIMS3,USP10,KCNAB1,TRPC1,PANX1,KCNJ11,KCNIP2,KCNC1,KCNH5,KCNC2,YWHAQ,FHL1,FAM115A
Up	1361	GO-BP	GO_ANATOMICAL_STRUCTURE_FORMATION_INVOLVED_IN_MORPHOGENESIS	103	1214	957	17473	4.92e-06	0.067	1.54908	ABCC4,PVRL2,FLNA,PARVA,MYH9,EPB41L5,WASF2,NEBL,LDB3,MYOZ1,PHACTR4,VASP,ITGB1,PDGFRB,ITGB2,AXIN1,FGF2,TGFBR1,TGFB2,ACVRL1,IL18,ADAM17,ERCC1,SOX2,LAMA5,BBS4,PPARA,HIPK2,EDN1,SERPINE1,TBX2,APOD,CTGF,LEPR,PLCD1,SMO,PRKX,WDPCP,EPHB4,FOXO1,ITGB4,PDPN,SDC4,DLL1,CD9,KIAA1009,ROBO4,THBS3,CAPN2,ATOH8,COL6A1,ITGA7,CD109,DNAAF1,TULP3,EYA2,DVL2,TJP1,MMP15,RFX4,CEP164,GPR56,TGM2,ITGA5,COL7A1,BMP7,FOXD1,WDR35,W…
Down	2763	GO-CC	GO_OUTER_MEMBRANE	50	2446	190	17473	5.04e-06	0.068	1.87987	WASF1,SNCA,BID,BAD,PINK1,ATF2,HK1,HK2,EPHA4,ATP5G3,CISD2,AGK,MFN2,ANKH,VDAC1,ACSL4,VDAC3,BNIP3L,DNM1L,RHOT1,MTCH2,BNIP3,MOAP1,DDX3X,BCL2L2,TOMM70A,TOMM20,TOMM22,C12orf5,SLC8A3,NME1,PGAM5,PPP2R2B,GDAP1,SAMM50,MTX2,TOMM40L,MTX3,ARMCX3,NUTF2,SYNE1,LRPPRC,FAM73A,SMCR7L,SLC25A46,CYB5B,CISD1,SNN,NAV3,BRI3BP
Down	2763	Ractome	REACTOME_MITOCHONDRIAL_PROTEIN_IMPORT	22	2446	58	17473	5.14e-06	0.07	2.7096	HSPD1,IDH3G,PMPCB,SLC25A4,SLC25A6,ATP5B,VDAC1,TIMM50,ATP5A1,TOMM70A,TOMM20,TOMM22,CYC1,SAMM50,MTX2,HSPA9,TIMM17A,DNAJC19,TIMM13,TIMM8B,GRPEL2,GRPEL1
Down	2763	GO-BP	GO_PRESYNAPTIC_PROCESS_INVOLVED_IN_SYNAPTIC_TRANSMISSION	35	2446	116	17473	5.23e-06	0.071	2.15537	SNAP25,RIMS1,PPFIA2,STX1A,NF1,STXBP1,CDK5,SNCA,PARK7,NRXN1,PARK2,PPT1,NRXN3,SLC32A1,SYNJ1,GAD2,GAD1,PCLO,CPLX3,PTPRN2,DGKI,LPHN1,CASK,NLGN1,SYT5,SYT4,SYT9,SYT3,SYTL5,RPH3A,TRIM9,SYT13,SYT12,LIN7C,SYN2
Down	2763	GO-BP	GO_REGULATION_OF_CELLULAR_COMPONENT_BIOGENESIS	151	2446	767	17473	5.62e-06	0.076	1.40635	STX1A,STXBP1,TBC1D20,PAK1,KIT,PRKCZ,SLC9A1,WIPF2,WIPF3,TPM1,ROCK2,BAIAP2,ACTR3,ABI2,ACTR3B,ADD2,WASF1,SPIRE1,BRK1,ARPC5,ARPC2,CDC42,ARFIP2,DLG1,FHOD3,TRIM27,PFN2,ARPC1A,CORO1A,DLC1,TMOD2,ACTR2,ARPC5L,ARPC3,SNCA,CCK,BID,SMAD3,MAPK9,SGSM3,TBC1D7,CYLD,PSMC6,PIK3R1,PAK3,PSMC1,BIRC2,NCKAP1,MEF2C,PSMC3,HSP90AA1,PTPN11,BRAF,PINK1,PARK7,EFNA5,ITGB1BP1,TBCD,NRXN1,PARK2,SLITRK5,NRXN3,SLITRK1,JUN,SAMD8,SLIT…
Up	1361	GO-BP	GO_SUBSTRATE_ADHESION_DEPENDENT_CELL_SPREADING	12	1214	38	17473	5.96e-06	0.081	4.54513	MICALL2,PARVA,ABL1,LAMA5,FERMT2,ITGA8,AXL,MERTK,FGFRL1,FERMT3,FZD7,VAMP3
Down	2763	Ractome	REACTOME_POTASSIUM_CHANNELS	31	2446	98	17473	6.08e-06	0.082	2.25968	KCNH2,KCNB1,KCND2,KCNA2,GNG3,GNB1,GNG2,HCN1,KCNK3,KCNAB1,KCNJ11,KCNJ4,KCNK1,KCNC1,KCNB2,KCNG3,KCNJ9,KCNJ3,KCNG1,KCNQ2,KCNA6,KCNH5,KCNS3,KCNJ6,KCNC2,KCNQ5,KCNV1,KCNF1,KCNK13,GABBR2,GNG4
Up	1361	GO-BP	GO_RESPONSE_TO_INTERFERON_GAMMA	26	1214	144	17473	6.1e-06	0.083	2.59872	SLC26A6,AIF1,PML,HLA-DQA1,HCK,HLA-DPB1,HLA-DPA1,CD86,HLA-DRA,SLC11A1,EDN1,CD44,HLA-C,HLA-A,CALCOCO2,NCAM1,CD58,IRF2,MT2A,TRIM22,IFITM3,IFNGR1,TRIM26,IFITM1,GBP2,IFITM2
Down	2763	GO-BP	GO_PURINE_NUCLEOSIDE_BIOSYNTHETIC_PROCESS	29	2446	89	17473	6.26e-06	0.085	2.32766	ACACA,ALDOA,STOML2,PRKAG2,AKD1,AK5,PANK2,ATP5G3,ADSS,AMD1,HPRT1,PRPS1,ADK,ATP5B,NME5,ATP5L,ATP5H,ATP5F1,ATP5C1,ATP6V0A1,ATP5A1,ATP5J,NME1,PPCS,PANK4,GUK1,PANK1,NME7,ACOT7
Down	2763	GO-CC	GO_CYTOPLASMIC_VESICLE_PART	123	2446	601	17473	6.3e-06	0.085	1.46198	TOR1A,HSPH1,DLD,SLC17A7,STX1A,ACTN2,ALDOA,SPIRE1,TMSB4X,PACSIN1,CORO1A,YWHAH,SNCA,UBB,UBC,HSP90AA1,RAB8B,ARCN1,LRP1,IGF1,SLC32A1,SNX17,GAD2,GAD1,RAB11FIP2,SNX19,PTPRN2,PTPRN,ATP6V0D1,TMED2,CLCN3,GABRA2,CA4,TMEM30A,ATP8A1,AP3M2,RILP,SEC23A,AP2M1,AP1S1,AP2A2,AP1S2,CLTC,ATG5,AP1G1,LNPEP,MARCH1,CLTA,AP2S1,GOPC,RAB14,DNM1L,ITPR1,NRGN,ATP6V0A1,ATP6V0B,GABARAPL1,CHMP4A,ULK2,VTI1B,CLVS1,VAMP7,GRIA1,PCDH7…
Down	2763	GO-BP	GO_REGULATION_OF_RESPONSE_TO_EXTRACELLULAR_STIMULUS	46	2446	171	17473	6.32e-06	0.086	1.92164	CDK5,CCK,PINK1,PARK7,GAPDH,PARK2,HTRA2,UCHL1,PRKAA2,ATP6V1D,ATP6V0D1,CDK5R1,EXOC4,MKKS,VDAC1,RAB33A,ATG5,BECN1,BNIP3L,DNM1L,BNIP3,ATP6V0A1,ATP6V0B,ATP6V1A,ATP6V1B2,ATP6V1E1,CHMP4A,PHF23,UBQLN1,UBQLN2,LRSAM1,C12orf5,ATG7,RAB5A,PAFAH1B2,ATP6V1G2,RALB,WAC,EXOC8,SCFD1,PIP4K2C,PIP4K2B,VPS26B,VPS35,MAPK8,SCOC
Down	2763	GO-BP	GO_REGULATION_OF_NEURON_DIFFERENTIATION	115	2446	554	17473	6.36e-06	0.086	1.48286	FKBP1B,SNAP25,RIMS1,PAFAH1B1,RAP2A,NEDD4L,BAIAP2,CFL1,RUFY3,TRIM32,PACSIN1,RAC3,CDK5,PRKCI,ITPKA,NRCAM,YWHAH,NDEL1,PAK3,THY1,MEF2C,MAP2K1,BRAF,EFNA5,CNR1,ID2,PARK2,EPHA4,LRP1,SERPINF1,ATP8A2,INPP5E,VLDLR,SEMA5B,NRP1,SEMA4F,SLIT2,EIF4E,EPHB3,RELN,MIB1,EPHB2,SKIL,CDK5R1,NEURL,BAI3,OLFM1,FKBP4,NCOA1,TMEM30A,NEFL,ROBO2,RARB,NDRG4,NPTN,ETV5,ULK2,SMURF1,VAMP7,CNTN4,RTN4,EPHA3,NEGR1,BHLHB9,PTPN5,CUX2,PL…
Down	2763	GO-BP	GO_SIGNAL_TRANSDUCTION_BY_PROTEIN_PHOSPHORYLATION	89	2446	404	17473	6.44e-06	0.087	1.57369	MAPK14,NF1,PAK1,FGF7,KIT,ACTN2,KCNH2,FGF12,KRAS,CUL3,MAPK9,RASGRP1,RASGRF1,PSMA5,PSMC6,UBB,PSMD1,MAPK1,PSMD10,PSMB6,PAK3,PSMB7,BTRC,PSMB3,UBC,PSMF1,PSMA1,CUL1,PSMC1,PSMD11,PSMA3,SKP1,PSMD12,PSMD7,MEF2C,FBXW11,PSMC3,PSME3,PSMD8,PSMD14,PSMB5,MAP3K9,PTPLAD1,MAP2K1,DUSP6,MAPK10,BRAF,MAP3K13,CRKL,CAB39,MAPK8IP2,ACVR1C,IGF1,SCG2,KITLG,ERBB4,GRIN2A,FGF9,TYRO3,NEFL,RB1CC1,LAMTOR3,FGF14,SHC3,PAK7,RASA1,CA…
Up	1361	GO-BP	GO_RESPONSE_TO_OXYGEN_CONTAINING_COMPOUND	138	1214	1381	17473	6.58e-06	0.089	1.43825	MAPKAPK2,NTRK2,SLC26A6,DRD2,CAPN10,GSN,KCNQ1,AIF1,BCL2,ABL1,RHOQ,ITGB1,PDGFRB,RAB13,ATP1A2,F3,ASPH,TNFRSF10B,TLR4,HCK,CD4,CLEC7A,MAPKAPK3,HAVCR2,CD86,RELA,TLR2,C5AR1,IRAK3,NFKBIA,GAB1,ERN1,MAP2K7,INSR,TGFB3,GNAI2,TGFBR1,ADCYAP1R1,SLC11A1,TGFB2,INHBB,LPL,GPIHBP1,SCARB1,DNM2,LILRB1,IL18,ADAM17,TGFB1,ERCC1,JUP,ASCL1,CNP,PPARA,HYAL2,TYMS,EDN1,LITAF,SERPINE1,APOD,TIMP3,CTGF,SREBF1,SPHK1,G6PD,PCK1,ABCA…
Down	2763	GO-BP	GO_REGULATION_OF_PROTEIN_UBIQUITINATION_INVOLVED_IN_UBIQUITIN_DEPENDENT_PROTEIN_CATABOLIC_PROCESS	32	2446	103	17473	6.63e-06	0.09	2.21934	RAB1A,PSMA5,PSMC6,UBB,PSMD1,PSMD10,PSMB6,PSMB7,BTRC,PSMB3,UBC,PSMF1,PSMA1,CUL1,PSMC1,PSMD11,PSMA3,SKP1,PSMD12,PSMD7,PSMC3,UBE2D1,PSME3,PSMD8,PSMD14,PSMB5,CDC27,ANAPC7,CCNB1,CDC16,CDC23,SMURF1
Down	2763	GO-BP	GO_LOCALIZATION_WITHIN_MEMBRANE	36	2446	122	17473	6.77e-06	0.092	2.10792	TBC1D20,GLRB,CUL3,CDK5,DLG1,GRIK2,RAB1A,RFTN1,ITGB1BP1,CDH13,NRXN1,RELN,TMED2,IFT122,RILP,SEC23A,ETV5,GRIA1,NLGN1,MCFD2,DLG3,GPHN,DLG2,NSF,TMEM48,PPP6C,VAPA,SCFD1,USO1,GOSR2,SEC22B,TRAPPC2L,KLHL12,TRAPPC3,TRAPPC6B,SNX3
Up	1361	GO-CC	GO_MHC_PROTEIN_COMPLEX	10	1214	27	17473	7.14e-06	0.097	5.33071	CD74,HLA-DQA1,HLA-DPB1,HLA-DPA1,HLA-DRA,AZGP1,HLA-C,HLA-A,HLA-DMA,HLA-DMB
Down	2763	GO-CC	GO_MICROTUBULE	89	2446	405	17473	7.15e-06	0.097	1.56981	CCT2,HSPH1,PAFAH1B1,MYO5A,CUL3,DLG1,RACGAP1,SHROOM2,SLC8A1,NDEL1,CYLD,BIRC2,TBCD,TBL1XR1,CRHBP,POLB,SYNJ1,CDC27,CDC16,ARL6,BYSL,KIF3A,SHROOM3,DCX,FKBP4,KIF3B,KIF3C,ACTR1A,DYNC1I1,DYNLL2,KLC1,KIFAP3,APC,DNM1L,RGS14,FAM175B,MAP1LC3A,GABARAPL1,MAP1A,SLC8A3,CCT5,CCT8,CCT7,CCT4,NEK2,RAB11A,TUBB1,TUBA1A,CLASP2,STMN1,TUBGCP4,MAP4,TUBA4A,XIAP,TUBB,TUBGCP5,MAPRE2,EML1,ARL3,TUBB3,DYNC1LI1,TUBG1,CKAP5,RASSF…
Down	2763	GO-BP	GO_FC_EPSILON_RECEPTOR_SIGNALING_PATHWAY	40	2446	142	17473	7.53e-06	0.1	2.01225	PAK1,KRAS,MAPK9,PSMA5,PSMC6,UBE2N,UBB,PIK3R1,PSMD1,MAPK1,PSMD10,PSMB6,PSMB7,BTRC,PSMB3,UBC,PSMF1,PSMA1,CUL1,PSMC1,PSMD11,PSMA3,SKP1,PSMD12,PSMD7,FBXW11,PSMC3,UBE2D1,UBE2D2,PSME3,PSMD8,PSMD14,PSMB5,MAPK10,JUN,PPP3CB,PPP3CA,PPP3R1,MAP2K4,MAPK8
Down	2763	GO-CC	GO_PROTON_TRANSPORTING_TWO_SECTOR_ATPASE_COMPLEX	19	2446	47	17473	7.58e-06	0.1	2.8878	ATP5G3,ATP6V1D,ATP6V0D1,ATP5B,ATP5L,ATP5H,ATP5F1,ATP5C1,ATP6V0A1,ATP5A1,ATP5J,ATP6V0B,ATP6V1A,ATP6AP1,ATP6V1B2,ATP6V1E1,ATP6V1G2,C14orf2,USMG5
Down	2763	Ractome	REACTOME_ADAPTIVE_IMMUNE_SYSTEM	112	2446	539	17473	7.98e-06	0.11	1.48436	TRIM36,PAK1,CXADR,TRIM32,KRAS,CUL3,CDC42,RACGAP1,UBE2S,BAD,RASGRP1,PSMA5,PRKCB,PSMC6,UBE2N,PIK3R1,PSMD1,PSMD10,PSMB6,PSMB7,BTRC,PSMB3,PSMF1,PSMA1,CUL1,PSMC1,PSMD11,PSMA3,SKP1,PSMD12,LGMN,PRKACB,PSMD7,FBXW11,PSMC3,UBE2D1,UBE2D2,PSMD8,PIK3CD,PSMD14,PSMB5,PARK2,OSBPL1A,NFKBIE,CDC27,ANAPC7,CDC16,CDC23,UBE2B,KIF3B,RILP,SEC23A,KIF3C,AP2M1,ACTR1A,DCTN3,DYNC1I1,AP1S1,AP2A2,DYNLL2,AP1S2,CLTC,KLC1,AP1G1,KI…
Down	2763	GO-CC	GO_TRANS_GOLGI_NETWORK	50	2446	193	17473	8.09e-06	0.11	1.85065	SNAP25,MYO1B,ARFIP2,ATP8A2,ADC,NMNAT2,CHST2,ATP9A,CA4,ATP8A1,AP1S1,AP1S2,CLTC,AP1G1,MARCH1,CLTA,RAB14,BECN1,ATG9A,CLVS1,VAMP7,OPTN,COG6,KIAA0368,AMPH,RAB11A,CLASP2,ARFGEF1,CPD,VAMP4,BICD1,STX6,GGA2,STX16,ARL1,CLTB,ARFRP1,VPS53,TGOLN2,RABEPK,COG1,COG5,SCAMP1,AP4S1,RBFOX1,CNST,SCOC,NBEA,MARCH4,CALN1
Up	1361	GO-BP	GO_CELL_JUNCTION_ASSEMBLY	24	1214	129	17473	8.09e-06	0.11	2.67775	CTTN,FLNA,MICALL2,ACTN4,BCL2,VASP,ITGB1,TLN1,RAB13,LAMA5,JUP,FERMT2,TRIP6,TNS1,ITGB4,CD9,TJP1,ITGA5,PARD3,INADL,CLDN5,DST,GJA4,FLNC
Down	2763	GO-BP	GO_SMALL_MOLECULE_METABOLIC_PROCESS	309	2446	1767	17473	8.3e-06	0.11	1.2492	ERO1L,AADAT,GOT2,GOT1,DLD,IDH3B,CCBL2,MRPS36,L2HGDH,IDH3G,MAPK14,DLAT,PDHB,PDHX,ACLY,ACACA,GLS,CACNB4,TBPL1,PAFAH1B1,FGF7,MYO5A,ALDOA,DLG1,ITPKA,ADCY2,ADCY1,SNCA,BAD,CYCS,MAPK1,STOML2,LGMN,PDE4D,PTPLAD1,PRKAR2B,TXN,PARK7,PRKAG2,MSH2,PTHLH,OXCT1,AACS,ENO1,HK1,PFKM,PGAM1,GAPDH,TPI1,PGK1,BPGM,ENO3,AKD1,AK5,HK2,NDUFV1,MDH1,SDHB,UQCRB,PMPCB,IDH3A,NNT,MDH2,SDHD,UQCRC2,UQCR10,SUCLA2,ME3,PANK2,HMGCR,ATP5…
Up	1361	GO-MF	GO_ACTIN_FILAMENT_BINDING	23	1214	121	17473	8.58e-06	0.12	2.73584	FLNA,MICALL2,MYH9,MYO9B,ACTN4,MYO6,SCIN,NEBL,AIF1,ABL1,LCP1,TRIOBP,LIMA1,TLN1,MYO10,ADSSL1,CTNNAL1,NEXN,MACF1,FLNC,RCSD1,FRG1B,SSFA2
Down	2763	GO-BP	GO_POSITIVE_REGULATION_OF_NEURON_DIFFERENTIATION	71	2446	306	17473	8.7e-06	0.12	1.65748	FKBP1B,RIMS1,PAFAH1B1,NEDD4L,BAIAP2,RUFY3,TRIM32,PACSIN1,PRKCI,ITPKA,NRCAM,NDEL1,PAK3,MEF2C,MAP2K1,BRAF,EFNA5,CNR1,PARK2,EPHA4,SERPINF1,ATP8A2,INPP5E,VLDLR,NRP1,SLIT2,RELN,SKIL,NEURL,NCOA1,TMEM30A,NEFL,ROBO2,RARB,NDRG4,NPTN,ETV5,SMURF1,VAMP7,EPHA3,NEGR1,BHLHB9,PTPN5,CUX2,PTPRD,NLGN1,NME1,SYT4,SYT3,ZEB1,CPNE6,AKAP5,BDNF,RAB11A,APBB1,FAM5C,CAMK1,FAM5B,CAMK2B,UBE2V2,LPPR5,STMN2,MMD,SNX3,FMR1,RASAL1,…
Down	2763	GO-BP	GO_REGULATION_OF_CELLULAR_PROTEIN_LOCALIZATION	114	2446	552	17473	8.9e-06	0.12	1.47529	CCT2,TOR1A,HSPH1,MAPK14,NF1,SLC9A1,ACTN2,NEDD4L,RUFY3,CDC42,CDK5,DLG1,PRKCI,RACGAP1,PLS1,KCNB1,YWHAH,BID,BAD,SMAD3,NDEL1,CYLD,PIK3R1,PSMD10,PSMB7,HSP90AB1,FBXW11,HSP90AA1,PSMD8,PTPN11,PINK1,TXN,PARK7,ITGB1BP1,GPR26,NRXN1,PARK2,HTRA2,IGF1,ERBB4,UGCG,OAZ1,OAZ2,NFKBIE,OGT,CCNB1,PPP3CB,CDK5R1,SOX4,TMEM30A,AP2M1,DYNLL2,CLTC,APC,GOPC,BECN1,KPNA1,BNIP3L,DYRK2,NPTN,ATG13,VTI1B,VAMP7,PTPN5,CCT5,CCT8,CCT7,…
Down	2763	Ractome	REACTOME_FORMATION_OF_TUBULIN_FOLDING_INTERMEDIATES_BY_CCT_TRIC	12	2446	22	17473	9.08e-06	0.12	3.89645	CCT2,CCT5,CCT8,CCT7,CCT4,TUBB1,TUBA1A,TUBA4A,TUBB3,TUBA1C,TUBA1B,CCT6A
Down	2763	Ractome	REACTOME_AUTODEGRADATION_OF_CDH1_BY_CDH1_APC_C	23	2446	64	17473	9.11e-06	0.12	2.5672	PSMA5,PSMC6,PSMD1,PSMD10,PSMB6,PSMB7,PSMB3,PSMF1,PSMA1,PSMC1,PSMD11,PSMA3,PSMD12,PSMD7,PSMC3,UBE2D1,PSMD8,PSMD14,PSMB5,CDC27,ANAPC7,CDC16,CDC23
Down	2763	GO-BP	GO_REGULATION_OF_NEURON_DEATH	61	2446	252	17473	9.21e-06	0.12	1.72918	NF1,STXBP1,KRAS,CDC42,CDK5,PRKCI,CORO1A,KCNB1,GRIK2,SNCA,BAD,AIFM1,UBB,PAK3,PSMC1,HSP90AB1,LGMN,MEF2C,SOD1,BRAF,PINK1,PARK7,LIG4,MSH2,ATF2,PARK2,PPT1,HTRA2,OXR1,CHL1,LRP1,SERPINF1,IGF1,JUN,DHCR24,NRP1,AARS,CDK5R1,SRPK2,TYRO3,GABRB3,GABRA5,GABRB2,NEFL,CHMP4A,C12orf5,BHLHB9,PTPN5,HDAC7,RASA1,CDC34,BDNF,PPP5C,MAP2K4,TOX3,DLX1,BTBD10,UBE2V2,NONO,AGAP2,TRIM2
Down	2763	GO-CC	GO_CELL_JUNCTION	212	2446	1151	17473	9.41e-06	0.13	1.31574	TOR1A,SNAP25,GRM2,RIMS1,SLC17A7,STX1A,GLRB,PAK1,KIT,CXADR,PIP5K1A,PRKCZ,SLC9A1,ACTN2,ANK2,RND1,SRGAP2,ACTR3,ABI1,EPB41L3,CFL1,WASF1,RUFY3,PACSIN1,KRAS,ARPC5,ARPC2,EPB41L4B,CDC42,CDK5,DLG1,PRKCI,CORO1A,DLC1,SHROOM2,SORBS2,ACTR2,ARPC5L,ARPC3,KCNB1,SLC8A1,KCND2,SCN2A,GRIK2,KCNA2,YWHAH,SNCA,PIK3R1,MAPK1,THY1,NCKAP1,PTPLAD1,MAP2K1,ITGB1BP1,LIG4,CHRM3,TBCD,CADM3,CADM2,CDH24,CDH13,NLGN4X,NRXN1,SHANK2,GA…
Down	2763	GO-BP	GO_REGULATION_OF_CELLULAR_PROTEIN_CATABOLIC_PROCESS	65	2446	274	17473	9.66e-06	0.13	1.69463	CUL3,RAB1A,PSMA5,PSMC6,UBB,PSMD1,PSMD10,PSMB6,PSMB7,BTRC,PSMB3,UBC,PSMF1,PSMA1,CUL1,PSMC1,PSMD11,HSP90AB1,PSMA3,SKP1,PSMD12,PSMD7,PSMC3,UBE2D1,PSME3,PSMD8,PSMD14,PSMB5,PINK1,PARK7,RNF19B,FAM123B,PARK2,CDC27,ANAPC7,CCNB1,CDC16,CDC23,BBS7,PIAS1,RNF14,APC,UBE2K,GABARAPL2,UBQLN1,UBQLN2,SMURF1,PLK2,UCHL5,RNF128,USP14,RAD23B,ARIH1,RCHY1,WAC,DYNC1LI1,BAG5,SOCS5,UBE2V2,ZFAND2A,DDRGK1,DACT1,FMR1,HSPBP1,RF…
Up	1361	GO-BP	GO_IMMUNE_EFFECTOR_PROCESS	60	1214	486	17473	9.78e-06	0.13	1.7769	CD74,EMP2,WAS,WASF2,BCL2,ABL1,LCP1,PML,TLR4,HCK,MYO10,CFI,CFP,FCGR3A,PTPRC,C1RL,CLEC7A,CFB,MYO1C,C1QC,DOCK1,C5,C1S,FGR,VSIG4,HAVCR2,MB21D1,CD86,TMEM173,C1QB,RELA,CLEC4E,SLC11A1,IL4R,LILRB1,RAB27A,IFNW1,IL18R1,GPR183,ADAM17,POU2F2,ERCC1,HYAL2,SERINC5,SNAP23,DLL1,DDIT4,NOTCH2,APBB1IP,ITGAL,APOBEC3C,TRIM22,IFITM3,IL10RB,IFITM1,IFITM2,ZC3HAV1,TRIM56,FAM111A,ELMOD2
Up	1361	GO-BP	GO_CELLULAR_RESPONSE_TO_ENDOGENOUS_STIMULUS	106	1214	1008	17473	9.96e-06	0.13	1.51354	NTRK2,SLC26A6,CAPN10,EPB41L5,KCNQ1,AIF1,ZYX,ABL1,RHOQ,ITGB1,PDGFRB,RAB13,ATP1A2,PML,ITGB2,UBE2D3,RELA,GAB1,INSR,CD81,FGF2,TGFB3,TGFBR1,TGFB2,INHBB,ACVRL1,DNM2,TGFB1,JUP,FERMT2,BBS4,PPARA,HIPK2,NPC1,HYAL2,EDN1,CTGF,SREBF1,LEPR,GPD1,PADI2,CPS1,PLOD1,AHCYL1,FOXO1,PTBP1,SH3BP4,CD44,CD9,CAPN2,COL6A1,BMP7,ADIPOR2,RAPGEF3,NOTCH1,TGFBR3,LATS2,TWSG1,HEYL,RYR1,SMAD5,THRAP3,ENPP1,PARD3,RDX,WWOX,BMPR1B,SGK1,…
Down	2763	GO-BP	GO_REGULATION_OF_CLATHRIN_MEDIATED_ENDOCYTOSIS	10	2446	16	17473	1.01e-05	0.14	4.46469	TOR1A,BTBD9,SYNJ1,UBQLN2,NLGN1,SCYL2,SNAP91,DNAJC6,AAK1,SMAP1
Down	2763	Ractome	REACTOME_APC_C_CDC20_MEDIATED_DEGRADATION_OF_MITOTIC_PROTEINS	25	2446	73	17473	1.01e-05	0.14	2.4464	PSMA5,PSMC6,PSMD1,PSMD10,PSMB6,PSMB7,PSMB3,PSMF1,PSMA1,PSMC1,PSMD11,PSMA3,PSMD12,PSMD7,PSMC3,UBE2D1,PSMD8,PSMD14,PSMB5,PTTG1,CDC27,ANAPC7,CCNB1,CDC16,CDC23
Down	2763	GO-BP	GO_REGULATION_OF_DENDRITIC_SPINE_DEVELOPMENT	21	2446	56	17473	1.03e-05	0.14	2.67881	PAFAH1B1,BAIAP2,CFL1,CDK5,ITPKA,PAK3,MEF2C,EPHA4,RELN,CDK5R1,NEURL,BHLHB9,CUX2,PLK2,NLGN1,CAMK1,ASAP1,CAMK2B,NGEF,FMR1,CAPRIN1
Down	2763	GO-CC	GO_EXOCYTIC_VESICLE_MEMBRANE	21	2446	56	17473	1.03e-05	0.14	2.67881	SLC17A7,STX1A,SLC32A1,GAD2,PTPRN2,DNM1L,SYT5,SYT4,SYT9,RPH3A,SYT12,ZNRF1,SLC30A3,AMPH,SYN2,SYNGR1,SYNGR3,SCAMP1,SV2B,SVOP,DMXL2
Down	2763	Ractome	REACTOME_CDT1_ASSOCIATION_WITH_THE_CDC6_ORC_ORIGIN_COMPLEX	21	2446	56	17473	1.03e-05	0.14	2.67881	PSMA5,PSMC6,PSMD1,PSMD10,PSMB6,PSMB7,PSMB3,PSMF1,PSMA1,PSMC1,PSMD11,PSMA3,PSMD12,PSMD7,PSMC3,PSMD8,PSMD14,PSMB5,CDC6,ORC2,ORC4
Down	2763	Ractome	REACTOME_SCFSKP2_MEDIATED_DEGRADATION_OF_P27_P21	21	2446	56	17473	1.03e-05	0.14	2.67881	PSMA5,PSMC6,PSMD1,PSMD10,PSMB6,PSMB7,PSMB3,PSMF1,PSMA1,CUL1,PSMC1,PSMD11,PSMA3,SKP1,PSMD12,PSMD7,PSMC3,PSMD8,PSMD14,PSMB5,CCNA1
Down	2763	GO-BP	GO_CEREBRAL_CORTEX_RADIALLY_ORIENTED_CELL_MIGRATION	14	2446	29	17473	1.04e-05	0.14	3.44859	PAFAH1B1,SRGAP2,CDK5,NDEL1,RELN,MBOAT7,CDK5R2,CDK5R1,SOCS7,DCX,RTN4,DIXDC1,FBXO45,LHX6
Down	2763	GO-MF	GO_UBIQUITIN_LIKE_PROTEIN_CONJUGATING_ENZYME_ACTIVITY	14	2446	29	17473	1.04e-05	0.14	3.44859	UBE2S,UBE2N,UBE2D1,UBE2D2,UBE2B,UBE2A,UBE2G1,CDC34,UBE2V2,UBE2T,UBE2E2,UBE2E3,UBE2Q2,UBE2QL1
Down	2763	GO-BP	GO_REGULATION_OF_CELLULAR_RESPONSE_TO_STRESS	137	2446	691	17473	1.06e-05	0.14	1.41629	HSPH1,FKBP1B,ARL6IP5,PAFAH1B1,PAK1,RAP2A,TRIM32,PDCD10,CDC42,CDK5,DLG1,GRIK2,SNCA,MAPK9,RASGRP1,NDEL1,UBE2N,PIK3R1,MAPK1,PSMD10,ITCH,HSP90AB1,HSP90AA1,MAP3K9,PTPLAD1,MAP2K1,SOD1,BRAF,PINK1,TXN,MAPK8IP2,PARK7,RNF8,PSAP,GAPDH,PARK2,HTRA2,UCHL1,EPHA4,HMGCR,ENDOG,ARNTL,PRKAA2,PLCB1,SERINC3,COPS5,EEF1E1,OGT,ATP6V1D,ATP6V0D1,SKIL,HSBP1,CDK5R1,EXOC4,PRKDC,NME5,RPA3,PTGES3,ZNF675,FKBP4,DNAJA1,VDAC1,RAB33…
Down	2763	GO-BP	GO_AMINO_ACID_ACTIVATION	20	2446	52	17473	1.07e-05	0.15	2.7475	SARS,FARS2,PPA1,RARS,PPA2,FARSB,PET112,IARS,DALRD3,FARSA,CARS,WARS,EARS2,AARS,LARS,NARS,MRPL39,LRRC47,EEF1E1,YARS
Down	2763	GO-BP	GO_PROTEIN_TARGETING_TO_MITOCHONDRION	20	2446	52	17473	1.07e-05	0.15	2.7475	BID,MAPK9,HSP90AA1,SLC25A6,MFN2,TIMM50,TOMM70A,TOMM20,TOMM22,PDE2A,GDAP1,SAMM50,HSPA4,MTX2,TOMM40L,MTX3,TIMM17A,DNAJC19,TIMM13,TIMM8B
Up	1361	GO-BP	GO_ENDOCYTOSIS	62	1214	509	17473	1.07e-05	0.15	1.75316	MAPKAPK2,DRD2,CTTN,GSN,MYH9,MYO6,WAS,WASF2,AIF1,TRIP10,PACSIN2,ABL1,ITGB1,OPHN1,HIP1,HCK,ITGB2,MYO10,CFI,FCGR3A,CLEC7A,MYO1C,DOCK1,MAPKAPK3,FGR,MARCO,CD81,SLC11A1,CD163,SCARB1,DNM2,LILRB1,NPC1,LRP2,ABCA1,SH3BP4,DLL1,CD9,TGM2,RAMP1,ENPP1,HBB,MEGF10,AXL,MERTK,PEAR1,CD93,GRN,LGALS3BP,STAB1,SYT2,CXCR2,HIP1R,LOXL3,FCHO2,RAB31,MLC1,EEA1,EPS15L1,MARCH3,ITSN2,NECAP2
Down	2763	KEGG	KEGG_PROTEASOME	19	2446	48	17473	1.09e-05	0.15	2.82764	PSMA5,PSMC6,PSMD1,PSMB6,PSMB7,PSMB3,PSMF1,PSMA1,PSMC1,PSMD11,PSMA3,PSMD12,PSMD7,PSMC3,PSME3,PSMD8,PSMD14,PSMB5,POMP
Down	2763	Ractome	REACTOME_CDK_MEDIATED_PHOSPHORYLATION_AND_REMOVAL_OF_CDC6	19	2446	48	17473	1.09e-05	0.15	2.82764	PSMA5,PSMC6,PSMD1,PSMD10,PSMB6,PSMB7,PSMB3,PSMF1,PSMA1,PSMC1,PSMD11,PSMA3,PSMD12,PSMD7,PSMC3,PSMD8,PSMD14,PSMB5,CDC6
Down	2763	GO-BP	GO_POSITIVE_REGULATION_OF_SYNAPTIC_TRANSMISSION	33	2446	110	17473	1.1e-05	0.15	2.14305	TOR1A,SNAP25,RIMS1,STX1A,PRKCZ,DRD1,GRIK2,SNCA,MAPK1,BRAF,PINK1,CRH,NRXN1,PARK2,SHANK2,SYNJ1,GRIN2A,RELN,CA7,TAC1,NPTN,NETO1,RGS14,SLC8A3,LRRTM1,CUX2,SLC8A2,PLK2,NLGN1,SYT12,FLOT1,FMR1,LRRTM2
Up	1361	GO-BP	GO_POSITIVE_REGULATION_OF_MULTICELLULAR_ORGANISMAL_PROCESS	138	1214	1395	17473	1.1e-05	0.15	1.42382	CD74,MAPKAPK2,MYD88,ACACB,NTRK2,DRD2,CTTN,EPB41L5,KCNQ1,SCIN,AIF1,HCLS1,ARF1,BCL2,ABL1,ITGB1,PDGFRB,F3,TRADD,PML,RIPK1,TLR4,ITGB2,CD4,HLA-DPB1,C3AR1,C5,HLA-DPA1,FGR,HAVCR2,MB21D1,CD86,MALT1,TMEM173,RELA,TLR2,CLEC4E,BTK,C5AR1,IRAK3,FGF2,TGFB3,SLC11A1,TGFB2,INHBB,ACVRL1,VNN1,ANO6,LPL,GPIHBP1,SCARB1,IL4R,IL18,IL18R1,EBI3,ADAM17,TGFB1,BBS4,ASCL1,CHD7,HIPK2,HYAL2,EDN1,SERPINE1,TBX2,CTGF,SPHK1,ITPKB,CP…
Down	2763	Ractome	REACTOME_CYCLIN_E_ASSOCIATED_EVENTS_DURING_G1_S_TRANSITION_	23	2446	65	17473	1.22e-05	0.17	2.5277	PSMA5,PSMC6,PSMD1,PSMD10,PSMB6,PSMB7,PSMB3,PSMF1,PSMA1,CUL1,PSMC1,PSMD11,PSMA3,SKP1,PSMD12,PSMD7,PSMC3,PSMD8,PSMD14,PSMB5,CDK7,CCNH,CCNA1
Up	1361	GO-BP	GO_REGULATION_OF_CELL_DEATH	144	1214	1472	17473	1.25e-05	0.17	1.408	CD74,MYD88,NTRK2,CTTN,CAPN10,GSN,FLNA,ROCK1,ACTN4,SCIN,AIF1,HCLS1,FGD4,BCL2,ABL1,ITGB1,PDGFRB,CIDEB,F3,TRADD,HIP1,ANP32B,PML,DAP,TNFRSF10B,RIPK1,RPS27L,HCK,MALT1,RELA,BTK,C5AR1,NFKBIA,MAP3K11,MAP2K7,FGF2,TGFB3,TGFBR1,CARD14,ADCYAP1R1,TGFB2,INHBB,VNN1,NUPR1,ANO6,DNM2,LILRB1,ADAM17,TGFB1,SOX2,ASCL1,MDK,PPARA,HIPK2,NPC1,HYAL2,EDN1,SERPINE1,TIMP3,TP53,NPM1,CTGF,MNT,SPHK1,G6PD,ACAA2,ITPKB,DDAH2,SFPQ,S…
Down	2763	GO-BP	GO_REGULATION_OF_AUTOPHAGY	60	2446	249	17473	1.26e-05	0.17	1.72133	CDK5,SNCA,BAD,PINK1,PARK7,PSAP,GAPDH,PARK2,HTRA2,UCHL1,CISD2,PRKAA2,EEF1A2,ATP6V1D,ATP6V0D1,CDK5R1,EXOC4,VDAC1,RAB33A,ATG5,BECN1,BNIP3L,DNM1L,BNIP3,ITPR1,ATP6V0A1,ATP6V0B,ATP6V1A,ATP6V1B2,ATP6V1E1,RB1CC1,CHMP4A,ULK2,RRAGD,PHF23,UBQLN1,RRAGB,UBQLN2,LRSAM1,NRBF2,C12orf5,USP10,ATG7,PLK2,RAB5A,PAFAH1B2,FBXL2,USP33,ATP6V1G2,RALB,WAC,EXOC8,SCFD1,PIP4K2C,MTMR8,PIP4K2B,VPS26B,VPS35,MAPK8,SCOC
Down	2763	GO-BP	GO_CELLULAR_COMPONENT_DISASSEMBLY	107	2446	515	17473	1.27e-05	0.17	1.48418	MRPS36,SLC6A1,PAFAH1B1,CFL1,DSTN,MICAL2,NDEL1,PRKCB,BIRC2,MAP2K1,PINK1,ACVR1C,FAM123B,HK2,PARK2,MDH1,ENDOG,CISD2,SYNJ1,SATB1,MRPL9,MRPL17,MRPL45,GSPT1,MRPL32,MRPS22,MRPL1,CHCHD1,MRPS7,DENR,MRPS10,MRPS27,MRPS11,MRPS30,MRPL50,MRPL3,GSPT2,MRPS6,MRPL46,MRPS18B,MRPS18C,MRPL2,MRPS33,MRPL18,MRPS23,APEH,MRPL44,MRPL39,MRPL33,MRPL28,MCTS1,GFM2,MRPL4,MRPS28,MRPS17,CCNB1,DNAAF2,GABRA5,CA7,ATG5,KLC1,APC,BECN1…
Down	2763	GO-MF	GO_TRANSPORTER_ACTIVITY	231	2446	1276	17473	1.27e-05	0.17	1.29322	FKBP1B,SLC1A1,SLC1A6,SLC17A7,CACNB4,SLC6A1,GLRB,SCN2B,SLC9A1,CACNB2,KCNH2,SCN3B,CACNA2D1,RAN,DLG1,SHROOM2,KCNB1,CACNA1G,SLC8A1,KCND2,SCN2A,GRIK2,KCNA2,SCN8A,CACNB3,ITGB1BP1,GRM7,GABRG2,CHRNB1,UQCRB,NNT,UQCR10,LRP1,ATP2B1,ATP5G3,SLC32A1,ATP8A2,RBP4,VLDLR,SERINC1,SERINC3,SLC25A32,ADC,SLC25A26,SLC25A3,SLC25A4,SLC25A15,SLC25A5,SLC25A11,SLC25A6,CPLX3,AQP11,SLC6A15,ATP2B2,GRIN2A,ATP6V1D,ATP6V0D1,ATP5B,…
Down	2763	GO-BP	GO_INNATE_IMMUNE_RESPONSE_ACTIVATING_CELL_SURFACE_RECEPTOR_SIGNALING_PATHWAY	32	2446	106	17473	1.29e-05	0.17	2.15653	PAK1,KRAS,PSMA5,PSMC6,UBE2N,UBB,PSMD1,PSMD10,PSMB6,PAK3,PSMB7,BTRC,PSMB3,UBC,PSMF1,PSMA1,CUL1,PSMC1,PSMD11,PSMA3,SKP1,PSMD12,PRKACB,PSMD7,FBXW11,PSMC3,UBE2D1,UBE2D2,PSME3,PSMD8,PSMD14,PSMB5
Up	1361	GO-BP	GO_RESPONSE_TO_EXTERNAL_STIMULUS	172	1214	1821	17473	1.3e-05	0.18	1.35946	MAPKAPK2,MYD88,ACACB,NTRK2,DRD2,GSN,PARVA,KCNQ1,AIF1,BCL2,ABL1,VASP,ITGB1,RHOG,OPHN1,PDGFRB,PREX1,RAB13,ATP1A2,F3,PML,DAP,TNFRSF10B,TLR4,HCK,ITGB2,CD4,CFP,PTPRC,CLEC7A,C3AR1,IKBKE,C5,MAPKAPK3,FGR,HAVCR2,MB21D1,CD86,MALT1,TMEM173,RELA,TLR2,CLEC4E,C5AR1,IRAK3,NFKBIA,INSR,FGF2,GNAI2,SLC11A1,TGFB2,INHBB,ANO6,SCARB1,IL4R,LILRB1,IL18,IFNW1,ADAM17,TGFB1,ERCC1,JUP,BBS4,ACAT1,ASCL1,CNP,PPARA,HYAL2,TYMS,ED…
Down	2763	GO-BP	GO_MACROMOLECULE_CATABOLIC_PROCESS	175	2446	926	17473	1.31e-05	0.18	1.35001	TOR1A,SLC9A1,NEDD4L,TNFAIP1,TRIM32,CUL3,CDK5,UBE2S,AIFM1,CYLD,PSMA5,PSMC6,UBE2N,UBB,PSMD1,PSMD10,PSMB6,PSMB7,ITCH,BTRC,PSMB3,UBC,PSMF1,PSMA1,CUL1,PSMC1,PSMD11,PSMA3,SKP1,BIRC2,PSMD12,LGMN,PSMD7,FBXW11,PSMC3,UBE2D1,UBE2D2,PSME3,PSMD8,PSMD14,PSMB5,PINK1,TOM1L1,RNF8,RNF19B,FAM123B,TBL1XR1,PFKM,PARK2,PPT1,HTRA2,UCHL1,USP46,RNF165,ENDOG,ARNTL,FAP,RPL10,GSPT1,EIF4E,RPL13,RPL24,GSPT2,RPL26L1,RPS12,PTTG1…
Down	2763	GO-BP	GO_NIK_NF_KAPPAB_SIGNALING	27	2446	83	17473	1.34e-05	0.18	2.32379	PSMA5,PSMC6,UBB,PSMD1,PSMD10,PSMB6,PSMB7,BTRC,PSMB3,UBC,PSMF1,PSMA1,CUL1,PSMC1,PSMD11,PSMA3,SKP1,BIRC2,PSMD12,PSMD7,FBXW11,PSMC3,PSME3,PSMD8,PSMD14,PSMB5,COPS8
Up	1361	GO-CC	GO_MEMBRANE_REGION	116	1214	1134	17473	1.34e-05	0.18	1.47229	NTRK2,SLC26A6,ABCC4,MIP,DRD2,CTTN,EMP2,MYO6,EPB41L5,KCNQ1,AIF1,ARF1,PACSIN2,VASP,RHOQ,ITGB1,LCP1,PDGFRB,TLN1,ATP1A2,TRADD,RIPK1,HCK,MYO10,CD4,PTPRC,MYO1C,FGR,TLR2,BTK,C5AR1,INSR,CD81,GNAI2,TGFBR1,ADCYAP1R1,GPIHBP1,SCARB1,DNM2,RAB27A,ADAM17,GNA12,JUP,FERMT2,BBS4,NPC1,HYAL2,LIPE,LRP2,LEPR,ABCA1,DHRS3,AHCYL1,SMO,WDPCP,SLC14A1,PDPN,SH3BP4,SLC7A7,SDC4,DLL1,CD9,CAPN2,TJP1,ITGA5,ITGA8,ENPEP,RAPGEF3,NOTC…
Down	2763	GO-BP	GO_REGULATION_OF_CYTOPLASMIC_TRANSPORT	101	2446	481	17473	1.4e-05	0.19	1.49999	TOR1A,FKBP1A,FKBP1B,MAPK14,STX1A,NF1,STXBP1,TBC1D20,SLC9A1,MYO5A,ANK2,CASQ1,CDK5,PFN2,CORO1A,DRD1,SLC8A1,EDNRA,SNCA,SMAD3,CYLD,PIK3R1,MAPK1,PSMD10,PSMB7,THY1,HSP90AB1,PDE4D,FBXW11,HSP90AA1,PSMD8,MAP2K1,PTPN11,BRAF,PINK1,TXN,PARK7,GPR26,PARK2,HTRA2,BTBD9,IGF1,SYNJ1,MTMR2,ERBB4,UGCG,NFKBIE,PPP3CB,SOX4,TMEM30A,ATG5,GOPC,KPNA1,BNIP3L,DYRK2,ATG13,FGF14,P2RX5,RIMS3,VAMP7,JPH3,PTPN5,PPP3CA,ATP2A2,NLGN1,…
Down	2763	GO-BP	GO_REGULATION_OF_CELLULAR_AMINE_METABOLIC_PROCESS	28	2446	88	17473	1.49e-05	0.2	2.27293	DRD1,SNCA,PSMA5,PSMC6,PSMD1,PSMD10,PSMB6,PSMB7,PSMB3,PSMF1,PSMA1,PSMC1,PSMD11,PSMA3,PSMD12,PSMD7,PSMC3,PSME3,PSMD8,PSMD14,PSMB5,PARK7,PARK2,OAZ1,OAZ2,PDE1B,HPRT1,APC
Up	1361	GO-BP	GO_POSITIVE_REGULATION_OF_TRANSMEMBRANE_RECEPTOR_PROTEIN_SERINE_THREONINE_KINASE_SIGNALING_PATHWAY	20	1214	100	17473	1.49e-05	0.2	2.87858	TGFB3,TGFBR1,TGFB2,INHBB,ACVRL1,ADAM17,TGFB1,HIPK2,BMP7,FOXD1,ITGA8,NOTCH1,TGFBR3,TWSG1,C10orf54,NEO1,BMP3,CDKN2B,RBPMS,ZNF423
Up	1361	GO-CC	GO_EXTRACELLULAR_MATRIX_COMPONENT	23	1214	125	17473	1.5e-05	0.2	2.6483	ITGB1,LAMA5,TIMP3,COL6A1,COL7A1,COL12A1,ANXA2,SMOC1,TNR,ERBB2IP,NID1,VWA1,THBS4,LAMA1,DST,NTN1,COL4A5,ENTPD2,FBN1,EFEMP1,THSD4,ADAMTS10,EFEMP2
Up	1361	GO-MF	GO_IDENTICAL_PROTEIN_BINDING	122	1214	1209	17473	1.5e-05	0.2	1.45239	CD74,MYD88,ELAVL1,NTRK2,DRD2,PVRL2,FLNA,MYH9,VIM,MYO9B,SUN2,ACTN4,WAS,BCL2,TRIP10,FLNB,PACSIN2,LCP1,TPCN1,CIDEB,TRADD,PML,RIPK1,CD4,C1S,TMEM173,C1QB,RELA,BTK,IRAK3,NFKBIA,ERN1,AXIN1,MAP3K11,TGFB3,SLC11A1,TGFB2,CCDC88A,INHBB,ANO6,SERPINA1,SCARB1,LILRB1,TGFB1,NPR3,JUP,ACAT1,ASCL1,TYMS,HSD17B10,TP53,NPM1,G6PD,IMPA2,LEPR,GPD1,CBS,MRI1,PLOD1,ADSSL1,ALDH9A1,CPT1A,SH3BP4,DVL2,COL7A1,ADIPOR2,VEGFB,AHI1,H…
Down	2763	GO-BP	GO_REGULATION_OF_ORGANELLE_ORGANIZATION	215	2446	1178	17473	1.51e-05	0.2	1.30378	CCT2,STXBP1,TBC1D20,PAFAH1B1,PAK1,SLC9A1,ACTN2,MYO5A,WIPF2,WIPF3,TPM1,ROCK2,BAIAP2,ACTR3,ABI2,ACTR3B,ADD2,WASF1,RAN,SPIRE1,BRK1,ARPC5,ARPC2,CUL3,DSTN,CDC42,ARFIP2,CDK5,DLG1,FHOD3,TRIM27,PFN2,RACGAP1,ARPC1A,CORO1A,DLC1,TMOD2,PRKAR1A,ACTR2,ARPC5L,ARPC3,YWHAH,RAB1A,SNCA,BID,BAD,SMAD3,MAPK9,SGSM3,TBC1D9,TBC1D7,CYLD,C1QBP,UBE2N,PIK3R1,MAPK1,PSMD10,PAK3,PSMB7,STOML2,BIRC2,NCKAP1,MEF2C,PSMD8,MAP2K1,BRAF…
Down	2763	GO-BP	GO_REGULATION_OF_NEURONAL_SYNAPTIC_PLASTICITY	19	2446	49	17473	1.55e-05	0.21	2.76993	NF1,KIT,KRAS,DRD1,GRIK2,SNCA,RASGRF1,EGR2,EPHB2,NEURL,NPTN,NETO1,GRM5,JPH3,SLC8A2,RAB11A,CAMK2B,SYNGR1,SHISA9
Down	2763	GO-BP	GO_T_CELL_RECEPTOR_SIGNALING_PATHWAY	40	2446	146	17473	1.55e-05	0.21	1.95712	CACNB4,PAK1,PSMA5,PSMC6,UBE2N,UBB,PIK3R1,PSMD1,MAPK1,PSMD10,PSMB6,PAK3,PSMB7,BTRC,RFTN1,PSMB3,UBC,CACNB3,PSMF1,THY1,PSMA1,CUL1,PSMC1,TNFRSF21,PSMD11,PSMA3,STOML2,SKP1,PSMD12,PDE4D,PSMD7,FBXW11,PSMC3,UBE2D1,UBE2D2,PSME3,PSMD8,PIK3CD,PSMD14,PSMB5
Up	1361	GO-CC	GO_LYTIC_VACUOLE	63	1214	526	17473	1.55e-05	0.21	1.72387	CD74,MYO6,KCNQ1,TRIP10,PDGFRB,TPCN1,HLA-DQA1,HCK,HLA-DPB1,HLA-DPA1,HLA-DRA,SLC11A1,SCARB1,RAB27A,NPC1,HYAL2,LITAF,CP,PRELP,SLC44A2,LRP2,NPC2,PLBD1,CTBS,VCAN,SDC4,SGSH,NAGLU,GUSB,SNAP23,CAPN2,COL6A1,ENPEP,ANXA2,LAMP2,TPP1,GAA,ENPP1,ATP11C,NCF2,HLA-DMA,HLA-DMB,SRGN,ECE1,GFAP,ATP6V0A2,RPTOR,MAN2B1,ARSA,RNASET2,PON2,CXCR2,ZFYVE26,PLEKHF1,MLC1,IFITM3,ZC3HAV1,ABCD4,MARCH3,TMEM63A,MFSD8,AHNAK,WDR11
Down	2763	GO-CC	GO_VESICLE_COAT	18	2446	45	17473	1.56e-05	0.21	2.8574	ARCN1,SEC23A,AP2M1,AP1S1,AP2A2,CLTC,CLTA,AP2S1,COPA,NCALD,EPS15,VMA21,SEC23B,CLTB,COPZ1,SGIP1,NECAP1,TMED3
Down	2763	GO-BP	GO_CELLULAR_AMIDE_METABOLIC_PROCESS	142	2446	727	17473	1.62e-05	0.22	1.39529	DLD,MRPS36,ACACA,SOD1,HTRA2,SLC25A14,PANK2,GSS,EIF2B5,SAMD8,APOA1BP,EIF2B2,DHPS,AASDHPPT,ASNS,C9orf41,ARG2,SARS,SLC25A32,GGH,AGK,CDC123,MRPL9,SLC25A26,RPL10,ABCF1,MRPL17,EEF1A2,EIF4E2,FTSJ1,MRPL45,GSPT1,EIF4E,DEGS1,MRPL32,MRPS22,MRPL1,CHCHD1,EIF3I,SLC25A3,FARS2,CERS5,MRPS7,DENR,PPA1,RPL13,RARS,SLC25A4,MRPS10,GGCT,RPL24,MRPS27,EIF2A,SLC25A15,MRPS11,RPL7L1,EIF1,MRPS30,PPA2,MRPL50,FARSB,MRPL3,PET112…
Down	2763	GO-CC	GO_ARP2_3_PROTEIN_COMPLEX	8	2446	11	17473	1.62e-05	0.22	5.19527	ACTR3,ACTR3B,ARPC5,ARPC2,ARPC1A,ACTR2,ARPC5L,ARPC3
Down	2763	GO-BP	GO_REGULATION_OF_CELLULAR_AMINO_ACID_METABOLIC_PROCESS	23	2446	66	17473	1.63e-05	0.22	2.4894	PSMA5,PSMC6,PSMD1,PSMD10,PSMB6,PSMB7,PSMB3,PSMF1,PSMA1,PSMC1,PSMD11,PSMA3,PSMD12,PSMD7,PSMC3,PSME3,PSMD8,PSMD14,PSMB5,PARK7,OAZ1,OAZ2,APC
Down	2763	GO-BP	GO_NUCLEOTIDE_EXCISION_REPAIR_DNA_DAMAGE_RECOGNITION	12	2446	23	17473	1.66e-05	0.22	3.72704	UBB,UBC,COPS8,COPS5,RAD23B,RBX1,COPS3,CUL4B,COPS2,COPS4,COPS7A,COPS6
Down	2763	GO-MF	GO_GTPASE_BINDING	68	2446	295	17473	1.68e-05	0.23	1.64664	RIMS1,TBC1D20,MYO5A,ROCK2,SRGAP2,ABI2,WASF1,TNFAIP1,BRK1,ARFIP2,ITPKA,SGSM3,TBC1D9,TBC1D7,PAK3,STOML2,NCKAP1,HSP90AA1,SOD1,BRAF,GNB1,ENO1,IARS,RAB11FIP2,PTPRN,EXOC4,KIF3B,RILP,AP1G1,BNIP3,RNF41,ATP6AP1,OPTN,DGKI,RASA1,SYTL5,RPH3A,RANBP2,STXBP5L,USP33,NSF,RAB11FIP4,RANGAP1,NUP50,RANBP9,EXOC8,TNPO2,BICD1,IPO5,PEX5,XPO7,GGA2,CHML,CHM,NUTF2,STXBP6,PEX5L,MAPKAP1,BICD2,ZFYVE20,TMEM127,EXOC5,STXBP5,GDI2…
Up	1361	GO-BP	GO_RESPONSE_TO_LOW_DENSITY_LIPOPROTEIN_PARTICLE	7	1214	14	17473	1.71e-05	0.23	7.19646	ITGB1,F3,ITGB2,CD81,NPC1,ABCA1,CD9
Down	2763	GO-CC	GO_CATION_CHANNEL_COMPLEX	44	2446	167	17473	1.75e-05	0.24	1.88212	FKBP1B,SNAP25,STX1A,CACNB4,SCN2B,CACNB2,KCNH2,SCN3B,CACNA2D1,KCNB1,CACNA1G,KCND2,SCN2A,KCNA2,SCN8A,CACNB3,PDE4D,CNTNAP2,KCNAB1,C22orf32,CACNA2D3,CACNG3,DLG2,KCNJ11,KCNIP4,KCNJ4,KCNIP1,KCNIP2,KCNK1,KCNC1,KCNB2,KCNG3,KCNT1,KCNJ3,KCNG1,KCNQ2,KCNA6,KCNS3,KCNJ6,KCNC2,KCNQ5,KCNV1,KCNF1,DPP6
Up	1361	GO-BP	GO_CELLULAR_RESPONSE_TO_CYTOKINE_STIMULUS	70	1214	606	17473	1.79e-05	0.24	1.66255	CD74,NTRK2,SLC26A6,AIF1,HCLS1,F3,TRADD,PML,TNFRSF10B,RIPK1,HLA-DQA1,HCK,HLA-DPB1,HLA-DPA1,CD86,TMEM173,RELA,HLA-DRA,IRAK3,NFKBIA,GAB1,CARD14,IL4R,IFNW1,IL18R1,EBI3,ADAM17,BBS4,HYAL2,EDN1,LEPR,GPD1,CD44,ADIPOR2,HLA-C,HLA-A,AXL,TNFRSF25,TNFRSF1A,RELT,TNFRSF11B,ERBB2IP,ADAMTS7,CCR1,NCAM1,CD58,TJP2,ENTPD2,CXCR2,LIFR,TYK2,IRF2,MT2A,MT1X,TRIM22,IFITM3,IL10RB,IFNGR1,TNFSF13,PODNL1,PLP2,TRIM26,IFITM1,POD…
Up	1361	GO-BP	GO_POSITIVE_REGULATION_OF_CELL_COMMUNICATION	148	1214	1532	17473	1.81e-05	0.25	1.39044	CD74,MAPKAPK2,MYD88,NTRK2,DRD2,CAPN10,GSN,FLNA,EMP2,ACTN4,HCLS1,BCL2,ABL1,ITGB1,SORBS3,PDGFRB,CIDEB,F3,TRADD,ASPH,PML,TNFRSF10B,RIPK1,TLR4,CD4,PTPRC,IKBKE,MYO1C,C5,MAPKAPK3,FGR,HAVCR2,MALT1,RELA,TLR2,C5AR1,MDFIC,MAP3K6,GAB1,ERN1,AXIN1,MAP3K11,MAP2K7,INSR,CD81,FGF2,TGFB3,GNAI2,TGFBR1,CARD14,TGFB2,INHBB,ACVRL1,IL18,IL18R1,GPR183,ADAM17,TGFB1,SOX2,JUP,TRIP6,ASCL1,HIPK2,HYAL2,EDN1,ATR,LITAF,TIMP3,TP5…
Down	2763	GO-BP	GO_REGULATION_OF_PROTEIN_LOCALIZATION	178	2446	950	17473	1.85e-05	0.25	1.33847	CCT2,TOR1A,HSPH1,FKBP1A,FKBP1B,MAPK14,SNAP25,STX1A,NF1,PRKCZ,SLC9A1,ACTN2,NEDD4L,RUFY3,CDC42,CDK5,DLG1,PRKCI,TRIM27,RACGAP1,PLS1,KCNB1,YWHAH,BID,BAD,SMAD3,RASGRP1,NDEL1,CYLD,PIK3R1,PSMD10,PSMB7,TNFRSF21,HSP90AB1,FBXW11,HSP90AA1,PSMD8,PTPN11,PINK1,TXN,PARK7,EFNA5,ITGB1BP1,ACVR1C,VIP,GPR26,CNR1,OXCT1,AACS,PFKM,CRH,NRXN1,PARK2,HTRA2,LRP1,CX3CL1,HMGCR,IGF1,ARNTL,RBP4,ERBB4,SLC25A4,SLC25A5,SLC25A6,UGC…
Up	1361	GO-BP	GO_INTERFERON_GAMMA_MEDIATED_SIGNALING_PATHWAY	16	1214	70	17473	1.85e-05	0.25	3.28981	PML,HLA-DQA1,HCK,HLA-DPB1,HLA-DPA1,HLA-DRA,CD44,HLA-C,HLA-A,NCAM1,IRF2,MT2A,TRIM22,IFNGR1,TRIM26,GBP2
Down	2763	GO-MF	GO_TRANSLATION_FACTOR_ACTIVITY_RNA_BINDING	28	2446	89	17473	1.89e-05	0.26	2.24739	EIF2B5,EIF2B2,ABCF1,EEF1A2,EIF4E2,GSPT1,EIF4E,EIF3I,DENR,EIF2A,EIF1,PET112,GSPT2,EIF2S2,EIF5,ABTB1,EIF3J,EIF1B,EIF4G3,EIF4E3,MCTS1,COPS5,EEF1E1,EIF2B3,GFM2,GFM1,EIF4G2,EIF3M
Down	2763	GO-BP	GO_MITOCHONDRIAL_TRANSMEMBRANE_TRANSPORT	21	2446	58	17473	1.94e-05	0.26	2.58644	ACACA,STOML2,HSP90AA1,PRKAG2,ATP5G3,PRKAA2,ATP5B,TIMM50,ATP5L,ATP5H,ATP5F1,ATP5C1,ATP5A1,ATP5J,TOMM20,TOMM22,C22orf32,SAMM50,HSPA4,TOMM40L,TIMM17A
Down	2763	GO-BP	GO_PHOSPHOLIPID_DEPHOSPHORYLATION	15	2446	34	17473	1.98e-05	0.27	3.15154	MTMR7,INPP5E,SYNJ1,MTMR2,INPP5A,INPP5F,MTMR6,LPPR4,MTMR8,SACM1L,TMEM55A,MTMR1,LPPR5,TMEM55B,PTPRQ
Up	1361	GO-BP	GO_INTRACELLULAR_SIGNAL_TRANSDUCTION	151	1214	1572	17473	1.98e-05	0.27	1.38253	MAPKAPK2,NTRK2,SLC26A6,DRD2,FARP2,GSN,ROCK1,MYO9B,MYO6,WASF2,RHOU,AIF1,HCLS1,ARF1,BCL2,ABL1,PHACTR4,RHOQ,LCP1,RHOG,PDGFRB,PREX1,RAB13,ATP1A2,CIDEB,TRADD,ASPH,PML,TNFRSF10B,RIPK1,RPS27L,TLR4,IKBKE,DOCK1,MAPKAPK3,CD86,MALT1,TEC,RELA,TLR2,BTK,NFKBIA,MDFIC,MAP3K6,GAB1,ERN1,AXIN1,MAP3K11,MAP2K7,FGF2,GNAI2,TGFBR1,CARD14,ADCYAP1R1,CCDC88A,NUPR1,IL18,RAB27A,TGFB1,NPR3,GNA12,TRIP6,HIPK2,EDN1,TP53,NPM1,CTG…
Down	2763	GO-BP	GO_ORGANOPHOSPHATE_BIOSYNTHETIC_PROCESS	95	2446	450	17473	1.99e-05	0.27	1.50807	ACACA,TBPL1,FGF7,PIP5K1A,ALDOA,ADCY2,ADCY1,PIK3R1,STOML2,PIK3CD,PTPN11,PRKAG2,FITM2,TPI1,AKD1,AK5,PANK2,ATP5G3,SAMD8,GGPS1,FDPS,IDI1,LPIN2,NUS1,CDS1,MTMR7,INPP5E,SYNJ1,MTMR2,LPCAT4,DPM1,INPP4A,SERINC1,ADSS,NMNAT2,HPRT1,PRPS1,ADK,MBOAT7,ATP5B,NME5,FGF9,PGAP1,ATP5L,ATP5H,ATP5F1,ATP5C1,ATP6V0A1,ATP5A1,ATP5J,NME1,RFK,PIGH,PPCS,DCK,DCTD,PIGX,PAICS,PRPS2,PANK4,GUCY1A3,GUCY1B3,PIGS,GUK1,PANK1,PIGC,NME7,…
Down	2763	GO-BP	GO_CYTOSOLIC_TRANSPORT	53	2446	215	17473	2.02e-05	0.27	1.76096	TOR1A,SNAP25,RIMS1,STX1A,PACSIN1,CDK5,TRIM27,CORO1A,ACTR2,SNCA,SYNJ1,PCLO,CPLX3,AP3M2,RILP,AP1S1,CLTC,AP1G1,RAB14,SORT1,VTI1B,LPHN1,NLGN1,SYT5,SYT4,SYT9,SYT3,SYTL5,RPH3A,TRIM9,SYT13,SYT12,RAB5A,LMTK2,AKTIP,SNX2,EPS15,SRSF10,STX6,VPS26B,RAB6B,STX16,ARL1,VPS35,VPS29,ARFRP1,GOSR2,DOPEY2,YKT6,VPS53,CCDC132,TGOLN2,ZFYVE20
Down	2763	GO-BP	GO_POSITIVE_REGULATION_OF_DENDRITIC_SPINE_MORPHOGENESIS	9	2446	14	17473	2.09e-05	0.28	4.59225	PAFAH1B1,BAIAP2,ITPKA,PAK3,RELN,BHLHB9,CUX2,CAMK2B,CAPRIN1
Down	2763	GO-BP	GO_NEGATIVE_REGULATION_OF_PROTEIN_MODIFICATION_PROCESS	123	2446	616	17473	2.11e-05	0.29	1.42638	HSPH1,FKBP1A,FKBP1B,NF1,PAFAH1B1,FRY,PRKCZ,ROCK2,CUL3,CDK5,DLG1,TRIM27,PRKAR1A,DRD1,SNCA,SMAD3,PSMA5,PSMC6,UBB,PSMD1,PSMD10,PSMB6,PSMB7,ITCH,PSMB3,UBC,PSMF1,THY1,PSMA1,PSMC1,PSMD11,PSMA3,PSMD12,PDE4D,PSMD7,PSMC3,UBE2D1,PSME3,PSMD8,PSMD14,PSMB5,DUSP6,PRKAR2B,PINK1,PARK7,PRKAG2,ITGB1BP1,PARK2,UCHL1,SIRT3,HMGCR,JUN,SLIT2,OGT,TAF7,CDC27,ANAPC7,CCNB1,CDC16,CDC23,SOCS7,UBE2B,SOX4,PRKDC,STRAP,ZNF675,DNA…
Up	1361	GO-BP	GO_CELL_MATRIX_ADHESION	22	1214	119	17473	2.11e-05	0.29	2.66088	CTTN,EMP2,ZYX,BCL2,ITGB1,ITGB2,LAMA5,FERMT2,TRIP6,CTGF,ITGB4,LYVE1,CD44,THBS3,ITGA7,ITGA8,MUC4,NID1,BCAM,ITGB8,ITGAL,PXN
Up	1361	GO-BP	GO_NEGATIVE_REGULATION_OF_CELL_DIFFERENTIATION	70	1214	609	17473	2.11e-05	0.29	1.65436	CD74,VIM,ACTN4,BCL2,ITGB1,ANP32B,TLR4,C1QC,NFKBIA,AXIN1,TGFBR1,TGFB2,ACVRL1,IL4R,LILRB1,LILRB3,IL18,TGFB1,SOX2,ASCL1,FSTL3,PPARA,ABCA1,ITPKB,SMO,SEMA6A,SEMA4B,FOXO1,CERS2,PTBP1,DLL1,GPR56,BMP7,NOTCH1,NOTCH4,GLI3,TWSG1,NPHP3,HIST1H4E,ENPP1,ZBTB16,TNR,GFAP,S100B,NKX2-2,ADAMTS7,YAP1,PTPN2,MYC,FZD7,SPP1,NTN1,PRDM16,TJP2,REST,ZHX2,PMP22,DYNLT1,FOXO4,LIMD1,GPR173,CTDSP1,EFEMP1,CBFA2T2,CMTM5,MBNL3,KANK1…
Down	2763	GO-CC	GO_GOLGI_APPARATUS	256	2446	1445	17473	2.12e-05	0.29	1.26556	SNAP25,SLC1A6,TBC1D20,PAK1,FGF7,MYO5A,MYO1B,CASQ1,PACSIN1,PDCD10,ARPC2,CUL3,CDC42,ARFIP2,DLG1,PRKCI,RAB1A,SNCA,IFT57,RASGRP1,MAPK1,PSMB6,PSMB3,MAP2K1,TOM1L1,PTHLH,ARCN1,PARK2,PPT1,CRHBP,CNTNAP2,EPHA4,ATP8A2,DHCR24,IMPAD1,SNX17,INPP5E,SERINC3,GAD2,ADC,NMNAT2,ST8SIA3,B4GALNT1,ST6GALNAC5,UGCG,PTPRN,NFKBIE,CHST2,LARGE,HS3ST1,HS6ST2,B3GALT6,XYLT1,GLCE,B3GAT1,B3GNT1,B4GALT6,B4GALT3,CHSY3,TAF7,TMED2,XPR…
Down	2763	GO-CC	GO_NUCLEAR_ENVELOPE	89	2446	416	17473	2.13e-05	0.29	1.5283	TOR1A,TBC1D20,AGFG1,PAFAH1B1,PAK1,PRKCZ,RAN,TRIM27,EDNRA,SNCA,SMAD3,NDEL1,PTPLAD1,GNAZ,GAPDH,AKD1,NRXN1,PLCB1,BCHE,ABCF1,CERS5,MRPS23,APEH,TYRO3,APC,KPNA1,BNIP3L,BNIP3,SORT1,ITPR1,SEH1L,RB1CC1,NUP93,BNIP1,EI24,P2RX5,SENP2,RTN4,STS,GSTO1,DPY19L2P2,NDUFB4,KCNJ11,RANBP2,RNF6,TMEM38A,MTMR6,TMEM48,RAE1,BRIP1,CCND2,RANGAP1,AZI1,TUBB,NUPL2,NUP50,FAM188A,MTMR8,RANBP6,SNUPN,PUM2,TNPO2,IPO5,XPO7,KPNA4,NUTF…
Up	1361	GO-BP	GO_CELL_DEVELOPMENT	139	1214	1426	17473	2.15e-05	0.29	1.40296	NTRK2,SLC26A6,DRD2,PVRL2,CTTN,FARP2,GSN,MICALL2,PARVA,MYH9,VIM,ROCK1,EPB41L5,WASF2,NEBL,LDB3,BCL2,MYOZ1,FLNB,ABL1,PHACTR4,VASP,ITGB1,OPHN1,PDGFRB,RAB13,TLR4,PTPRC,BTK,AXIN1,TGFBR1,TGFB2,INHBB,DNM2,TGFB1,POU2F2,ERCC1,LAMA5,FERMT2,MLLT4,BBS4,ASCL1,CNP,LGI4,TYMS,EDN1,APOD,PRELP,G6PD,MTR,SMO,SEMA6A,SEMA4B,WDPCP,CHST3,SDC4,NAGLU,DLL1,CD9,TJP1,BMP7,FOXD1,ITGA8,RAPGEF3,NOTCH1,TGFBR3,NOTCH4,TCTN1,ANXA2,L…
Down	2763	GO-BP	GO_POSITIVE_REGULATION_OF_CELL_PROJECTION_ORGANIZATION	69	2446	303	17473	2.23e-05	0.3	1.62674	FKBP1B,RIMS1,PAFAH1B1,KIT,NEDD4L,BAIAP2,RUFY3,BRK1,PACSIN1,ARPC2,CDC42,PRKCI,ITPKA,NDEL1,PAK3,NCKAP1,HSP90AA1,MAP2K1,BRAF,EFNA5,CNR1,RAB8B,PARK2,EPHA4,SERPINF1,ATP8A2,INPP5E,VLDLR,NRP1,SLIT2,RELN,SKIL,NEURL,TMEM30A,NEFL,APC,ROBO2,NDRG4,NPTN,SMURF1,VAMP7,EPHA3,NEGR1,BHLHB9,PTPN5,CUX2,PTPRD,NLGN1,NME1,SYT4,SYT3,GPM6A,CPNE6,AKAP5,BDNF,RAB11A,APBB1,CAMK1,CAMK2B,UBE2V2,LPPR5,STMN2,SNX3,FMR1,CDC42EP3,R…
Up	1361	GO-BP	GO_REGULATION_OF_IMMUNE_SYSTEM_PROCESS	137	1214	1403	17473	2.27e-05	0.31	1.40544	CD74,MAPKAPK2,MYD88,DRD2,PVRL2,GSN,WAS,KCNQ1,WASF2,SCIN,AIF1,HCLS1,ARF1,BCL2,ABL1,ITGB1,PML,RIPK1,TLR4,HLA-DQA1,HCK,ITGB2,MYO10,CFI,CD4,CFP,HLA-DPB1,FCGR3A,PTPRC,C1RL,CLEC7A,CFB,C3AR1,IKBKE,MYO1C,C1QC,DOCK1,C5,C1S,MAPKAPK3,HLA-DPA1,FGR,VSIG4,UBE2D3,HAVCR2,MB21D1,CD86,MARCO,MALT1,TMEM173,TEC,C1QB,RELA,TLR2,CLEC4E,HLA-DRA,BTK,C5AR1,IRAK3,NFKBIA,MAP2K7,CD81,TGFB3,SLC11A1,TGFB2,VNN1,ANO6,IL4R,LILRB1,…
Up	1361	GO-BP	GO_EPITHELIUM_DEVELOPMENT	99	1214	945	17473	2.3e-05	0.31	1.50783	FLNA,VIM,ROCK1,EPB41L5,WAS,BCL2,FLNB,CNN3,PHACTR4,VASP,LCP1,RAB13,PML,RELA,GAB1,AXIN1,INSR,FGF2,TGFB2,ACVRL1,RAB27A,ADAM17,TGFB1,LAMA5,MLLT4,BBS4,ACAT1,ASCL1,PPARA,CHD7,TYMS,EDN1,TBX2,CTGF,CPS1,PLOD1,SMO,PRKX,WDPCP,BDH2,CPT1A,SDC4,DLL1,CD109,DNAAF1,TULP3,DVL2,TJP1,TGM2,ITGA5,COL7A1,BMP7,FOXD1,WDR19,RAPGEF3,STK3,NOTCH1,NOTCH4,TCTN1,LATS2,FZD2,CLIC4,GLI3,VEZF1,DVL3,AHI1,HEYL,PLXNB2,NPHP3,TPP1,SMAD5…
Up	1361	KEGG	KEGG_FOCAL_ADHESION	31	1214	201	17473	2.31e-05	0.31	2.2198	FLNA,PARVB,PARVA,ROCK1,ACTN4,ZYX,BCL2,FLNB,VASP,ITGB1,PDGFRB,TLN1,DOCK1,LAMA5,ITGB4,THBS3,CAPN2,COL6A1,ITGA7,ITGA5,ITGA8,VEGFB,TNR,THBS4,LAMA1,SPP1,ITGB8,PXN,VWF,PAK4,FLNC
Down	2763	GO-CC	GO_VACUOLE	214	2446	1180	17473	2.4e-05	0.33	1.29552	HSPD1,GOT1,DLD,KIT,RAP2A,PRKCZ,MYO5A,MYO1B,RAN,TNFAIP1,PACSIN1,ARPC2,CDC42,PRKCI,TRIM27,CORO1A,ADRB1,RAB1A,SNCA,RASGRP1,UBB,MAPK1,PAK3,RFTN1,UBC,LGMN,HSP90AA1,PIK3CD,MAP2K1,SOD1,CRKL,TOM1L1,RNF19B,GNB1,PSAP,GNAI1,PPT1,CRHBP,CNTNAP2,EPHA4,LRP1,ATP8A2,SNX17,MTMR2,OSBPL1A,GGH,NMNAT2,NRP1,EEF1A2,RAB11FIP2,SNX19,PTPRN,ATP6V1D,ATP6V0D1,SNX10,CLCN4,CLCN3,PCYOX1,ATP9A,RAB35,RILP,AP2M1,DYNC1I1,AP1S1,AP2A2…
Up	1361	GO-BP	GO_POSITIVE_REGULATION_OF_INTRACELLULAR_SIGNAL_TRANSDUCTION	93	1214	876	17473	2.46e-05	0.33	1.52802	CD74,MAPKAPK2,MYD88,NTRK2,DRD2,FLNA,ACTN4,HCLS1,BCL2,ABL1,ITGB1,SORBS3,PDGFRB,F3,TRADD,ASPH,TNFRSF10B,RIPK1,TLR4,CD4,IKBKE,C5,MAPKAPK3,FGR,HAVCR2,MALT1,RELA,TLR2,C5AR1,MDFIC,MAP3K6,GAB1,ERN1,AXIN1,MAP3K11,MAP2K7,INSR,CD81,FGF2,TGFB3,GNAI2,TGFBR1,CARD14,TGFB2,IL18,IL18R1,GPR183,TGFB1,SOX2,TRIP6,HIPK2,EDN1,ATR,LITAF,TP53,CTGF,SPHK1,SLC44A2,ITPKB,SFPQ,CD44,DVL2,GPR56,STK3,NOTCH1,WLS,VEGFB,DVL3,ZNF38…
Down	2763	GO-BP	GO_REGULATION_OF_NEUROTRANSMITTER_LEVELS	48	2446	190	17473	2.48e-05	0.34	1.80467	TOR1A,SNAP25,RIMS1,PPFIA2,SLC17A7,STX1A,NF1,STXBP1,CDK5,PFN2,DRD1,SNCA,MEF2C,BRAF,PARK7,NRXN1,PARK2,PPT1,NRXN3,SLC32A1,SYNJ1,GAD2,GAD1,PCLO,CPLX3,PTPRN2,PDE1B,GABRA2,DAGLB,RIMS3,DGKI,ATP2A2,LPHN1,CASK,NLGN1,SYT5,SYT4,SYT9,SYT3,SYTL5,RPH3A,TRIM9,SYT13,SYT12,RAB5A,LIN7C,SYN2,FMR1
Down	2763	GO-MF	GO_VOLTAGE_GATED_ION_CHANNEL_ACTIVITY	48	2446	190	17473	2.48e-05	0.34	1.80467	CACNB4,SCN2B,CACNB2,KCNH2,SCN3B,CACNA2D1,KCNB1,CACNA1G,KCND2,SCN2A,KCNA2,SCN8A,CACNB3,GRM7,CLCN4,ANO1,CLCN3,VDAC1,VDAC3,HCN1,KCNK3,KCNAB1,CACNA2D3,NCS1,CACNG3,KCNJ11,KCNIP4,KCNJ4,KCNIP1,KCNIP2,KCNK1,KCNC1,KCNB2,KCNG3,KCNT1,KCNJ9,KCNJ3,KCNG1,KCNQ2,KCNA6,KCNH5,KCNS3,KCNJ6,KCNC2,KCNQ5,KCNV1,KCNF1,KCNK13
Down	2763	KEGG	KEGG_OOCYTE_MEIOSIS	33	2446	114	17473	2.49e-05	0.34	2.06786	YWHAH,ADCY2,ADCY1,MAPK1,BTRC,CUL1,SKP1,PRKACB,FBXW11,MAP2K1,IGF1,PTTG1,CDC27,ANAPC7,CCNB1,CDC16,CDC23,PPP3CB,ITPR1,PPP2R5C,PPP3CA,PPP3R1,PPP1CB,PPP2CA,PPP2R1A,RBX1,YWHAZ,YWHAG,CAMK2B,YWHAQ,YWHAB,PPP2R5D,PPP2R5E
Up	1361	GO-CC	GO_INTRACELLULAR_VESICLE	125	1214	1259	17473	2.5e-05	0.34	1.429	CD74,SLC26A6,ABCC4,DRD2,EMP2,ACTN4,MYO6,KCNQ1,ARF1,PACSIN2,RHOQ,ITGB1,CORO7,PDGFRB,RAB13,HIP1,HLA-DQA1,HCK,ITGB2,HLA-DPB1,MYO1C,HLA-DPA1,MARCO,TMEM173,TLR2,HLA-DRA,BTK,C5AR1,AXIN1,TGFB3,SLC11A1,TGFB2,CCDC88A,ITIH4,CD163,SERPINA1,SCARB1,DNM2,RAB27A,TGFB1,FSTL3,CNP,HYAL2,EDN1,SERPINE1,TIMP3,SREBF1,SPHK1,INPP5B,LRP2,ABCA1,SMO,GARS,SH3BP4,SLC1A5,OVGP1,SNAP23,DLL1,CD9,DVL2,ITGA5,COL7A1,ENPEP,NOTCH1,WL…
Down	2763	Ractome	REACTOME_APC_C_CDH1_MEDIATED_DEGRADATION_OF_CDC20_AND_OTHER_APC_C_CDH1_TARGETED_PROTEINS_IN_LATE_MITOSIS_EARLY_G1	24	2446	72	17473	2.52e-05	0.34	2.38117	PSMA5,PSMC6,PSMD1,PSMD10,PSMB6,PSMB7,PSMB3,PSMF1,PSMA1,PSMC1,PSMD11,PSMA3,PSMD12,PSMD7,PSMC3,UBE2D1,PSMD8,PSMD14,PSMB5,PTTG1,CDC27,ANAPC7,CDC16,CDC23
Up	1361	GO-BP	GO_CELLULAR_RESPONSE_TO_INORGANIC_SUBSTANCE	26	1214	156	17473	2.66e-05	0.36	2.39882	GSN,ASPH,CD86,DNM2,FSTL3,EDN1,HSD17B1,ITPKB,MTR,FOXO1,CLIC4,NEUROD2,ANXA5,RYR3,HNRNPD,MT1G,IQGAP1,MT2A,CPNE7,CPNE3,ALOX5AP,MT1F,MT1H,MT1E,MT1X,MT1M
Down	2763	GO-BP	GO_TELENCEPHALON_DEVELOPMENT	55	2446	228	17473	2.75e-05	0.37	1.72321	NF1,PAFAH1B1,SRGAP2,RAN,CDK5,DRD1,SLC8A1,BAD,NDEL1,NRG3,ID2,SLITRK5,CNTNAP2,LRP1,SLC32A1,VLDLR,PLCB1,NRP1,SLIT2,ERBB4,SRD5A1,HPRT1,EPHB3,AGTPBP1,RELN,EPHB2,MBOAT7,CDK5R2,CDK5R1,SOCS7,MKKS,DCX,RPGRIP1L,NCOA1,NEFL,ROBO2,RARB,NRGN,CRTAC1,RTN4,SLC8A3,KIRREL3,PTPRS,NME1,UCHL5,HTR5A,EPHA5,DIXDC1,FBXO45,AKAP5,LHX6,BTBD3,DLX1,DPCD,TACC2
Up	1361	GO-BP	GO_REGULATION_OF_ANATOMICAL_STRUCTURE_MORPHOGENESIS	105	1214	1021	17473	2.81e-05	0.38	1.48017	NTRK2,CTTN,GSN,FLNA,PARVB,PARVA,MYH9,EMP2,ROCK1,ACTN4,EPB41L5,RHOU,FMNL2,FGD4,BCL2,ABL1,RHOQ,TRIOBP,PREX1,F3,PML,TBC1D8,HCK,ITGB2,MYO10,C3AR1,C5,FGR,C5AR1,FGF2,TGFB3,TGFBR1,TGFB2,ACVRL1,DNM2,IL4R,TGFB1,GNA12,FERMT2,BBS4,HIPK2,EDN1,SERPINE1,TBX2,SPHK1,SMO,SEMA6A,SEMA4B,WDPCP,PDPN,NPR1,DLL1,ITGA7,DVL2,ITGA5,BMP7,RAPGEF3,NOTCH1,VEGFB,FZD2,ECSCR,DVL3,AHI1,CCDC151,PLXNB2,NPHP3,PLXNB1,RDX,TNFRSF11B,SGK…
Down	2763	GO-CC	GO_PRESYNAPTIC_MEMBRANE	20	2446	55	17473	2.83e-05	0.38	2.59764	SNAP25,GRM2,RIMS1,GRIK2,KCNA2,GRM3,GRM7,NRXN1,GAD2,GRIN2A,PCDH8,NPTN,LPHN1,CASK,PDE2A,FBXO45,KCNC2,UNC13C,APBB1,KCTD16
Down	2763	GO-MF	GO_GDP_BINDING	19	2446	51	17473	3.01e-05	0.41	2.6613	RAN,KRAS,GNAI1,RAB8B,PRPS1,RAB35,RAB14,RAB5A,RALB,ARL3,DYNC1LI1,ARL8B,RAB2A,RAB22A,RAB40C,RAB18,RAB27B,TRIM23,SMCR7L
Down	2763	GO-MF	GO_TRANSLATION_INITIATION_FACTOR_ACTIVITY	19	2446	51	17473	3.01e-05	0.41	2.6613	EIF2B5,EIF2B2,EIF4E2,EIF4E,EIF3I,DENR,EIF2A,EIF1,EIF2S2,EIF5,EIF3J,EIF1B,EIF4G3,EIF4E3,MCTS1,COPS5,EIF2B3,EIF4G2,EIF3M
Down	2763	Ractome	REACTOME_AUTODEGRADATION_OF_THE_E3_UBIQUITIN_LIGASE_COP1	19	2446	51	17473	3.01e-05	0.41	2.6613	PSMA5,PSMC6,PSMD1,PSMD10,PSMB6,PSMB7,PSMB3,PSMF1,PSMA1,PSMC1,PSMD11,PSMA3,PSMD12,PSMD7,PSMC3,PSMD8,PSMD14,PSMB5,RFWD2
Down	2763	GO-BP	GO_NEUROTRANSMITTER_TRANSPORT	41	2446	155	17473	3.02e-05	0.41	1.88957	SNAP25,RIMS1,PPFIA2,SLC17A7,STX1A,NF1,STXBP1,SLC6A1,CDK5,SNCA,PARK7,NRXN1,PARK2,PPT1,NRXN3,SLC32A1,SYNJ1,GAD2,GAD1,PCLO,CPLX3,PTPRN2,SLC6A15,GABRA2,RIMS3,DGKI,LPHN1,CASK,NLGN1,SYT5,SYT4,SYT9,SYT3,SYTL5,RPH3A,TRIM9,SYT13,SYT12,LIN7C,SYN2,SV2B
Down	2763	GO-BP	GO_REGULATION_OF_MITOCHONDRION_ORGANIZATION	53	2446	218	17473	3.04e-05	0.41	1.73672	YWHAH,BID,BAD,C1QBP,PSMD10,PSMB7,STOML2,PSMD8,PINK1,PARK7,GPR26,PARK2,HTRA2,IGF1,SLC25A5,RMND1,UGCG,VDAC1,PRELID1,DYNLL2,ATG5,BECN1,BNIP3L,DNM1L,BNIP3,MOAP1,APOPT1,MLLT11,ATG13,C12orf5,ATG7,PTPN5,PPP3R1,DDHD2,BAP1,SIAH3,YWHAZ,YWHAG,PID1,BAG4,EPT1,UQCC,YWHAQ,YWHAB,MAPK8,LRPPRC,WDR46,SMCR7L,UBL5,SAE1,FAM20B,STARD7,OSCP1
Up	1361	GO-BP	GO_RESPONSE_TO_LIPOPROTEIN_PARTICLE	8	1214	20	17473	3.14e-05	0.43	5.75717	ITGB1,F3,ITGB2,CD81,ADAM17,NPC1,ABCA1,CD9
Down	2763	GO-BP	GO_ADULT_BEHAVIOR	37	2446	135	17473	3.15e-05	0.43	1.95785	CACNB4,PAFAH1B1,GLRB,FGF12,CDK5,DRD1,SNCA,HTR2A,PARK7,GRM7,ID2,ARCN1,ADAM22,NLGN4X,NRXN1,PARK2,NTAN1,PPT1,CRHBP,HTRA2,BTBD9,SLITRK5,SHANK2,CNTNAP2,UCHL1,OXR1,USP46,UNC79,GABRG2,EPHA4,HOMER1,NRXN3,CHRNB1,EFNB3,CHL1,SLITRK1,GIGYF2
Down	2763	GO-BP	GO_NEGATIVE_REGULATION_OF_NEURON_APOPTOTIC_PROCESS	37	2446	135	17473	3.15e-05	0.43	1.95785	STXBP1,KRAS,PRKCI,CORO1A,GRIK2,SNCA,HSP90AB1,LGMN,MEF2C,SOD1,BRAF,PINK1,PARK7,LIG4,MSH2,PARK2,PPT1,OXR1,CHL1,LRP1,JUN,NRP1,AARS,TYRO3,GABRB3,GABRA5,GABRB2,NEFL,BHLHB9,RASA1,BDNF,MAP2K4,TOX3,DLX1,UBE2V2,NONO,AGAP2
Down	2763	GO-CC	GO_IONOTROPIC_GLUTAMATE_RECEPTOR_COMPLEX	18	2446	47	17473	3.15e-05	0.43	2.73581	DLG1,GRIK2,SHANK2,GRIN2A,NETO1,GRIA1,NLGN1,GRIN3A,CACNG3,DLG3,DLG2,ABHD6,GRIA2,GRIA4,OLFM3,SACM1L,NETO2,SHISA9
Down	2763	Ractome	REACTOME_VOLTAGE_GATED_POTASSIUM_CHANNELS	17	2446	43	17473	3.21e-05	0.44	2.82417	KCNH2,KCNB1,KCND2,KCNA2,KCNAB1,KCNC1,KCNB2,KCNG3,KCNG1,KCNQ2,KCNA6,KCNH5,KCNS3,KCNC2,KCNQ5,KCNV1,KCNF1
Down	2763	GO-BP	GO_ASSOCIATIVE_LEARNING	24	2446	73	17473	3.26e-05	0.44	2.34855	SNAP25,NF1,HRH2,KIT,KRAS,CDK5,DRD1,BRAF,GRM7,CRH,PPT1,HMGCR,GRIN2A,PDE1B,RELN,GABRA5,TAC1,NDRG4,HRH1,NRGN,NPTN,NPTX2,NETO1,RGS14
Up	1361	GO-BP	GO_CELL_DEATH	103	1214	1001	17473	3.28e-05	0.44	1.48099	CAPN10,GSN,GPR65,EMP2,ROCK1,BCL2,ABL1,CIDEB,F3,TRADD,HIP1,ANP32B,PML,DAP,TNFRSF10B,RIPK1,RPS27L,TLR4,ITGB2,IKBKE,DOCK1,UBE2D3,TMEM173,TLR2,BTK,C5AR1,NFKBIA,ERN1,AXIN1,MAP3K11,MAP2K7,TGFBR1,CARD14,TGFB2,NUPR1,TGFB1,SOX2,HIPK2,LITAF,TP53,CTGF,ACAA2,SGPL1,SEMA6A,FOXO1,CD44,EYA2,HIF3A,STK3,NOTCH1,ECSCR,CLIC4,GLI3,ZNF385A,MLL,ZBTB16,SHARPIN,TNFRSF25,ERBB3,UACA,ZMAT1,WWOX,DDIT4,SRGN,TNFRSF1A,RELT,TNFRS…
Down	2763	GO-BP	GO_REGULATION_OF_NEURON_APOPTOTIC_PROCESS	48	2446	192	17473	3.31e-05	0.45	1.78587	NF1,STXBP1,KRAS,CDC42,CDK5,PRKCI,CORO1A,KCNB1,GRIK2,SNCA,AIFM1,PAK3,HSP90AB1,LGMN,MEF2C,SOD1,BRAF,PINK1,PARK7,LIG4,MSH2,ATF2,PARK2,PPT1,OXR1,CHL1,LRP1,JUN,NRP1,AARS,CDK5R1,SRPK2,TYRO3,GABRB3,GABRA5,GABRB2,NEFL,BHLHB9,RASA1,CDC34,BDNF,MAP2K4,TOX3,DLX1,UBE2V2,NONO,AGAP2,TRIM2
Down	2763	GO-BP	GO_REGULATION_OF_ION_TRANSPORT	118	2446	592	17473	3.35e-05	0.45	1.42387	TOR1A,FKBP1A,FKBP1B,CACNB4,ARL6IP5,SLC6A1,SCN2B,SLC9A1,CACNB2,ACTN2,NEDD4L,MYO5A,KCNH2,SCN3B,CACNA2D1,FGF12,ANK2,CASQ1,DLG1,TRIM27,CORO1A,KCNB1,CACNA1G,DRD1,SLC8A1,KCND2,SCN2A,KCNA2,YWHAH,SCN8A,EDNRA,SNCA,CCK,MAPK9,RASGRF1,CACNB3,THY1,PDE4D,MEF2C,HTR2A,PINK1,CAB39,MAPK8IP2,PARK7,VIP,GRM7,CNR1,CRH,NRXN1,PARK2,CRHBP,HOMER1,IGF1,ATP8A2,PLCB4,ATP2B2,RELN,CLCN4,ANO1,CLCN3,VDAC1,ACSL4,VDAC3,PRELID1,ATP…
Up	1361	GO-CC	GO_PROTEINACEOUS_EXTRACELLULAR_MATRIX	46	1214	356	17473	3.41e-05	0.46	1.85976	ITGB1,SERPINA1,TGFB1,LAMA5,TIMP3,PRELP,CTGF,VCAN,SPOCK2,COL6A1,COL7A1,COL12A1,TGFBR3,ANXA2,MUC4,TNFRSF11B,SMOC1,TNR,ERBB2IP,ADAMTS7,NID1,VWA1,THBS4,LAMA1,LGALS3BP,DST,VWF,HAPLN2,NTN1,LEPRE1,WNT2B,COL4A5,ENTPD2,FBN1,LTBP2,PODNL1,PODN,TIMP4,COL9A3,EFEMP1,THSD4,CHADL,PAPLN,ADAMTS10,EFEMP2,COL21A1
Down	2763	GO-CC	GO_COATED_MEMBRANE	27	2446	87	17473	3.47e-05	0.47	2.21695	ARCN1,SYNJ1,ARL6,AP3M2,SEC23A,AP2M1,AP1S1,AP2A2,AP1S2,CLTC,AP1G1,CLTA,AP2S1,CHMP4A,COPA,NCALD,PANK1,KCNQ5,EPS15,VMA21,GGA2,SEC23B,CLTB,COPZ1,SGIP1,NECAP1,TMED3
Down	2763	GO-BP	GO_ORGANELLE_TRANSPORT_ALONG_MICROTUBULE	21	2446	60	17473	3.5e-05	0.47	2.50022	PAFAH1B1,PRKCZ,CDC42,RAB1A,RASGRP1,NDEL1,UBB,UCHL1,KIF3A,KIF3B,NEFL,AP3M2,KIF3C,DYNC1I1,KIFAP3,RHOT1,VAMP7,PEX14,BICD1,BICD2,LRPPRC
Down	2763	GO-BP	GO_SECRETION_BY_CELL	100	2446	486	17473	3.63e-05	0.49	1.46986	FKBP1B,SNAP25,SLC1A1,GRM2,RIMS1,SLC1A6,PPFIA2,GLS,SLC17A7,STX1A,NF1,STXBP1,PAFAH1B1,PAK1,FGF7,KIT,ACTN2,MYO5A,ALDOA,TMSB4X,CDK5,TRIM27,CORO1A,KCNB1,RAB1A,RASGRP1,PIK3CD,SOD1,SMAD2,VIP,PSAP,RAB8B,NRXN1,PPT1,CRHBP,NRXN3,IGF1,SLC32A1,SYNJ1,GAD2,GAD1,SCG2,COPS5,RAB11FIP2,SNX19,PCLO,CPLX3,PTPRN2,PTPRN,PPP3CB,EXOC4,TYRO3,VTI1B,RIMS3,VAMP7,DGKI,LPHN1,CASK,NLGN1,PCDH7,SYT5,SYT4,SYT9,SYT3,SYTL5,RPH3A,TRIM…
Down	2763	GO-BP	GO_CYTOSKELETON_DEPENDENT_INTRACELLULAR_TRANSPORT	33	2446	116	17473	3.67e-05	0.5	2.0322	PAFAH1B1,PRKCZ,MYO5A,CDC42,RAB1A,IFT57,RASGRP1,NDEL1,UBB,SOD1,UCHL1,KIF3A,IFT122,SSX2IP,BBS12,KIF3B,NEFL,AP3M2,KIF3C,DYNC1I1,KIFAP3,RHOT1,VAMP7,TUBA1A,AZI1,TUBB,ARL3,TUBA1C,TUBA1B,PEX14,BICD1,BICD2,LRPPRC
Up	1361	GO-BP	GO_RESPONSE_TO_GROWTH_FACTOR	57	1214	475	17473	3.69e-05	0.5	1.72715	MAPKAPK2,NTRK2,EPB41L5,ZYX,ITGB1,PDGFRB,PML,RIPK1,MYO1C,UBE2D3,RELA,ERN1,INSR,FGF2,TGFB3,TGFBR1,TGFB2,ACVRL1,TGFB1,SOX2,FERMT2,ASCL1,HIPK2,HYAL2,EDN1,CTGF,SPHK1,CPS1,PTBP1,CD44,BMP7,RAPGEF3,NOTCH1,TGFBR3,TWSG1,HEYL,SMAD5,PARD3,WWOX,DDIT4,BMPR1B,ADAMTS7,CLDN5,MYC,C10orf54,FGFRL1,PXN,BMP3,MT1G,PDCD5,IQGAP1,FBN1,CPNE3,ZFYVE16,LTBP2,FSTL1,TGIF1
Down	2763	GO-BP	GO_NEURON_NEURON_SYNAPTIC_TRANSMISSION	20	2446	56	17473	3.82e-05	0.52	2.55125	SLC17A7,NF1,CACNB4,GLRB,RAC3,CDK5,TMOD2,DRD1,GRIK2,SNCA,PARK7,CDH8,CRH,PARK2,CRHBP,GABRG2,GABRA1,VDAC1,GABRB2,SHC3
Down	2763	GO-CC	GO_PERINUCLEAR_REGION_OF_CYTOPLASM	126	2446	642	17473	3.85e-05	0.52	1.402	SNAP25,PAFAH1B1,PRKCZ,SLC9A1,KCNH2,MYO1B,SPIRE1,PACSIN1,RAC3,DLG1,SORBS2,SNCA,AIFM1,CYLD,PIK3R1,PRKACB,HSP90AA1,COPS8,PRKAR2B,PINK1,ITGB1BP1,RAB8B,CDH13,GAPDH,PARK2,CX3CL1,SERPINF1,VLDLR,GAD2,ADC,STAT1,EIF4E,COPS5,NFKBIE,SRD5A1,AGGF1,BYSL,CDK5R1,NEURL,ATXN10,RAD51C,ZNF675,CDK7,FKBP4,DNAJA1,ATP9A,CA4,RAB3C,SEC23A,DCTN3,DYNC1I1,LNPEP,RAB14,DNM1L,SORT1,ANXA6,TOLLIP,UBQLN1,VTI1B,VAMP7,OPTN,TPD52,DGKI…
Down	2763	GO-BP	GO_SECRETION	117	2446	588	17473	3.91e-05	0.53	1.42141	FKBP1B,SNAP25,SLC1A1,GRM2,RIMS1,SLC1A6,PPFIA2,GLS,SLC17A7,STX1A,NF1,CCKBR,CACNB4,HRH2,STXBP1,PAFAH1B1,PAK1,FGF7,KIT,ACTN2,MYO5A,ALDOA,TMSB4X,CDK5,PRKCI,TRIM27,CORO1A,KCNB1,EDNRA,RAB1A,RASGRP1,PIK3CD,SOD1,SMAD2,VIP,PSAP,CHRM3,RAB8B,HK2,NRXN1,PPT1,CRHBP,NRXN3,IGF1,SLC32A1,SYNJ1,GAD2,GAD1,CDO1,SCG2,ERBB4,COPS5,RAB11FIP2,SNX19,PCLO,CPLX3,PTPRN2,PTPRN,ATP2B2,PPP3CB,EXOC4,NEURL,TYRO3,NCOA1,RAB14,VTI1B,…
Down	2763	Ractome	REACTOME_DOWNSTREAM_SIGNALING_EVENTS_OF_B_CELL_RECEPTOR_BCR	29	2446	97	17473	3.93e-05	0.53	2.13569	KRAS,BAD,RASGRP1,PSMA5,PRKCB,PSMC6,PSMD1,PSMD10,PSMB6,PSMB7,BTRC,PSMB3,PSMF1,PSMA1,CUL1,PSMC1,PSMD11,PSMA3,SKP1,PSMD12,PSMD7,FBXW11,PSMC3,PSMD8,PSMD14,PSMB5,NFKBIE,MAPKAP1,AKT3
Up	1361	GO-CC	GO_RECEPTOR_COMPLEX	43	1214	327	17473	4.02e-05	0.54	1.89265	CD74,NTRK2,MYH9,ITGB1,TRADD,RIPK1,TLR4,ITGB2,CD4,TLR2,INSR,TGFBR1,ADCYAP1R1,IL4R,TRIP6,LRP2,LEPR,ITGB4,CD44,NPR1,ITGA7,ITGA5,ITGA8,NOTCH1,TGFBR3,RAMP1,PLXNB2,PLXNB1,ERBB3,TNFRSF1A,BMPR1B,NOTCH2,ITPR3,APBB1IP,ITGB8,ITGAL,GRIN2C,PLXNB3,LIFR,IL10RB,IL13RA1,ROR1,SHISA6
Down	2763	GO-BP	GO_AUTOPHAGY	84	2446	394	17473	4.09e-05	0.55	1.52298	SLC6A1,FGF7,RAB1A,UBB,UBC,HSP90AA1,MAP2K1,PINK1,PARK7,PRKAG2,HK2,PARK2,MDH1,CISD2,PRKAA2,MRPS10,DNAAF2,MFN2,GABRA5,VDAC1,CA7,DYNLL2,ATG5,BECN1,BNIP3,RNF41,GABARAPL2,ATG4B,MAP1LC3A,RB1CC1,C12orf44,ATG13,ATG9A,GABARAPL1,WIPI2,CHMP4A,TMEM208,SNX14,ZCCHC17,TOMM70A,ULK2,HAPLN1,NUP93,VPS36,KCNK3,LAMTOR3,MAP1A,BNIP1,RRAGD,COX8A,FGF14,PHF23,TMEM203,ALKBH5,FAM131B,TOLLIP,UBQLN1,VTI1B,RRAGB,TMEM74,RBM18,EI…
Down	2763	Ractome	REACTOME_ASSEMBLY_OF_THE_PRE_REPLICATIVE_COMPLEX	22	2446	65	17473	4.15e-05	0.56	2.4178	PSMA5,PSMC6,PSMD1,PSMD10,PSMB6,PSMB7,PSMB3,PSMF1,PSMA1,PSMC1,PSMD11,PSMA3,PSMD12,PSMD7,PSMC3,PSMD8,PSMD14,PSMB5,E2F3,CDC6,ORC2,ORC4
Down	2763	GO-BP	GO_CELL_DEATH	184	2446	1001	17473	4.19e-05	0.57	1.31309	ERO1L,HSPD1,MAPK14,NF1,ARL6IP5,PAK1,KIT,SLC9A1,EPB41L3,TNFAIP1,PDCD10,CUL3,ELMO1,CDK5,DLC1,SCN2A,GRIK2,SNCA,CCK,BID,BAD,SMAD3,IFT57,NGFRAP1,MAPK9,CYCS,AIFM1,CYLD,PRKCB,C1QBP,PIK3R1,MAPK1,PSMD10,ITCH,ELMO2,CUL1,TNFRSF21,BIRC2,NCKAP1,MEF2C,PSME3,HSP90AA1,MAP3K9,HTR2A,PARK7,EFNA5,ACVR1C,LIG4,MSH2,GNB1,ATF2,GAPDH,HK2,CRH,HTRA2,MEF2D,ENDOG,JUN,POLB,DHCR24,SGPP1,SATB1,FAP,STAT1,SLIT2,KITLG,ERBB4,SLC25A…
Down	2763	Ractome	REACTOME_GABA_A_RECEPTOR_ACTIVATION	8	2446	12	17473	4.26e-05	0.58	4.76233	GABRG2,GABRB3,GABRA4,GABRA5,GABRA2,GABRA1,GABRB2,ARHGEF9
Down	2763	KEGG	KEGG_CALCIUM_SIGNALING_PATHWAY	45	2446	178	17473	4.3e-05	0.58	1.80594	CCKBR,HRH2,ITPKA,CACNA1G,DRD1,SLC8A1,ADCY2,EDNRA,ADRB1,GNAL,ADCY1,PRKCB,PRKACB,GRM1,HTR2A,CAMK4,CHRM3,ATP2B1,PLCB4,PLCB1,ERBB4,SLC25A4,SLC25A5,SLC25A6,ATP2B2,GRIN2A,PDE1B,PPP3CB,VDAC1,VDAC3,ITPR1,HRH1,P2RX5,SLC8A3,GRM5,SLC8A2,PPP3CA,ATP2A2,TRPC1,PPP3R1,HTR5A,PHKB,PPID,CAMK2B,PDE1A
Down	2763	Ractome	REACTOME_CROSS_PRESENTATION_OF_SOLUBLE_EXOGENOUS_ANTIGENS_ENDOSOMES	18	2446	48	17473	4.38e-05	0.59	2.67881	PSMA5,PSMC6,PSMD1,PSMD10,PSMB6,PSMB7,PSMB3,PSMF1,PSMA1,PSMC1,PSMD11,PSMA3,PSMD12,PSMD7,PSMC3,PSMD8,PSMD14,PSMB5
Down	2763	GO-MF	GO_DELAYED_RECTIFIER_POTASSIUM_CHANNEL_ACTIVITY	15	2446	36	17473	4.5e-05	0.61	2.97646	KCNH2,KCNB1,KCND2,KCNA2,KCNC1,KCNB2,KCNG3,KCNG1,KCNQ2,KCNA6,KCNS3,KCNC2,KCNQ5,KCNV1,KCNF1
Up	1361	GO-BP	GO_CELL_PROJECTION_ORGANIZATION	94	1214	902	17473	4.54e-05	0.62	1.49993	ABCC4,DRD2,PVRL2,CTTN,GSN,FLNA,MICALL2,PARVB,PARVA,MYH9,EMP2,ROCK1,WASF2,AIF1,FGD4,ARF1,BCL2,PACSIN2,ABL1,VASP,ITGB1,OPHN1,LIMA1,RAB13,TGFB2,CCDC88A,ANO6,DNM2,LAMA5,BBS4,CNP,APOD,PRELP,MTR,SEMA6A,WDPCP,CHST3,SDC4,KIAA1009,DNAAF1,RFX4,CEP164,BMP7,FOXD1,WDR35,WDR19,ITGA8,NEK1,STK36,NOTCH1,TCTN1,SPATA6,TMEM216,RPGR,GLI3,AHI1,CCDC151,PLXNB2,NPHP3,CROCC,PLXNB1,PARD3,RDX,BMPR1B,SGK1,TNR,GFAP,S100B,BOC,…
Up	1361	GO-BP	GO_POSITIVE_REGULATION_OF_IMMUNE_SYSTEM_PROCESS	91	1214	867	17473	4.62e-05	0.63	1.51068	CD74,MAPKAPK2,MYD88,PVRL2,WAS,WASF2,SCIN,AIF1,HCLS1,BCL2,ABL1,RIPK1,TLR4,HLA-DQA1,HCK,ITGB2,MYO10,CFI,CD4,CFP,HLA-DPB1,FCGR3A,PTPRC,C1RL,CLEC7A,CFB,C3AR1,IKBKE,MYO1C,C1QC,DOCK1,C5,C1S,MAPKAPK3,HLA-DPA1,FGR,VSIG4,UBE2D3,HAVCR2,MB21D1,CD86,MARCO,MALT1,TMEM173,TEC,C1QB,RELA,TLR2,CLEC4E,HLA-DRA,BTK,C5AR1,IRAK3,NFKBIA,CD81,SLC11A1,TGFB2,VNN1,ANO6,IL4R,LILRB1,IL18,GPR183,EBI3,ADAM17,TGFB1,SERPINE1,ITPK…
Up	1361	GO-CC	GO_MEMBRANE_MICRODOMAIN	39	1214	288	17473	4.72e-05	0.64	1.94904	EMP2,KCNQ1,PACSIN2,RHOQ,ITGB1,ATP1A2,TRADD,RIPK1,HCK,CD4,PTPRC,MYO1C,TLR2,BTK,INSR,GNAI2,TGFBR1,ADCYAP1R1,SCARB1,ADAM17,NPC1,HYAL2,LIPE,ABCA1,SMO,SDC4,DLL1,CAPN2,ANXA2,LAMP2,TNFRSF1A,TNR,STOM,KCNMA1,S100A10,MLC1,MYOF,GPM6B,AHNAK
Down	2763	GO-BP	GO_POSTTRANSCRIPTIONAL_REGULATION_OF_GENE_EXPRESSION	93	2446	448	17473	4.75e-05	0.64	1.48291	HNRNPA0,MAPK14,RAN,SMAD3,PSMA5,PSMC6,C1QBP,UBB,PSMD1,MAPK1,PSMD10,PSMB6,PSMB7,PSMB3,UBC,PSMF1,PSMA1,PSMC1,PSMD11,PSMA3,PSMD12,PSMD7,PSMC3,PSME3,PSMD8,PSMD14,PSMB5,PINK1,SMAD2,VIP,GAPDH,GIGYF2,IGF1,EIF2B5,EIF2B2,RC3H2,CDC123,ABCF1,EIF4E2,EIF4E,EIF3I,EIF2A,EIF1,DIO2,EIF5,IARS,EIF3J,RMND1,EIF1B,MRPL44,AARS,EIF4G3,LARS,SELT,EIF4E3,EIF2B3,EIF4G2,EIF3M,SOX4,NEURL,DDX3X,PAIP2,TDRD7,CNOT7,CNOT6L,DROSHA,E…
Down	2763	GO-BP	GO_EXOCYTOSIS	69	2446	310	17473	4.82e-05	0.65	1.59	SNAP25,RIMS1,STX1A,STXBP1,PAK1,KIT,ACTN2,MYO5A,ALDOA,TMSB4X,CDK5,CORO1A,KCNB1,RASGRP1,PIK3CD,SOD1,PSAP,RAB8B,CRHBP,IGF1,SYNJ1,COPS5,RAB11FIP2,SNX19,PCLO,CPLX3,PPP3CB,EXOC4,VTI1B,RIMS3,VAMP7,LPHN1,NLGN1,PCDH7,SYT5,SYT4,SYT9,SYT3,SYTL5,RPH3A,TRIM9,SYT13,SYT12,STXBP5L,NSF,LIN7C,UNC13C,RAB11A,TUBA4A,ARFGEF1,TMX3,EXOC8,SCFD1,VAMP4,BRPF3,YKT6,RABEPK,SEC22A,SEC22B,SCAMP1,EXOC5,STXBP5,EXOC6,CDC37L1,ARHGA…
Up	1361	GO-CC	GO_VACUOLE	117	1214	1180	17473	4.89e-05	0.66	1.42709	CD74,MYD88,NTRK2,MICALL2,SUN2,MYO6,KCNQ1,WASF2,ARF1,TRIP10,PACSIN2,ITGB1,PDGFRB,RAB13,ATP1A2,TPCN1,PML,TLR4,HLA-DQA1,HCK,CD4,HLA-DPB1,IKBKE,HLA-DPA1,UBE2D3,HAVCR2,HLA-DRA,INSR,TGFBR1,ADCYAP1R1,SLC11A1,TGFB2,SCARB1,DNM2,RAB27A,NPC1,HYAL2,LITAF,CP,PRELP,SLC44A2,INPP5B,LRP2,NPC2,PLBD1,LRAT,CTBS,VCAN,SDC4,SGSH,NAGLU,GUSB,SNAP23,CAPN2,COL6A1,ENPEP,WLS,ANXA2,LAMP2,TPP1,MTM1,GAA,ENPP1,ATP11C,HLA-C,HLA-A…
Up	1361	GO-BP	GO_CELLULAR_RESPONSE_TO_ZINC_ION	7	1214	16	17473	5.03e-05	0.68	6.2969	MT1G,MT2A,MT1F,MT1H,MT1E,MT1X,MT1M
Up	1361	GO-CC	GO_MHC_CLASS_II_PROTEIN_COMPLEX	7	1214	16	17473	5.03e-05	0.68	6.2969	CD74,HLA-DQA1,HLA-DPB1,HLA-DPA1,HLA-DRA,HLA-DMA,HLA-DMB
Down	2763	GO-BP	GO_CELL_CYCLE	233	2446	1316	17473	5.3e-05	0.72	1.26477	MAPK14,PAFAH1B1,PAK1,ROCK2,ACTR3,RAN,SPIRE1,CUL3,CDK5,DLG1,RACGAP1,PRKAR1A,ACTR2,RAB1A,UBE2S,SMAD3,SGSM3,NDEL1,CYLD,PSMA5,PRKCB,PSMC6,UBB,PSMD1,MAPK1,PSMD10,PSMB6,PAK3,PSMB7,BTRC,PSMB3,UBC,PSMF1,PSMA1,CUL1,PSMC1,PSMD11,PSMA3,SKP1,BIRC2,PSMD12,PSMD7,FBXW11,PSMC3,UBE2D1,PSME3,HSP90AA1,PSMD8,PSMD14,PSMB5,MAP2K1,PTPN11,PRKAR2B,CAB39,PRKAG2,LIG4,RNF8,MSH2,GNAI1,CDH13,ATF2,ID2,GIGYF2,PRKAA2,DHCR24,PLCB…
Down	2763	GO-BP	GO_CELL_CYCLE_PROCESS	196	2446	1081	17473	5.4e-05	0.73	1.29521	MAPK14,PAFAH1B1,ROCK2,ACTR3,RAN,SPIRE1,CUL3,DLG1,RACGAP1,PRKAR1A,ACTR2,RAB1A,UBE2S,SMAD3,SGSM3,NDEL1,PSMA5,PRKCB,PSMC6,UBB,PSMD1,PSMD10,PSMB6,PSMB7,BTRC,PSMB3,UBC,PSMF1,PSMA1,CUL1,PSMC1,PSMD11,PSMA3,SKP1,BIRC2,PSMD12,PSMD7,FBXW11,PSMC3,UBE2D1,PSME3,HSP90AA1,PSMD8,PSMD14,PSMB5,MAP2K1,PTPN11,PRKAR2B,CAB39,PRKAG2,RNF8,MSH2,ATF2,ID2,GIGYF2,PRKAA2,DHCR24,PLCB1,FAP,CENPV,CDC123,GSPT1,EIF4E,EIF4G2,PTTG1…
Down	2763	GO-MF	GO_VOLTAGE_GATED_POTASSIUM_CHANNEL_ACTIVITY	27	2446	89	17473	5.41e-05	0.73	2.16713	KCNH2,KCNB1,KCND2,KCNA2,HCN1,KCNK3,KCNAB1,KCNJ11,KCNJ4,KCNIP2,KCNK1,KCNC1,KCNB2,KCNG3,KCNT1,KCNJ9,KCNJ3,KCNG1,KCNQ2,KCNA6,KCNH5,KCNS3,KCNJ6,KCNC2,KCNQ5,KCNV1,KCNF1
Down	2763	GO-BP	GO_NEGATIVE_REGULATION_OF_TRANSFERASE_ACTIVITY	76	2446	351	17473	5.47e-05	0.74	1.54674	NF1,CUL3,TRIM27,PRKAR1A,DRD1,PSMA5,PSMC6,UBB,PSMD1,PSMD10,PSMB6,PSMB7,PSMB3,UBC,PSMF1,THY1,PSMA1,PSMC1,PSMD11,PSMA3,PSMD12,PSMD7,PSMC3,UBE2D1,PSME3,PSMD8,PSMD14,PSMB5,DUSP6,PRKAR2B,PARK7,PRKAG2,ITGB1BP1,PARK2,UCHL1,HMGCR,TAF7,CDC27,ANAPC7,CCNB1,CDC16,CDC23,SOCS7,ZNF675,DNAJA1,APC,RGS14,RTN4RL1,LRRTM1,PTPN5,GMFB,RANBP2,PPP1R1A,PPP2CA,PPP2R1A,COX11,CDKN2D,YWHAG,BAG5,RTN4R,SMYD3,SOCS5,H2AFY,LRRC4,LR…
Up	1361	GO-BP	GO_REGULATION_OF_NUCLEOCYTOPLASMIC_TRANSPORT	32	1214	220	17473	5.59e-05	0.76	2.09352	FLNA,HCLS1,ANP32B,TLR4,TMEM173,TLR2,NFKBIA,MDFIC,AXIN1,TGFB3,TGFBR1,IL18,IL18R1,TGFB1,JUP,TRIP6,HYAL2,LITAF,APOD,TP53,SPHK1,SMO,RBM4,BMP7,RAPGEF3,GLI3,AAAS,FZD7,MXI1,AKAP1,RBPMS,KANK1
Down	2763	GO-MF	GO_INORGANIC_CATION_TRANSMEMBRANE_TRANSPORTER_ACTIVITY	106	2446	527	17473	5.68e-05	0.77	1.43683	FKBP1B,SLC1A1,SLC1A6,SLC17A7,CACNB4,SLC6A1,SCN2B,SLC9A1,CACNB2,KCNH2,SCN3B,CACNA2D1,SHROOM2,KCNB1,CACNA1G,SLC8A1,KCND2,SCN2A,KCNA2,SCN8A,CACNB3,GRM7,UQCRB,NNT,UQCR10,ATP2B1,ATP5G3,SLC32A1,ADC,SLC6A15,ATP2B2,GRIN2A,ATP6V0D1,ATP5B,SLC10A4,HCN1,CUL5,ITPR1,ATP5L,ATP5H,ATP5F1,ATP5C1,ATP6V0A1,ATP5A1,ATP5J,ATP6V0B,ATP6V1A,ATP6AP1,ATP6V1B2,ATP6V1E1,KCNK3,COX8A,SLC8A3,KCNAB1,JPH3,SLC8A2,ATP2A2,MCOLN1,DENN…
Down	2763	GO-MF	GO_HYDROLASE_ACTIVITY_ACTING_ON_ESTER_BONDS	141	2446	739	17473	5.7e-05	0.77	1.36297	CCKBR,PAFAH1B1,DLG1,EDNRA,CYCS,PDE4D,MAP2K1,DUSP6,PTPN11,CHRM3,PGAM1,BPGM,NLGN4X,PPT1,ENDOG,POLB,LPIN2,IMPAD1,MTMR7,INPP5E,SYNJ1,MTMR2,SGPP1,PLCB4,PPIP5K1,PLCB1,BCHE,INPP4A,INPP5A,ESD,ENOPH1,ACOT8,PPA2,IARS,MRPL44,AARS,LARS,PTPRN2,PTPRN,NANP,PDE1B,PPP3CB,RAD51C,GPCPD1,PGAP1,TIMM50,DAGLB,MGLL,C12orf5,PLCL2,SMUG1,STS,PTPN5,PPP3CA,PTPRD,PTPRS,NLGN1,NME1,PDE2A,PPP3R1,PDE7B,PDE8B,ACOT7,RNASEH2B,CNOT7,…
Down	2763	GO-CC	GO_VACUOLAR_MEMBRANE	116	2446	587	17473	5.72e-05	0.78	1.41166	RAP2A,MYO1B,UBB,UBC,TOM1L1,GNB1,PSAP,GNAI1,EPHA4,LRP1,SNX17,MTMR2,OSBPL1A,EEF1A2,RAB11FIP2,SNX19,ATP6V1D,ATP6V0D1,SNX10,CLCN4,CLCN3,PCYOX1,ATP9A,RAB35,RILP,AP2M1,AP1S1,AP2A2,AP1S2,CLTC,AP1G1,LNPEP,MARCH1,CLTA,AP2S1,GOPC,RAB14,BECN1,SORT1,ANXA6,DAGLB,ATP6V0A1,ATP6V0B,ATP6V1A,ATP6AP1,ATP6V1B2,ATP6V1E1,GABARAPL2,MAP1LC3A,ATG9A,GABARAPL1,CHMP4A,SNX14,VPS36,LAMTOR3,RRAGD,VTI1B,RRAGB,TMEM74,CLVS1,STAM,…
Down	2763	GO-BP	GO_NEGATIVE_REGULATION_OF_CELLULAR_COMPONENT_ORGANIZATION	132	2446	684	17473	5.73e-05	0.78	1.37857	PAFAH1B1,PRKCZ,ROCK2,ADD2,RAN,RUFY3,PACSIN1,CDC42,CDK5,DLG1,FHOD3,PFN2,RACGAP1,CORO1A,DLC1,TMOD2,PRKAR1A,YWHAH,SNCA,TBC1D7,PSMD10,THY1,BIRC2,PINK1,TOM1L1,PARK7,EFNA5,ITGB1BP1,MSH2,TBCD,NRXN1,PARK2,EPHA4,LRP1,IGF1,MTMR2,SEMA5B,FAP,NRP1,SEMA4F,STAT1,SLIT2,SLC25A5,OGT,TAF7,PTTG1,CCNB1,EPHB2,CDK5R1,UBE2B,MKKS,LMO4,KIAA1377,STRAP,FKBP4,PRELID1,KIF3B,AP2M1,CLTC,ATG5,APC,GOPC,BNIP3,ROBO2,DDX3X,RGS14,FAM…
Down	2763	GO-BP	GO_IMMUNE_RESPONSE_REGULATING_CELL_SURFACE_RECEPTOR_SIGNALING_PATHWAY	71	2446	323	17473	5.75e-05	0.78	1.57024	CACNB4,PAK1,KIT,WIPF2,WIPF3,BAIAP2,ACTR3,ABI1,BRK1,KRAS,ARPC5,ARPC2,ELMO1,CDC42,ARPC1A,ACTR2,ARPC3,MAPK9,PSMA5,PRKCB,PSMC6,UBE2N,UBB,PIK3R1,PSMD1,MAPK1,PSMD10,PSMB6,PAK3,PSMB7,ELMO2,BTRC,RFTN1,PSMB3,UBC,CACNB3,PSMF1,THY1,PSMA1,CUL1,PSMC1,TNFRSF21,PSMD11,HSP90AB1,PSMA3,STOML2,SKP1,PSMD12,PDE4D,PRKACB,PSMD7,NCKAP1,MEF2C,FBXW11,PSMC3,UBE2D1,UBE2D2,PSME3,HSP90AA1,PSMD8,PIK3CD,KLHL6,PSMD14,PSMB5,MAPK1…
Down	2763	GO-MF	GO_PHOSPHATIDYLINOSITOL_PHOSPHATE_PHOSPHATASE_ACTIVITY	13	2446	29	17473	5.78e-05	0.78	3.20226	MTMR7,INPP5E,SYNJ1,MTMR2,INPP4A,INPP5F,MTMR6,MTMR4,MTMR8,SACM1L,TMEM55A,MTMR1,TMEM55B
Down	2763	GO-BP	GO_REGULATION_OF_MITOTIC_CELL_CYCLE	96	2446	468	17473	5.83e-05	0.79	1.46533	PAFAH1B1,CUL3,CDC42,DLG1,RAB1A,BID,SMAD3,CYLD,PSMA5,PSMC6,UBB,PSMD1,PSMD10,PSMB6,PSMB7,BTRC,PSMB3,UBC,PSMF1,PSMA1,CUL1,PSMC1,PSMD11,PSMA3,SKP1,PSMD12,PSMD7,PSMC3,UBE2D1,PSME3,PSMD8,PSMD14,PSMB5,PTPN11,TOM1L1,MSH2,ATF2,ID2,GIGYF2,IGF1,PLCB1,ASNS,CDC123,EIF4E,PTTG1,CDC27,ANAPC7,CCNB1,CDC16,CDC23,SOX4,PRKDC,FZD3,RAD51C,RPA3,ANKRD17,APC,BECN1,DDX3X,PPP2R5C,SENP2,PLK2,MAEA,TMEM8B,NEK2,RNASEH2B,CNOT7,C…
Up	1361	GO-BP	GO_GLIAL_CELL_DIFFERENTIATION	23	1214	136	17473	6.01e-05	0.81	2.4341	NTRK2,GSN,VIM,ABL1,TLR4,TGFB1,SOX2,ASCL1,CNP,LGI4,SMO,DLL1,CD9,NOTCH1,GLI3,PARD3,ERBB3,GFAP,S100B,PPAP2B,NKX2-2,KLF15,METRN
Up	1361	GO-BP	GO_REGULATION_OF_ACTIN_FILAMENT_BASED_PROCESS	41	1214	312	17473	6.11e-05	0.83	1.89138	CTTN,GSN,MYH9,GPR65,ROCK1,WAS,WASF2,SCIN,HCLS1,ARF1,ABL1,VASP,RHOQ,TRIOBP,SORBS3,PDGFRB,LIMA1,PREX1,ATP1A2,HCK,TGFB2,CCDC88A,TGFB1,JUP,BBS4,EDN1,CTGF,SDC4,RAPGEF3,RDX,DSC2,RNF207,ASAP3,S100A10,SSH3,GPM6B,CDC42EP4,ARHGAP18,CDC42EP1,PLEKHH2,KANK1
Up	1361	GO-BP	GO_RESPONSE_TO_METAL_ION	43	1214	333	17473	6.18e-05	0.84	1.85854	DRD2,GSN,BCL2,ASPH,CD86,INSR,ASCL1,FSTL3,NPC1,EDN1,CP,SPHK1,LCAT,HSD17B1,ITPKB,CPS1,AHCYL1,CLIC4,MLL,TNFRSF11B,ECE1,NEUROD2,ANXA5,ITPR3,RYR3,ALG2,HNRNPD,SLC30A7,KCNMA1,MT1G,TXNIP,IQGAP1,MT2A,CYBRD1,CPNE7,CPNE3,ALOX5AP,MT1F,MT1H,MT1E,MT1X,MT1M,SOD3
Up	1361	GO-CC	GO_BASEMENT_MEMBRANE	18	1214	93	17473	6.21e-05	0.84	2.78573	ITGB1,LAMA5,TIMP3,COL7A1,ANXA2,SMOC1,ERBB2IP,NID1,VWA1,THBS4,LAMA1,DST,NTN1,COL4A5,ENTPD2,FBN1,EFEMP1,EFEMP2
Down	2763	GO-BP	GO_HYDROGEN_TRANSPORT	37	2446	139	17473	6.25e-05	0.85	1.90151	SLC9A1,STOML2,UQCRB,NNT,SLC25A14,UQCR10,ATP5G3,SLC25A27,ATP6V1D,ATP6V0D1,ATP5B,SLC35A2,SLC4A10,MFSD3,ATP5L,ATP5H,ATP5F1,ATP5C1,ATP6V0A1,ATP5A1,ATP5J,ATP6V0B,ATP6V1A,ATP6AP1,ATP6V1B2,ATP6V1E1,COX8A,COX6C,UQCR11,UQCRFS1,COX5A,NDUFA4,SLC2A13,SLC35A5,ATP6V1G2,COX11,COX7A2
Down	2763	GO-BP	GO_PURINE_CONTAINING_COMPOUND_BIOSYNTHETIC_PROCESS	37	2446	139	17473	6.25e-05	0.85	1.90151	ACACA,ALDOA,ADCY2,ADCY1,STOML2,PRKAG2,AKD1,AK5,PANK2,ATP5G3,ADSS,AMD1,HPRT1,PRPS1,ADK,ATP5B,NME5,ATP5L,ATP5H,ATP5F1,ATP5C1,ATP6V0A1,ATP5A1,ATP5J,NME1,PPCS,DCK,PAICS,PANK4,GUCY1A3,GUCY1B3,GUK1,PANK1,NME7,ACOT7,DGUOK,GMPR2
Down	2763	KEGG	KEGG_AXON_GUIDANCE	35	2446	129	17473	6.39e-05	0.87	1.93816	PAK1,RND1,ROCK2,SRGAP2,CFL1,KRAS,RAC3,CDC42,CDK5,MAPK1,PAK3,EFNA5,GNAI1,EPHA4,EFNB3,SEMA5B,NRP1,SEMA4F,SLIT2,EPHB3,PPP3CB,EPHB2,ROBO2,EPHA3,PAK7,PPP3CA,PLXNC1,UNC5D,RASA1,PPP3R1,EPHA5,PAK6,LRRC4C,NGEF,ARHGEF12
Up	1361	GO-CC	GO_PERINUCLEAR_REGION_OF_CYTOPLASM	71	1214	642	17473	6.44e-05	0.87	1.59174	GSN,FLNA,MYO9B,ACTN4,MYO6,AIF1,LDB3,ARF1,TRIP10,ABL1,ITGB1,PREX1,CIDEB,TLR4,MALT1,TMEM173,AXIN1,INHBB,DNM2,CNP,NPC1,HYAL2,APOD,CTGF,PLA2G16,ABCA1,LRAT,THBS3,CAPN2,RAPGEF3,ANXA2,CLIC4,INADL,ECE1,PTGDS,SGK1,S100B,STOM,CALCOCO2,ITPR3,USP2,APLN,MSN,SPP1,PHEX,ALG2,LMNA,RNF207,SLC30A7,MT1G,MCM3,PLEKHF1,BNIP2,ATN1,HIP1R,KIF5B,MT2A,RASEF,MLC1,MT1F,MT1H,MT1E,MT1X,GBP2,MT1M,MVP,ANXA4,NXT2,DOCK6,HHATL,MRVI1
Up	1361	GO-BP	GO_REGULATION_OF_PROTEIN_IMPORT	28	1214	183	17473	6.5e-05	0.88	2.20219	FLNA,HCLS1,TLR4,TMEM173,TLR2,NFKBIA,MDFIC,AXIN1,TGFB3,TGFBR1,IL18,IL18R1,TGFB1,JUP,TRIP6,HYAL2,LITAF,APOD,SPHK1,SMO,BMP7,GLI3,FZD7,PDCD5,MXI1,AKAP1,RBPMS,KANK1
Down	2763	GO-BP	GO_PROTEIN_LOCALIZATION_TO_MEMBRANE	80	2446	376	17473	6.63e-05	0.9	1.51989	STXBP1,GLRB,RAP2A,PIP5K1A,PRKCZ,CACNB2,ACTN2,MYO5A,SCN3B,ANK2,ROCK2,EPB41L3,PACSIN1,CDK5,DLG1,PRKCI,KCNB1,GRIK2,BID,BAD,RFTN1,CACNB3,HSP90AA1,BRAF,ITGB1BP1,RAB8B,NRXN1,RPL10,RPL13,RPL24,RPL26L1,RPS12,ARL6,RELN,TMED2,IFT122,TUB,ASNA1,MOAP1,ETV5,ATG4B,CHMP4A,SMURF1,TOMM22,VAMP7,OPTN,NLGN1,FLOT2,DLG3,GPHN,DLG2,KCNIP4,KCNB2,NSF,LIN7C,RAB11A,CLASP2,FLOT1,BAG4,BLZF1,EFR3A,SAMM50,VAMP4,HSPA4,SRP19,PEX5,…
Down	2763	GO-MF	GO_TRANSMEMBRANE_TRANSPORTER_ACTIVITY	182	2446	997	17473	6.84e-05	0.93	1.30403	FKBP1B,SLC1A1,SLC1A6,SLC17A7,CACNB4,SLC6A1,GLRB,SCN2B,SLC9A1,CACNB2,KCNH2,SCN3B,CACNA2D1,DLG1,SHROOM2,KCNB1,CACNA1G,SLC8A1,KCND2,SCN2A,GRIK2,KCNA2,SCN8A,CACNB3,GRM7,GABRG2,CHRNB1,UQCRB,NNT,UQCR10,ATP2B1,ATP5G3,SLC32A1,SERINC1,SERINC3,ADC,SLC25A26,SLC25A3,SLC25A4,SLC25A15,SLC25A5,SLC25A11,SLC25A6,AQP11,SLC6A15,ATP2B2,GRIN2A,ATP6V1D,ATP6V0D1,ATP5B,SLC35A2,SLC22A7,GABRB3,CLCN4,ANO1,SLC16A8,ANKH,CLCN…
Up	1361	GO-BP	GO_POSITIVE_REGULATION_OF_TRANSPORT	96	1214	936	17473	6.91e-05	0.94	1.4762	SLC26A6,DRD2,CAPN10,FLNA,MICALL2,ACTN4,MYBPC1,KCNQ1,RHOU,SCIN,HCLS1,ARF1,BCL2,ABL1,RHOQ,ITGB1,PDGFRB,HIP1,ASPH,ANP32B,TLR4,CD4,MYO1C,C5,FGR,UBE2D3,HAVCR2,TMEM173,TLR2,CLEC4E,NFKBIA,INSR,TGFB3,TGFBR1,ADCYAP1R1,SLC11A1,TGFB2,INHBB,ANO6,LPL,DNM2,IL4R,IL18,RAB27A,IL18R1,TGFB1,JUP,TRIP6,HYAL2,EDN1,SERPINE1,TP53,SPHK1,ABCA1,LRAT,AHCYL1,SMO,SDC4,NPR1,DLL1,ADIPOR2,RAPGEF3,WLS,ANXA2,GLI3,AHI1,MLL,FXYD1,WN…
Down	2763	GO-CC	GO_COATED_PIT	22	2446	67	17473	7e-05	0.95	2.34563	HSPD1,LRP1,SYNJ1,VLDLR,RAB35,AP2M1,AP1S1,AP2A2,AP1S2,CLTC,CLTA,AP2S1,DNM1L,SORT1,INPP5F,SNAP91,EPS15,CLTB,SGIP1,NECAP1,AAK1,AP4S1
Down	2763	Ractome	REACTOME_ORC1_REMOVAL_FROM_CHROMATIN	22	2446	67	17473	7e-05	0.95	2.34563	PSMA5,PSMC6,PSMD1,PSMD10,PSMB6,PSMB7,PSMB3,PSMF1,PSMA1,PSMC1,PSMD11,PSMA3,PSMD12,PSMD7,PSMC3,PSMD8,PSMD14,PSMB5,CDC6,ORC2,ORC4,CCNA1
Up	1361	GO-BP	GO_REGULATION_OF_MACROPHAGE_CYTOKINE_PRODUCTION	6	1214	12	17473	7.13e-05	0.97	7.19646	CD74,TLR4,IRAK3,TGFB3,TGFB2,TGFB1
Up	1361	GO-BP	GO_RENAL_ABSORPTION	6	1214	12	17473	7.13e-05	0.97	7.19646	GSN,KCNQ1,HYAL2,WNK4,HBB,SGK1
Up	1361	GO-BP	GO_GLIOGENESIS	27	1214	175	17473	7.54e-05	1	2.22062	NTRK2,GSN,VIM,ABL1,TLR4,TGFB2,TGFB1,SOX2,ASCL1,CNP,LGI4,SMO,VCAN,DLL1,CD9,GPR56,NOTCH1,GLI3,PARD3,ERBB3,GFAP,S100B,PPAP2B,NKX2-2,KLF15,APCDD1,METRN
Up	1361	GO-MF	GO_LIPID_BINDING	72	1214	657	17473	7.65e-05	1	1.57731	KCNQ1,EPB41,SCIN,TRIP10,PACSIN2,OPHN1,PREX1,ATP1A2,F3,HIP1,TLR4,MYO10,TEC,TLR2,BTK,INSR,CCDC88A,VNN1,LPL,GPIHBP1,SCARB1,GPR183,FERMT2,SH3PXD2B,PPARA,NPC1,HSD17B10,APOD,NPC2,ABCA1,PLCD1,LRAT,CPS1,TULP3,WDR35,ANXA2,MTM1,PARD3,AXL,ALOX15B,PTGDS,WIPI1,ANXA5,ITPR3,SELL,SYT2,NME4,GLTP,PLEKHA8P1,STARD9,ZFYVE26,PLEKHF1,HIP1R,IQGAP1,PLTP,NSMAF,CPNE3,ALOX5AP,FCHO2,ZFYVE16,S100A10,PAQR6,MYOF,ADAP2,EEA1,DYSF…
Down	2763	GO-BP	GO_SINGLE_ORGANISM_MEMBRANE_BUDDING	23	2446	72	17473	7.84e-05	1	2.28195	TBC1D20,CUL3,PRKCI,RAB1A,ATP8A2,TMED2,ATP8A1,RILP,SEC23A,GRIA1,MCFD2,NSF,PPP6C,VAPA,SCFD1,USO1,GOSR2,SEC22B,TRAPPC2L,KLHL12,TRAPPC3,TRAPPC6B,SNX3
Down	2763	GO-BP	GO_ANTIGEN_PROCESSING_AND_PRESENTATION_OF_PEPTIDE_ANTIGEN	44	2446	177	17473	7.97e-05	1	1.77579	RACGAP1,PSMA5,PSMC6,PSMD1,PSMD10,PSMB6,PSMB7,PSMB3,PSMF1,PSMA1,PSMC1,PSMD11,PSMA3,PSMD12,LGMN,PSMD7,PSMC3,PSME3,PSMD8,PSMD14,PSMB5,OSBPL1A,KIF3A,KIF3B,RILP,SEC23A,KIF3C,AP2M1,ACTR1A,DCTN3,DYNC1I1,AP1S1,AP2A2,DYNLL2,AP1S2,CLTC,KLC1,AP1G1,KIFAP3,LNPEP,MARCH1,DCTN4,CLTA,AP2S1
Down	2763	GO-BP	GO_MACROAUTOPHAGY	63	2446	281	17473	8.05e-05	1	1.60157	SLC6A1,FGF7,RAB1A,UBB,UBC,MAP2K1,PINK1,PRKAG2,HK2,PARK2,MDH1,PRKAA2,MRPS10,DNAAF2,MFN2,GABRA5,VDAC1,CA7,DYNLL2,ATG5,BECN1,GABARAPL2,ATG4B,MAP1LC3A,RB1CC1,C12orf44,ATG13,ATG9A,GABARAPL1,WIPI2,SNX14,ZCCHC17,TOMM70A,HAPLN1,NUP93,KCNK3,LAMTOR3,MAP1A,RRAGD,COX8A,FGF14,TMEM203,ALKBH5,FAM131B,UBQLN1,VTI1B,RRAGB,RBM18,LSM4,TOMM20,P2RX5,CLVS1,RIMS3,SMURF1,CRNKL1,CAPS,TOMM22,C6orf106,VAMP7,RHEB,YIPF1,ATG7,…
Up	1361	GO-CC	GO_CYTOPLASMIC_VESICLE_PART	67	1214	601	17473	8.1e-05	1	1.60453	CD74,SLC26A6,ABCC4,DRD2,ACTN4,MYO6,KCNQ1,PACSIN2,RHOQ,RAB13,HIP1,HLA-DQA1,HLA-DPB1,HLA-DPA1,MARCO,TMEM173,TLR2,HLA-DRA,TGFB3,SLC11A1,TGFB2,ITIH4,CD163,SERPINA1,SCARB1,DNM2,RAB27A,TGFB1,SERPINE1,TIMP3,SREBF1,INPP5B,SMO,CD9,WLS,VEGFB,FZD2,CLIC4,LAMP2,AQP6,HBB,HLA-C,HLA-A,SRGN,ATP6V0A2,ATP6V0E1,VAMP3,LGALS3BP,ISLR,STAB1,VWF,RARRES2,SYT2,CLIP1,HIP1R,AP1G2,DENND4C,COPB1,RAB31,AGTRAP,MYOF,MARCH3,NECAP2…
Down	2763	GO-BP	GO_REGULATION_OF_COFACTOR_METABOLIC_PROCESS	18	2446	50	17473	8.19e-05	1	2.57166	DLD,DLAT,PDHB,PDHX,SNCA,HTR2A,PRKAG2,PGAM1,BPGM,IGF1,PRKAA2,OGT,PDK2,C12orf5,ME1,ECD,PDP1,ME2
Down	2763	GO-BP	GO_PROTEIN_LOCALIZATION_TO_CELL_PERIPHERY	39	2446	151	17473	8.23e-05	1	1.84501	STXBP1,RAP2A,PIP5K1A,PRKCZ,CACNB2,ACTN2,MYO5A,SCN3B,ANK2,ROCK2,EPB41L3,PACSIN1,DLG1,KCNB1,CACNB3,TMED2,TUB,SMURF1,VAMP7,OPTN,FLOT2,KCNIP4,KCNB2,NSF,LIN7C,RAB11A,CLASP2,FLOT1,BAG4,BLZF1,EFR3A,VAMP4,DPP10,TSPAN5,DPP6,ARFRP1,GPR158,ZDHHC23,TSPAN17
Down	2763	GO-BP	GO_ESTABLISHMENT_OF_PROTEIN_LOCALIZATION_TO_ORGANELLE	77	2446	361	17473	8.27e-05	1	1.52368	RAN,DRD1,BID,BAD,MAPK9,PIK3R1,MAPK1,HSP90AA1,PINK1,RAB8B,HK1,HK2,JUN,ARNTL,RPL10,RPL13,RPL24,RPL26L1,SLC25A6,RPS12,IFT122,MFN2,FGF9,RERE,BECN1,KPNA1,TIMM50,MOAP1,CHMP4A,TOMM70A,NUP93,VPS36,VTI1B,TOMM20,SMURF1,TOMM22,VPS25,OPTN,PPP3CA,PDE2A,GNPTAB,RANBP2,RAB11A,RAE1,NUP50,PIH1D1,GDAP1,PEX14,RANBP6,SNUPN,SAMM50,TNPO2,H2AFY,HSPA4,IPO5,SRP19,PEX5,SEC61G,SRPRB,SRPR,KPNA4,MTX2,SRP72,TOMM40L,MTX3,NUTF2,…
Down	2763	GO-MF	GO_CYTOSKELETAL_PROTEIN_BINDING	153	2446	819	17473	8.31e-05	1	1.3345	TOR1A,HSPH1,STX1A,PAFAH1B1,CACNB2,ACTN2,MYO5A,WIPF2,WIPF3,TPM1,MYO1B,ANK2,BAIAP2,ACTR3,ABI1,EPB41L3,ABI2,ACTR3B,ALDOA,CFL1,ADD2,WASF1,SPIRE1,TMSB4X,TRIM32,PACSIN1,ARPC5,ARPC2,EPB41L4B,LIMCH1,DSTN,MICAL2,CDK5,DLG1,FHOD3,PFN2,RACGAP1,ARPC1A,CORO1A,TMOD2,SHROOM2,SORBS2,PLS1,ACTR2,ARPC5L,ARPC3,NRCAM,SLC8A1,YWHAH,CAP2,SNCA,NDEL1,MAPK8IP2,GNB1,TBCD,GAPDH,PARK2,POLB,PTPRN,AGTPBP1,KIF3A,SHROOM3,DCX,FKBP4…
Up	1361	GO-BP	GO_DIGESTIVE_SYSTEM_DEVELOPMENT	24	1214	148	17473	8.37e-05	1	2.33399	EPB41L5,BCL2,INSR,TGFB3,TGFB2,TGFB1,ASCL1,TYMS,TBX2,CPS1,SMO,WDPCP,ITGB4,DNAAF1,WDR19,NOTCH1,WLS,GLI3,AHI1,NPHP3,SLC4A2,NKX2-2,RARRES2,PPDPF
Down	2763	GO-BP	GO_PROTEIN_PHOSPHORYLATION	173	2446	944	17473	8.38e-05	1	1.30914	MAPK14,NF1,PAK1,FGF7,KIT,PRKCZ,ACTN2,KCNH2,FGF12,ROCK2,ABI1,ABI2,KRAS,CUL3,CDK5,PRKCI,ITPKA,TRIM27,MAPK9,RASGRP1,RASGRF1,PSMA5,PRKCB,PSMC6,UBB,PIK3R1,PSMD1,MAPK1,PSMD10,PSMB6,PAK3,PSMB7,BTRC,PSMB3,UBC,PSMF1,THY1,PSMA1,CUL1,PSMC1,PSMD11,PSMA3,SKP1,PSMD12,PRKACB,PSMD7,MEF2C,FBXW11,PSMC3,PSME3,HSP90AA1,PSMD8,PIK3CD,PSMD14,PSMB5,MAP3K9,PTPLAD1,MAP2K1,DUSP6,MAPK10,BRAF,MAP3K13,CRKL,PINK1,CAB39,MAPK8IP…
Down	2763	GO-BP	GO_PROTEIN_LOCALIZATION_TO_ORGANELLE	110	2446	556	17473	8.4e-05	1	1.41328	TOR1A,ANK2,RAN,DRD1,BID,BAD,MAPK9,PIK3R1,MAPK1,HSP90AA1,HTR2A,PINK1,RAB8B,HK1,HK2,PARK2,JUN,ARNTL,NRP1,RPL10,RPL13,RPL24,RPL26L1,SLC25A6,RPS12,ARL6,ATP6V1D,IFT122,SNX10,MFN2,FGF9,TUB,SPATA7,RERE,DNAJA1,ASNA1,TMEM30A,RAB35,ARF4,BECN1,KPNA1,DNM1L,TIMM50,MTCH2,MOAP1,DDX3X,CHMP4A,TOMM70A,NUP93,VPS36,TOLLIP,VTI1B,TOMM20,SMURF1,TOMM22,VPS25,OPTN,PPP3CA,PDE2A,GNPTAB,RANBP2,RNF128,RAB11A,RAD21,RAE1,AZI1,…
Up	1361	GO-BP	GO_POSITIVE_REGULATION_OF_NUCLEOCYTOPLASMIC_TRANSPORT	21	1214	121	17473	8.44e-05	1	2.49794	FLNA,HCLS1,ANP32B,TLR4,TMEM173,TLR2,TGFB3,TGFBR1,IL18,IL18R1,TGFB1,JUP,TRIP6,HYAL2,TP53,SPHK1,SMO,RAPGEF3,GLI3,RBPMS,KANK1
Down	2763	Ractome	REACTOME_ACTIVATION_OF_THE_AP1_FAMILY_OF_TRANSCRIPTION_FACTORS	7	2446	10	17473	8.5e-05	1	5.00045	MAPK14,MAPK9,MAPK1,MAPK10,ATF2,JUN,MAPK8
Up	1361	GO-BP	GO_CELLULAR_RESPONSE_TO_OXYGEN_CONTAINING_COMPOUND	84	1214	799	17473	8.55e-05	1	1.51315	NTRK2,SLC26A6,CAPN10,KCNQ1,AIF1,ABL1,RHOQ,ITGB1,RAB13,F3,TLR4,HCK,CLEC7A,HAVCR2,CD86,RELA,TLR2,NFKBIA,GAB1,ERN1,MAP2K7,INSR,GNAI2,INHBB,SCARB1,DNM2,LILRB1,IL18,TGFB1,JUP,EDN1,LITAF,SERPINE1,SREBF1,SPHK1,ABCA1,GPD1,MTR,CPS1,AHCYL1,SMO,FOXO1,CPT1A,SH3BP4,CAPN2,COL6A1,RAPGEF3,ENPP1,PCGF2,AXL,ATP6V0A2,SMARCC1,ATP6V0E1,TP53INP1,PDK4,ANXA5,RPTOR,YAP1,PTPN2,ITPR3,KAT2B,MSN,FZD7,PXN,RYR3,SLC2A5,KLF15,PRD…
Down	2763	GO-CC	GO_MEMBRANE_REGION	203	2446	1134	17473	8.58e-05	1	1.27877	HSPD1,SNAP25,SLC1A1,GRM2,RIMS1,GLRB,PAK1,CXADR,PIP5K1A,PRKCZ,SLC9A1,TPM1,ANK2,SRGAP2,ABI1,EPB41L3,CFL1,PACSIN1,KRAS,ARPC2,CDK5,DLG1,PRKCI,ARPC1A,DLC1,SHROOM2,PRKAR1A,SORBS2,KCNB1,DRD1,KCND2,GRIK2,KCNA2,ADCY2,EDNRA,ADCY1,MAPK1,RFTN1,CACNB3,THY1,HSP90AB1,STOML2,BIRC2,PDE4D,NCKAP1,HSP90AA1,HTR2A,PRKAR2B,PARK7,EFNA5,GNB1,GNAI1,GRM3,GRM7,CHRM3,CNR1,CDH13,HK1,PFKM,PGK1,NLGN4X,NRXN1,PPT1,SHANK2,CNTNAP2,…
Down	2763	GO-BP	GO_ER_TO_GOLGI_VESICLE_MEDIATED_TRANSPORT	42	2446	167	17473	8.64e-05	1	1.79657	TBC1D20,ANK2,CUL3,RAB1A,ARCN1,TMED2,RAB35,SEC23A,DCTN3,DYNC1I1,DYNLL2,DCTN4,GOPC,ARF4,VTI1B,VAMP7,GRIA1,COPA,MCFD2,COG6,NSF,PPP6C,BCAP29,VAPA,SCFD1,VAMP4,USO1,RAB2A,SEC23B,COPZ1,GOSR2,YKT6,ATL2,COG1,SEC22A,SEC22B,TRAPPC2L,KLHL12,TRAPPC3,TMED3,COG5,TRAPPC6B
Down	2763	GO-CC	GO_CELL_LEADING_EDGE	75	2446	350	17473	8.69e-05	1	1.53075	PAFAH1B1,PAK1,PIP5K1A,PRKCZ,SLC9A1,MYO5A,TPM1,BAIAP2,SRGAP2,ACTR3,ABI1,EPB41L3,ABI2,CFL1,WASF1,RUFY3,BRK1,PACSIN1,RAC3,ARPC2,CDC42,ARFIP2,CDK5,PRKCI,CORO1A,DLC1,SORBS2,ARPC3,KCNA2,NDEL1,NCKAP1,HSP90AA1,ITGB1BP1,CNTNAP2,GABRG2,ATP2B1,INPP5E,FAP,LDB1,LMO4,SSX2IP,APC,ARF4,ROBO2,ATP6V1B2,GABARAPL1,VAMP7,RAPH1,GRIA1,CTNNA2,FLOT2,RASA1,NME1,RAB5A,KCNJ11,KCNC1,KCNC2,SLC39A6,DGKZ,PTPRO,AMPH,AKAP5,APBB1,C…
Down	2763	GO-CC	GO_CLATHRIN_COAT	17	2446	46	17473	8.79e-05	1	2.63999	SYNJ1,AP3M2,AP2M1,AP1S1,AP2A2,CLTC,AP1G1,CLTA,AP2S1,NCALD,PANK1,KCNQ5,EPS15,GGA2,CLTB,SGIP1,NECAP1
Down	2763	GO-CC	GO_RIBONUCLEOPROTEIN_COMPLEX	137	2446	721	17473	8.8e-05	1	1.35736	MRPS36,HNRNPA0,ROCK2,CDC42,SNCA,PSMA1,PSMC3,GAPDH,ARNTL,RC3H2,MRPL9,RPL10,ABCF1,MRPL17,MRPL45,EIF4E,MRPL32,MRPS22,MRPL1,EIF3I,MRPS7,RPL13,MRPS10,RPL24,MRPS27,MRPS11,RPL7L1,MRPS30,MRPL50,MRPL3,MRPS6,MRPL46,MRPS18B,MRPS18C,MRPL2,MRPS33,MRPL18,EIF3J,MRPS23,RPL39L,MRPL44,RPL26L1,MRPL39,MRPL33,MRPL28,MCTS1,RPS12,MRPL4,EIF3M,MRPS28,EFTUD2,MRPS17,PTGES3,NHP2,GRSF1,DYNC1I1,DYRK2,DDX5,DDX3X,MBNL1,ZCCHC17,…
Down	2763	Ractome	REACTOME_MAPK_TARGETS_NUCLEAR_EVENTS_MEDIATED_BY_MAP_KINASES	13	2446	30	17473	8.9e-05	1	3.09552	MAPK14,MAPK9,MAPK1,MEF2C,DUSP6,MAPK10,ATF2,JUN,PPP2CA,PPP2R1A,MAPK8,DUSP3,PPP2R5D
Up	1361	GO-BP	GO_POSITIVE_REGULATION_OF_PROTEIN_IMPORT	19	1214	104	17473	8.91e-05	1	2.62948	FLNA,HCLS1,TLR4,TMEM173,TLR2,TGFB3,TGFBR1,IL18,IL18R1,TGFB1,JUP,TRIP6,HYAL2,SPHK1,SMO,GLI3,PDCD5,RBPMS,KANK1
Up	1361	Ractome	REACTOME_INTEGRIN_CELL_SURFACE_INTERACTIONS	16	1214	79	17473	8.91e-05	1	2.91502	ITGB1,TLN1,ITGB2,LAMA5,ITGB4,ITGA5,ITGA8,RAPGEF3,LAMA1,SPP1,APBB1IP,ITGB8,ITGAL,VWF,COL4A5,FBN1
Down	2763	GO-MF	GO_CHANNEL_REGULATOR_ACTIVITY	35	2446	131	17473	8.98e-05	1	1.90857	FKBP1A,FKBP1B,GRM2,STX1A,PRKCZ,SCN2B,CACNB2,NEDD4L,SCN3B,FGF12,DLG1,YWHAH,PRKCB,GRM3,GRM7,NRXN1,NRXN3,ITPR1,VTI1B,KCNAB1,RASA1,CACNA2D3,CACNG3,KCNIP4,KCNIP1,KCNIP2,KCNS3,KCNV1,ARPP19,ENSA,DPP10,DPP6,HPCAL4,PTPN3,TSPAN13
Down	2763	GO-BP	GO_PROTEIN_LOCALIZATION_TO_SYNAPSE	9	2446	16	17473	9.15e-05	1	4.01822	CDK5,DLG1,NRXN1,RELN,NETO1,LRRTM1,NLGN1,DLG3,DLG2
Down	2763	GO-CC	GO_CLATHRIN_COAT_OF_COATED_PIT	9	2446	16	17473	9.15e-05	1	4.01822	SYNJ1,AP2M1,AP2A2,CLTC,CLTA,AP2S1,EPS15,CLTB,SGIP1
Down	2763	GO-BP	GO_DENDRITE_MORPHOGENESIS	16	2446	42	17473	9.25e-05	1	2.72133	CDK5,PAK3,MAPK8IP2,SLITRK5,VLDLR,HPRT1,EPHB3,EPHB2,DCX,RERE,DCLK1,CTNNA2,CTNND2,RBFOX2,MAP2,BTBD3
Down	2763	Ractome	REACTOME_TRNA_AMINOACYLATION	16	2446	42	17473	9.25e-05	1	2.72133	SARS,FARS2,PPA1,RARS,PPA2,FARSB,IARS,FARSA,CARS,WARS,EARS2,AARS,LARS,NARS,EEF1E1,YARS
Down	2763	GO-MF	GO_LIGAND_GATED_CHANNEL_ACTIVITY	37	2446	142	17473	0.000101	1	1.86133	FKBP1B,SLC17A7,GLRB,KCNH2,DLG1,SHROOM2,GRIK2,GABRG2,CHRNB1,GRIN2A,GABRB3,GABRA4,GABRA5,GABRA2,GABRA1,GABRB2,GABRD,HCN1,ITPR1,ANXA6,P2RX5,GRIA1,JPH3,MCOLN1,GRIN3A,NCALD,DLG3,KCNJ11,KCNJ4,KCNK1,KCNJ9,KCNJ3,KCNJ6,KCNQ5,GRIA2,GRIA4,GRIK1
Up	1361	GO-BP	GO_ACTIN_FILAMENT_POLYMERIZATION	8	1214	23	17473	0.000101	1	5.00623	CTTN,GSN,MICALL2,WAS,AIF1,HCLS1,CORO7,PREX1
Up	1361	GO-CC	GO_CYTOSKELETON	178	1214	1967	17473	0.000101	1	1.30246	MAPKAPK2,CTTN,FARP2,GSN,FLNA,MICALL2,PARVB,PARVA,MYH9,VIM,ROCK1,MYO9B,ACTN4,MYBPC1,MYO6,EPB41L5,WAS,WASF2,EPB41,RHOU,SCIN,NEBL,AIF1,FGD4,EPB41L1,LDB3,ZYX,TRIP10,MYOZ1,FLNB,PACSIN2,CNN3,ABL1,VASP,RHOQ,LCP1,TRIOBP,SORBS3,PDLIM3,OPHN1,LIMA1,TLN1,TRADD,HIP1,HCK,MYO10,MYO1C,FGR,TEC,AXIN1,MAP3K11,GNAI2,DNM2,ADAM17,JUP,FERMT2,TRIP6,SH3PXD2B,BBS4,CNP,NPM1,G6PD,DDAH2,TNS1,WDPCP,KIAA1009,CAPN2,DNAAF1,CEP16…
Up	1361	GO-MF	GO_INTEGRIN_BINDING	19	1214	105	17473	0.000102	1	2.60443	EMP2,ACTN4,ITGB1,TLN1,ADAM17,LAMA5,CTGF,CD9,ITGA5,GFAP,PPAP2B,ERBB2IP,PTPN2,THBS4,FERMT3,DST,PXN,VWF,FBN1
Up	1361	GO-BP	GO_SENSORY_ORGAN_DEVELOPMENT	57	1214	493	17473	0.000103	1	1.66409	MAPKAPK2,NTRK2,MIP,VIM,KCNQ1,BCL2,PHACTR4,PDGFRB,ANP32B,C1QB,AXIN1,TGFB3,TGFBR1,TGFB2,ACVRL1,TGFB1,SOX2,SH3PXD2B,BBS4,ASCL1,CHD7,HIPK2,EDN1,TBX2,WDPCP,SDC4,NAGLU,DLL1,TULP3,DVL2,BMP7,WDR19,ITGA8,NOTCH1,FZD2,CLIC4,GLI3,TWSG1,DVL3,AHI1,PCDH15,NINJ1,MERTK,BMPR1B,SMOC1,ECE1,ROM1,NTN1,PRDM16,BCAR3,WNT2B,PPP1R13L,NES,HSF4,FBN1,EFEMP1,CRYGS
Down	2763	GO-BP	GO_ESTABLISHMENT_OF_LOCALIZATION_BY_MOVEMENT_ALONG_MICROTUBULE	28	2446	97	17473	0.000105	1	2.06204	PAFAH1B1,PRKCZ,CDC42,RAB1A,IFT57,RASGRP1,NDEL1,UBB,SOD1,UCHL1,KIF3A,IFT122,SSX2IP,BBS12,KIF3B,NEFL,AP3M2,KIF3C,DYNC1I1,KIFAP3,RHOT1,VAMP7,AZI1,ARL3,PEX14,BICD1,BICD2,LRPPRC
Down	2763	GO-CC	GO_CLATHRIN_VESICLE_COAT	11	2446	23	17473	0.000105	1	3.41646	AP2M1,AP1S1,AP2A2,CLTC,CLTA,AP2S1,NCALD,EPS15,CLTB,SGIP1,NECAP1
Up	1361	GO-BP	GO_CELLULAR_RESPONSE_TO_NITROGEN_COMPOUND	58	1214	505	17473	0.000108	1	1.65305	NTRK2,SLC26A6,CAPN10,KCNQ1,AIF1,ABL1,RHOQ,RAB13,MB21D1,TMEM173,RELA,GAB1,INSR,GNAI2,INHBB,DNM2,JUP,EDN1,NPM1,SREBF1,GPD1,MTR,CPS1,AHCYL1,FOXO1,SH3BP4,CAPN2,COL6A1,RAPGEF3,RYR1,ENPP1,ATP6V0A2,SMARCC1,ATP6V0E1,PDK4,ANXA5,RPTOR,PTPN2,ITPR3,KAT2B,PXN,RYR3,KLF15,EIF2C3,HNRNPD,ZCCHC11,FOXO4,SEPN1,FBN1,DENND4C,RAB31,AKAP1,ZC3HAV1,SH2B2,KLF3,GNG5,GPR173,AGTRAP
Down	2763	Ractome	REACTOME_P53_INDEPENDENT_G1_S_DNA_DAMAGE_CHECKPOINT	18	2446	51	17473	0.00011	1	2.52124	PSMA5,PSMC6,PSMD1,PSMD10,PSMB6,PSMB7,PSMB3,PSMF1,PSMA1,PSMC1,PSMD11,PSMA3,PSMD12,PSMD7,PSMC3,PSMD8,PSMD14,PSMB5
Up	1361	GO-CC	GO_CELL_CORTEX	33	1214	238	17473	0.000111	1	1.99566	CTTN,GSN,FLNA,MYH9,MYO9B,ACTN4,MYO6,EPB41,SCIN,TRIP10,FLNB,ASPH,MYO10,AXIN1,FERMT2,CTGF,WDPCP,CAPN2,RAPGEF3,ANXA2,RYR1,PARD3,RDX,WDR81,CLDN5,USP2,DST,PXN,AGTRAP,RASAL3,PLEKHH2,ADD3,GYPC
Up	1361	GO-BP	GO_INNATE_IMMUNE_RESPONSE	68	1214	619	17473	0.000112	1	1.58113	MYD88,SLC26A6,AIF1,ABL1,PML,TLR4,HLA-DQA1,HCK,CFI,CFP,HLA-DPB1,C1RL,CLEC7A,CFB,IKBKE,C1QC,C5,C1S,HLA-DPA1,FGR,VSIG4,HAVCR2,MB21D1,CD86,MARCO,MALT1,TMEM173,TEC,C1QB,TLR2,CLEC4E,HLA-DRA,BTK,SLC11A1,VNN1,RAB27A,IFNW1,TGFB1,EDN1,SERINC5,RPL39,CD44,HLA-C,HLA-A,NCF2,HIST2H2BE,AXL,S100B,CALCOCO2,NCAM1,CD58,APOBEC3C,LGALS3,CLEC5A,TYK2,IRF2,MT2A,TRIM22,IFITM3,IFNGR1,TRIM26,IFITM1,GBP2,IFITM2,ZC3HAV1,TRIM5…
Down	2763	GO-CC	GO_COATED_VESICLE	54	2446	234	17473	0.000115	1	1.6485	HSPD1,SLC17A7,PACSIN1,ARCN1,LRP1,SLC32A1,GAD2,GAD1,TMED2,RAB35,SEC23A,AP2M1,AP1S1,AP2A2,AP1S2,CLTC,AP1G1,CLTA,AP2S1,GOPC,RAB14,SORT1,NRGN,VTI1B,CLVS1,GRIA1,COPA,NCALD,SCYL2,MCFD2,INPP5F,KIAA0368,CPNE6,SNAP91,EPS15,VMA21,USO1,STX6,GGA2,SEC23B,CLTB,COPZ1,RAB27B,GOSR2,TGOLN2,SGIP1,NECAP1,AAK1,SEC22B,KLHL12,TMED3,SNX3,SCAMP1,YIPF5
Down	2763	GO-CC	GO_GOLGI_APPARATUS_PART	164	2446	893	17473	0.000115	1	1.31191	SNAP25,TBC1D20,MYO1B,PACSIN1,PDCD10,CUL3,CDC42,ARFIP2,PRKCI,RAB1A,RASGRP1,TOM1L1,ARCN1,ATP8A2,DHCR24,INPP5E,SERINC3,GAD2,ADC,NMNAT2,ST8SIA3,B4GALNT1,ST6GALNAC5,UGCG,CHST2,LARGE,HS3ST1,HS6ST2,B3GALT6,XYLT1,GLCE,B3GAT1,B3GNT1,B4GALT6,B4GALT3,CHSY3,TMED2,SLC35A2,CLCN3,SLC35B1,SLC35B4,PITPNB,ATP9A,CA4,ATP8A1,RAB35,SEC23A,AP1S1,AP1S2,CLTC,AP1G1,MARCH1,CLTA,GOPC,RAB14,BECN1,SORT1,NRGN,GABARAPL2,ATG9A,C…
Down	2763	GO-MF	GO_TUBULIN_BINDING	61	2446	273	17473	0.000115	1	1.59617	HSPH1,PAFAH1B1,ALDOA,RACGAP1,SNCA,NDEL1,TBCD,GAPDH,PARK2,POLB,AGTPBP1,KIF3A,DCX,KIF3B,KIF3C,DYNC1I1,APC,RGS14,FAM175B,GABARAPL2,MAP1LC3A,GABARAPL1,MAP1A,NDN,CCT5,NME1,NCALD,DIXDC1,PPP5C,RAB11A,CLASP2,STMN1,TUBGCP4,MAP4,RAE1,TUBGCP5,MAPRE2,EML1,ARL3,ARL8B,VAPA,PACRG,CAMSAP2,STMN4,HDGFRP3,STMN3,MAP2,CAMSAP1,PEX14,TBCC,REEP1,STMN2,JAKMIP1,LRPPRC,ARL4C,SGIP1,C12orf52,FMR1,KIF21B,FAM110C,MTUS2
Down	2763	GO-BP	GO_PROTEIN_K48_LINKED_UBIQUITINATION	17	2446	47	17473	0.00012	1	2.58382	NEDD4L,ITCH,UBE2D1,UBE2D2,RNF8,PARK2,UBE2B,UBE2K,RNF6,ZNRF1,UBE2A,UBE2G1,CDC34,UBE2T,UBE2E2,UBE2E3,UBE2Q2
Up	1361	GO-BP	GO_LYMPHOCYTE_DIFFERENTIATION	30	1214	209	17473	0.00012	1	2.06597	CD74,BCL2,ABL1,ITGB1,PREX1,CD4,PTPRC,MALT1,CLEC4E,IFNW1,IL18R1,GPR183,ADAM17,TGFB1,POU2F2,CHD7,LEPR,ITPKB,DLL1,GLI3,LRRC8A,ATP11C,AXL,MERTK,NOTCH2,CMTM7,POLM,PTPN2,FZD7,CBFB
Up	1361	GO-BP	GO_POSITIVE_REGULATION_OF_CELL_ACTIVATION	40	1214	311	17473	0.00012	1	1.85118	CD74,PVRL2,AIF1,BCL2,TLR4,HLA-DQA1,CD4,HLA-DPB1,PTPRC,HLA-DPA1,FGR,HAVCR2,CD86,MALT1,HLA-DRA,BTK,CD81,VNN1,IL4R,LILRB1,IL18,GPR183,EBI3,TGFB1,CTGF,ITPKB,GLI3,SASH3,ATP11C,ZBTB16,HLA-A,HLA-DMB,AXL,CD276,ZNF335,RPS6KA1,SOX15,TNFSF13,CD83,RASAL3
Up	1361	GO-BP	GO_REGULATION_OF_CELL_MORPHOGENESIS	62	1214	552	17473	0.00012	1	1.6166	NTRK2,CTTN,FLNA,PARVB,PARVA,MYH9,ACTN4,EPB41L5,RHOU,FMNL2,FGD4,ABL1,RHOQ,TRIOBP,PREX1,TBC1D8,HCK,ITGB2,MYO10,FGR,TGFB3,TGFBR1,TGFB2,DNM2,TGFB1,GNA12,FERMT2,BBS4,SEMA6A,SEMA4B,WDPCP,PDPN,ITGA7,NOTCH1,CCDC151,PLXNB2,PLXNB1,RDX,SGK1,TNR,S100B,MSN,KIF13B,SPP1,NTN1,SYT2,PDLIM5,PLXNB3,MACF1,LST1,LIMD1,S100A10,VRK2,SSH3,ITSN2,RND2,METRN,CDC42EP4,ARHGAP18,RREB1,CDC42EP1,KANK1
Up	1361	GO-BP	GO_RHO_PROTEIN_SIGNAL_TRANSDUCTION	12	1214	50	17473	0.000123	1	3.4543	ROCK1,MYO9B,PHACTR4,RHOG,GNA12,GPR56,CTNNAL1,NTN1,RTKN,CDC42EP4,EPS8L2,CDC42EP1
Down	2763	GO-MF	GO_CATION_TRANSMEMBRANE_TRANSPORTER_ACTIVITY	120	2446	622	17473	0.000124	1	1.37817	FKBP1B,SLC1A1,SLC1A6,SLC17A7,CACNB4,SLC6A1,SCN2B,SLC9A1,CACNB2,KCNH2,SCN3B,CACNA2D1,SHROOM2,KCNB1,CACNA1G,SLC8A1,KCND2,SCN2A,KCNA2,SCN8A,CACNB3,GRM7,CHRNB1,UQCRB,NNT,UQCR10,ATP2B1,ATP5G3,SLC32A1,SERINC1,SERINC3,ADC,SLC25A15,SLC6A15,ATP2B2,GRIN2A,ATP6V0D1,ATP5B,SLC35A2,ANO1,MFSD3,ATP8A1,SLC10A4,HCN1,CUL5,ITPR1,ATP5L,ATP5H,ATP5F1,ATP5C1,ATP6V0A1,ATP5A1,ATP5J,ATP6V0B,ATP6V1A,ATP6AP1,ATP6V1B2,ATP6V1E…
Down	2763	GO-MF	GO_GLUTAMATE_RECEPTOR_ACTIVITY	12	2446	27	17473	0.000124	1	3.17489	GRM2,GRIK2,GRM1,GRM3,GRM7,GRIN2A,GRIA1,GRM5,GRIN3A,GRIA2,GRIA4,GRIK1
Down	2763	Ractome	REACTOME_CELL_CYCLE_MITOTIC	70	2446	325	17473	0.000125	1	1.5386	PAFAH1B1,NDEL1,PSMA5,PSMC6,PSMD1,PSMD10,PSMB6,PSMB7,BTRC,PSMB3,PSMF1,PSMA1,CUL1,PSMC1,PSMD11,PSMA3,SKP1,PSMD12,PSMD7,PSMC3,UBE2D1,HSP90AA1,PSMD8,PSMD14,PSMB5,PRKAR2B,PTTG1,CDC27,ANAPC7,CCNB1,CDC16,CDC23,RFC5,RFC2,RPA3,CDK7,ACTR1A,DCTN3,PPP2R5C,SEH1L,NEK2,RANBP2,PPP2CA,PPP2R1A,PPP2R2A,TUBA1A,TUBA4A,RAD21,CCND2,CCNH,RANGAP1,AZI1,E2F3,TUBB,TUBGCP5,CDC6,CDKN2D,ORC2,DSN1,CEP76,ORC4,YWHAG,CEP72,TUBG1,C…
Up	1361	GO-BP	GO_CYTOKINE_MEDIATED_SIGNALING_PATHWAY	53	1214	452	17473	0.000125	1	1.68766	CD74,F3,TRADD,PML,TNFRSF10B,RIPK1,HLA-DQA1,HCK,HLA-DPB1,HLA-DPA1,RELA,HLA-DRA,IRAK3,GAB1,CARD14,IL4R,IFNW1,IL18R1,EBI3,ADAM17,BBS4,LEPR,CD44,ADIPOR2,HLA-C,HLA-A,TNFRSF25,TNFRSF1A,RELT,TNFRSF11B,CCR1,NCAM1,TJP2,CXCR2,LIFR,TYK2,IRF2,MT2A,TRIM22,IFITM3,IL10RB,IFNGR1,TNFSF13,PODNL1,PLP2,TRIM26,IFITM1,PODN,IL20RA,IL13RA1,CSF2RA,GBP2,IFITM2
Down	2763	GO-BP	GO_CEREBRAL_CORTEX_CELL_MIGRATION	16	2446	43	17473	0.000128	1	2.65805	PAFAH1B1,SRGAP2,CDK5,NDEL1,NRP1,SLIT2,RELN,MBOAT7,CDK5R2,CDK5R1,SOCS7,DCX,RTN4,DIXDC1,FBXO45,LHX6
Down	2763	GO-BP	GO_ANTIGEN_PROCESSING_AND_PRESENTATION	50	2446	213	17473	0.000129	1	1.67688	RACGAP1,PSMA5,PSMC6,PSMD1,PSMD10,PSMB6,PSMB7,RFTN1,PSMB3,PSMF1,PSMA1,PSMC1,PSMD11,PSMA3,PSMD12,LGMN,PSMD7,PSMC3,PSME3,PSMD8,PSMD14,PSMB5,RAB8B,OSBPL1A,KIF3A,KIF3B,RAB35,RAB3C,RILP,SEC23A,KIF3C,AP2M1,ACTR1A,DCTN3,DYNC1I1,AP1S1,AP2A2,DYNLL2,AP1S2,RAB33A,CLTC,ATG5,KLC1,AP1G1,KIFAP3,LNPEP,MARCH1,DCTN4,CLTA,AP2S1
Up	1361	GO-MF	GO_PHOSPHATIDYLINOSITOL_BINDING	29	1214	200	17473	0.000129	1	2.08697	KCNQ1,EPB41,SCIN,HIP1,MYO10,BTK,CCDC88A,VNN1,SCARB1,FERMT2,SH3PXD2B,PLCD1,TULP3,WDR35,ANXA2,MTM1,PARD3,WIPI1,ITPR3,ZFYVE26,PLEKHF1,HIP1R,IQGAP1,FCHO2,ZFYVE16,ADAP2,EEA1,SBF2,ARHGAP33
Down	2763	GO-MF	GO_PROTEIN_TYROSINE_PHOSPHATASE_ACTIVITY	29	2446	103	17473	0.00013	1	2.01128	MAP2K1,DUSP6,PTPN11,MTMR7,MTMR2,PTPRN2,PTPRN,TIMM50,PTPN5,PTPRD,PTPRS,MTMR6,PTPRO,PTP4A1,CDKN3,PTPRA,DNAJC6,MTMR4,MTMR8,PTPLB,MTMR1,PTPRQ,DUSP3,RNGTT,PTPN3,PTPN4,UBASH3B,ACP1,DUSP14
Up	1361	GO-BP	GO_PLATELET_DEGRANULATION	19	1214	107	17473	0.000132	1	2.55575	ABCC4,FLNA,ACTN4,TLN1,TGFB3,TGFB2,ITIH4,SERPINA1,TGFB1,SERPINE1,TIMP3,CD9,VEGFB,LAMP2,SRGN,LGALS3BP,ISLR,VWF,RARRES2
Up	1361	GO-BP	GO_RAS_PROTEIN_SIGNAL_TRANSDUCTION	23	1214	143	17473	0.000132	1	2.31494	MAPKAPK2,FARP2,ROCK1,MYO9B,WASF2,RHOU,AIF1,PHACTR4,RHOG,MAPKAPK3,FGF2,GNA12,TP53,GPR56,RAPGEF3,CTNNAL1,NTN1,RTKN,RGL2,CDC42EP4,EPS8L2,RREB1,CDC42EP1
Down	2763	GO-BP	GO_VESICLE_ORGANIZATION	62	2446	280	17473	0.000133	1	1.58177	SNAP25,SLC17A7,STX1A,STXBP1,TBPL1,TBC1D20,AGFG1,PAFAH1B1,CUL3,PRKCI,CORO1A,SHROOM2,RAB1A,ATP8A2,SNX19,PTPRN,TMED2,SNX10,ATP8A1,RILP,SEC23A,AP1G1,AP2S1,RAB14,SORT1,CHMP4A,VTI1B,LRSAM1,VAMP7,GRIA1,SYT5,SYT4,SYT9,SYT3,SYTL5,RPH3A,SYT13,SYT12,MCFD2,NSF,SNAP91,CHMP5,PPP6C,VAPA,SNX2,EPS15,SCFD1,VAMP4,USO1,STX6,STX16,GOSR2,YKT6,ZFYVE20,SNX4,SEC22A,SEC22B,TRAPPC2L,KLHL12,TRAPPC3,TRAPPC6B,SNX3
Up	1361	GO-BP	GO_TUBE_MORPHOGENESIS	41	1214	323	17473	0.000133	1	1.82696	EPB41L5,BCL2,PHACTR4,VASP,PML,FGF2,ACVRL1,TGFB1,LAMA5,BBS4,CHD7,EDN1,TBX2,SMO,PRKX,SDC4,DLL1,ATOH8,DNAAF1,TULP3,DVL2,TGM2,BMP7,FOXD1,STK3,NOTCH1,NOTCH4,TCTN1,FZD2,CLIC4,GLI3,DVL3,AHI1,PLXNB2,NPHP3,WNK4,YAP1,MYC,NTN1,HHIP,TIMELESS
Down	2763	GO-BP	GO_DENDRITE_DEVELOPMENT	24	2446	79	17473	0.000134	1	2.17018	BAIAP2,SRGAP2,CDK5,PAK3,MAPK8IP2,SLITRK5,VLDLR,NRP1,HPRT1,EPHB3,RELN,EPHB2,DCX,RERE,ACSL4,ARF4,DCLK1,CTNNA2,CTNND2,GRIN3A,MCF2,RBFOX2,MAP2,BTBD3
Down	2763	GO-BP	GO_NADH_METABOLIC_PROCESS	14	2446	35	17473	0.000137	1	2.8574	IDH3B,IDH3G,ALDOA,ENO1,HK1,PFKM,PGAM1,GAPDH,TPI1,PGK1,ENO3,HK2,MDH1,MDH2
Down	2763	GO-BP	GO_REGULATION_OF_CATION_TRANSMEMBRANE_TRANSPORT	49	2446	208	17473	0.000137	1	1.68284	FKBP1A,FKBP1B,CACNB4,SCN2B,SLC9A1,CACNB2,ACTN2,NEDD4L,MYO5A,KCNH2,SCN3B,CACNA2D1,FGF12,ANK2,CASQ1,DLG1,CORO1A,DRD1,SLC8A1,YWHAH,EDNRA,SNCA,CACNB3,THY1,PDE4D,CAB39,HOMER1,ATG5,FGF14,UBQLN1,KCNAB1,JPH3,TRPC1,GSTO1,KCNJ11,KCNIP4,KCNIP1,KCNIP2,KCNC1,KCNG1,KCNC2,DPP10,DPP6,PTPN3,UBASH3B,GNB5,FMR1,FHL1,TSPAN13
Down	2763	GO-BP	GO_TELENCEPHALON_GLIAL_CELL_MIGRATION	10	2446	20	17473	0.000137	1	3.57175	PAFAH1B1,SRGAP2,CDK5,RELN,MBOAT7,CDK5R2,CDK5R1,SOCS7,DCX,RTN4
Down	2763	GO-CC	GO_NEURONAL_CELL_BODY_MEMBRANE	10	2446	20	17473	0.000137	1	3.57175	KCNB1,KCND2,KCNA2,ATP2B1,SLC4A8,GABRA5,KCNC1,KCNB2,KCNC2,RGS8
Up	1361	GO-BP	GO_LEUKOCYTE_DIFFERENTIATION	38	1214	292	17473	0.000137	1	1.87305	CD74,FARP2,MYH9,BCL2,ABL1,ITGB1,PREX1,CD4,PTPRC,CD86,MALT1,CLEC4E,LILRB1,IFNW1,IL18R1,GPR183,ADAM17,TGFB1,POU2F2,CHD7,LEPR,ITPKB,DLL1,CD109,ANXA2,GLI3,LRRC8A,ATP11C,AXL,MERTK,NOTCH2,CMTM7,POLM,PTPN2,FZD7,MT1G,CBFB,GAB3
Down	2763	GO-BP	GO_LOCOMOTORY_BEHAVIOR	44	2446	181	17473	0.000138	1	1.73654	SNAP25,CACNB4,PAFAH1B1,GLRB,MYO5A,FGF12,DRD1,KCND2,SNCA,SOD1,GRM1,PARK7,ID2,CRH,ARCN1,ADAM22,PARK2,NTAN1,PPT1,HTRA2,BTBD9,UCHL1,OXR1,EPHA4,EFNB3,CHL1,GIGYF2,PENK,ATP2B2,PDE1B,HPRT1,PPP3CB,CALB1,ANKH,SLC4A10,ETV5,SOBP,NEGR1,LRRTM1,GRM5,GMFB,PAK7,ASTN1,NOVA1
Up	1361	GO-CC	GO_PROTEIN_COMPLEX_INVOLVED_IN_CELL_ADHESION	9	1214	30	17473	0.000138	1	4.31787	MYH9,ITGB1,ITGB2,ITGB4,ITGA7,ITGA5,ITGA8,ITGB8,ITGAL
Up	1361	GO-CC	GO_LAMELLIPODIUM	26	1214	172	17473	0.000143	1	2.17567	CTTN,GSN,PARVB,ROCK1,MYO9B,WASF2,AIF1,FGD4,PHACTR4,VASP,ITGB1,RAB13,MYO10,CCDC88A,DNM2,FERMT2,PDPN,RAPGEF3,RDX,APBB1IP,PXN,PIEZO1,DYSF,ARHGAP31,ABI3,PLEKHH2
Up	1361	GO-CC	GO_VACUOLAR_PART	74	1214	694	17473	0.000145	1	1.53469	CD74,MYD88,NTRK2,SUN2,MYO6,PACSIN2,PDGFRB,RAB13,TPCN1,PML,TLR4,HLA-DQA1,HLA-DPB1,IKBKE,HLA-DPA1,UBE2D3,HLA-DRA,INSR,SLC11A1,SCARB1,RAB27A,NPC1,LITAF,CP,PRELP,SLC44A2,INPP5B,LRP2,VCAN,SDC4,SGSH,NAGLU,GUSB,COL6A1,ENPEP,WLS,ANXA2,LAMP2,TPP1,GAA,ENPP1,ATP11C,HLA-C,HLA-A,HLA-DMA,HLA-DMB,ECE1,ATP6V0A2,ATP6V0E1,WIPI1,RPTOR,CALCOCO2,MAN2B1,ARSA,RNASET2,STEAP3,RAB11FIP3,ZFYVE26,DAPK2,PLEKHF1,AP1G2,ZFYVE16…
Down	2763	GO-MF	GO_VOLTAGE_GATED_CATION_CHANNEL_ACTIVITY	35	2446	134	17473	0.000146	1	1.86584	CACNB4,CACNB2,KCNH2,CACNA2D1,KCNB1,CACNA1G,KCND2,KCNA2,CACNB3,GRM7,HCN1,KCNK3,KCNAB1,NCS1,CACNG3,KCNJ11,KCNJ4,KCNIP2,KCNK1,KCNC1,KCNB2,KCNG3,KCNT1,KCNJ9,KCNJ3,KCNG1,KCNQ2,KCNA6,KCNH5,KCNS3,KCNJ6,KCNC2,KCNQ5,KCNV1,KCNF1
Down	2763	KEGG	KEGG_LONG_TERM_POTENTIATION	22	2446	70	17473	0.000146	1	2.2451	KRAS,ADCY1,PRKCB,MAPK1,PRKACB,MAP2K1,GRM1,BRAF,CAMK4,PLCB4,PLCB1,GRIN2A,PPP3CB,ITPR1,GRIA1,GRM5,PPP3CA,PPP3R1,PPP1R1A,PPP1CB,GRIA2,CAMK2B
Down	2763	GO-CC	GO_INTRINSIC_COMPONENT_OF_MITOCHONDRIAL_MEMBRANE	18	2446	52	17473	0.000147	1	2.47275	L2HGDH,BID,PINK1,MFN2,RHOT1,BNIP3,TOMM20,TOMM22,C22orf32,GDAP1,IMMT,TMEM70,ARMCX3,TIMM17A,CHCHD6,APOO,ABCB10,APOOL
Up	1361	GO-BP	GO_RESPONSE_TO_TRANSFORMING_GROWTH_FACTOR_BETA	23	1214	144	17473	0.000147	1	2.29887	EPB41L5,ZYX,ITGB1,PML,TGFB3,TGFBR1,TGFB2,ACVRL1,TGFB1,FERMT2,HIPK2,HYAL2,EDN1,RAPGEF3,TGFBR3,SMAD5,PARD3,WWOX,CLDN5,PXN,PDCD5,FBN1,LTBP2
Down	2763	GO-BP	GO_METAL_ION_TRANSPORT	113	2446	582	17473	0.000149	1	1.38697	ERO1L,FKBP1A,FKBP1B,SLC17A7,CACNB4,SCN2B,SLC9A1,CACNB2,NEDD4L,KCNH2,SCN3B,CACNA2D1,ANK2,CDK5,CORO1A,SHROOM2,KCNB1,CACNA1G,SLC8A1,KCND2,SCN2A,KCNA2,SCN8A,PRKCB,CACNB3,STOML2,HTR2A,GRM7,ATP2B1,SLC6A15,ATP2B2,GRIN2A,ATP6V1D,ATP6V0D1,FKBP4,SLC4A8,VDAC1,SLC4A10,SLC10A4,CLTC,HCN1,CUL5,ITPR1,ANXA6,ATP6V0A1,ATP6V0B,ATP6V1A,ATP6AP1,ATP6V1B2,ATP6V1E1,KCNK3,SLC8A3,KCNAB1,JPH3,SLC8A2,PPP3CA,ATP2A2,CASK,MCOLN…
Down	2763	GO-CC	GO_NEURON_PROJECTION_TERMINUS	34	2446	129	17473	0.00015	1	1.88278	GOT1,STXBP1,PACSIN1,PFN2,DRD1,GRIK2,KCNA2,SNCA,CCK,CHRM3,CDH8,CRHBP,UCHL1,EPHA4,SLC32A1,PENK,PTPRN2,PTPRN,ATP6V0D1,CALB1,AP2M1,AP1S1,APC,DGKI,RAB5A,KCNA6,KCNC2,PNOC,GRIA4,CALB2,STX6,SYNGR1,AAK1,FMR1
Up	1361	GO-BP	GO_REGULATION_OF_CELL_SUBSTRATE_ADHESION	26	1214	173	17473	0.000157	1	2.1631	FLNA,EMP2,ROCK1,ACTN4,EPB41L5,BCL2,ITGB1,TRIOBP,PREX1,ACVRL1,DNM2,SERPINE1,APOD,WDPCP,SDC4,SPOCK2,ITGA5,NOTCH1,NINJ1,NID1,FZD7,MACF1,S100A10,GPM6B,RREB1,KANK1
Up	1361	GO-BP	GO_POSITIVE_REGULATION_OF_CELL_PROLIFERATION	84	1214	814	17473	0.00016	1	1.48526	CD74,NTRK2,DRD2,EMP2,AIF1,HCLS1,BCL2,ABL1,ITGB1,RHOG,PDGFRB,F3,PML,TBC1D8,TLR4,HCK,CD4,HLA-DPB1,PTPRC,C3AR1,HLA-DPA1,HAVCR2,CD86,RELA,C5AR1,INSR,CD81,FGF2,GNAI2,TGFBR1,TGFB2,ACVRL1,IL18,GPR183,EBI3,ADAM17,TGFB1,ASCL1,HIPK2,EDN1,TBX2,NPM1,CTGF,SPHK1,CDK13,SMO,RPS4X,DLL1,GPR56,NOTCH1,VEGFB,HTRA1,ANXA2,GLI3,SASH3,HLA-A,HLA-DMB,GFAP,S100B,RPTOR,YAP1,THBS4,APLN,MYC,FZD7,CD276,NTN1,ZNF335,CXCR2,CTF1,PL…
Down	2763	GO-CC	GO_PHOSPHATASE_COMPLEX	17	2446	48	17473	0.000162	1	2.52999	CYCS,PPP3CB,ITPR1,PPP2R5C,PPP3CA,PPP3R1,PPP1R2,PPP1CB,PPP2CA,PPP2R1A,PPP2R2A,PPP2R2B,SHOC2,PPP2R5D,PPP4R4,PPP2R2C,PPP2R5E
Down	2763	Ractome	REACTOME_PYRUVATE_METABOLISM_AND_CITRIC_ACID_TCA_CYCLE	17	2446	48	17473	0.000162	1	2.52999	DLD,IDH3B,L2HGDH,IDH3G,DLAT,PDHB,PDHX,SDHB,IDH3A,NNT,MDH2,SDHD,SUCLA2,SLC16A8,PDK2,LDHB,PDP1
Up	1361	GO-BP	GO_CYTOSKELETON_ORGANIZATION	86	1214	838	17473	0.000162	1	1.47708	PVRL2,CTTN,CAPN10,FARP2,GSN,FLNA,MICALL2,PARVB,PARVA,MYH9,GPR65,EMP2,VIM,ROCK1,SUN2,ACTN4,EPB41L5,WAS,WASF2,EPB41,RHOU,SCIN,NEBL,FMNL2,AIF1,HCLS1,FGD4,EPB41L1,LDB3,ARF1,ZYX,BCL2,TRIP10,MYOZ1,FLNB,PACSIN2,CNN3,ABL1,PHACTR4,VASP,RHOQ,DAAM2,ITGB1,LCP1,CORO7,RHOG,TRIOBP,SORBS3,PDLIM3,OPHN1,PDGFRB,LIMA1,TLN1,PREX1,RAB13,DOCK1,AXIN1,LAMA5,JUP,BBS4,CNP,NPM1,SEMA6A,WDPCP,DNAAF1,CCDC151,CROCC,MTM1,SGK1,GF…
Up	1361	GO-BP	GO_RESPONSE_TO_INORGANIC_SUBSTANCE	55	1214	479	17473	0.000162	1	1.65263	DRD2,GSN,BCL2,ABL1,PDGFRB,F3,ASPH,CD86,RELA,INSR,DNM2,ASCL1,FSTL3,NPC1,EDN1,CP,SPHK1,LCAT,HSD17B1,ITPKB,MTR,CPS1,AHCYL1,FOXO1,CD9,CLIC4,MLL,HBB,PCGF2,TNFRSF11B,ECE1,NEUROD2,ANXA5,ITPR3,RYR3,ALG2,PRDX2,HNRNPD,SLC30A7,KCNMA1,MT1G,TXNIP,IQGAP1,MT2A,CYBRD1,CPNE7,CPNE3,ALOX5AP,MT1F,MT1H,MT1E,MT1X,IL18RAP,MT1M,SOD3
Down	2763	GO-BP	GO_WNT_SIGNALING_PATHWAY	74	2446	351	17473	0.000165	1	1.50604	CUL3,CDC42,CYLD,PSMA5,PSMC6,UBB,PSMD1,PSMD10,PSMB6,PSMB7,BTRC,PSMB3,UBC,PSMF1,PSMA1,CUL1,PSMC1,PSMD11,PSMA3,SKP1,PSMD12,PSMD7,FBXW11,PSMC3,PSME3,PSMD8,PSMD14,PSMB5,GNB1,GNG2,FAM123B,TBL1XR1,PRKAA2,PLCB1,RTF1,ARL6,PPP3CB,LDB1,UBE2B,SOX4,FZD3,AP2M1,AP2A2,CLTC,AP2S1,APC,DDX3X,SMURF1,SENP2,CXXC4,PPP3CA,CTNND2,PPP3R1,RAB5A,DIXDC1,SCYL2,RBX1,CDK14,PPM1A,XIAP,CCNY,SPIN1,MARK1,VPS35,VPS29,NLK,WDR61,DACT1…
Up	1361	GO-BP	GO_POSITIVE_REGULATION_OF_CELL_CELL_ADHESION	33	1214	243	17473	0.000166	1	1.95459	CD74,AIF1,HLA-DQA1,MYO10,CD4,HLA-DPB1,PTPRC,HLA-DPA1,HAVCR2,CD86,MALT1,HLA-DRA,VNN1,IL4R,LILRB1,IL18,EBI3,TGFB1,SOX2,FSTL3,ITPKB,CD44,BMP7,GLI3,SASH3,ZBTB16,HLA-A,HLA-DMB,PPAP2B,CD276,PIEZO1,CD83,RASAL3
Down	2763	GO-BP	GO_NON_CANONICAL_WNT_SIGNALING_PATHWAY	36	2446	140	17473	0.000167	1	1.8369	CDC42,PSMA5,PSMC6,UBB,PSMD1,PSMD10,PSMB6,PSMB7,PSMB3,UBC,PSMF1,PSMA1,PSMC1,PSMD11,PSMA3,PSMD12,PSMD7,PSMC3,PSME3,PSMD8,PSMD14,PSMB5,GNB1,GNG2,PLCB1,PPP3CB,FZD3,AP2M1,AP2A2,CLTC,AP2S1,SMURF1,PPP3CA,PPP3R1,NLK,PRICKLE2
Down	2763	GO-BP	GO_REGULATION_OF_PROTEIN_PHOSPHATASE_TYPE_2A_ACTIVITY	11	2446	24	17473	0.000169	1	3.2741	PPP2R5C,PPP2R1A,PPP2R2A,ARPP19,ENSA,TIPRL,ANKLE2,PPP2R2B,PPP2R5D,PPP2R2C,PPP2R5E
Down	2763	GO-CC	GO_PROTEASOME_ACCESSORY_COMPLEX	11	2446	24	17473	0.000169	1	3.2741	PSMC6,PSMD1,PSMD10,PSMC1,PSMD11,PSMD12,PSMD7,PSMC3,PSME3,PSMD8,PSMD14
Down	2763	GO-BP	GO_MITOCHONDRIAL_ATP_SYNTHESIS_COUPLED_PROTON_TRANSPORT	9	2446	17	17473	0.00017	1	3.78185	STOML2,ATP5G3,ATP5B,ATP5L,ATP5H,ATP5F1,ATP5C1,ATP5A1,ATP5J
Down	2763	Ractome	REACTOME_P53_DEPENDENT_G1_DNA_DAMAGE_RESPONSE	19	2446	57	17473	0.000171	1	2.38117	PSMA5,PSMC6,PSMD1,PSMD10,PSMB6,PSMB7,PSMB3,PSMF1,PSMA1,PSMC1,PSMD11,PSMA3,PSMD12,PSMD7,PSMC3,PSMD8,PSMD14,PSMB5,RFWD2
Up	1361	GO-BP	GO_POSITIVE_REGULATION_OF_CELL_DEATH	66	1214	605	17473	0.000172	1	1.57014	CAPN10,GSN,SCIN,FGD4,BCL2,ABL1,ITGB1,CIDEB,F3,TRADD,HIP1,ANP32B,PML,DAP,TNFRSF10B,RIPK1,RPS27L,MAP3K11,MAP2K7,TGFB3,TGFBR1,TGFB2,INHBB,NUPR1,ANO6,DNM2,LILRB1,TGFB1,ASCL1,HYAL2,TIMP3,TP53,CTGF,SFPQ,FOXO1,TGM2,BMP7,STK3,NOTCH1,LATS2,ECSCR,HBB,ZBTB16,WWOX,DDIT4,BMPR1B,S100B,TP53INP1,ANXA5,PTPN2,MYC,RASSF2,PLAUR,REST,KCNMA1,TXNIP,KLF11,PDCD5,PLEKHF1,STK17B,NSMAF,NACC2,IL20RA,PPP3CC,APH1B,HEBP2
Up	1361	GO-BP	GO_VASCULATURE_DEVELOPMENT	54	1214	469	17473	0.000173	1	1.65718	NTRK2,PARVA,MYH9,WASF2,ITGB1,PDGFRB,ANP32B,FGF2,TGFBR1,TGFB2,ACVRL1,DNM2,IL18,LAMA5,CHD7,EDN1,SERPINE1,TBX2,APOD,CTGF,SPHK1,LRP2,LEPR,PLCD1,SGPL1,SMO,PRKX,EPHB4,FOXO1,PDPN,DLL1,ROBO4,GPR56,ITGA5,ADIPOR2,HIF3A,ENPEP,RAPGEF3,NOTCH1,VEGFB,NOTCH4,ANXA2,ECSCR,CLIC4,GLI3,VEZF1,RAMP1,PPAP2B,YAP1,ROM1,ITGB8,QKI,GJA4,TMEM204
Down	2763	GO-BP	GO_EPHRIN_RECEPTOR_SIGNALING_PATHWAY	25	2446	85	17473	0.000174	1	2.10103	PAK1,ROCK2,ACTR3,ARPC5,ARPC2,CDC42,ARPC1A,ACTR2,ARPC3,PAK3,PTPN11,EFNA5,EPHA4,EFNB3,EPHB3,EPHB2,CDK5R1,AP2M1,AP2A2,AP2S1,EPHA3,RASA1,EPHA5,CHN1,NGEF
Down	2763	GO-MF	GO_MAGNESIUM_ION_BINDING	47	2446	199	17473	0.000174	1	1.68716	IDH3B,IDH3G,ADCY2,SNCA,PRKACB,PINK1,MSH2,GNAI1,ENO1,ENO3,IDH3A,GSS,SRR,ATP8A2,IDI1,IMPAD1,ENOPH1,AASDHPPT,ADSS,FARS2,PPA1,PPA2,FARSB,HPRT1,PRPS1,SRPK2,ATP9A,ATP8A1,DYRK2,NME1,NCS1,PRPS2,NT5C3L,MTPAP,DCTPP1,PPM1A,MST4,SRPK1,MARK1,FAN1,NLK,MAST3,PDP1,PAPOLA,CSNK1G1,SNRK,CLYBL
Down	2763	GO-MF	GO_LIGASE_ACTIVITY_FORMING_CARBON_OXYGEN_BONDS	16	2446	44	17473	0.000176	1	2.59764	SARS,FARS2,RARS,FARSB,IARS,DALRD3,FARSA,CARS,WARS,EARS2,AARS,LARS,NARS,MRPL39,LRRC47,YARS
Down	2763	GO-MF	GO_PASSIVE_TRANSMEMBRANE_TRANSPORTER_ACTIVITY	93	2446	464	17473	0.00018	1	1.43178	FKBP1B,SLC17A7,CACNB4,GLRB,SCN2B,CACNB2,KCNH2,SCN3B,CACNA2D1,DLG1,SHROOM2,KCNB1,CACNA1G,KCND2,SCN2A,GRIK2,KCNA2,SCN8A,CACNB3,GRM7,GABRG2,CHRNB1,AQP11,GRIN2A,GABRB3,CLCN4,ANO1,CLCN3,GABRA4,ANO4,GABRA5,GABRA2,GABRA1,VDAC1,GABRB2,ANO3,GABRD,VDAC3,HCN1,CUL5,ITPR1,ANXA6,KCNK3,TOMM20,P2RX5,TOMM22,GRIA1,KCNAB1,JPH3,MCOLN1,DENND5B,GRIN3A,SLC24A3,PDE2A,CACNA2D3,GPM6A,NCS1,TRPC1,PANX1,CACNG3,NCALD,DLG3,KCN…
Up	1361	GO-MF	GO_KINASE_BINDING	66	1214	606	17473	0.00018	1	1.56755	ELAVL1,NTRK2,FLNA,EMP2,WAS,KCNQ1,HCLS1,LDB3,ABL1,ITGB1,PDGFRB,RAB13,TRADD,ITGB2,CD4,PTPRC,FGR,TMEM173,RELA,AXIN1,MAP3K11,MAP2K7,INSR,CCDC88A,ACVRL1,DNM2,JUP,TRIP6,HYAL2,TP53,NPM1,SREBF1,LIPE,SDC4,NPR1,DVL2,POLA1,SGK1,GFAP,ANXA5,RPTOR,PTPN2,KAT2B,MSN,KIF13B,PXN,GYS1,MAML1,PDLIM5,PTPN23,NEK9,CDKN2B,IQGAP1,TENC1,CPNE3,TOM1L2,CNTLN,AKAP1,TRIM22,VRK2,MVP,ATF7,STK38,WWC3,CCNL2,ADD3
Up	1361	GO-BP	GO_POSITIVE_REGULATION_OF_GENE_EXPRESSION	158	1214	1733	17473	0.000182	1	1.31222	ELAVL1,NTRK2,DRD2,GSN,MYH9,VIM,MYO6,HCLS1,RHOQ,RHOG,TRADD,ASPH,RIPK1,RPS27L,TLR4,ITGB2,MYO1C,CD86,MALT1,TMEM173,RELA,TLR2,BTK,IRAK3,NFKBIA,MDFIC,ERN1,AXIN1,INSR,CD81,FGF2,TGFB3,TGFBR1,CARD14,SLC11A1,TGFB2,ACVRL1,KLKB1,DNM2,LILRB1,IL18,RAB27A,TFEB,TGFB1,POU2F2,SOX2,JUP,ASCL1,FSTL3,MDK,PPARA,HIPK2,HYAL2,EDN1,SERPINE1,TP53,NPM1,CTGF,SREBF1,SPHK1,PCK1,PADI2,SMO,FOXO1,RPS4X,PABPC1,DLL1,ATOH8,DVL2,RFX4…
Up	1361	GO-MF	GO_PEPTIDE_ANTIGEN_BINDING	9	1214	31	17473	0.000182	1	4.17859	HLA-DQA1,HLA-DPB1,HLA-DPA1,HLA-DRA,AZGP1,HLA-C,HLA-A,FCGRT,MAML1
Down	2763	GO-BP	GO_GLYCOSYL_COMPOUND_BIOSYNTHETIC_PROCESS	32	2446	120	17473	0.000183	1	1.90493	ACACA,ALDOA,STOML2,PRKAG2,AKD1,AK5,PANK2,ATP5G3,ADSS,AMD1,HPRT1,PRPS1,ADK,ATP5B,NME5,ATP5L,ATP5H,ATP5F1,ATP5C1,ATP6V0A1,ATP5A1,ATP5J,NME1,PPCS,DCK,DCTD,PANK4,GUK1,PANK1,NME7,ACOT7,TXNDC9
Down	2763	GO-BP	GO_POSITIVE_REGULATION_OF_MITOCHONDRION_ORGANIZATION	41	2446	167	17473	0.000183	1	1.75379	YWHAH,BID,BAD,C1QBP,PSMB7,STOML2,PSMD8,PINK1,PARK7,GPR26,PARK2,HTRA2,RMND1,UGCG,DYNLL2,ATG5,BECN1,DNM1L,BNIP3,MOAP1,APOPT1,MLLT11,ATG13,PTPN5,PPP3R1,DDHD2,BAP1,YWHAZ,YWHAG,EPT1,UQCC,YWHAQ,YWHAB,MAPK8,WDR46,SMCR7L,UBL5,SAE1,FAM20B,STARD7,OSCP1
Down	2763	GO-MF	GO_POTASSIUM_CHANNEL_ACTIVITY	32	2446	120	17473	0.000183	1	1.90493	KCNH2,KCNB1,KCND2,KCNA2,HCN1,KCNK3,KCNAB1,KCNJ11,KCNIP4,KCNJ4,KCNIP1,KCNIP2,KCNK1,KCNC1,KCNB2,TMEM38A,KCNG3,KCNT1,KCNJ9,KCNJ3,KCNG1,MTMR6,KCNQ2,KCNA6,KCNH5,KCNS3,KCNJ6,KCNC2,KCNQ5,KCNV1,KCNF1,KCNK13
Up	1361	GO-MF	GO_PHOSPHOLIPID_BINDING	44	1214	360	17473	0.000183	1	1.75913	KCNQ1,EPB41,SCIN,PACSIN2,OPHN1,PREX1,F3,HIP1,MYO10,TEC,BTK,CCDC88A,VNN1,SCARB1,FERMT2,SH3PXD2B,ABCA1,PLCD1,CPS1,TULP3,WDR35,ANXA2,MTM1,PARD3,AXL,WIPI1,ANXA5,ITPR3,SYT2,ZFYVE26,PLEKHF1,HIP1R,IQGAP1,NSMAF,CPNE3,FCHO2,ZFYVE16,MYOF,ADAP2,EEA1,DYSF,SBF2,ANXA4,ARHGAP33
Down	2763	GO-BP	GO_CEREBRAL_CORTEX_DEVELOPMENT	29	2446	105	17473	0.000187	1	1.97297	NF1,PAFAH1B1,SRGAP2,CDK5,BAD,NDEL1,CNTNAP2,LRP1,VLDLR,PLCB1,NRP1,SLIT2,SRD5A1,RELN,MBOAT7,CDK5R2,CDK5R1,SOCS7,MKKS,DCX,NCOA1,NEFL,RTN4,PTPRS,DIXDC1,FBXO45,LHX6,BTBD3,TACC2
Down	2763	GO-BP	GO_POSITIVE_REGULATION_OF_ORGANELLE_ORGANIZATION	111	2446	573	17473	0.000187	1	1.38382	CCT2,PAK1,ACTN2,WIPF2,WIPF3,TPM1,ROCK2,BAIAP2,ACTR3,ABI2,ACTR3B,WASF1,SPIRE1,BRK1,ARPC5,ARPC2,CUL3,DSTN,CDK5,DLG1,TRIM27,PFN2,ARPC1A,ACTR2,ARPC5L,ARPC3,YWHAH,RAB1A,BID,BAD,SMAD3,MAPK9,C1QBP,UBE2N,MAPK1,PSMB7,STOML2,NCKAP1,PSMD8,BRAF,PINK1,PARK7,ITGB1BP1,LIG4,GPR26,PARK2,HTRA2,IGF1,SYNJ1,PLCB1,RMND1,UGCG,OGT,CCNB1,RTF1,UBE2B,DYNLL2,ATG5,TAC1,BECN1,DNM1L,BNIP3,MOAP1,APOPT1,MLLT11,ATG13,LRSAM1,PTPN5…
Down	2763	GO-BP	GO_REGULATION_OF_ESTABLISHMENT_OF_PLANAR_POLARITY	30	2446	110	17473	0.000187	1	1.94823	CDC42,PSMA5,PSMC6,UBB,PSMD1,PSMD10,PSMB6,PSMB7,PSMB3,UBC,PSMF1,PSMA1,PSMC1,PSMD11,PSMA3,PSMD12,PSMD7,PSMC3,PSME3,PSMD8,PSMD14,PSMB5,FZD3,AP2M1,AP2A2,CLTC,AP2S1,SMURF1,DACT1,PRICKLE2
Down	2763	GO-BP	GO_LONG_TERM_MEMORY	12	2446	28	17473	0.000189	1	3.0615	SLC17A7,PRKCZ,ADCY1,RASGRF1,CAMK4,BTBD9,RELN,CALB1,TAC1,RGS14,GRIA1,PJA2
Down	2763	GO-BP	GO_REGULATION_OF_TRANSFERASE_ACTIVITY	171	2446	946	17473	0.000189	1	1.29127	CCT2,HSPH1,MAPK14,NF1,CCKBR,PAK1,KIT,PRKCZ,ABI1,KRAS,PDCD10,CUL3,CDC42,CDK5,DLG1,TRIM27,PRKAR1A,DRD1,ADCY2,ADCY1,RAB1A,UBE2S,SNCA,BAD,RASGRP1,PSMA5,PSMC6,UBE2N,UBB,PIK3R1,PSMD1,MAPK1,PSMD10,PSMB6,PAK3,PSMB7,BTRC,PSMB3,UBC,PSMF1,THY1,PSMA1,CUL1,PSMC1,PSMD11,HSP90AB1,PSMA3,SKP1,PSMD12,PRKACB,PSMD7,PSMC3,UBE2D1,PSME3,PSMD8,PSMD14,PSMB5,MAP3K9,PTPLAD1,MAP2K1,SOD1,DUSP6,PTPN11,MAPK10,GRM1,GNG3,BRAF,MA…
Down	2763	Ractome	REACTOME_PREFOLDIN_MEDIATED_TRANSFER_OF_SUBSTRATE_TO_CCT_TRIC	12	2446	28	17473	0.000189	1	3.0615	CCT2,CCT5,CCT8,CCT7,CCT4,TUBB1,TUBA1A,TUBA4A,TUBB3,TUBA1C,CCT6A,PFDN4
Down	2763	Ractome	REACTOME_TRAFFICKING_OF_AMPA_RECEPTORS	12	2446	28	17473	0.000189	1	3.0615	DLG1,PRKCB,AP2M1,AP2A2,AP2S1,GRIA1,CACNG3,NSF,AKAP5,GRIA2,GRIA4,CAMK2B
Up	1361	KEGG	KEGG_ECM_RECEPTOR_INTERACTION	16	1214	84	17473	0.00019	1	2.74151	ITGB1,LAMA5,ITGB4,SDC4,CD44,THBS3,COL6A1,ITGA7,ITGA5,ITGA8,TNR,THBS4,LAMA1,SPP1,ITGB8,VWF
Down	2763	Ractome	REACTOME_DESTABILIZATION_OF_MRNA_BY_AUF1_HNRNP_D0	18	2446	53	17473	0.000193	1	2.42609	PSMA5,PSMC6,PSMD1,PSMD10,PSMB6,PSMB7,PSMB3,PSMF1,PSMA1,PSMC1,PSMD11,PSMA3,PSMD12,PSMD7,PSMC3,PSMD8,PSMD14,PSMB5
Down	2763	GO-BP	GO_NEGATIVE_REGULATION_OF_SYNAPTIC_TRANSMISSION	20	2446	62	17473	0.000194	1	2.30435	NF1,STXBP1,SLC6A1,DRD1,GRIK2,SNCA,BRAF,HTR2A,GNAI1,NLGN4X,PARK2,SHANK2,MTMR2,BCHE,GRIA1,ATAD1,NPY5R,PLK2,ABHD6,FMR1
Down	2763	GO-BP	GO_POSITIVE_REGULATION_OF_DENDRITE_MORPHOGENESIS	13	2446	32	17473	0.000196	1	2.90205	PAFAH1B1,BAIAP2,ITPKA,PAK3,EPHA4,RELN,VAMP7,BHLHB9,CUX2,PTPRD,AKAP5,CAMK2B,CAPRIN1
Down	2763	GO-BP	GO_LAYER_FORMATION_IN_CEREBRAL_CORTEX	8	2446	14	17473	0.000199	1	4.082	PAFAH1B1,CDK5,RELN,MBOAT7,CDK5R2,CDK5R1,SOCS7,DCX
Down	2763	GO-BP	GO_MITOCHONDRIAL_ELECTRON_TRANSPORT_UBIQUINOL_TO_CYTOCHROME_C	8	2446	14	17473	0.000199	1	4.082	CYCS,UQCRB,PMPCB,UQCRC2,UQCR10,UQCR11,UQCRFS1,CYC1
Down	2763	GO-MF	GO_PHOSPHATIDYLINOSITOL_MONOPHOSPHATE_PHOSPHATASE_ACTIVITY	8	2446	14	17473	0.000199	1	4.082	MTMR7,SYNJ1,MTMR2,MTMR6,MTMR4,MTMR8,SACM1L,MTMR1
Down	2763	GO-BP	GO_REGULATION_OF_PROTEIN_POLYMERIZATION	42	2446	173	17473	0.0002	1	1.73426	WIPF2,WIPF3,BAIAP2,ACTR3,ABI2,ACTR3B,ADD2,WASF1,SPIRE1,BRK1,ARPC5,ARPC2,ARFIP2,DLG1,FHOD3,TRIM27,PFN2,ARPC1A,CORO1A,TMOD2,ACTR2,ARPC5L,ARPC3,SNCA,PAK3,NCKAP1,PINK1,TBCD,SLIT2,MKKS,FKBP4,CAPZA2,GMFB,RASA1,CLASP2,STMN1,TUBGCP4,TUBGCP5,ARFGEF1,BAG4,STMN2,CDC42EP3
Up	1361	GO-BP	GO_AMINOGLYCAN_CATABOLIC_PROCESS	14	1214	68	17473	0.000201	1	2.96325	FGF2,TGFB1,HYAL2,PRELP,CTBS,OVGP1,VCAN,SDC4,LYVE1,CD44,SGSH,NAGLU,LYG2,GUSB
Down	2763	GO-BP	GO_CELLULAR_RESPONSE_TO_STRESS	267	2446	1565	17473	0.000202	1	1.21873	ERO1L,TOR1A,MAPK14,NF1,ARL6IP5,SLC6A1,SLC9A1,FGF12,TPM1,PDCD10,DRD1,SLC8A1,KCND2,SCN2A,SNCA,BID,BAD,MAPK9,AIFM1,PSMC6,UBE2N,UBB,PIK3R1,MAPK1,BTRC,UBC,CUL1,PSMC1,STOML2,SKP1,MEF2C,FBXW11,PSMC3,UBE2D1,UBE2D2,PSMD14,MAP3K9,PTPLAD1,MAP2K1,SOD1,PTPN11,MAPK10,MAP3K13,CRKL,COPS8,PINK1,CAB39,MAPK8IP2,PARK7,CITED2,GNL1,LIG4,RNF8,MSH2,GNB1,ATF2,ID2,HK2,PARK2,CRHBP,HTRA2,OXR1,CHL1,GIGYF2,MDH1,PRMT6,ENDOG,JU…
Down	2763	GO-MF	GO_PHOSPHATIDYLINOSITOL_3_5_BISPHOSPHATE_3_PHOSPHATASE_ACTIVITY	7	2446	11	17473	0.000205	1	4.54586	MTMR7,SYNJ1,MTMR2,MTMR6,MTMR4,MTMR8,MTMR1
Up	1361	GO-CC	GO_ENDOCYTIC_VESICLE	34	1214	256	17473	0.000205	1	1.91156	CD74,DRD2,MYO6,RAB13,HLA-DQA1,HLA-DPB1,HLA-DPA1,MARCO,TLR2,HLA-DRA,SLC11A1,CD163,SCARB1,DNM2,HYAL2,INPP5B,LRP2,ABCA1,SMO,CD9,DVL2,WLS,FZD2,LAMP2,HBB,HLA-C,HLA-A,NCF2,ATP6V0A2,ATP6V0E1,STAB1,KIF5B,RAB31,DYSF
Up	1361	Ractome	REACTOME_CELL_EXTRACELLULAR_MATRIX_INTERACTIONS	6	1214	14	17473	0.000205	1	6.16839	PARVB,PARVA,VASP,ITGB1,FERMT2,FLNC
Down	2763	GO-CC	GO_ENDOSOMAL_PART	87	2446	430	17473	0.000207	1	1.44531	RAP2A,MYO1B,UBB,UBC,TOM1L1,EPHA4,SNX17,MTMR2,RAB11FIP2,SNX19,ATP6V0D1,SNX10,CLCN4,CLCN3,ATP9A,RAB35,RILP,AP2M1,AP2A2,CLTC,LNPEP,MARCH1,CLTA,AP2S1,RAB14,BECN1,SORT1,ANXA6,ATP6V0A1,ATP6V0B,ATP6AP1,ATG9A,CHMP4A,SNX14,VPS36,LAMTOR3,RRAGD,VTI1B,RRAGB,CLVS1,STAM,VAMP7,VPS25,MCOLN1,SYT5,RAB5A,SCYL2,GALNTL5,INPP5F,SNX25,NDFIP1,NDFIP2,SLC30A3,SLC30A4,RAB11A,RAB11FIP4,CHMP5,ARL8B,SNX2,EPS15,MTMR4,TMEM55A,T…
Up	1361	GO-BP	GO_REGULATION_OF_CYTOKINE_PRODUCTION	62	1214	563	17473	0.000207	1	1.58501	CD74,MAPKAPK2,MYD88,DRD2,ABL1,PML,RIPK1,TLR4,CD4,HLA-DPB1,C3AR1,IKBKE,C5,HLA-DPA1,FGR,HAVCR2,MB21D1,CD86,MALT1,TMEM173,RELA,TLR2,CLEC4E,BTK,C5AR1,IRAK3,TGFB3,SLC11A1,TGFB2,INHBB,LPL,IL4R,LILRB1,IL18,IL18R1,EBI3,ADAM17,TGFB1,HYAL2,LITAF,SERPINE1,APOD,SPHK1,DLL1,SASH3,HLA-A,AXL,SRGN,ALOX15B,ERBB2IP,C10orf54,CD58,CD276,OTUD7B,IQGAP1,CLEC5A,ZC3HAV1,TRIM56,CD83,ANXA4,ZBTB20,GPSM3
Up	1361	GO-CC	GO_CELL_PROJECTION_MEMBRANE	38	1214	298	17473	0.000209	1	1.83534	SLC26A6,DRD2,MYO6,EPB41L5,AIF1,PACSIN2,VASP,ITGB1,LCP1,TLN1,MYO10,MYO1C,FGR,SCARB1,DNM2,ADAM17,GNA12,FERMT2,BBS4,LRP2,DHRS3,SMO,PDPN,ITGA5,ITGA8,RAPGEF3,WLS,ROM1,MSN,GUCA1B,HHIP,PLAUR,ENTPD2,PIEZO1,MACF1,CYBRD1,EPS8L2,KANK1
Up	1361	GO-BP	GO_TUBE_DEVELOPMENT	61	1214	552	17473	0.000212	1	1.59052	EPB41L5,BCL2,PHACTR4,VASP,PML,FGF2,TGFB3,TGFB2,ACVRL1,TGFB1,LAMA5,BBS4,ACAT1,ASCL1,FSTL3,CHD7,TYMS,EDN1,TBX2,CP,CTGF,SREBF1,CPS1,SMO,PRKX,ITGB4,PDPN,SDC4,DLL1,ATOH8,DNAAF1,TULP3,DVL2,TGM2,BMP7,FOXD1,WDR19,STK3,NOTCH1,NOTCH4,TCTN1,FZD2,CLIC4,GLI3,DVL3,AHI1,HEYL,PLXNB2,NPHP3,SMAD5,SLC4A2,WNK4,NKX2-2,YAP1,MYC,NTN1,HHIP,TIMELESS,RARRES2,SEPN1,CIC
Up	1361	GO-MF	GO_CELL_ADHESION_MOLECULE_BINDING	27	1214	186	17473	0.000213	1	2.08929	PVRL2,EMP2,ACTN4,ITGB1,TLN1,ITGB2,ADAM17,LAMA5,JUP,CTGF,CD9,ITGA5,GFAP,PPAP2B,ERBB2IP,PTPN2,THBS4,SELL,MSN,FERMT3,CTNNAL1,DST,ITGAL,PXN,VWF,FXYD5,FBN1
Down	2763	GO-MF	GO_UBIQUITIN_LIKE_PROTEIN_BINDING	32	2446	121	17473	0.000216	1	1.88919	TRIM32,KCNB1,SMAD3,UBE2N,TOM1L1,PARK2,UCHL1,DYRK2,FAM175B,VPS36,TOLLIP,UBQLN1,C6orf106,OPTN,SOBP,UCHL3,RAD23B,UBE2A,DZIP3,RNF111,UBXN2B,USP33,RAE1,BRE,BRCC3,WDR92,EPS15,USPL1,FAN1,DCUN1D4,DCUN1D1,DCUN1D5
Up	1361	GO-BP	GO_CELL_PART_MORPHOGENESIS	68	1214	633	17473	0.000216	1	1.54616	ABCC4,DRD2,PVRL2,CTTN,GSN,FLNA,PARVA,WASF2,BCL2,PACSIN2,ABL1,VASP,ITGB1,OPHN1,TGFB2,DNM2,LAMA5,BBS4,CNP,PRELP,SEMA6A,WDPCP,KIAA1009,DNAAF1,RFX4,CEP164,BMP7,FOXD1,WDR35,WDR19,NEK1,STK36,NOTCH1,TCTN1,SPATA6,TMEM216,RPGR,GLI3,AHI1,CCDC151,PLXNB2,NPHP3,MTM1,PLXNB1,PARD3,BMPR1B,SGK1,TNR,S100B,BOC,THBS4,NCAM1,NEO1,NTN1,ZNF335,PTPN23,PLXNB3,WEE1,NES,DYNLT1,OFD1,ROBO3,IQGAP1,LIFR,SZT2,KIF5B,TROVE2,TTC21A
Down	2763	Ractome	REACTOME_REGULATION_OF_APOPTOSIS	19	2446	58	17473	0.000222	1	2.34011	PSMA5,PSMC6,PSMD1,PSMD10,PSMB6,PSMB7,PSMB3,PSMF1,PSMA1,PSMC1,PSMD11,PSMA3,PSMD12,PSMD7,PSMC3,PSMD8,PSMD14,PSMB5,MAGED1
Down	2763	GO-MF	GO_MONOVALENT_INORGANIC_CATION_TRANSMEMBRANE_TRANSPORTER_ACTIVITY	76	2446	366	17473	0.000223	1	1.48335	SLC1A1,SLC1A6,SLC17A7,SLC6A1,SCN2B,SLC9A1,KCNH2,SCN3B,SHROOM2,KCNB1,SLC8A1,KCND2,SCN2A,KCNA2,SCN8A,UQCRB,NNT,UQCR10,ATP5G3,SLC32A1,ADC,SLC6A15,ATP6V0D1,ATP5B,SLC10A4,HCN1,ATP5L,ATP5H,ATP5F1,ATP5C1,ATP6V0A1,ATP5A1,ATP5J,ATP6V0B,ATP6V1A,ATP6AP1,ATP6V1B2,ATP6V1E1,KCNK3,COX8A,SLC8A3,KCNAB1,SLC8A2,SLC24A3,COX6C,UQCR11,UQCRFS1,COX5A,NDUFA4,KCNJ11,KCNIP4,KCNJ4,KCNIP1,KCNIP2,KCNK1,KCNC1,KCNB2,TMEM38A,KCN…
Up	1361	GO-BP	GO_UROGENITAL_SYSTEM_DEVELOPMENT	38	1214	299	17473	0.000224	1	1.8292	BCL2,PDGFRB,FGF2,TGFBR1,TGFB1,LAMA5,ACAT1,FSTL3,HYAL2,SGPL1,SMO,PRKX,WDPCP,ITGB4,ALDH9A1,SDC4,DLL1,BMP7,FOXD1,ITGA8,ENPEP,NOTCH1,GLI3,AHI1,HEYL,NPHP3,SMAD5,WNK4,EMX2,ZBTB16,ALOX15B,SMARCC1,NID1,MYC,KLF15,IQGAP1,FBN1,TENC1
Down	2763	GO-MF	GO_MOLECULAR_FUNCTION_REGULATOR	234	2446	1353	17473	0.000226	1	1.23546	HSPH1,FKBP1A,FKBP1B,GRM2,RIMS1,STX1A,NF1,CCKBR,TBC1D20,AGFG1,FGF7,FRY,KIT,PRKCZ,SCN2B,CACNB2,ACTN2,NEDD4L,SCN3B,FGF12,SRGAP2,ABI1,ABR,ELMO1,CDK5,DLG1,PFN2,RACGAP1,DLC1,PRKAR1A,IQSEC1,YWHAH,ADRB1,SNCA,BAD,NGFRAP1,MAPK9,SGSM3,RASGRP1,TBC1D9,RASGRF1,RALGAPB,TBC1D7,PRKCB,PIK3R1,PSMD1,PSMF1,THY1,HSP90AB1,BIRC2,PSME3,HSP90AA1,PSMD14,PTPLAD1,MAP2K1,PRKAR2B,PINK1,TOM1L1,CAB39,MAPK8IP2,PARK7,NRG3,EFNA5,PR…
Up	1361	GO-BP	GO_POSITIVE_REGULATION_OF_BIOSYNTHETIC_PROCESS	163	1214	1805	17473	0.000227	1	1.29975	MAPKAPK2,ELAVL1,DRD2,GPR65,MYO6,AIF1,HCLS1,RHOQ,RHOG,PDGFRB,TRADD,ASPH,RIPK1,RPS27L,TLR4,ITGB2,CD4,C3AR1,CD86,MALT1,TMEM173,RELA,TLR2,BTK,IRAK3,NFKBIA,MDFIC,AXIN1,MAP2K7,INSR,CD81,FGF2,TGFB3,TGFBR1,CARD14,ADCYAP1R1,SLC11A1,TGFB2,ACVRL1,SCARB1,DNM2,LILRB1,RAB27A,EBI3,TFEB,TGFB1,POU2F2,SOX2,JUP,ASCL1,FSTL3,MDK,PPARA,HIPK2,HYAL2,EDN1,ATR,SERPINE1,TP53,NPM1,CTGF,SREBF1,SPHK1,PCK1,ABCA1,PADI2,DDAH2,SM…
Down	2763	Ractome	REACTOME_MITOTIC_G1_G1_S_PHASES	35	2446	137	17473	0.000233	1	1.82498	PSMA5,PSMC6,PSMD1,PSMD10,PSMB6,PSMB7,PSMB3,PSMF1,PSMA1,CUL1,PSMC1,PSMD11,PSMA3,SKP1,PSMD12,PSMD7,PSMC3,PSMD8,PSMD14,PSMB5,CCNB1,RPA3,CDK7,PPP2CA,PPP2R1A,PPP2R2A,CCND2,CCNH,E2F3,CDC6,CDKN2D,ORC2,ORC4,CCNA1,DYRK1A
Up	1361	KEGG	KEGG_COMPLEMENT_AND_COAGULATION_CASCADES	14	1214	69	17473	0.000237	1	2.9203	F3,CFI,CFB,C3AR1,C1QC,C5,C1S,C1QB,C5AR1,SERPINA1,KLKB1,SERPINE1,VWF,PLAUR
Down	2763	GO-BP	GO_PALLIUM_DEVELOPMENT	38	2446	153	17473	0.000241	1	1.7742	NF1,PAFAH1B1,SRGAP2,RAN,CDK5,DRD1,BAD,NDEL1,CNTNAP2,LRP1,SLC32A1,VLDLR,PLCB1,NRP1,SLIT2,SRD5A1,RELN,MBOAT7,CDK5R2,CDK5R1,SOCS7,MKKS,DCX,NCOA1,NEFL,RTN4,KIRREL3,PTPRS,NME1,HTR5A,EPHA5,DIXDC1,FBXO45,AKAP5,LHX6,BTBD3,DLX1,TACC2
Up	1361	GO-BP	GO_REGULATION_OF_CHONDROCYTE_DIFFERENTIATION	11	1214	46	17473	0.000242	1	3.44178	SCIN,RELA,TGFBR1,ACVRL1,CTGF,GLI3,ZBTB16,BMPR1B,ADAMTS7,EFEMP1,CHADL
Up	1361	GO-BP	GO_ASTROCYTE_DIFFERENTIATION	10	1214	39	17473	0.00025	1	3.69049	VIM,ABL1,TLR4,SMO,DLL1,NOTCH1,GFAP,S100B,PPAP2B,NKX2-2
Up	1361	KEGG	KEGG_TGF_BETA_SIGNALING_PATHWAY	16	1214	86	17473	0.000252	1	2.67775	ROCK1,TGFB3,TGFBR1,TGFB2,INHBB,ACVRL1,TGFB1,THBS3,BMP7,SMAD5,BMPR1B,THBS4,MYC,CDKN2B,ZFYVE16,SP1
Up	1361	GO-BP	GO_REGULATION_OF_PROTEIN_LOCALIZATION_TO_NUCLEUS	30	1214	218	17473	0.000256	1	1.98068	FLNA,HCLS1,TLR4,TMEM173,TLR2,NFKBIA,MDFIC,AXIN1,TGFB3,TGFBR1,TGFB2,IL18,IL18R1,TGFB1,JUP,TRIP6,HYAL2,LITAF,APOD,SPHK1,SMO,BMP7,GLI3,FZD7,LMNA,OTUD7B,MXI1,AKAP1,RBPMS,KANK1
Up	1361	GO-BP	GO_CELL_PROLIFERATION	71	1214	672	17473	0.000258	1	1.52068	CD74,EMP2,BCL2,ABL1,PDGFRB,TLR4,PTPRC,CD86,MALT1,C5AR1,GAB1,ERN1,MAP3K11,CD81,GNAI2,SLC11A1,TGFB2,ACVRL1,SCARB1,LILRB1,IFNW1,EBI3,TGFB1,ERCC1,NPR3,LAMA5,ASCL1,LGI4,TYMS,TP53,CTGF,LRP2,ITPKB,PRKX,RPS27,RPL23A,PDPN,ATOH8,DVL2,BMP7,ENPEP,RAPGEF3,NOTCH1,TGFBR3,GLI3,PLXNB2,POLA1,EMX2,MEGF10,DDIT4,S100B,YAP1,GRN,CD276,HHIP,WNT2B,ZNRF3,BRAT1,FBXL7,UHRF1,CTF1,MDM4,NES,PAK4,NDE1,RPS6KA1,RHBDF1,NRD1,IRF2,C…
Down	2763	Ractome	REACTOME_DARPP_32_EVENTS	11	2446	25	17473	0.000264	1	3.14314	CDK5,PRKAR1A,PDE4D,PRKACB,PRKAR2B,PPP3CB,PPP3CA,PPP3R1,PPP2CA,PPP2R1A,PPP2R5D
Down	2763	Ractome	REACTOME_G1_S_TRANSITION	30	2446	112	17473	0.000264	1	1.91344	PSMA5,PSMC6,PSMD1,PSMD10,PSMB6,PSMB7,PSMB3,PSMF1,PSMA1,CUL1,PSMC1,PSMD11,PSMA3,SKP1,PSMD12,PSMD7,PSMC3,PSMD8,PSMD14,PSMB5,CCNB1,RPA3,CDK7,PPP2CA,PPP2R1A,CCNH,CDC6,ORC2,ORC4,CCNA1
Down	2763	GO-BP	GO_HYDROGEN_ION_TRANSMEMBRANE_TRANSPORT	29	2446	107	17473	0.000267	1	1.93609	SLC9A1,STOML2,UQCRB,NNT,UQCR10,ATP5G3,ATP6V0D1,ATP5B,SLC4A10,ATP5L,ATP5H,ATP5F1,ATP5C1,ATP6V0A1,ATP5A1,ATP5J,ATP6V0B,ATP6V1A,ATP6AP1,ATP6V1B2,ATP6V1E1,COX8A,COX6C,UQCR11,UQCRFS1,COX5A,NDUFA4,COX11,COX7A2
Down	2763	GO-BP	GO_MEMBRANE_DOCKING	21	2446	68	17473	0.000268	1	2.20608	SNAP25,STX1A,STXBP1,KCNB1,RAB8B,EXOC4,NDRG4,VTI1B,NSF,EXOC8,SCFD1,USO1,STX6,PEX5,STX16,PEX5L,YKT6,RABEPK,SNX3,EXOC5,EXOC6
Up	1361	GO-BP	GO_HEART_DEVELOPMENT	53	1214	466	17473	0.000269	1	1.63696	PARVA,NEBL,ITGB1,PDLIM3,PDGFRB,GAB1,INSR,TGFBR1,TGFB2,DNM2,SH3PXD2B,BBS4,PPARA,CHD7,EDN1,TBX2,LRP2,DHRS3,SMO,EPHB4,DLL1,DNAAF1,DVL2,ADIPOR2,STK3,NOTCH1,TGFBR3,VEGFB,FZD2,GLI3,DVL3,AHI1,HEYL,NPHP3,GAA,RYR1,ERBB3,ECE1,NOTCH2,YAP1,CLDN5,FGFRL1,GYS1,TAZ,MAML1,LMNA,PDLIM5,NEXN,PPP1R13L,REST,FBN1,APLNR,ADAP2
Up	1361	GO-BP	GO_SKELETAL_SYSTEM_DEVELOPMENT	52	1214	455	17473	0.000272	1	1.6449	WASF2,PTPRC,AXIN1,FGF2,TGFB3,TGFBR1,TGFB2,ANO6,TGFB1,NPR3,SH3PXD2B,CHD7,HYAL2,TYMS,EDN1,PRELP,CTGF,HSD17B1,DHRS3,SGPL1,VCAN,CD44,THBS3,TULP3,BMP7,WDR19,COL12A1,ANXA2,GLI3,ZNF385A,RYR1,PLXNB1,SMAD5,PCGF2,ZBTB16,WWOX,TNFRSF11B,BMPR1B,SLC39A1,FGFRL1,ITGB8,HAPLN2,PHEX,PIP4K2A,LEPRE1,BBX,PAPSS2,RASSF2,HHIP,WNT2B,BMP3,FBN1
Up	1361	GO-BP	GO_CELLULAR_RESPONSE_TO_INTERFERON_GAMMA	20	1214	122	17473	0.000273	1	2.35949	SLC26A6,AIF1,PML,HLA-DQA1,HCK,HLA-DPB1,HLA-DPA1,HLA-DRA,EDN1,CD44,HLA-C,HLA-A,NCAM1,CD58,IRF2,MT2A,TRIM22,IFNGR1,TRIM26,GBP2
Up	1361	GO-BP	GO_REGULATION_OF_CELLULAR_RESPONSE_TO_GROWTH_FACTOR_STIMULUS	31	1214	229	17473	0.000273	1	1.94839	ABL1,MYO1C,FGF2,TGFB3,TGFBR1,ACVRL1,DNM2,ADAM17,TGFB1,DKK3,FSTL3,HIPK2,DLL1,CD109,ITGA5,FOXD1,ITGA8,NOTCH1,TGFBR3,VEGFB,HTRA1,TWSG1,C10orf54,NEO1,HHIP,PRDM16,CDKN2B,FBN1,MYOF,TMEM204,ZNF423
Down	2763	Ractome	REACTOME_ACTIVATION_OF_NMDA_RECEPTOR_UPON_GLUTAMATE_BINDING_AND_POSTSYNAPTIC_EVENTS	14	2446	37	17473	0.000274	1	2.70295	ACTN2,ADCY1,RASGRF1,MAPK1,PRKACB,BRAF,CAMK4,GRIN2A,NEFL,GRIA1,GRIA2,GRIA4,CAMK2B,RASGRF2
Down	2763	GO-BP	GO_REGULATION_OF_SYNAPTIC_TRANSMISSION_GABAERGIC	12	2446	29	17473	0.000281	1	2.95593	NF1,STXBP1,SLC6A1,KRAS,CNR1,USP46,CA7,TAC1,PLCL2,NPY5R,NLGN1,PLCL1
Up	1361	GO-BP	GO_MORPHOGENESIS_OF_AN_EPITHELIUM	47	1214	400	17473	0.000281	1	1.69117	FLNA,EPB41L5,BCL2,PHACTR4,VASP,LCP1,PML,AXIN1,FGF2,TGFB2,ACVRL1,ADAM17,TGFB1,LAMA5,BBS4,EDN1,TBX2,SMO,PRKX,SDC4,DLL1,DNAAF1,TULP3,DVL2,TGM2,ITGA5,BMP7,FOXD1,STK3,NOTCH1,NOTCH4,TCTN1,FZD2,CLIC4,GLI3,DVL3,AHI1,PLXNB2,NPHP3,WNK4,YAP1,MYC,MSN,NTN1,HHIP,TIMELESS,CRYGS
Down	2763	GO-BP	GO_REGULATION_OF_SYNAPTIC_TRANSMISSION_GLUTAMATERGIC	17	2446	50	17473	0.000284	1	2.42879	GRM2,DRD1,GRIK2,MEF2C,GRM1,HTR2A,MAPK8IP2,GRM3,GRM7,CNR1,NRXN1,RELN,ATAD1,DGKI,GRM5,NLGN1,GRIK1
Down	2763	GO-BP	GO_POSITIVE_REGULATION_OF_PROTEOLYSIS	75	2446	363	17473	0.000286	1	1.47593	HSPD1,ARL6IP5,TRIM32,CUL3,DLC1,RAB1A,SNCA,CCK,BID,BAD,SMAD3,IFT57,NGFRAP1,MAPK9,CYCS,AIFM1,PSMA5,PSMC6,UBB,PSMD1,PSMD10,PSMB6,PSMB7,BTRC,PSMB3,UBC,PSMF1,PSMA1,CUL1,PSMC1,PSMD11,PSMA3,SKP1,PSMD12,PSMD7,FBXW11,PSMC3,UBE2D1,PSME3,PSMD8,PSMD14,PSMB5,PINK1,ACVR1C,RNF19B,PARK2,HTRA2,OGT,CDC27,ANAPC7,CCNB1,CDC16,CDC23,BBS7,PIAS1,RNF14,PRELID1,APOPT1,DDX3X,UBQLN1,UBQLN2,SMURF1,PLK2,ARIH1,RCHY1,MFI2,SOCS5…
Down	2763	GO-BP	GO_POSITIVE_REGULATION_OF_TRANSFERASE_ACTIVITY	117	2446	616	17473	0.000286	1	1.3568	CCT2,HSPH1,MAPK14,PAK1,KIT,PRKCZ,ABI1,KRAS,PDCD10,CDC42,CDK5,DLG1,PRKAR1A,ADCY2,ADCY1,RAB1A,UBE2S,SNCA,BAD,RASGRP1,PSMA5,PSMC6,UBE2N,UBB,PSMD1,MAPK1,PSMD10,PSMB6,PAK3,PSMB7,BTRC,PSMB3,UBC,PSMF1,PSMA1,CUL1,PSMC1,PSMD11,HSP90AB1,PSMA3,SKP1,PSMD12,PRKACB,PSMD7,PSMC3,UBE2D1,PSME3,PSMD8,PSMD14,PSMB5,MAP3K9,PTPLAD1,MAP2K1,SOD1,DUSP6,PTPN11,MAPK10,GRM1,GNG3,BRAF,MAP3K13,CRKL,COPS8,HTR2A,PRKAR2B,PINK1,TX…
Down	2763	GO-BP	GO_ARP2_3_COMPLEX_MEDIATED_ACTIN_NUCLEATION	9	2446	18	17473	0.000298	1	3.57175	ACTR3,ACTR3B,ARPC5,ARPC2,TRIM27,ARPC1A,ACTR2,ARPC5L,ARPC3
Down	2763	GO-BP	GO_MULTICELLULAR_ORGANISMAL_SIGNALING	32	2446	123	17473	0.000298	1	1.85847	FKBP1B,CACNB4,PAFAH1B1,CXADR,SCN2B,SLC9A1,CACNB2,KCNH2,SCN3B,CACNA2D1,ANK2,NRCAM,CACNA1G,DRD1,SLC8A1,KCND2,SCN2A,GRIK2,KCNA2,SCN8A,CACNB3,SOD1,GRM7,CNTNAP2,KCNK3,CACNA2D3,CACNG3,KCNIP4,KCNJ4,KCNIP1,KCNIP2,KCNK1
Up	1361	GO-CC	GO_INTRINSIC_COMPONENT_OF_PLASMA_MEMBRANE	150	1214	1649	17473	0.000298	1	1.30924	NTRK2,SLC26A6,MIP,DRD2,SLC13A3,PVRL2,CTTN,MYH9,GPR65,KCNQ1,ZYX,ITGB1,PDGFRB,ATP1A2,F3,TNFRSF10B,TLR4,HLA-DQA1,ITGB2,PTPRC,C3AR1,C5,HLA-DPA1,MARCO,TLR2,HLA-DRA,C5AR1,INSR,CD81,TGFBR1,ADCYAP1R1,SLC11A1,ACVRL1,CD163,GPIHBP1,SCARB1,IL4R,LILRB3,GPR183,ADAM17,NPR3,TRIP6,NPC1,HYAL2,CP,ABCA1,SLC6A8,SEMA6A,EPHB4,ITGB4,SLC14A1,PDPN,SLC7A2,SLC7A7,SLC1A5,SDC4,LYVE1,CD44,NPR1,SLC22A3,DLL1,CD9,ITGA7,MMP15,GPR5…
Down	2763	GO-BP	GO_REGULATION_OF_TRANSPORTER_ACTIVITY	46	2446	198	17473	0.000302	1	1.6596	FKBP1A,FKBP1B,CACNB4,SCN2B,SLC9A1,CACNB2,ACTN2,NEDD4L,MYO5A,SCN3B,CACNA2D1,FGF12,ANK2,YWHAH,SNCA,RASGRF1,CACNB3,PDE4D,MEF2C,CAB39,MAPK8IP2,PARK7,CRH,NRXN1,CRHBP,HOMER1,RELN,FGF14,UBQLN1,KCNAB1,JPH3,NLGN1,CACNG3,GSTO1,KCNJ11,KCNIP2,NDFIP1,NDFIP2,KCNG1,SYNGR3,PTPN3,GNB5,FMR1,NETO2,FHL1,FAM115A
Up	1361	GO-BP	GO_TRANSMEMBRANE_RECEPTOR_PROTEIN_SERINE_THREONINE_KINASE_SIGNALING_PATHWAY	27	1214	190	17473	0.000303	1	2.04531	VIM,ZYX,ITGB1,PML,UBE2D3,TGFB3,TGFBR1,TGFB2,INHBB,ACVRL1,TGFB1,FERMT2,HIPK2,ATOH8,BMP7,TGFBR3,TWSG1,SMAD5,PARD3,BMPR1B,CLDN5,C10orf54,PXN,BMP3,ZFYVE16,LTBP2,FSTL1
Up	1361	GO-BP	GO_POSITIVE_REGULATION_OF_MOLECULAR_FUNCTION	161	1214	1791	17473	0.000309	1	1.29384	CD74,MAPKAPK2,DRD2,FARP2,GSN,GPR65,EMP2,MYO9B,ACTN4,EPB41L5,EPB41,FGD4,ARF1,BCL2,TRIP10,ABL1,PHACTR4,ITGB1,RHOG,OPHN1,PDGFRB,PREX1,CIDEB,F3,TRADD,HIP1,ASPH,ANP32B,PML,DAP,TNFRSF10B,RIPK1,RPS27L,RALGAPA2,TBC1D8,TLR4,ITGB2,CD4,PTPRC,DOCK1,C5,MAPKAPK3,FGR,MALT1,TMEM173,RELA,TLR2,BTK,C5AR1,IRAK3,NFKBIA,MDFIC,MAP3K6,GAB1,ERN1,AXIN1,MAP3K11,MAP2K7,INSR,CD81,FGF2,TGFB3,GNAI2,TGFBR1,CARD14,ADCYAP1R1,SLC1…
Down	2763	GO-BP	GO_REGULATION_OF_CELL_CYCLE	170	2446	949	17473	0.000311	1	1.27966	PAFAH1B1,TRIM36,ROCK2,TRIM32,CUL3,CDC42,CDK5,DLG1,RACGAP1,PRKAR1A,RAB1A,BID,BAD,SMAD3,SGSM3,CYLD,PSMA5,PSMC6,UBB,PSMD1,PSMD10,PSMB6,PSMB7,BTRC,PSMB3,UBC,PSMF1,PSMA1,CUL1,PSMC1,PSMD11,PSMA3,SKP1,BIRC2,PSMD12,PRKACB,PSMD7,PSMC3,UBE2D1,PSME3,PSMD8,PSMD14,PSMB5,MAP2K1,PTPN11,TOM1L1,CAB39,PRKAG2,CITED2,MSH2,ATF2,ID2,HTRA2,GIGYF2,CAST,IGF1,JUN,ARNTL,PRKAA2,DHCR24,PLCB1,ASNS,FAP,CENPV,CDC123,EIF4E,COPS5…
Down	2763	GO-BP	GO_NEGATIVE_REGULATION_OF_PROTEIN_MODIFICATION_BY_SMALL_PROTEIN_CONJUGATION_OR_REMOVAL	35	2446	139	17473	0.000315	1	1.79872	CDK5,PSMA5,PSMC6,UBB,PSMD1,PSMD10,PSMB6,PSMB7,PSMB3,UBC,PSMF1,PSMA1,PSMC1,PSMD11,PSMA3,PSMD12,PSMD7,PSMC3,UBE2D1,PSME3,PSMD8,PSMD14,PSMB5,PARK7,OGT,CDC27,ANAPC7,CCNB1,CDC16,CDC23,SOX4,DNAJA1,ATG5,SENP2,BAG5
Up	1361	GO-BP	GO_REGULATION_OF_CELL_CELL_ADHESION	45	1214	380	17473	0.000316	1	1.70442	CD74,GSN,EPB41L5,AIF1,ABL1,HLA-DQA1,MYO10,CD4,HLA-DPB1,PTPRC,HLA-DPA1,HAVCR2,CD86,MALT1,HLA-DRA,VNN1,IL4R,LILRB1,IL18,EBI3,TGFB1,SOX2,FSTL3,PPARA,ITPKB,CD44,BMP7,GLI3,SASH3,ZBTB16,HLA-A,HLA-DMB,RDX,TNR,PPAP2B,PTPN2,C10orf54,FERMT3,CD276,PIEZO1,LGALS3,FXYD5,CD83,RASAL3,SOX13
Down	2763	Ractome	REACTOME_REGULATION_OF_INSULIN_SECRETION	26	2446	93	17473	0.00032	1	1.99711	SNAP25,STX1A,STXBP1,CACNB2,PRKAR1A,KCNB1,CACNB3,PRKACB,GNG3,PRKAR2B,GNB1,GNG2,GNAI1,CHRM3,PLCB1,SLC25A4,SLC25A5,SLC25A6,SYT5,KCNJ11,KCNS3,KCNC2,AKAP5,SEC11C,GNG4,GNB5
Up	1361	GO-BP	GO_CELLULAR_RESPONSE_TO_CADMIUM_ION	6	1214	15	17473	0.000322	1	5.75717	GSN,MT1G,MT1F,MT1H,MT1E,MT1X
Up	1361	GO-BP	GO_HYALURONAN_CATABOLIC_PROCESS	6	1214	15	17473	0.000322	1	5.75717	FGF2,TGFB1,HYAL2,LYVE1,CD44,GUSB
Up	1361	GO-BP	GO_POSITIVE_REGULATION_OF_APOPTOTIC_SIGNALING_PATHWAY	25	1214	171	17473	0.000322	1	2.10423	GSN,BCL2,CIDEB,TRADD,PML,TNFRSF10B,RIPK1,TGFBR1,TGFB2,INHBB,HYAL2,TIMP3,TP53,SFPQ,STK3,WWOX,BMPR1B,TP53INP1,PTPN2,PLAUR,PDCD5,PLEKHF1,NACC2,IL20RA,PPP3CC
Up	1361	GO-MF	GO_PROTEIN_DIMERIZATION_ACTIVITY	110	1214	1149	17473	0.000324	1	1.37791	ELAVL1,NTRK2,DRD2,PVRL2,FLNA,MYH9,MYO9B,ACTN4,BCL2,ITGB1,PML,RALGAPA2,ITGB2,CD4,TMEM173,C1QB,RELA,TLR2,IRAK3,ERN1,AXIN1,MAP3K11,TGFB3,SLC11A1,TGFB2,CCDC88A,INHBB,ANO6,SCARB1,LILRB1,TFEB,TGFB1,NPR3,JUP,ACAT1,ASCL1,TYMS,TP53,NPM1,MNT,SREBF1,G6PD,IMPA2,GPD1,CBS,PLOD1,ADSSL1,GARS,ALDH9A1,CAPN2,ATOH8,ADIPOR2,HIF3A,STK3,NOTCH1,VEGFB,NOTCH4,DVL3,HEYL,MLL,POLA1,HIST1H4E,ENPP1,ZBTB16,HIST2H2BE,RDX,AXL,ERB…
Down	2763	GO-BP	GO_REGULATION_OF_POSTSYNAPTIC_MEMBRANE_POTENTIAL	18	2446	55	17473	0.000326	1	2.33787	SLC17A7,SCN2B,SCN3B,CDK5,SCN2A,GRIK2,SCN8A,SNCA,MEF2C,MAPK8IP2,CX3CL1,GRIN2A,GABRB3,HCN1,FGF14,DGKI,PPP3CA,SLC29A1
Down	2763	GO-BP	GO_PROTEIN_TARGETING	82	2446	406	17473	0.000328	1	1.44278	PIP5K1A,ANK2,RAN,PRKCI,KCNB1,DRD1,BID,MAPK9,PIK3R1,MAPK1,HSP90AA1,RAB8B,JUN,ARNTL,RPL10,RPL13,RPL24,RPL26L1,SLC25A6,RPS12,ARL6,TMED2,MFN2,FGF9,RERE,BECN1,KPNA1,TIMM50,ATG4B,CHMP4A,TOMM70A,NUP93,VPS36,VTI1B,TOMM20,SMURF1,TOMM22,VPS25,OPTN,PPP3CA,NLGN1,PDE2A,GNPTAB,RANBP2,KCNB2,YWHAZ,AKAP5,RAE1,YWHAG,NUP50,GDAP1,PEX14,RANBP6,SNUPN,SAMM50,TNPO2,HSPA4,IPO5,SRP19,PEX5,SEC61G,SRPRB,SRPR,KPNA4,MTX2,YWHA…
Up	1361	GO-CC	GO_EXTRINSIC_COMPONENT_OF_MEMBRANE	33	1214	252	17473	0.000328	1	1.88479	FARP2,EPB41L5,EPB41,EPB41L1,PACSIN2,ABL1,PML,HCK,FGR,TEC,BTK,GNAI2,RGS1,GNA12,JUP,FERMT2,ANXA2,RDX,ALOX15B,WIPI1,MTMR3,MSN,PLAUR,VPS13C,IQGAP1,TYK2,NSMAF,S100A10,GNG5,EEA1,GFRA1,RGS11,EPB41L4A
Up	1361	GO-BP	GO_REGULATION_OF_CARTILAGE_DEVELOPMENT	13	1214	63	17473	0.000329	1	2.96997	SCIN,RELA,TGFBR1,TGFB2,ACVRL1,TGFB1,CTGF,GLI3,ZBTB16,BMPR1B,ADAMTS7,EFEMP1,CHADL
Up	1361	Ractome	REACTOME_INTERFERON_GAMMA_SIGNALING	13	1214	63	17473	0.000329	1	2.96997	PML,HLA-DQA1,HLA-DPB1,HLA-DPA1,CD44,HLA-C,HLA-A,PTPN2,NCAM1,IRF2,MT2A,IFNGR1,GBP2
Down	2763	GO-CC	GO_SPINDLE	62	2446	289	17473	0.00033	1	1.53252	MAPK14,PAFAH1B1,FRY,CUL3,CDC42,RACGAP1,NDEL1,CYLD,MAPK1,BIRC2,PPP2R3C,TBL1XR1,POLB,CENPV,SLC25A5,CDC27,CCNB1,CDC16,KIF3A,KIF3B,DCTN3,DYNC1I1,CLTC,KIFAP3,JTB,RGS14,FAM175B,MAEA,PKP4,NEK2,PPP2CA,KLHDC5,RAB11A,CLASP2,PTP4A1,TMEM48,TUBGCP4,MAP4,XIAP,RAB11FIP4,RANGAP1,TUBGCP5,MAD2L1BP,CDC6,EML1,ARL3,DYNC1LI1,SPIN1,ARL8B,TUBG1,BRCC3,CKAP5,CRMP1,TUBG2,MZT1,ARL2BP,CBX3,TOPBP1,MMS19,CIAO1,FAM110C,CEP19
Down	2763	GO-BP	GO_REGULATION_OF_PROTEIN_STABILITY	50	2446	221	17473	0.000333	1	1.61618	CCT2,HSPD1,STXBP1,ANK2,KRAS,PDCD10,CDC42,PFN2,SNCA,SMAD3,PIK3R1,MAPK1,BTRC,HSP90AB1,FBXW11,HSP90AA1,PSMD8,PINK1,PARK7,GPR26,GAPDH,PARK2,IGF1,LSS,UBE2B,SOX4,PRKDC,SENP2,CCT5,CCT8,CCT7,CCT4,FLOT2,RNF128,DERL1,SIAH3,SEL1L,SIAH1,USP33,KHDRBS1,NAPG,VPS35,PHB,APTX,NLK,DACT1,TAF9B,AAK1,CDC37L1,CCT6A
Up	1361	GO-CC	GO_ENDOCYTIC_VESICLE_MEMBRANE	23	1214	152	17473	0.000333	1	2.17788	CD74,HLA-DQA1,HLA-DPB1,HLA-DPA1,MARCO,TLR2,HLA-DRA,SLC11A1,CD163,SCARB1,DNM2,INPP5B,SMO,CD9,WLS,FZD2,LAMP2,HLA-C,HLA-A,ATP6V0A2,ATP6V0E1,STAB1,RAB31
Down	2763	GO-CC	GO_CULLIN_RING_UBIQUITIN_LIGASE_COMPLEX	37	2446	150	17473	0.000334	1	1.76206	TNFAIP1,CUL3,UBE2S,BTRC,CUL1,SKP1,FBXW11,PARK2,CDC27,ANAPC7,CDC16,CDC23,CUL5,CUL2,KLHDC5,KLHL8,RBX1,FBXL2,FBXO9,FBXO25,CUL4B,CAND1,KLHL12,KBTBD7,DCAF6,DCAF17,DCAF11,KLHL23,KLHL29,DCAF10,KLHL14,ZYG11B,KBTBD2,KBTBD6,ZER1,KLHL18,KLHL4
Up	1361	GO-BP	GO_NEGATIVE_REGULATION_OF_CELL_PROLIFERATION	68	1214	643	17473	0.000337	1	1.52211	DRD2,SCIN,AIF1,BCL2,ITGB1,ASPH,PML,HAVCR2,TGFB3,TGFBR1,TGFB2,ACVRL1,NUPR1,LILRB1,TGFB1,SOX2,NPR3,APOD,TP53,NPM1,MNT,CERS2,SH3BP4,NPR1,DLL1,CD9,ATOH8,CD109,GPR56,BMP7,STK3,NOTCH1,TGFBR3,GLI3,AZGP1,MLL,PLXNB1,ZBTB16,BMPR1B,ALOX15B,PTGDS,NOTCH2,TP53INP1,PTPN2,KAT2B,MYC,C10orf54,FGFRL1,CD276,LEPRE1,REST,RARRES3,PMP22,MDM4,WDR6,FOXO4,CDKN2B,KLF11,EMP3,PDCD5,KANK2,LST1,TENC1,NACC2,MXI1,IFITM1,PODN,S100…
Down	2763	GO-BP	GO_CELLULAR_COMPONENT_MORPHOGENESIS	162	2446	900	17473	0.000341	1	1.28583	MAPK14,HRH2,STXBP1,TBPL1,TBC1D20,AGFG1,PAFAH1B1,PAK1,FRY,PRKCZ,ACTN2,TPM1,ANK2,BAIAP2,SRGAP2,CASQ1,ACTR3,ABI1,EPB41L3,WASF1,PACSIN1,KRAS,CUL3,CDK5,FHOD3,TMOD2,SHROOM2,PRKAR1A,ACTR2,NRCAM,CAP2,ADCY1,RAB1A,CCK,IFT57,NDEL1,UBB,MAPK1,PAK3,MEF2C,SOD1,PTPN11,MAPK8IP2,EFNA5,RAB8B,ID2,NRXN1,SLITRK5,UCHL1,EPHA4,NRXN3,EFNB3,CHL1,SLITRK1,PANK2,RNF165,ATP8A2,NDUFS6,MTMR2,VLDLR,SEMA5B,NRP1,SEMA4F,SLIT2,B3GNT1…
Up	1361	GO-BP	GO_EMBRYONIC_MORPHOGENESIS	59	1214	539	17473	0.000342	1	1.57548	EPB41L5,PHACTR4,VASP,ITGB1,ITGB2,AXIN1,FGF2,TGFB3,TGFBR1,SOX2,GNA12,LAMA5,BBS4,CHD7,HIPK2,EDN1,TBX2,SMO,WDPCP,ITGB4,SDC4,NAGLU,DLL1,ATOH8,COL6A1,ITGA7,DNAAF1,TULP3,EYA2,DVL2,MMP15,ITGA5,COL7A1,BMP7,WDR19,ITGA8,COL12A1,STK3,NOTCH1,WLS,TCTN1,LATS2,FZD2,GLI3,TWSG1,DVL3,AHI1,PLXNB2,NPHP3,PCGF2,ZBTB16,ECE1,SLC39A1,PPAP2B,YAP1,NTN1,FBN1,APLNR,EFEMP1
Up	1361	GO-BP	GO_NEPHRON_DEVELOPMENT	19	1214	115	17473	0.000348	1	2.37796	BCL2,PDGFRB,FGF2,LAMA5,ACAT1,SMO,DLL1,BMP7,FOXD1,ENPEP,NOTCH1,GLI3,AHI1,HEYL,WNK4,NID1,MYC,KLF15,IQGAP1
Down	2763	GO-BP	GO_SYNAPSE_ORGANIZATION	36	2446	145	17473	0.000349	1	1.77356	CACNB4,GLRB,CACNB2,MYO5A,CDK5,NRCAM,DRD1,SNCA,PAK3,CACNB3,NLGN4X,NRXN1,SHANK2,NRXN3,CHRNB1,PCLO,ATP2B2,RELN,ETV5,KIRREL3,LRRTM1,PTPRD,PCDHB2,NLGN1,CTNND2,GPM6A,GPHN,FBXO45,BDNF,DNER,RAB39B,LRRC4,LRRTM4,DRP2,LRRTM2,ELFN1
Down	2763	Ractome	REACTOME_CELL_CYCLE_CHECKPOINTS	32	2446	124	17473	0.000349	1	1.84348	PSMA5,PSMC6,PSMD1,PSMD10,PSMB6,PSMB7,PSMB3,PSMF1,PSMA1,PSMC1,PSMD11,PSMA3,PSMD12,PSMD7,PSMC3,UBE2D1,PSMD8,PSMD14,PSMB5,CDC27,ANAPC7,CCNB1,CDC16,CDC23,RFC5,RFC2,RPA3,CDC6,ORC2,ORC4,RAD17,RFWD2
Down	2763	GO-BP	GO_REGULATION_OF_DENDRITE_MORPHOGENESIS	22	2446	74	17473	0.000353	1	2.12374	PAFAH1B1,RAP2A,BAIAP2,CFL1,CDK5,ITPKA,YWHAH,PAK3,EPHA4,RELN,CDK5R1,BAI3,VAMP7,BHLHB9,CUX2,PPP3CA,PTPRD,NLGN1,AKAP5,CAMK2B,NGEF,CAPRIN1
Up	1361	GO-BP	GO_FLUID_TRANSPORT	8	1214	27	17473	0.000357	1	4.26457	SLC26A6,MIP,HYAL2,EDN1,AHCYL1,SLC14A1,PDPN,AQP6
Up	1361	GO-BP	GO_HETEROTYPIC_CELL_CELL_ADHESION	8	1214	27	17473	0.000357	1	4.26457	PARVA,ITGB1,ITGB2,JUP,ITGA7,ITGA5,DSC2,CD58
Up	1361	GO-BP	GO_HIPPO_SIGNALING	8	1214	27	17473	0.000357	1	4.26457	DVL2,TJP1,STK3,LATS2,YAP1,TJP2,TEAD1,MOB1A
Up	1361	GO-CC	GO_RUFFLE_MEMBRANE	15	1214	80	17473	0.000357	1	2.69867	MYO6,EPB41L5,AIF1,PACSIN2,ITGB1,LCP1,TLN1,FGR,DNM2,ADAM17,PDPN,ITGA5,MACF1,EPS8L2,KANK1
Down	2763	KEGG	KEGG_ENDOCYTOSIS	43	2446	183	17473	0.000362	1	1.67853	KIT,PIP5K1A,PRKCZ,NEDD4L,CDC42,PRKCI,IQSEC1,ADRB1,ITCH,ERBB4,RAB11FIP2,AP2M1,AP2A2,CLTC,CLTA,AP2S1,DNM1L,RNF41,CHMP4A,VPS36,STAM,SMURF1,VPS25,RAB5A,RAB11A,RAB11FIP4,CHMP5,RABEP1,ASAP1,EPS15,DNAJC6,PIP4K2B,PIP5K1B,CLTB,RAB22A,SH3GL3,ZFYVE20,ADRBK2,AGAP2,PSD3,ASAP2,SMAP1,SH3GLB2
Down	2763	GO-CC	GO_PROTON_TRANSPORTING_ATP_SYNTHASE_COMPLEX	10	2446	22	17473	0.000366	1	3.24705	ATP5G3,ATP5B,ATP5L,ATP5H,ATP5F1,ATP5C1,ATP5A1,ATP5J,C14orf2,USMG5
Up	1361	GO-BP	GO_CELL_PROJECTION_ASSEMBLY	34	1214	264	17473	0.000366	1	1.85363	ABCC4,CTTN,FLNA,PARVB,EMP2,ROCK1,WASF2,AIF1,FGD4,ABL1,OPHN1,CCDC88A,ANO6,LAMA5,BBS4,WDPCP,KIAA1009,DNAAF1,RFX4,CEP164,WDR35,WDR19,NEK1,STK36,SPATA6,TMEM216,RPGR,AHI1,CCDC151,RDX,NTN1,PMP22,EMP3,FXYD5
Up	1361	GO-BP	GO_ACTIVATION_OF_IMMUNE_RESPONSE	49	1214	427	17473	0.000367	1	1.65165	MAPKAPK2,MYD88,WAS,WASF2,BCL2,ABL1,RIPK1,TLR4,HLA-DQA1,HCK,ITGB2,MYO10,CFI,CD4,CFP,HLA-DPB1,FCGR3A,PTPRC,C1RL,CLEC7A,CFB,C3AR1,IKBKE,MYO1C,C1QC,DOCK1,C5,C1S,MAPKAPK3,HLA-DPA1,FGR,VSIG4,UBE2D3,HAVCR2,MB21D1,CD86,MARCO,MALT1,TMEM173,TEC,C1QB,RELA,TLR2,CLEC4E,HLA-DRA,BTK,C5AR1,IRAK3,NFKBIA
Down	2763	GO-BP	GO_REGULATION_OF_N_METHYL_D_ASPARTATE_SELECTIVE_GLUTAMATE_RECEPTOR_ACTIVITY	8	2446	15	17473	0.000374	1	3.80987	RASGRF1,MEF2C,MAPK8IP2,CRH,NRXN1,CRHBP,RELN,NLGN1
Down	2763	GO-BP	GO_REGULATION_OF_TELOMERASE_RNA_LOCALIZATION_TO_CAJAL_BODY	8	2446	15	17473	0.000374	1	3.80987	CCT2,NHP2,CCT5,CCT8,CCT7,CCT4,RUVBL2,CCT6A
Down	2763	GO-MF	GO_GABA_RECEPTOR_BINDING	8	2446	15	17473	0.000374	1	3.80987	GABRA5,GABARAPL2,GABARAPL1,PLCL2,PPP2CA,AKAP5,JAKMIP1,PLCL1
Down	2763	Ractome	REACTOME_GLUTAMATE_NEUROTRANSMITTER_RELEASE_CYCLE	8	2446	15	17473	0.000374	1	3.80987	SNAP25,SLC1A1,RIMS1,SLC1A6,GLS,SLC17A7,STX1A,STXBP1
Down	2763	Ractome	REACTOME_S_PHASE	29	2446	109	17473	0.000374	1	1.90056	PSMA5,PSMC6,PSMD1,PSMD10,PSMB6,PSMB7,PSMB3,PSMF1,PSMA1,CUL1,PSMC1,PSMD11,PSMA3,SKP1,PSMD12,PSMD7,PSMC3,PSMD8,PSMD14,PSMB5,RFC5,RFC2,RPA3,CDK7,CCNH,CDC6,ORC2,ORC4,CCNA1
Down	2763	Ractome	REACTOME_REGULATION_OF_MRNA_STABILITY_BY_PROTEINS_THAT_BIND_AU_RICH_ELEMENTS	24	2446	84	17473	0.000376	1	2.041	MAPK14,PSMA5,PSMC6,PSMD1,PSMD10,PSMB6,PSMB7,PSMB3,PSMF1,PSMA1,PSMC1,PSMD11,PSMA3,PSMD12,PSMD7,PSMC3,PSMD8,PSMD14,PSMB5,EXOSC7,EXOSC2,EXOSC5,YWHAZ,YWHAB
Up	1361	GO-BP	GO_ENDOTHELIAL_CELL_DIFFERENTIATION	14	1214	72	17473	0.000377	1	2.79862	ACVRL1,LAMA5,MLLT4,DLL1,TJP1,RAPGEF3,NOTCH1,NOTCH4,CLIC4,VEZF1,RDX,MSN,HAPLN2,TJP2
Down	2763	GO-MF	GO_CALCIUM_CHANNEL_REGULATOR_ACTIVITY	14	2446	38	17473	0.000378	1	2.63182	FKBP1A,FKBP1B,GRM2,STX1A,CACNB2,PRKCB,GRM3,GRM7,NRXN1,NRXN3,ITPR1,CACNA2D3,HPCAL4,TSPAN13
Up	1361	GO-MF	GO_CYTOKINE_RECEPTOR_ACTIVITY	16	1214	89	17473	0.000378	1	2.58749	CD74,F3,IL4R,IL18R1,EBI3,LEPR,CD44,CCR1,CXCR2,LIFR,IL10RB,IFNGR1,IL20RA,IL13RA1,CSF2RA,GFRA1
Up	1361	GO-CC	GO_SIDE_OF_MEMBRANE	49	1214	428	17473	0.000387	1	1.64779	CD74,ABL1,ITGB1,F3,TLR4,HLA-DQA1,HCK,CD4,HLA-DPB1,FCGR3A,PTPRC,HLA-DPA1,FGR,CD86,TEC,HLA-DRA,BTK,GNAI2,GPIHBP1,LILRB1,RGS1,GNA12,JUP,FERMT2,HYAL2,G6PD,ABCA1,PDPN,CD9,ITGA5,ENPEP,TGFBR3,HLA-C,HLA-A,ECE1,ANXA5,SELL,C10orf54,BCAM,CCR1,NCAM1,CD276,IQGAP1,TYK2,GNG5,CD83,RGS11,RASAL3,ANTXR2
Up	1361	GO-BP	GO_CELL_SUBSTRATE_JUNCTION_ASSEMBLY	10	1214	41	17473	0.000388	1	3.51047	CTTN,BCL2,TLN1,LAMA5,FERMT2,TRIP6,TNS1,ITGB4,ITGA5,DST
Down	2763	GO-BP	GO_PYRUVATE_METABOLIC_PROCESS	20	2446	65	17473	0.000393	1	2.198	DLD,DLAT,PDHB,PDHX,ALDOA,ENO1,HK1,PFKM,PGAM1,GAPDH,TPI1,PGK1,BPGM,ENO3,HK2,ME3,SRR,CDO1,SLC16A8,LDHB
Down	2763	Ractome	REACTOME_SIGNALLING_BY_NGF	49	2446	217	17473	0.000398	1	1.61305	MAPK14,ABR,KRAS,PRKCI,PRKAR1A,ADCY2,ADCY1,BAD,NGFRAP1,RASGRF1,PIK3R1,MAPK1,PRKACB,MEF2C,MAP2K1,DUSP6,BRAF,PRKAR2B,CAMK4,PDE1B,AP2M1,AP2A2,CLTC,CLTA,AP2S1,RTN4,SORCS3,SHC3,IRS1,PPP2CA,PPP2R1A,RIT2,RALB,MCF2,LINGO1,PRDM4,YWHAB,MAPK8,MAPKAP1,MAGED1,DUSP3,PPP2R5D,NGEF,ARHGEF12,ARHGEF3,RASGRF2,AKT3,ARHGEF9,PDE1A
Down	2763	Ractome	REACTOME_GLUCONEOGENESIS	13	2446	34	17473	0.0004	1	2.73134	GOT2,GOT1,ALDOA,PRKACB,ENO1,PGAM1,GAPDH,TPI1,PGK1,ENO3,MDH1,MDH2,SLC25A11
Down	2763	Ractome	REACTOME_NEUROTRANSMITTER_RELEASE_CYCLE	13	2446	34	17473	0.0004	1	2.73134	SNAP25,SLC1A1,RIMS1,SLC1A6,GLS,SLC17A7,STX1A,STXBP1,SLC6A1,SLC32A1,GAD2,GAD1,SYN2
Up	1361	GO-CC	GO_COATED_VESICLE	31	1214	234	17473	0.0004	1	1.90675	CD74,MYO6,ARF1,HIP1,HLA-DQA1,HLA-DPB1,HLA-DPA1,HLA-DRA,SERPINA1,DNM2,RAB27A,EDN1,SREBF1,SH3BP4,CD9,DVL2,COL7A1,FZD2,HLA-C,HLA-A,ECE1,WIPI1,VAMP3,VWF,HIP1R,FCHO2,AP1G2,COPB1,MLC1,NECAP2,SEC31B
Up	1361	GO-BP	GO_CELL_GROWTH	21	1214	135	17473	0.000407	1	2.2389	EPB41L5,BCL2,ABL1,ITGB1,TGFB3,TGFB2,NUPR1,TGFB1,TYMS,EDN1,TGFBR3,PLXNB1,ERBB2IP,ATP6V0E1,NOTCH2,RPTOR,BRAT1,PDLIM5,PAK4,EMP3,IQGAP1
Up	1361	GO-MF	GO_PROTEIN_DOMAIN_SPECIFIC_BINDING	66	1214	624	17473	0.000408	1	1.52233	MYD88,SLC26A6,GSN,MYH9,EPB41L5,WAS,HCLS1,BCL2,ABL1,VASP,RHOQ,ITGB1,TLN1,TRADD,DAP,RIPK1,DOCK1,RELA,AXIN1,INSR,CARD14,DNM2,LILRB1,RAB27A,ADAM17,POU2F2,ERCC1,SH3PXD2B,PPARA,LITAF,LRP2,SRSF1,GUSB,DVL2,TJP1,RAPGEF3,TGFBR3,FZD2,HEYL,LAMP2,HIST1H4E,ZBTB16,RDX,FZD7,EFS,QKI,TBL1X,PLAUR,TJP2,CNOT1,GRIN2C,PLXNB3,NDE1,ATN1,IQGAP1,CNTLN,PLSCR4,AKAP1,GNG5,VRK2,SP1,ARHGAP31,WIZ,SRRM2,ARHGAP17,LRRFIP2
Down	2763	GO-BP	GO_NEURON_DEATH	16	2446	47	17473	0.000419	1	2.43183	SLC9A1,CDK5,SCN2A,GRIK2,BID,AIFM1,TNFRSF21,LIG4,GAPDH,ENDOG,POLB,BNIP3,HDAC7,SIAH1,BAG5,DPYSL4
Down	2763	GO-BP	GO_VESICLE_DOCKING	18	2446	56	17473	0.000419	1	2.29612	SNAP25,STX1A,STXBP1,KCNB1,RAB8B,EXOC4,NDRG4,VTI1B,NSF,EXOC8,SCFD1,USO1,STX6,STX16,YKT6,RABEPK,EXOC5,EXOC6
Down	2763	GO-BP	GO_PHOSPHATIDYLINOSITOL_BIOSYNTHETIC_PROCESS	31	2446	120	17473	0.00042	1	1.8454	FGF7,PIP5K1A,PIK3R1,PIK3CD,PTPN11,CDS1,MTMR7,INPP5E,SYNJ1,MTMR2,DPM1,INPP4A,FGF9,PGAP1,PIGH,PIGX,PIGS,PIGC,IRS1,INPP5F,MTMR6,CDIPT,PI4KA,PIP4K2C,MTMR4,SACM1L,PIP4K2B,MTMR1,PIP5K1B,ARF3,FGF22
Up	1361	GO-BP	GO_ENDOTHELIUM_DEVELOPMENT	16	1214	90	17473	0.000431	1	2.55874	ACVRL1,LAMA5,MLLT4,DLL1,TJP1,RAPGEF3,STK3,NOTCH1,NOTCH4,CLIC4,VEZF1,RDX,MSN,HAPLN2,GJA4,TJP2
Up	1361	GO-BP	GO_REGULATION_OF_CYTOKINE_PRODUCTION_INVOLVED_IN_IMMUNE_RESPONSE	12	1214	57	17473	0.000456	1	3.03009	CD74,TLR4,MALT1,BTK,IRAK3,TGFB3,TGFB2,LILRB1,TGFB1,SASH3,HLA-A,C10orf54
Down	2763	Ractome	REACTOME_ER_PHAGOSOME_PATHWAY	19	2446	61	17473	0.000458	1	2.22502	PSMA5,PSMC6,PSMD1,PSMD10,PSMB6,PSMB7,PSMB3,PSMF1,PSMA1,PSMC1,PSMD11,PSMA3,PSMD12,PSMD7,PSMC3,PSMD8,PSMD14,PSMB5,SEC61G
Down	2763	KEGG	KEGG_GAP_JUNCTION	25	2446	90	17473	0.000459	1	1.98431	KRAS,DRD1,ADCY2,ADRB1,ADCY1,PRKCB,MAPK1,PRKACB,MAP2K1,GRM1,HTR2A,GNAI1,PLCB4,PLCB1,ITPR1,GRM5,GUCY1A3,GUCY1B3,TUBB1,TUBA1A,TUBA4A,TUBB,TUBB3,TUBA1C,TUBA1B
Down	2763	GO-BP	GO_STEROL_BIOSYNTHETIC_PROCESS	15	2446	43	17473	0.000468	1	2.49192	ACLY,PRKAG2,HMGCR,GGPS1,FDPS,INSIG2,IDI1,HMGCS1,MSMO1,SQLE,LSS,PRKAA2,DHCR24,C14orf1,SC5DL
Up	1361	KEGG	KEGG_FATTY_ACID_METABOLISM	10	1214	42	17473	0.000478	1	3.42688	ACAT1,ACAA2,ALDH2,ADH1B,GCDH,ALDH9A1,CPT1A,ACADL,ACADVL,ACSL5
Down	2763	GO-MF	GO_OXIDOREDUCTASE_ACTIVITY_ACTING_ON_NAD_P_H_QUINONE_OR_SIMILAR_COMPOUND_AS_ACCEPTOR	17	2446	52	17473	0.000481	1	2.33537	NDUFV1,NDUFS6,NDUFS4,NDUFB3,NDUFS2,NDUFA8,NDUFA10,NDUFB2,NDUFA5,NDUFA9,NDUFB6,NDUFV2,NDUFS3,NDUFB5,NDUFA4,NDUFB4,CRYZL1
Up	1361	GO-MF	GO_TRANSFORMING_GROWTH_FACTOR_BETA_BINDING	6	1214	16	17473	0.000485	1	5.39734	TGFB3,TGFBR1,ACVRL1,HYAL2,CD109,TGFBR3
Down	2763	GO-BP	GO_ANTIGEN_PROCESSING_AND_PRESENTATION_OF_EXOGENOUS_PEPTIDE_ANTIGEN_VIA_MHC_CLASS_I	20	2446	66	17473	0.00049	1	2.1647	PSMA5,PSMC6,PSMD1,PSMD10,PSMB6,PSMB7,PSMB3,PSMF1,PSMA1,PSMC1,PSMD11,PSMA3,PSMD12,PSMD7,PSMC3,PSME3,PSMD8,PSMD14,PSMB5,LNPEP
Down	2763	GO-MF	GO_KINASE_BINDING	114	2446	606	17473	0.000496	1	1.34383	HNRNPA0,STX1A,CACNB4,STXBP1,PAK1,PIP5K1A,PRKCZ,CACNB2,ANK2,ABI2,PDCD10,CDC42,CDK5,DLG1,RACGAP1,PRKAR1A,BAD,SMAD3,MAPK9,CYLD,PRKCB,C1QBP,PIK3R1,MAPK1,ELMO2,CACNB3,THY1,HSP90AB1,HSP90AA1,MAP2K1,PTPN11,BRAF,MAP3K13,PRKAR2B,PINK1,TOM1L1,CAB39,MAPK8IP2,PARK7,NRG3,PRKAG2,ITGB1BP1,MSH2,ATF2,PFKM,PGAM1,PARK2,PLCB4,EEF1A2,RAB11FIP2,CCNB1,CDK5R1,DCX,VDAC1,PITPNM3,AP2A2,CLTC,APC,JTB,HINT1,RGS14,RB1CC1,ATG13…
Down	2763	GO-BP	GO_REGULATION_OF_DENDRITE_EXTENSION	9	2446	19	17473	0.000497	1	3.38376	RIMS1,NEDD4L,PARK2,SMURF1,SYT4,SYT3,CPNE6,RASAL1,CPNE5
Down	2763	GO-BP	GO_REGULATION_OF_LONG_TERM_SYNAPTIC_POTENTIATION	9	2446	19	17473	0.000497	1	3.38376	NF1,DRD1,GRIN2A,RELN,NRGN,NPTN,PAIP2,PTPN5,STAU1
Up	1361	GO-MF	GO_HYALURONIC_ACID_BINDING	7	1214	22	17473	0.000518	1	4.57956	HYAL2,VCAN,LYVE1,CD44,STAB1,HAPLN2,LAYN
Up	1361	Ractome	REACTOME_SIGNALING_BY_HIPPO	7	1214	22	17473	0.000518	1	4.57956	DVL2,TJP1,STK3,LATS2,YAP1,TJP2,MOB1A
Down	2763	GO-BP	GO_REGULATION_OF_EXOCYTOSIS	43	2446	186	17473	0.000521	1	1.65145	STX1A,STXBP1,ABR,CDK5,PFN2,KCNB1,CACNA1G,SNCA,BRAF,PLCB1,PCLO,CDK5R2,RAB3C,AP1G1,ATP6AP1,RIMS3,STAM,VAMP7,ATP2A2,NLGN1,SYT5,SYT4,SYT9,SYT3,SYTL5,RPH3A,TRIM9,SYT13,SYT12,NCS1,RAB5A,STXBP5L,NSF,CLASP2,RALB,RAB15,STXBP6,RAB27B,SNX4,STXBP5,FMR1,VSNL1,C12orf4
Up	1361	GO-BP	GO_ALTERNATIVE_MRNA_SPLICING_VIA_SPLICEOSOME	5	1214	11	17473	0.000521	1	6.54223	SFPQ,RSRC1,CDK13,SRSF1,SFSWAP
Up	1361	GO-BP	GO_NEGATIVE_REGULATION_OF_HEMOPOIESIS	20	1214	128	17473	0.000521	1	2.24889	CD74,TLR4,C1QC,NFKBIA,IL4R,LILRB1,LILRB3,FSTL3,ITPKB,DLL1,NOTCH1,GLI3,HIST1H4E,ZBTB16,PTPN2,MYC,PRDM16,TJP2,TMEM176A,N4BP2L2
Up	1361	GO-BP	GO_REGULATION_OF_ADHERENS_JUNCTION_ORGANIZATION	11	1214	50	17473	0.000525	1	3.16644	ROCK1,EPB41L5,ACVRL1,APOD,WDPCP,SDC4,RDX,PTPN23,MACF1,S100A10,GPM6B
Down	2763	GO-BP	GO_POSITIVE_REGULATION_OF_CELLULAR_COMPONENT_BIOGENESIS	81	2446	406	17473	0.000527	1	1.42518	PAK1,KIT,TPM1,BAIAP2,ACTR3,ACTR3B,SPIRE1,BRK1,ARPC5,ARPC2,CDC42,DLG1,TRIM27,PFN2,ARPC1A,ACTR2,ARPC5L,ARPC3,CCK,BID,SMAD3,MAPK9,PSMC6,PSMC1,NCKAP1,PSMC3,HSP90AA1,BRAF,PINK1,EFNA5,ITGB1BP1,NRXN1,SLITRK5,NRXN3,SLITRK1,JUN,EPHB3,EPHB2,NEURL,BAI3,RPA3,TAC1,APC,LRSAM1,BHLHB9,LRRTM1,CUX2,LPHN1,TPBG,NLGN1,GPM6A,CNOT6L,RBX1,CDC34,CUL4B,BDNF,CLASP2,TUBGCP4,RALB,TUBGCP5,PIH1D1,SLITRK3,SLITRK4,FLOT1,LRRN1,LI…
Down	2763	KEGG	KEGG_PHOSPHATIDYLINOSITOL_SIGNALING_SYSTEM	22	2446	76	17473	0.000532	1	2.06786	PIP5K1A,ITPKA,PRKCB,PIK3R1,PIK3CD,CDS1,INPP5E,SYNJ1,PLCB4,PLCB1,INPP4A,INPP5A,ITPR1,DGKI,CDIPT,DGKZ,DGKB,DGKE,PI4KA,PIP4K2C,PIP4K2B,PIP5K1B
Down	2763	GO-BP	GO_APOPTOTIC_MITOCHONDRIAL_CHANGES	18	2446	57	17473	0.000533	1	2.25584	CCK,BID,BAD,MAPK9,ATF2,HK2,JUN,ERBB4,SLC25A4,GGCT,BNIP3L,DNM1L,RHOT1,TIMM50,MTCH2,BNIP3,JTB,MOAP1
Up	1361	GO-CC	GO_CLATHRIN_COATED_VESICLE	23	1214	157	17473	0.000533	1	2.10852	CD74,MYO6,HIP1,HLA-DQA1,HLA-DPB1,HLA-DPA1,HLA-DRA,DNM2,RAB27A,EDN1,SH3BP4,CD9,DVL2,FZD2,ECE1,WIPI1,VAMP3,VWF,HIP1R,FCHO2,AP1G2,MLC1,NECAP2
Up	1361	GO-BP	GO_CILIUM_MORPHOGENESIS	28	1214	207	17473	0.000535	1	1.94687	ABCC4,GSN,FLNA,PARVA,DNM2,LAMA5,BBS4,WDPCP,KIAA1009,DNAAF1,RFX4,CEP164,WDR35,WDR19,NEK1,STK36,NOTCH1,TCTN1,SPATA6,TMEM216,RPGR,AHI1,CCDC151,NPHP3,PTPN23,OFD1,TROVE2,TTC21A
Up	1361	GO-BP	GO_REGULATION_OF_TRANSMEMBRANE_RECEPTOR_PROTEIN_SERINE_THREONINE_KINASE_SIGNALING_PATHWAY	28	1214	207	17473	0.000535	1	1.94687	ABL1,TGFB3,TGFBR1,TGFB2,INHBB,ACVRL1,DNM2,ADAM17,TGFB1,DKK3,FSTL3,HIPK2,CD109,BMP7,FOXD1,ITGA8,NOTCH1,TGFBR3,HTRA1,TWSG1,C10orf54,NEO1,PRDM16,BMP3,CDKN2B,FBN1,RBPMS,ZNF423
Down	2763	GO-BP	GO_PLASMA_MEMBRANE_ORGANIZATION	46	2446	203	17473	0.000543	1	1.61872	STXBP1,RAP2A,PIP5K1A,PRKCZ,CACNB2,ACTN2,MYO5A,SCN3B,ANK2,ROCK2,BAIAP2,EPB41L3,PACSIN1,DLG1,KCNB1,CACNB3,SOD1,TMED2,TUB,ANO4,ANO3,CHMP4A,SMURF1,VAMP7,OPTN,ATP2A2,FLOT2,KCNIP4,KCNB2,NSF,LIN7C,RAB11A,CLASP2,FLOT1,BAG4,BLZF1,EFR3A,VAMP4,DPP10,TSPAN5,DPP6,ARFRP1,GPR158,ZDHHC23,TSPAN17,SGIP1
Down	2763	Ractome	REACTOME_M_G1_TRANSITION	23	2446	81	17473	0.000544	1	2.0284	PSMA5,PSMC6,PSMD1,PSMD10,PSMB6,PSMB7,PSMB3,PSMF1,PSMA1,PSMC1,PSMD11,PSMA3,PSMD12,PSMD7,PSMC3,PSMD8,PSMD14,PSMB5,RPA3,E2F3,CDC6,ORC2,ORC4
Down	2763	Ractome	REACTOME_MITOTIC_G2_G2_M_PHASES	23	2446	81	17473	0.000544	1	2.0284	PAFAH1B1,HSP90AA1,PRKAR2B,CCNB1,CDK7,ACTR1A,DCTN3,NEK2,PPP2R1A,TUBA1A,TUBA4A,CCNH,AZI1,E2F3,TUBB,TUBGCP5,CEP76,YWHAG,CEP72,TUBG1,CCNA1,CKAP5,TUBG2
Down	2763	GO-MF	GO_TRANSFERASE_ACTIVITY_TRANSFERRING_PHOSPHORUS_CONTAINING_GROUPS	175	2446	992	17473	0.000547	1	1.26019	MAPK14,PAK1,FGF7,KIT,PIP5K1A,PRKCZ,KCNH2,ROCK2,CDK5,DLG1,PRKCI,ITPKA,TRIM27,MAPK9,PRKCB,PIK3R1,MAPK1,PAK3,PRKACB,HSP90AA1,PIK3CD,MAP3K9,MAP2K1,PTPN11,MAPK10,BRAF,MAP3K13,PINK1,CAB39,PRKAG2,ACVR1C,CAMK4,HK1,PFKM,PGK1,AKD1,AK5,HK2,EPHA4,EFNB3,PANK2,POLB,PRKAA2,CDS1,PPIP5K1,AASDHPPT,SEPHS2,CKB,NMNAT2,NRP1,KITLG,ERBB4,AGK,EIF2B3,GNE,CMAS,PRPS1,ADK,CCNB1,EPHB3,RELN,EPHB2,CDK5R1,DCX,PRKDC,SRPK2,NME5,FG…
Down	2763	KEGG	KEGG_PROGESTERONE_MEDIATED_OOCYTE_MATURATION	24	2446	86	17473	0.000549	1	1.99353	MAPK14,KRAS,ADCY2,ADCY1,MAPK9,PIK3R1,MAPK1,HSP90AB1,PRKACB,HSP90AA1,PIK3CD,MAP2K1,MAPK10,BRAF,GNAI1,IGF1,CDC27,ANAPC7,CCNB1,CDC16,CDC23,CCNA1,MAPK8,AKT3
Up	1361	GO-BP	GO_FORMATION_OF_PRIMARY_GERM_LAYER	18	1214	110	17473	0.000554	1	2.3552	EPB41L5,ITGB1,ITGB2,AXIN1,SOX2,ITGB4,ATOH8,COL6A1,ITGA7,EYA2,MMP15,ITGA5,COL7A1,BMP7,ITGA8,COL12A1,WLS,TWSG1
Up	1361	GO-BP	GO_REGULATION_OF_RESPONSE_TO_STRESS	134	1214	1468	17473	0.000554	1	1.31379	CD74,MAPKAPK2,MYD88,DRD2,PVRL2,CTTN,GSN,KCNQ1,ARF1,ZYX,ABL1,F3,PML,RIPK1,TLR4,HCK,ITGB2,CFI,CD4,CFP,CLEC7A,CFB,C3AR1,IKBKE,C5,MAPKAPK3,FGR,UBE2D3,HAVCR2,MB21D1,CD86,MARCO,MALT1,TMEM173,TEC,RELA,TLR2,CLEC4E,BTK,C5AR1,IRAK3,NFKBIA,MDFIC,MAP3K6,GAB1,ERN1,AXIN1,MAP3K11,MAP2K7,FGF2,TGFB2,VNN1,ANO6,KLKB1,LPL,LILRB1,IL18,TGFB1,PPARA,HIPK2,NPC1,HYAL2,EDN1,ATR,SERPINE1,APOD,NPM1,CTGF,SREBF1,SFPQ,FOXO1,CER…
Down	2763	GO-BP	GO_POSITIVE_REGULATION_OF_DENDRITIC_SPINE_DEVELOPMENT	13	2446	35	17473	0.000555	1	2.6533	PAFAH1B1,BAIAP2,ITPKA,PAK3,RELN,NEURL,BHLHB9,CUX2,NLGN1,CAMK1,CAMK2B,FMR1,CAPRIN1
Up	1361	GO-MF	GO_CYTOKINE_BINDING	16	1214	92	17473	0.000555	1	2.50312	CD74,ITGB1,TGFB3,TGFBR1,ACVRL1,HYAL2,CD109,TGFBR3,TNFRSF1A,CCR1,CXCR2,LIFR,IFNGR1,PLP2,IL20RA,CSF2RA
Up	1361	GO-BP	GO_CELL_CELL_ADHESION	64	1214	608	17473	0.000564	1	1.51504	CD74,PVRL2,FLNA,PARVA,MYH9,ROCK1,WAS,BCL2,ABL1,ITGB1,LCP1,TLN1,PREX1,ITGB2,CD4,PTPRC,CLEC7A,CD86,MALT1,CLEC4E,SLC11A1,VNN1,LILRB1,RAB27A,IFNW1,IL18R1,EBI3,ADAM17,TGFB1,JUP,CDH7,CHD7,LEPR,ITPKB,PDPN,CD44,ITGA7,ITGA5,BMP7,ITGA8,GLI3,PCDH15,HBB,MEGF10,TNR,PPAP2B,CD93,PTPN2,THBS4,CLDN5,CERCAM,C10orf54,MSN,FGFRL1,KIF13B,FERMT3,FZD7,DSC2,CD58,APBB1IP,PLEKHA7,CD276,ITGAL,NTN1
Down	2763	GO-BP	GO_GAMMA_AMINOBUTYRIC_ACID_SIGNALING_PATHWAY	10	2446	23	17473	0.000566	1	3.10587	CACNB4,GABRG2,GABRA4,GABRA5,GABRA2,GABRA1,GABRB2,PLCL2,GABBR2,PLCL1
Down	2763	GO-MF	GO_2_IRON_2_SULFUR_CLUSTER_BINDING	10	2446	23	17473	0.000566	1	3.10587	SDHB,CISD2,FDX1L,FDX1,UQCRFS1,NDUFV2,CIAPIN1,GLRX5,ISCA1,CISD1
Down	2763	GO-CC	GO_PLASMA_MEMBRANE_REGION	165	2446	929	17473	0.000571	1	1.26876	SNAP25,SLC1A1,GRM2,RIMS1,GLRB,PAK1,CXADR,PIP5K1A,PRKCZ,SLC9A1,TPM1,ANK2,SRGAP2,ABI1,EPB41L3,CFL1,PACSIN1,ARPC2,CDK5,DLG1,PRKCI,ARPC1A,DLC1,SHROOM2,PRKAR1A,SORBS2,KCNB1,DRD1,KCND2,GRIK2,KCNA2,MAPK1,CACNB3,THY1,HSP90AB1,PDE4D,NCKAP1,HSP90AA1,HTR2A,EFNA5,GNB1,GRM3,GRM7,CHRM3,CDH13,PFKM,NLGN4X,NRXN1,SHANK2,CNTNAP2,GABRG2,EPHA4,HOMER1,CHRNB1,ATP2B1,SYNJ1,MTMR2,GAD2,FAP,SEMA4F,ERBB4,ATP2B2,GRIN2A,ARL6,…
Down	2763	GO-BP	GO_FOREBRAIN_CELL_MIGRATION	19	2446	62	17473	0.000575	1	2.18914	PAFAH1B1,SRGAP2,CDK5,DRD1,NDEL1,NRG3,NRP1,SLIT2,RELN,MBOAT7,CDK5R2,CDK5R1,SOCS7,DCX,TYRO3,RTN4,DIXDC1,FBXO45,LHX6
Down	2763	GO-BP	GO_PURINE_NUCLEOSIDE_MONOPHOSPHATE_BIOSYNTHETIC_PROCESS	19	2446	62	17473	0.000575	1	2.18914	ALDOA,STOML2,PRKAG2,AKD1,AK5,ATP5G3,ADSS,HPRT1,PRPS1,ADK,ATP5B,ATP5L,ATP5H,ATP5F1,ATP5C1,ATP6V0A1,ATP5A1,ATP5J,PAICS
Up	1361	GO-BP	GO_REGULATION_OF_CYTOPLASMIC_TRANSPORT	53	1214	481	17473	0.000575	1	1.58591	FLNA,MICALL2,MYBPC1,RHOU,HCLS1,ARF1,BCL2,ABL1,ATP1A2,ASPH,ANP32B,PML,TLR4,CD4,UBE2D3,TMEM173,TLR2,NFKBIA,MDFIC,AXIN1,TGFB3,TGFBR1,ADCYAP1R1,IL18,IL18R1,TGFB1,JUP,TRIP6,HYAL2,LITAF,APOD,TP53,SREBF1,SPHK1,SMO,RBM4,BMP7,RAPGEF3,GLI3,CLIC2,RDX,AAAS,MSN,FZD7,DERL3,PTPN23,KCNN3,PDCD5,SEPN1,MXI1,AKAP1,RBPMS,KANK1
Down	2763	GO-BP	GO_CELL_CYCLE_G2_M_PHASE_TRANSITION	34	2446	138	17473	0.000582	1	1.75999	PAFAH1B1,UBB,BTRC,UBC,CUL1,SKP1,FBXW11,HSP90AA1,PRKAR2B,PLCB1,CCNB1,CDK7,ACTR1A,DCTN3,OPTN,NEK2,PPP1CB,PPP2R1A,PPP2R2A,CDK14,TUBA1A,TUBA4A,ARPP19,CCNH,AZI1,ENSA,TUBB,KHDRBS1,CCNY,CEP76,YWHAG,CEP72,TUBG1,CKAP5
Down	2763	GO-BP	GO_TRNA_METABOLIC_PROCESS	41	2446	176	17473	0.000589	1	1.66411	SARS,FTSJ1,FARS2,PPA1,RARS,PPA2,FARSB,PET112,IARS,DALRD3,FARSA,CARS,WARS,EARS2,AARS,LARS,NARS,MRPL39,LRRC47,EEF1E1,YARS,GRSF1,MOCS3,EXOSC7,EXOSC2,RPP14,DDX1,UBA5,FBLL1,POP4,TRUB1,RPP40,YRDC,RPUSD3,POP7,TRMT12,RPP25,FAM98B,ADAT1,RPP30,LAGE3
Down	2763	GO-BP	GO_PROTEIN_K11_LINKED_UBIQUITINATION	11	2446	27	17473	0.000591	1	2.91031	UBE2S,PARK2,CDC27,ANAPC7,CDC16,CDC23,UBE2B,UBE2A,UBE2T,UBE2E2,UBE2E3
Down	2763	GO-CC	GO_TRANS_GOLGI_NETWORK_TRANSPORT_VESICLE	11	2446	27	17473	0.000591	1	2.91031	AP1S1,CLTC,CLTA,GOPC,RAB14,SORT1,NRGN,NCALD,CLTB,RAB27B,TGOLN2
Up	1361	GO-BP	GO_REGULATION_OF_OSSIFICATION	25	1214	178	17473	0.000595	1	2.02148	BCL2,TGFB3,TGFB2,ANO6,TGFB1,DHRS3,BMP7,NOTCH1,GLI3,TWSG1,SMAD5,ENPP1,ZBTB16,SRGN,BMPR1B,SMOC1,CCR1,CD276,RASSF2,LMNA,LIMD1,IFITM1,GPM6B,ZHX3,BMP2K
Down	2763	GO-BP	GO_POSITIVE_REGULATION_OF_CELLULAR_PROTEIN_LOCALIZATION	73	2446	360	17473	0.000602	1	1.44854	CCT2,MAPK14,SLC9A1,RUFY3,CDC42,CDK5,DLG1,PRKCI,PLS1,KCNB1,YWHAH,BID,BAD,SMAD3,PIK3R1,PSMB7,HSP90AB1,HSP90AA1,PSMD8,PINK1,PARK7,ITGB1BP1,GPR26,NRXN1,HTRA2,IGF1,ERBB4,UGCG,OAZ1,OAZ2,OGT,CCNB1,PPP3CB,CDK5R1,TMEM30A,DYNLL2,BECN1,KPNA1,NPTN,ATG13,PTPN5,CCT5,CCT8,CCT7,CCT4,PPP3CA,PPP3R1,BAP1,C8orf4,YWHAZ,AKAP5,PPM1A,CAMK1,AZI1,YWHAG,EPT1,IPO5,DPP10,YWHAQ,YWHAB,NUTF2,MAPK8,DACT1,WDR46,SMCR7L,UBL5,CNST,F…
Down	2763	GO-BP	GO_REGULATION_OF_VESICLE_MEDIATED_TRANSPORT	90	2446	462	17473	0.000604	1	1.39159	TOR1A,STX1A,STXBP1,TBC1D20,ACTN2,NEDD4L,ABR,PACSIN1,CDK5,PFN2,CORO1A,KCNB1,CACNA1G,SNCA,SGSM3,TBC1D9,MAPK1,MAP2K1,BRAF,PINK1,CDH13,PARK2,PPT1,BTBD9,SNX17,SYNJ1,MTMR2,PLCB1,NRP1,PCLO,MIB1,CDK5R2,TUB,RAB3C,AP1G1,AP2S1,GOPC,NDRG4,ATP6AP1,FGF14,UBQLN2,RIMS3,STAM,LRSAM1,VAMP7,ATAD1,LRRTM1,PTPN5,CBLL1,ATP2A2,NLGN1,SYT5,SYT4,SYT9,SYT3,SYTL5,RPH3A,TRIM9,SYT13,SYT12,NCS1,RAB5A,SCYL2,STXBP5L,INPP5F,LYPLA1,…
Up	1361	GO-BP	GO_POSITIVE_REGULATION_OF_CYTOPLASMIC_TRANSPORT	35	1214	282	17473	0.000604	1	1.78635	FLNA,MICALL2,MYBPC1,RHOU,HCLS1,ARF1,ABL1,ASPH,ANP32B,TLR4,CD4,UBE2D3,TMEM173,TLR2,TGFB3,TGFBR1,ADCYAP1R1,IL18,IL18R1,TGFB1,JUP,TRIP6,HYAL2,TP53,SPHK1,SMO,RAPGEF3,GLI3,RDX,MSN,PTPN23,KCNN3,PDCD5,RBPMS,KANK1
Down	2763	GO-BP	GO_CELL_CYCLE_PHASE_TRANSITION	55	2446	255	17473	0.000607	1	1.54075	PAFAH1B1,CUL3,UBE2S,UBB,BTRC,UBC,CUL1,SKP1,FBXW11,HSP90AA1,PRKAR2B,ID2,PLCB1,GSPT1,EIF4E,CDC27,CCNB1,CDC23,RPA3,CDK7,ACTR1A,DCTN3,CUL5,CUL2,OPTN,PLK2,PPP3CA,NEK2,PPP1CB,PPP2R1A,CDC34,PPP2R2A,CDK14,TUBA1A,CLASP2,TUBA4A,ARPP19,CCNH,AZI1,ENSA,TUBB,CDKN3,KHDRBS1,CDC6,CDKN2D,CCNY,ORC2,CEP76,ORC4,YWHAG,CEP72,TUBG1,PPP6C,CCNA1,CKAP5
Down	2763	GO-MF	GO_ELECTRON_CARRIER_ACTIVITY	29	2446	112	17473	0.000608	1	1.84966	IDH3B,CYCS,AIFM1,SDHB,SDHD,NDUFS6,FDX1L,FDX1,ACAD8,DEGS1,POR,SRD5A1,COX8A,ACADSB,NDUFS2,COX6C,UQCR11,CYC1,COX5A,NDUFV2,NDUFS3,NDUFA4,ME1,COX11,COX7A2,CIAPIN1,GLRX5,GLRX3,ME2
Up	1361	GO-BP	GO_POSITIVE_REGULATION_OF_IMMUNE_RESPONSE	60	1214	563	17473	0.000609	1	1.53388	CD74,MAPKAPK2,MYD88,PVRL2,WAS,WASF2,BCL2,ABL1,RIPK1,TLR4,HLA-DQA1,HCK,ITGB2,MYO10,CFI,CD4,CFP,HLA-DPB1,FCGR3A,PTPRC,C1RL,CLEC7A,CFB,C3AR1,IKBKE,MYO1C,C1QC,DOCK1,C5,C1S,MAPKAPK3,HLA-DPA1,FGR,VSIG4,UBE2D3,HAVCR2,MB21D1,CD86,MARCO,MALT1,TMEM173,TEC,C1QB,RELA,TLR2,CLEC4E,HLA-DRA,BTK,C5AR1,IRAK3,NFKBIA,SLC11A1,TGFB2,IL4R,LILRB1,TGFB1,SASH3,HLA-A,HLA-DMB,TNFSF13
Up	1361	GO-BP	GO_REGULATION_OF_HEART_MORPHOGENESIS	8	1214	29	17473	0.00061	1	3.97046	TGFB3,TGFB2,TGFB1,TBX2,SMO,NOTCH1,RNF207,GNG5
Down	2763	GO-CC	GO_SNARE_COMPLEX	17	2446	53	17473	0.000617	1	2.29131	SNAP25,STX1A,BNIP1,VTI1B,VAMP7,STXBP5L,SCFD1,VAMP4,STX6,NAPG,STX16,GOSR2,YKT6,SNX4,SEC22A,SEC22B,STXBP5
Down	2763	GO-BP	GO_PHOSPHATIDYLINOSITOL_METABOLIC_PROCESS	44	2446	193	17473	0.000618	1	1.62857	FGF7,KIT,PIP5K1A,PIK3R1,PIK3CD,PTPN11,CDS1,IMPAD1,MTMR7,INPP5E,SYNJ1,MTMR2,PLCB1,DPM1,INPP4A,INPP5A,KITLG,ERBB4,MBOAT7,FGF9,PITPNM3,PGAP1,PIGH,PIGX,PIGS,PIGC,IRS1,INPP5F,MTMR6,CDIPT,PI4KA,PIP4K2C,MTMR4,MTMR8,SACM1L,EFR3A,PIP4K2B,TMEM55A,MTMR1,TMEM55B,PTPRQ,PIP5K1B,ARF3,FGF22
Up	1361	GO-CC	GO_VACUOLAR_MEMBRANE	62	1214	587	17473	0.000626	1	1.52021	CD74,MYD88,NTRK2,SUN2,MYO6,PACSIN2,RAB13,TPCN1,PML,TLR4,HLA-DQA1,HLA-DPB1,IKBKE,HLA-DPA1,UBE2D3,HLA-DRA,INSR,SLC11A1,SCARB1,RAB27A,NPC1,LITAF,CP,SLC44A2,INPP5B,LRP2,COL6A1,ENPEP,WLS,ANXA2,LAMP2,GAA,ENPP1,ATP11C,HLA-C,HLA-A,HLA-DMA,HLA-DMB,ECE1,ATP6V0A2,ATP6V0E1,WIPI1,RPTOR,CALCOCO2,STEAP3,RAB11FIP3,ZFYVE26,PLEKHF1,AP1G2,ZFYVE16,IFITM3,ABCD4,EEA1,MARCH3,SBF2,SCAMP2,TMEM63A,MFSD8,AHNAK,ANTXR2,PLIN3…
Up	1361	GO-BP	GO_POSITIVE_REGULATION_OF_ALPHA_BETA_T_CELL_ACTIVATION	11	1214	51	17473	0.000627	1	3.10435	CD86,IL4R,IL18,EBI3,ITPKB,GLI3,SASH3,ZBTB16,HLA-A,CD83,RASAL3
Up	1361	GO-BP	GO_POSITIVE_REGULATION_OF_INTRACELLULAR_TRANSPORT	43	1214	370	17473	0.00063	1	1.67269	CAPN10,FLNA,MICALL2,MYBPC1,RHOU,HCLS1,ARF1,BCL2,ABL1,ASPH,ANP32B,TLR4,CD4,MYO1C,FGR,UBE2D3,TMEM173,TLR2,TGFB3,TGFBR1,ADCYAP1R1,IL4R,IL18,IL18R1,TGFB1,JUP,TRIP6,HYAL2,TP53,SPHK1,SMO,RAPGEF3,GLI3,RDX,STOM,MSN,PTPN23,KCNN3,PDCD5,MLC1,PPP3CC,RBPMS,KANK1
Up	1361	GO-BP	GO_EYE_DEVELOPMENT	39	1214	326	17473	0.000633	1	1.72185	NTRK2,MIP,VIM,PHACTR4,PDGFRB,AXIN1,TGFBR1,TGFB2,ACVRL1,TGFB1,SOX2,SH3PXD2B,BBS4,CHD7,HIPK2,TBX2,WDPCP,NAGLU,DLL1,TULP3,BMP7,WDR19,CLIC4,GLI3,TWSG1,AHI1,NINJ1,MERTK,BMPR1B,SMOC1,ROM1,BCAR3,WNT2B,PPP1R13L,NES,HSF4,FBN1,EFEMP1,CRYGS
Down	2763	GO-BP	GO_NEGATIVE_REGULATION_OF_CELL_PROJECTION_ORGANIZATION	35	2446	144	17473	0.000637	1	1.73627	PAFAH1B1,RUFY3,CDK5,PFN2,YWHAH,TBC1D7,THY1,NRXN1,EPHA4,LRP1,SEMA5B,NRP1,SEMA4F,SLIT2,EPHB2,CDK5R1,FKBP4,ULK2,RTN4,PLK2,PPP3CA,NLGN1,DGUOK,INPP5F,RNF6,PTPRO,MAP4,BAG5,LINGO1,RTN4R,CRMP1,ASAP1,STMN2,NGEF,RAP1GAP2
Up	1361	GO-BP	GO_POSITIVE_REGULATION_OF_I_KAPPAB_KINASE_NF_KAPPAB_SIGNALING	25	1214	179	17473	0.000647	1	2.01018	MYD88,FLNA,ABL1,TRADD,TNFRSF10B,RIPK1,TLR4,IKBKE,MALT1,RELA,TLR2,IL18,IL18R1,TRIP6,LITAF,SPHK1,SLC44A2,WLS,SHARPIN,TNFRSF1A,S100B,TRIM22,ZC3HAV1,TMED4,CC2D1A
Up	1361	GO-MF	GO_CALMODULIN_BINDING	25	1214	179	17473	0.000647	1	2.01018	MAPKAPK2,MIP,MYH9,MYO9B,MYO6,KCNQ1,EPB41,CNN3,MYO10,MYO1C,MAPKAPK3,RGS1,SPHK1,ITPKB,TJP1,RYR1,RYR3,PHKA1,KCNN3,DAPK2,IQGAP1,PPP3CC,EEA1,MKNK1,ADD3
Down	2763	GO-BP	GO_NEURON_CELL_CELL_ADHESION	8	2446	16	17473	0.000656	1	3.57175	NLGN4X,NRXN1,NRXN3,CDK5R1,CNTN4,ASTN1,NLGN1,NCAM2
Down	2763	KEGG	KEGG_RIBOFLAVIN_METABOLISM	8	2446	16	17473	0.000656	1	3.57175	MTMR7,MTMR2,RFK,MTMR6,ACP2,MTMR1,FLAD1,ACP1
Down	2763	Ractome	REACTOME_TRAFFICKING_OF_GLUR2_CONTAINING_AMPA_RECEPTORS	8	2446	16	17473	0.000656	1	3.57175	PRKCB,AP2M1,AP2A2,AP2S1,GRIA1,NSF,GRIA2,GRIA4
Down	2763	Ractome	REACTOME_SYNTHESIS_OF_DNA	25	2446	92	17473	0.000657	1	1.94117	PSMA5,PSMC6,PSMD1,PSMD10,PSMB6,PSMB7,PSMB3,PSMF1,PSMA1,PSMC1,PSMD11,PSMA3,PSMD12,PSMD7,PSMC3,PSMD8,PSMD14,PSMB5,RFC5,RFC2,RPA3,CDC6,ORC2,ORC4,CCNA1
Down	2763	GO-BP	GO_REGULATION_OF_RNA_STABILITY	34	2446	139	17473	0.000669	1	1.74733	HNRNPA0,MAPK14,PSMA5,PSMC6,UBB,PSMD1,PSMD10,PSMB6,PSMB7,PSMB3,UBC,PSMF1,PSMA1,PSMC1,PSMD11,PSMA3,PSMD12,PSMD7,PSMC3,PSME3,PSMD8,PSMD14,PSMB5,VIP,CNOT6L,EXOSC7,EXOSC2,EXOSC5,YWHAZ,PUM2,YWHAB,DHX9,FMR1,RBM24
Down	2763	GO-CC	GO_MAIN_AXON	18	2446	58	17473	0.000673	1	2.21695	EPB41L3,DLG1,NRCAM,SCN2A,KCNA2,SCN8A,CCK,CRH,CRHBP,CNTNAP2,ROBO2,KCNAB1,DLG2,KCNJ11,KCNQ2,KCNC2,APBB1,LRRC7
Up	1361	GO-BP	GO_CELLULAR_LIPID_METABOLIC_PROCESS	89	1214	913	17473	0.000684	1	1.40303	CD74,MAPKAPK2,ACACB,DRD2,ARF1,PDGFRB,CD86,GAB1,FGF2,LPL,PPARA,EDN1,SPHK1,LCAT,IP6K3,PCK1,IMPA2,PGP,ACAA2,SLC44A2,RDH5,INPP5B,LIPE,LRP2,PLA2G16,PLCD1,PLBD1,LRAT,DHRS3,GPD1,SERINC5,ACP6,CPS1,GCDH,SGPL1,BDH2,CERS2,ST6GALNAC3,MGST2,PDPN,CPT1A,ACADL,SDC4,ADIPOR2,MTM1,ERBB3,TNFRSF1A,CYP2J2,ALOX15B,TBXAS1,PTGDS,PPAP2B,MTMR3,ITGB8,QKI,PIP4K2A,RARRES2,TBL1X,CRYL1,PIGT,PQLC3,ALG2,PLAUR,KDELC2,GLTP,ARSA,TAZ…
Up	1361	GO-BP	GO_RECEPTOR_MEDIATED_ENDOCYTOSIS	30	1214	231	17473	0.000688	1	1.86921	DRD2,CTTN,PACSIN2,ITGB1,OPHN1,HIP1,ITGB2,CFI,MARCO,CD81,CD163,SCARB1,DNM2,LILRB1,LRP2,DLL1,CD9,RAMP1,ENPP1,HBB,GRN,LGALS3BP,STAB1,SYT2,CXCR2,HIP1R,LOXL3,FCHO2,RAB31,MLC1
Up	1361	GO-BP	GO_PALATE_DEVELOPMENT	15	1214	85	17473	0.000698	1	2.53993	ASPH,ANP32B,TGFB3,TGFBR1,CHD7,TBX2,DHRS3,SGPL1,WDPCP,TGFBR3,FZD2,GLI3,CLDN5,PRDM16,MSC
Up	1361	GO-CC	GO_CELL_CELL_JUNCTION	44	1214	383	17473	0.000698	1	1.65349	MIP,PVRL2,FLNA,MICALL2,MYH9,ACTN4,WAS,WASF2,ZYX,PACSIN2,VASP,ITGB1,TLN1,RAB13,ATP1A2,TGFBR1,ADCYAP1R1,ADAM17,JUP,MLLT4,TJP1,ITGA5,CLIC4,AHI1,WNK4,PARD3,INADL,ANXA5,CLDN5,C10orf54,FGFRL1,DSC2,PLEKHA7,GJA4,TJP2,PMP22,IQGAP1,MLC1,TJAP1,AHNAK,ARHGAP17,CD53,ADD3,CGNL1
Up	1361	GO-BP	GO_NEGATIVE_REGULATION_OF_LOCOMOTION	33	1214	263	17473	0.000705	1	1.80596	DRD2,GSN,WAS,AIF1,BCL2,C5,FGF2,ACVRL1,TGFB1,HYAL2,SERPINE1,APOD,PADI2,SEMA6A,SEMA4B,CERS2,GPR56,NOTCH1,CLIC4,ALOX15B,TP53INP1,PTPN2,PTPN23,PLXNB3,CYGB,IFITM3,TRIM26,IFITM1,PODN,IFITM2,GPR173,KANK1,FAM60A
Up	1361	GO-BP	GO_MATURE_B_CELL_DIFFERENTIATION	6	1214	17	17473	0.000706	1	5.07985	MALT1,GPR183,POU2F2,DLL1,NOTCH2,CMTM7
Up	1361	GO-BP	GO_NEGATIVE_REGULATION_OF_ANOIKIS	6	1214	17	17473	0.000706	1	5.07985	NTRK2,BCL2,ITGB1,ITGA5,NOTCH1,PDK4
Up	1361	GO-CC	GO_PSEUDOPODIUM	6	1214	17	17473	0.000706	1	5.07985	ACTN4,LDB3,MYOZ1,CNP,CAPN2,MSN
Down	2763	GO-BP	GO_NUCLEOTIDE_EXCISION_REPAIR	29	2446	113	17473	0.000711	1	1.83329	UBE2N,UBB,UBC,COPS8,LIG4,POLB,COPS5,RFC5,RFC2,RPA3,CDK7,RAD23B,RBX1,RNF111,COPS3,CUL4B,SLC30A9,CCNH,UBE2V2,COPS2,SUMO3,POLR2K,POLR2B,POLR2E,COPS4,FAN1,MMS19,COPS7A,COPS6
Up	1361	GO-BP	GO_REGULATION_OF_ALPHA_BETA_T_CELL_ACTIVATION	13	1214	68	17473	0.000714	1	2.75159	CD86,IL4R,LILRB1,IL18,EBI3,ITPKB,GLI3,SASH3,ZBTB16,HLA-A,C10orf54,CD83,RASAL3
Down	2763	Ractome	REACTOME_AXON_GUIDANCE	54	2446	251	17473	0.00072	1	1.53685	CACNB4,PAK1,SCN2B,CACNB2,SCN3B,RND1,ROCK2,SRGAP2,CFL1,KRAS,CDC42,CDK5,DLG1,PFN2,NRCAM,CACNA1G,SCN2A,SCN8A,CAP2,MAPK1,CACNB3,HSP90AB1,HSP90AA1,MAP2K1,NRP1,SLIT2,CDK5R1,DCX,NRP2,PITPNA,AP2M1,AP2A2,CLTC,CLTA,AP2S1,ROBO2,PAK7,PLXNC1,UNC5D,RGMB,DLG3,SIAH2,COL5A2,SIAH1,KCNQ2,PAK6,DPYSL4,RANBP9,CRMP1,YWHAB,GFRA2,ARHGEF12,MYL12B,STIP1
Down	2763	GO-CC	GO_NUCLEAR_MEMBRANE	59	2446	280	17473	0.000729	1	1.50524	TOR1A,TBC1D20,PAFAH1B1,PAK1,TRIM27,EDNRA,SNCA,SMAD3,PTPLAD1,GAPDH,AKD1,NRXN1,PLCB1,CERS5,MRPS23,APEH,APC,SORT1,ITPR1,RB1CC1,NUP93,EI24,P2RX5,SENP2,GSTO1,DPY19L2P2,NDUFB4,RANBP2,RNF6,TMEM38A,TMEM48,BRIP1,CCND2,RANGAP1,AZI1,NUPL2,NUP50,FAM188A,RANBP6,PUM2,TNPO2,IPO5,NUTF2,SYNE1,CBX3,TMEM97,PHF20,LRPPRC,SCRN1,OSBPL3,SCAI,RAP1GAP2,CUEDC2,PRICKLE2,HN1,RRP12,FAM169A,AKIRIN1,NAV3
Down	2763	GO-BP	GO_REGULATION_OF_CELL_CYCLE_PHASE_TRANSITION	66	2446	321	17473	0.000734	1	1.46876	CUL3,RAB1A,BID,PSMA5,PSMC6,UBB,PSMD1,PSMD10,PSMB6,PSMB7,BTRC,PSMB3,UBC,PSMF1,PSMA1,CUL1,PSMC1,PSMD11,PSMA3,SKP1,PSMD12,PSMD7,PSMC3,UBE2D1,PSME3,PSMD8,PSMD14,PSMB5,ID2,GIGYF2,PLCB1,CDC27,ANAPC7,CCNB1,CDC16,CDC23,SOX4,PRKDC,RAD51C,ANKRD17,APC,DDX3X,PPP2R5C,SENP2,PLK2,RNASEH2B,CNOT7,CNOT6L,RQCD1,CUL4B,KCNH5,C8orf4,DGKZ,RAB11A,MAD2L1BP,CDC6,CDC5L,DYNC1LI1,PRMT1,PID1,ECD,H2AFY,UBE2E2,MYO16,DACT1,FHL1
Up	1361	GO-BP	GO_TISSUE_REGENERATION	11	1214	52	17473	0.000746	1	3.04466	GSN,TEC,SOX2,APOD,TIMP3,NOTCH1,NINJ1,NOTCH2,FZD7,SEPN1,SOX15
Up	1361	GO-BP	GO_INTERSPECIES_INTERACTION_BETWEEN_ORGANISMS	68	1214	662	17473	0.000748	1	1.47843	PVRL2,VIM,WASF2,ZYX,ITGB1,TLN1,PML,HCK,CD4,CD86,RELA,HLA-DRA,NFKBIA,MDFIC,INSR,CD81,SCARB1,TGFB1,HIPK2,NPC1,HYAL2,TYMS,TP53,NPM1,SERINC5,CDK13,RPL37A,RPS27,RPS4X,PTBP1,RPL39,RPS10,RPL30,RPL19,RPL23A,RPL14,SLC1A5,ITGA5,POLA1,HLA-C,HLA-A,AXL,TNFRSF1A,STOM,CD93,CALCOCO2,AAAS,KAT2B,NCAM1,USF2,APOBEC3C,REST,CRTC3,DYNLT1,NUP188,CLEC5A,AP1G2,COPB1,TRIM22,ZC3HAV1,VRK2,CHD1,FAM111A,NFIA,PABPN1,PILRA,SP1,A…
Up	1361	GO-BP	GO_TRANSMEMBRANE_RECEPTOR_PROTEIN_TYROSINE_KINASE_SIGNALING_PATHWAY	54	1214	498	17473	0.000749	1	1.56068	MAPKAPK2,NTRK2,ROCK1,WASF2,ABL1,RHOQ,PDGFRB,HCK,CD4,MYO1C,DOCK1,MAPKAPK3,FGR,TEC,BTK,GAB1,INSR,FGF2,ADAM17,TGFB1,CTGF,SREBF1,SGPL1,EPHB4,FOXO1,PTBP1,VEGFB,AHI1,NCF2,AXL,ERBB3,DDIT4,ERBB2IP,ATP6V0A2,SMARCC1,ATP6V0E1,PDK4,PTPN2,FGFRL1,PXN,RASSF2,TXNIP,FOXO4,IQGAP1,TYK2,CPNE3,NRG2,SH2B2,EFEMP1,GFRA1,APH1B,PILRA,ROR1,MVP
Up	1361	GO-BP	GO_TISSUE_MORPHOGENESIS	57	1214	533	17473	0.000758	1	1.5392	FLNA,EPB41L5,BCL2,PHACTR4,VASP,ITGB1,LCP1,PML,AXIN1,FGF2,TGFB2,ACVRL1,ADAM17,TGFB1,LAMA5,BBS4,HIPK2,EDN1,TBX2,SMO,PRKX,ITGB4,SDC4,DLL1,DNAAF1,TULP3,EYA2,DVL2,TGM2,ITGA5,BMP7,FOXD1,ITGA8,STK3,NOTCH1,WLS,TGFBR3,NOTCH4,TCTN1,FZD2,CLIC4,GLI3,TWSG1,DVL3,AHI1,HEYL,PLXNB2,NPHP3,WNK4,YAP1,MYC,ROM1,MSN,NTN1,HHIP,TIMELESS,CRYGS
Up	1361	GO-MF	GO_PROTEIN_HOMODIMERIZATION_ACTIVITY	73	1214	722	17473	0.000758	1	1.45524	ELAVL1,NTRK2,DRD2,PVRL2,FLNA,MYH9,MYO9B,ACTN4,BCL2,PML,CD4,TMEM173,C1QB,RELA,IRAK3,ERN1,AXIN1,MAP3K11,SLC11A1,TGFB2,CCDC88A,INHBB,ANO6,SCARB1,LILRB1,TGFB1,NPR3,JUP,ACAT1,ASCL1,TYMS,NPM1,G6PD,IMPA2,GPD1,CBS,PLOD1,ADSSL1,ALDH9A1,VEGFB,HEYL,MLL,ENPP1,ZBTB16,RDX,ERBB3,ECE1,S100B,STOM,CALCOCO2,DST,VWF,USF2,TIMELESS,CRYL1,CECR1,CDA,ZHX2,CLIP1,RAB11FIP3,C16orf89,NACC2,S100A10,NR2C1,EEA1,LHPP,PLEKHB1,SBF…
Down	2763	GO-BP	GO_ATP_BIOSYNTHETIC_PROCESS	13	2446	36	17473	0.000759	1	2.5796	ALDOA,STOML2,PRKAG2,AKD1,ATP5G3,ATP5B,ATP5L,ATP5H,ATP5F1,ATP5C1,ATP6V0A1,ATP5A1,ATP5J
Down	2763	GO-BP	GO_TOXIN_TRANSPORT	13	2446	36	17473	0.000759	1	2.5796	CCT2,HRH2,NRP1,DNAJA1,BNIP3,ATP6V0A1,CCT5,CCT8,CCT7,CCT4,SCFD1,COPZ1,MTMR12
Down	2763	GO-CC	GO_NEURON_PROJECTION_MEMBRANE	13	2446	36	17473	0.000759	1	2.5796	EPB41L3,CNTNAP2,GABRG2,ATP2B1,ROBO2,GABARAPL1,GRIA1,KCNJ11,KCNC1,KCNC2,AKAP5,SHISA9,DDN
Up	1361	GO-BP	GO_REGENERATION	23	1214	161	17473	0.000762	1	2.05613	GSN,BCL2,LCP1,TEC,C5AR1,KLKB1,TGFB1,SOX2,TYMS,APOD,TIMP3,MTR,CHST3,RAPGEF3,NOTCH1,TGFBR3,NINJ1,GFAP,NOTCH2,FZD7,SEPN1,SOX15,LIFR
Down	2763	GO-MF	GO_CATION_CHANNEL_ACTIVITY	62	2446	298	17473	0.000764	1	1.48623	FKBP1B,CACNB4,SCN2B,CACNB2,KCNH2,SCN3B,CACNA2D1,SHROOM2,KCNB1,CACNA1G,KCND2,SCN2A,KCNA2,SCN8A,CACNB3,GRM7,CHRNB1,GRIN2A,ANO1,HCN1,CUL5,ITPR1,KCNK3,P2RX5,KCNAB1,JPH3,MCOLN1,DENND5B,GRIN3A,SLC24A3,PDE2A,CACNA2D3,GPM6A,NCS1,TRPC1,PANX1,CACNG3,KCNJ11,KCNIP4,KCNJ4,KCNIP1,KCNIP2,KCNK1,KCNC1,KCNB2,TMEM38A,KCNG3,KCNT1,KCNJ9,KCNJ3,KCNG1,MTMR6,KCNQ2,KCNA6,KCNH5,KCNS3,KCNJ6,KCNC2,KCNQ5,KCNV1,KCNF1,KCNK13
Down	2763	GO-BP	GO_FOREBRAIN_DEVELOPMENT	72	2446	357	17473	0.000765	1	1.44071	NF1,PAFAH1B1,SRGAP2,RAN,KRAS,RAC3,CDK5,DLC1,DRD1,SLC8A1,BAD,NDEL1,NRG3,ID2,CRH,HTRA2,SLITRK5,CNTNAP2,LRP1,SLC32A1,VLDLR,PLCB1,NRP1,SLIT2,ERBB4,OGT,SRD5A1,HPRT1,EPHB3,AGTPBP1,RELN,EPHB2,MBOAT7,CDK5R2,CDK5R1,SOCS7,MKKS,DCX,RPGRIP1L,TYRO3,NCOA1,SLC4A10,PGAP1,NEFL,ROBO2,RARB,NRGN,CHD5,DCLK1,CRTAC1,RTN4,SLC8A3,KIRREL3,PTPRS,NME1,UCHL5,SOX1,HTR5A,EPHA5,DIXDC1,SATB2,FBXO45,KCNC1,KCNC2,AKAP5,SSTR1,LHX6,B…
Up	1361	GO-BP	GO_REGULATION_OF_SODIUM_ION_TRANSPORT	14	1214	77	17473	0.000765	1	2.61689	DRD2,ACTN4,ARF1,ATP1A2,DNM2,TGFB1,AHCYL1,FXYD1,SGK1,ATP1B2,FXYD2,STOM,DMPK,FXYD5
Down	2763	GO-BP	GO_REGULATION_OF_CYTOSKELETON_ORGANIZATION	96	2446	502	17473	0.000768	1	1.36609	PAFAH1B1,PAK1,SLC9A1,ACTN2,WIPF2,WIPF3,TPM1,ROCK2,BAIAP2,ACTR3,ABI2,ACTR3B,ADD2,WASF1,RAN,SPIRE1,BRK1,ARPC5,ARPC2,DSTN,CDC42,ARFIP2,CDK5,DLG1,FHOD3,TRIM27,PFN2,RACGAP1,ARPC1A,CORO1A,DLC1,TMOD2,ACTR2,ARPC5L,ARPC3,SNCA,SMAD3,CYLD,PIK3R1,MAPK1,PAK3,BIRC2,NCKAP1,MEF2C,BRAF,EFNA5,ITGB1BP1,TBCD,PARK2,LRP1,SLIT2,CCNB1,CDK5R1,MKKS,KIAA1377,FKBP4,KIF3B,TAC1,APC,BECN1,RGS14,FAM175B,MAP1A,EPHA3,CAPZA2,GMFB,…
Up	1361	GO-BP	GO_ACTIN_POLYMERIZATION_OR_DEPOLYMERIZATION	9	1214	37	17473	0.000771	1	3.50098	CTTN,GSN,MICALL2,WAS,AIF1,HCLS1,VASP,CORO7,PREX1
Up	1361	GO-CC	GO_PLASMA_MEMBRANE_REGION	90	1214	929	17473	0.000777	1	1.39436	NTRK2,SLC26A6,ABCC4,MIP,DRD2,EMP2,MYO6,EPB41L5,KCNQ1,AIF1,ARF1,PACSIN2,VASP,ITGB1,LCP1,PDGFRB,TLN1,ATP1A2,HCK,MYO10,MYO1C,FGR,C5AR1,INSR,CD81,ADCYAP1R1,GPIHBP1,SCARB1,DNM2,RAB27A,ADAM17,GNA12,JUP,FERMT2,BBS4,HYAL2,LIPE,LRP2,LEPR,DHRS3,AHCYL1,SMO,WDPCP,SLC14A1,PDPN,SLC7A7,DLL1,CD9,TJP1,ITGA5,ITGA8,ENPEP,RAPGEF3,NOTCH1,WLS,ANXA2,ENPP1,BEST1,SLC4A2,AQP6,INADL,RDX,MEGF10,ERBB3,ERBB2IP,ATP1B2,FXYD2,CL…
Up	1361	GO-BP	GO_B_CELL_ACTIVATION	20	1214	132	17473	0.000778	1	2.18074	BCL2,ABL1,ITGB1,TLR4,PTPRC,CD86,MALT1,BTK,IFNW1,GPR183,ADAM17,POU2F2,ERCC1,DLL1,LRRC8A,ATP11C,NOTCH2,CMTM7,POLM,PTPN2
Down	2763	KEGG	KEGG_WNT_SIGNALING_PATHWAY	36	2446	151	17473	0.000788	1	1.70309	ROCK2,RAC3,SMAD3,MAPK9,PRKCB,BTRC,CUL1,SKP1,PRKACB,FBXW11,MAPK10,SMAD2,TBL1XR1,JUN,PLCB4,PLCB1,PPP3CB,FZD3,APC,PPP2R5C,SENP2,CXXC4,PPP3CA,PPP3R1,PPP2CA,PPP2R1A,RBX1,SIAH1,CCND2,CAMK2B,MAPK8,NLK,PPP2R5D,PRICKLE2,PPP2R5E,CACYBP
Down	2763	GO-BP	GO_NUCLEOSIDE_MONOPHOSPHATE_BIOSYNTHETIC_PROCESS	23	2446	83	17473	0.00079	1	1.97952	ALDOA,STOML2,PRKAG2,AKD1,AK5,ATP5G3,ADSS,HPRT1,PRPS1,ADK,ATP5B,ATP5L,ATP5H,ATP5F1,ATP5C1,ATP6V0A1,ATP5A1,ATP5J,RFK,DCK,PAICS,PRPS2,DGUOK
Down	2763	GO-BP	GO_POST_GOLGI_VESICLE_MEDIATED_TRANSPORT	23	2446	83	17473	0.00079	1	1.97952	MYO5A,MYO1B,AP1G1,GOPC,RAB14,SORT1,VTI1B,VAMP7,OPTN,NSF,ARL3,BLZF1,EPS15,SCFD1,VAMP4,STXBP6,ARFRP1,GOSR2,DOPEY2,TGOLN2,ZFYVE20,SCAMP1,EXOC5
Down	2763	GO-BP	GO_2_OXOGLUTARATE_METABOLIC_PROCESS	9	2446	20	17473	0.000792	1	3.21457	AADAT,GOT2,GOT1,DLD,IDH3B,CCBL2,MRPS36,L2HGDH,IDH3G
Down	2763	GO-CC	GO_PROTEIN_PHOSPHATASE_TYPE_2A_COMPLEX	9	2446	20	17473	0.000792	1	3.21457	CYCS,PPP2R5C,PPP2CA,PPP2R1A,PPP2R2A,PPP2R2B,PPP2R5D,PPP2R2C,PPP2R5E
Up	1361	GO-BP	GO_REGULATION_OF_APOPTOTIC_SIGNALING_PATHWAY	42	1214	363	17473	0.000792	1	1.6653	CD74,CTTN,GSN,BCL2,CIDEB,TRADD,PML,TNFRSF10B,RIPK1,RELA,TGFBR1,TGFB2,INHBB,VNN1,HYAL2,SERPINE1,TIMP3,TP53,MNT,ACAA2,SFPQ,CD44,STK3,ZNF385A,PCGF2,WWOX,BMPR1B,TP53INP1,YAP1,PTPN2,PLAUR,LMNA,LGALS3,DAPK2,PDCD5,PLEKHF1,ACSL5,NACC2,PTTG1IP,TMEM161A,IL20RA,PPP3CC
Down	2763	GO-BP	GO_SIGNAL_RELEASE	40	2446	173	17473	0.000798	1	1.65168	FKBP1B,SNAP25,RIMS1,PPFIA2,STX1A,NF1,STXBP1,MYO5A,CDK5,RAB1A,SMAD2,VIP,NRXN1,PPT1,NRXN3,SLC32A1,SYNJ1,GAD2,GAD1,RAB11FIP2,SNX19,PCLO,CPLX3,PTPRN2,PTPRN,DGKI,LPHN1,CASK,NLGN1,SYT5,SYT4,SYT9,SYT3,SYTL5,RPH3A,TRIM9,SYT13,SYT12,LIN7C,SYN2
Up	1361	GO-BP	GO_TRANSFORMING_GROWTH_FACTOR_BETA_RECEPTOR_SIGNALING_PATHWAY	16	1214	95	17473	0.000799	1	2.42407	ZYX,ITGB1,PML,TGFB3,TGFBR1,TGFB2,ACVRL1,TGFB1,FERMT2,HIPK2,TGFBR3,SMAD5,PARD3,CLDN5,PXN,LTBP2
Down	2763	KEGG	KEGG_CITRATE_CYCLE_TCA_CYCLE	12	2446	32	17473	0.000816	1	2.67881	DLD,IDH3B,IDH3G,DLAT,PDHB,ACLY,MDH1,SDHB,IDH3A,MDH2,SDHD,SUCLA2
Down	2763	GO-BP	GO_REGULATION_OF_ACYL_COA_BIOSYNTHETIC_PROCESS	7	2446	13	17473	0.000825	1	3.8465	DLD,DLAT,PDHB,PDHX,SNCA,PDK2,PDP1
Down	2763	GO-CC	GO_DENSE_CORE_GRANULE	7	2446	13	17473	0.000825	1	3.8465	SOD1,CRHBP,SCG2,SYT5,SYT4,SYT9,NCS1
Down	2763	GO-BP	GO_MEMBRANE_BUDDING	29	2446	114	17473	0.000828	1	1.81721	TBC1D20,CUL3,PRKCI,RAB1A,ATP8A2,TMED2,ATP8A1,RILP,SEC23A,AP2S1,CHMP4A,LRSAM1,GRIA1,MCFD2,NSF,SNAP91,CHMP5,PPP6C,VAPA,EPS15,SCFD1,USO1,GOSR2,SEC22B,TRAPPC2L,KLHL12,TRAPPC3,TRAPPC6B,SNX3
Up	1361	GO-BP	GO_BLOOD_VESSEL_MORPHOGENESIS	42	1214	364	17473	0.000837	1	1.66072	NTRK2,PARVA,MYH9,WASF2,ITGB1,PDGFRB,FGF2,TGFBR1,TGFB2,ACVRL1,IL18,LAMA5,CHD7,EDN1,SERPINE1,TBX2,APOD,CTGF,LEPR,PLCD1,SGPL1,SMO,PRKX,EPHB4,DLL1,ROBO4,GPR56,ITGA5,ADIPOR2,HIF3A,ENPEP,RAPGEF3,NOTCH1,VEGFB,NOTCH4,ANXA2,ECSCR,CLIC4,VEZF1,RAMP1,YAP1,QKI
Down	2763	GO-BP	GO_MEMBRANE_FUSION	37	2446	157	17473	0.000845	1	1.6835	SNAP25,RIMS1,STX1A,STOML2,MFN2,DNM1L,BNIP1,VTI1B,VAMP7,ATG7,SYT5,SYT4,SYT9,SYT3,SYTL5,RPH3A,SYT13,SYT12,UBXN2B,NSF,VAPA,RABEP1,PPIA,GDAP1,VAMP4,USO1,STX6,NAPG,STX16,GOSR2,YKT6,ZFYVE20,SEC22A,SEC22B,RABIF,FAM73A,SMCR7L
Down	2763	GO-BP	GO_ACTIN_NUCLEATION	10	2446	24	17473	0.00085	1	2.97646	ACTR3,ACTR3B,SPIRE1,ARPC5,ARPC2,TRIM27,ARPC1A,ACTR2,ARPC5L,ARPC3
Down	2763	GO-BP	GO_ENERGY_COUPLED_PROTON_TRANSPORT_DOWN_ELECTROCHEMICAL_GRADIENT	10	2446	24	17473	0.00085	1	2.97646	STOML2,ATP5G3,ATP5B,ATP5L,ATP5H,ATP5F1,ATP5C1,ATP6V0A1,ATP5A1,ATP5J
Down	2763	Ractome	REACTOME_CHOLESTEROL_BIOSYNTHESIS	10	2446	24	17473	0.00085	1	2.97646	HMGCR,GGPS1,FDPS,IDI1,HMGCS1,MSMO1,SQLE,LSS,DHCR24,SC5DL
Down	2763	GO-BP	GO_GLUTAMATE_SECRETION	11	2446	28	17473	0.000851	1	2.80637	SNAP25,SLC1A1,GRM2,RIMS1,SLC1A6,PPFIA2,GLS,SLC17A7,STX1A,NF1,STXBP1
Up	1361	GO-BP	GO_NOTCH_SIGNALING_PATHWAY	18	1214	114	17473	0.000856	1	2.27257	ADAM17,TGFB1,ASCL1,MDK,TBX2,DLL1,NOTCH1,NOTCH4,HEYL,NOTCH2,KAT2B,MYC,MAML1,TIMP4,APH1B,ANXA4,ZNF423,NOTCH2NL
Up	1361	GO-BP	GO_ENDOTHELIAL_CELL_DEVELOPMENT	10	1214	45	17473	0.000858	1	3.19843	MLLT4,TJP1,RAPGEF3,NOTCH4,CLIC4,VEZF1,RDX,MSN,HAPLN2,TJP2
Up	1361	GO-BP	GO_EXOCRINE_SYSTEM_DEVELOPMENT	10	1214	45	17473	0.000858	1	3.19843	INSR,TGFB3,TGFB2,TGFB1,LAMA5,TGM2,BMP7,WLS,TWSG1,PPDPF
Up	1361	GO-MF	GO_RHO_GTPASE_BINDING	14	1214	78	17473	0.000874	1	2.58334	FLNA,ROCK1,MYO9B,FMNL2,DAAM2,TRIOBP,MAP3K11,DVL2,DVL3,NCF2,RTKN,IQGAP1,CDC42EP4,CDC42EP1
Up	1361	GO-BP	GO_CELL_MORPHOGENESIS_INVOLVED_IN_DIFFERENTIATION	55	1214	513	17473	0.000878	1	1.5431	DRD2,MICALL2,PARVA,MYH9,ROCK1,EPB41L5,BCL2,FLNB,ABL1,VASP,ITGB1,OPHN1,TGFBR1,TGFB2,TGFB1,LAMA5,FERMT2,CNP,PRELP,SMO,SEMA6A,WDPCP,BMP7,FOXD1,ITGA8,NOTCH1,TGFBR3,NOTCH4,TCTN1,LATS2,CLIC4,GLI3,HEYL,ZNF385A,PLXNB2,PLXNB1,PARD3,AXL,MERTK,BMPR1B,TNR,S100B,BOC,FGFRL1,NCAM1,FERMT3,NEO1,FZD7,VAMP3,NTN1,PLXNB3,ROBO3,SZT2,KIF5B,LOXL3
Up	1361	GO-BP	GO_GROWTH	46	1214	410	17473	0.000886	1	1.61481	GSN,EPB41L5,BCL2,ABL1,ITGB1,TEC,TGFB3,TGFB2,INHBB,NUPR1,TGFB1,ERCC1,SOX2,TYMS,EDN1,TBX2,APOD,TIMP3,LEPR,SMO,DLL1,THBS3,BMP7,NOTCH1,TGFBR3,CLIC4,GLI3,PLXNB1,NINJ1,BMPR1B,ERBB2IP,ATP6V0E1,NOTCH2,RPTOR,YAP1,FZD7,BRAT1,PDLIM5,PPP1R13L,BMP3,PAK4,EMP3,SEPN1,SOX15,IQGAP1,TENC1
Down	2763	GO-BP	GO_NUCLEOSIDE_TRIPHOSPHATE_BIOSYNTHETIC_PROCESS	19	2446	64	17473	0.000888	1	2.12073	TBPL1,ALDOA,STOML2,PRKAG2,AKD1,AK5,ATP5G3,ADK,ATP5B,NME5,ATP5L,ATP5H,ATP5F1,ATP5C1,ATP6V0A1,ATP5A1,ATP5J,NME1,NME7
Down	2763	GO-BP	GO_POSITIVE_REGULATION_OF_DENDRITE_DEVELOPMENT	19	2446	64	17473	0.000888	1	2.12073	PAFAH1B1,BAIAP2,PACSIN1,ITPKA,PAK3,EPHA4,VLDLR,RELN,NEURL,VAMP7,BHLHB9,CUX2,PTPRD,NLGN1,AKAP5,CAMK1,CAMK2B,FMR1,CAPRIN1
Down	2763	GO-BP	GO_RIBONUCLEOSIDE_DIPHOSPHATE_METABOLIC_PROCESS	19	2446	64	17473	0.000888	1	2.12073	ALDOA,DLG1,BAD,ENO1,HK1,PFKM,PGAM1,GAPDH,TPI1,PGK1,BPGM,ENO3,AKD1,AK5,HK2,CASK,GUK1,DLG3,DLG2
Down	2763	GO-MF	GO_DOUBLE_STRANDED_RNA_BINDING	19	2446	64	17473	0.000888	1	2.12073	HSPD1,RFTN1,HSP90AB1,MRPL44,CLTC,MBNL1,DROSHA,TUBA1B,DHX30,DDX1,APTX,PRKRA,STAU1,ADARB1,FMR1,ILF2,YRDC,DHX36,STAU2
Down	2763	GO-MF	GO_METAL_CLUSTER_BINDING	19	2446	64	17473	0.000888	1	2.12073	NDUFV1,SDHB,CISD2,FDX1L,FDX1,LIAS,NDUFS2,UQCRFS1,NFS1,NDUFV2,IREB2,BRIP1,CIAPIN1,NUBPL,GLRX5,GLRX3,NFU1,ISCA1,CISD1
Down	2763	GO-BP	GO_REGULATION_OF_CELL_DEVELOPMENT	149	2446	836	17473	0.000896	1	1.27318	FKBP1B,SNAP25,RIMS1,NF1,PAFAH1B1,KIT,RAP2A,NEDD4L,ROCK2,BAIAP2,SRGAP2,CFL1,RUFY3,TRIM32,PACSIN1,RAC3,ARPC2,CDC42,CDK5,PRKCI,ITPKA,NRCAM,YWHAH,BAD,SMAD3,MAPK9,NDEL1,C1QBP,PAK3,THY1,TNFRSF21,MEF2C,MAP2K1,BRAF,NRG3,EFNA5,ITGB1BP1,SMAD2,LIG4,CNR1,ID2,PARK2,EPHA4,LRP1,CX3CL1,SERPINF1,IGF1,ATP8A2,ARNTL,INPP5E,VLDLR,SEMA5B,NRP1,SEMA4F,STAT1,SLIT2,ERBB4,EIF4E,EPHB3,RELN,MIB1,EPHB2,SKIL,CDK5R1,NEURL,FZD3,…
Up	1361	GO-BP	GO_MAINTENANCE_OF_LOCATION_IN_CELL	16	1214	96	17473	0.000898	1	2.39882	GSN,FLNA,SUN2,SCIN,FLNB,TLN1,PML,CD4,NFKBIA,JUP,BBS4,GAA,SRGN,VPS13C,MXI1,TAF3
Up	1361	GO-BP	GO_RESPONSE_TO_MOLECULE_OF_BACTERIAL_ORIGIN	38	1214	321	17473	0.000899	1	1.70383	MAPKAPK2,ABL1,F3,TNFRSF10B,TLR4,HCK,MAPKAPK3,HAVCR2,CD86,MALT1,RELA,TLR2,C5AR1,IRAK3,NFKBIA,SLC11A1,SCARB1,LILRB1,IL18,ADAM17,TGFB1,CNP,EDN1,LITAF,SERPINE1,ABCA1,CPS1,MGST2,NOTCH1,AXL,TNFRSF25,TNFRSF1A,RELT,TNFRSF11B,ERBB2IP,ENTPD2,PLSCR4,TIMP4
Down	2763	GO-BP	GO_REGULATION_OF_DENDRITE_DEVELOPMENT	30	2446	120	17473	0.000923	1	1.78587	PAFAH1B1,RAP2A,BAIAP2,CFL1,PACSIN1,CDK5,ITPKA,YWHAH,PAK3,MEF2C,EPHA4,VLDLR,RELN,CDK5R1,NEURL,BAI3,VAMP7,BHLHB9,CUX2,PLK2,PPP3CA,PTPRD,NLGN1,AKAP5,CAMK1,ASAP1,CAMK2B,NGEF,FMR1,CAPRIN1
Up	1361	GO-BP	GO_INTERACTION_WITH_HOST	20	1214	134	17473	0.000944	1	2.1482	PVRL2,ITGB1,CD4,CD86,INSR,CD81,SCARB1,TGFB1,HIPK2,NPC1,HYAL2,TYMS,SLC1A5,ITGA5,AXL,NCAM1,DYNLT1,CLEC5A,ZC3HAV1,PABPN1
Up	1361	GO-CC	GO_LEADING_EDGE_MEMBRANE	20	1214	134	17473	0.000944	1	2.1482	MYO6,EPB41L5,AIF1,PACSIN2,VASP,ITGB1,LCP1,TLN1,FGR,DNM2,ADAM17,FERMT2,PDPN,ITGA5,ITGA8,WLS,PIEZO1,MACF1,EPS8L2,KANK1
Down	2763	GO-BP	GO_NUCLEOSIDE_DIPHOSPHATE_METABOLIC_PROCESS	23	2446	84	17473	0.000946	1	1.95596	ALDOA,DLG1,BAD,ENO1,HK1,PFKM,PGAM1,GAPDH,TPI1,PGK1,BPGM,ENO3,AKD1,AK5,HK2,NME5,CASK,NME1,GUK1,NME7,DLG3,DLG2,ENTPD3
Up	1361	GO-BP	GO_REGULATION_OF_TRANSCRIPTION_FROM_RNA_POLYMERASE_II_PROMOTER	157	1214	1784	17473	0.000948	1	1.26664	DRD2,MYO6,HCLS1,ABL1,RHOQ,SORBS3,RIPK1,TLR4,UBE2D3,TMEM173,RELA,TLR2,NFKBIA,AXIN1,CD81,FGF2,TGFB3,SLC11A1,ACVRL1,NUPR1,LILRB1,TFEB,TGFB1,POU2F2,SOX2,ASCL1,FSTL3,PPARA,HIPK2,HYAL2,EDN1,LITAF,SERPINE1,TBX2,TP53,MNT,SREBF1,PCK1,SFPQ,CDK13,SMO,FOXO1,DLL1,RFX4,BMP7,FOXD1,ITGA8,HIF3A,RAPGEF3,NOTCH1,TGFBR3,HTRA1,NOTCH4,GLI3,VEZF1,TWSG1,AHI1,HEYL,MLL,SMAD5,THRAP3,C12orf39,PCGF2,ZBTB16,WWOX,TNFRSF1A,BMPR1…
Up	1361	KEGG	KEGG_ALLOGRAFT_REJECTION	9	1214	38	17473	0.000949	1	3.40885	HLA-DQA1,HLA-DPB1,HLA-DPA1,CD86,HLA-DRA,HLA-C,HLA-A,HLA-DMA,HLA-DMB
Up	1361	GO-BP	GO_RESPONSE_TO_OXYGEN_LEVELS	37	1214	311	17473	0.000952	1	1.71234	DRD2,ACTN4,BCL2,PDGFRB,PML,UBE2D3,TGFB3,TGFB2,ADAM17,TGFB1,PPARA,HIPK2,EDN1,TP53,CTGF,ACAA2,PLOD1,MTHFR,FOXO1,CAPN2,BMP7,HIF3A,NOTCH1,TGFBR3,RYR1,DDIT4,ECE1,S100B,LMNA,KCNMA1,MDM4,LIMD1,ALAS2,CYGB,HP1BP3,AGTRAP,SOD3
Down	2763	GO-BP	GO_CELLULAR_CATABOLIC_PROCESS	224	2446	1322	17473	0.000968	1	1.2104	TOR1A,AADAT,GOT2,GOT1,DLD,GLS,NEDD4L,TNFAIP1,TRIM32,CUL3,CDK5,UBE2S,AIFM1,CYLD,PSMA5,PSMC6,UBE2N,UBB,PSMD1,PSMD10,PSMB6,PSMB7,ITCH,BTRC,PSMB3,UBC,PSMF1,PSMA1,CUL1,PSMC1,PSMD11,PSMA3,SKP1,BIRC2,PSMD12,LGMN,PDE4D,PSMD7,FBXW11,PSMC3,UBE2D1,UBE2D2,PSME3,PSMD8,PSMD14,PSMB5,PINK1,TOM1L1,PARK7,RNF8,RNF19B,FAM123B,OXCT1,TBL1XR1,PFKM,TPI1,PARK2,PPT1,HTRA2,UCHL1,USP46,RNF165,ENDOG,ARNTL,LPIN2,ESD,AHCY,OAT,…
Up	1361	GO-BP	GO_RNA_STABILIZATION	8	1214	31	17473	0.00099	1	3.7143	MAPKAPK2,MYD88,ELAVL1,SLC11A1,PABPC1,THRAP3,HNRNPD,YBX1
Up	1361	GO-CC	GO_CELL_PROJECTION	157	1214	1786	17473	0.000995	1	1.26522	NTRK2,SLC26A6,DRD2,CTTN,GSN,FLNA,MICALL2,PARVB,MYH9,VIM,ROCK1,MYO9B,ACTN4,MYO6,EPB41L5,WASF2,RHOU,AIF1,FGD4,LDB3,ARF1,TRIP10,MYOZ1,PACSIN2,CNN3,PHACTR4,VASP,ITGB1,LCP1,OPHN1,TLN1,PREX1,RAB13,ATP1A2,HCK,MYO10,MYO1C,FGR,GNAI2,ADCYAP1R1,TGFB2,CCDC88A,ACVRL1,SCARB1,DNM2,RAB27A,ADAM17,TGFB1,GNA12,FERMT2,SH3PXD2B,BBS4,AK2,FSTL3,MDK,CNP,HYAL2,APOD,SPHK1,LRP2,DHRS3,MRI1,MTHFR,SMO,SEMA6A,WDPCP,GARS,PDPN,S…
Up	1361	GO-CC	GO_PHAGOCYTIC_CUP	6	1214	18	17473	0.000997	1	4.79764	AIF1,TRIP10,LCP1,DNM2,MEGF10,PEAR1
Up	1361	GO-BP	GO_KIDNEY_EPITHELIUM_DEVELOPMENT	19	1214	125	17473	0.001	1	2.18772	BCL2,FGF2,TGFB1,LAMA5,ACAT1,SMO,SDC4,DLL1,BMP7,FOXD1,NOTCH1,GLI3,AHI1,HEYL,SMAD5,WNK4,MYC,KLF15,IQGAP1
Up	1361	GO-CC	GO_ACTOMYOSIN	12	1214	62	17473	0.00101	1	2.78573	MICALL2,MYH9,ACTN4,NEBL,ZYX,FLNB,LCP1,LIMA1,MYO1C,FERMT2,KAT2B,PXN
Down	2763	GO-BP	GO_TRICARBOXYLIC_ACID_METABOLIC_PROCESS	13	2446	37	17473	0.00102	1	2.50988	DLD,IDH3B,IDH3G,DLAT,PDHB,ACLY,MDH1,SDHB,IDH3A,NNT,MDH2,SDHD,SUCLA2
Down	2763	GO-CC	GO_NUCLEAR_OUTER_MEMBRANE_ENDOPLASMIC_RETICULUM_MEMBRANE_NETWORK	175	2446	1005	17473	0.00102	1	1.24389	ERO1L,TOR1A,FKBP1A,FKBP1B,ARL6IP5,TBC1D20,SLC9A1,CASQ1,CDC42,DLG1,DRD1,KCNA2,RAB1A,SNCA,RASGRP1,PIK3R1,PTPLAD1,FITM2,ARCN1,HTRA2,UCHL1,HMGCR,CISD2,SAMD8,INSIG2,LPIN2,MSMO1,SQLE,LSS,DHCR24,C14orf1,NUS1,CDS1,SC5DL,CYP46A1,SGPP1,LPCAT4,DPM1,SDR16C5,SERINC1,DEGS1,CERS5,POR,EXTL2,XYLT1,EXTL3,SRD5A1,MBOAT7,TMED2,TYRO3,FKBP4,DNAJA1,LRRC8B,SLC35B1,SLC35B4,PITPNB,ACSL4,ASNA1,MFSD3,SLC27A2,PGAP1,RAB35,SEC2…
Down	2763	GO-MF	GO_GLUTAMATE_RECEPTOR_BINDING	13	2446	37	17473	0.00102	1	2.50988	DLG1,RASGRF1,SHANK2,HOMER1,NETO1,PTPN5,FLOT2,DLG3,DLG2,FLOT1,SYNDIG1,FUS,NETO2
Down	2763	KEGG	KEGG_NEUROTROPHIN_SIGNALING_PATHWAY	31	2446	126	17473	0.00102	1	1.75753	MAPK14,KRAS,CDC42,YWHAH,BAD,NGFRAP1,MAPK9,PIK3R1,MAPK1,PIK3CD,MAP2K1,PTPN11,MAPK10,BRAF,CRKL,CAMK4,JUN,NFKBIE,SORT1,SHC3,IRS1,YWHAZ,BDNF,YWHAG,CAMK2B,PRDM4,YWHAQ,YWHAB,MAPK8,MAGED1,AKT3
Down	2763	Ractome	REACTOME_SIGNALING_BY_THE_B_CELL_RECEPTOR_BCR	31	2446	126	17473	0.00102	1	1.75753	KRAS,BAD,RASGRP1,PSMA5,PRKCB,PSMC6,PIK3R1,PSMD1,PSMD10,PSMB6,PSMB7,BTRC,PSMB3,PSMF1,PSMA1,CUL1,PSMC1,PSMD11,PSMA3,SKP1,PSMD12,PSMD7,FBXW11,PSMC3,PSMD8,PIK3CD,PSMD14,PSMB5,NFKBIE,MAPKAP1,AKT3
Up	1361	GO-BP	GO_RESPONSE_TO_LIPID	86	1214	888	17473	0.00102	1	1.39391	MAPKAPK2,AIF1,BCL2,ABL1,ITGB1,PDGFRB,ATP1A2,F3,TNFRSF10B,TLR4,HCK,CD4,MAPKAPK3,HAVCR2,CD86,RELA,TLR2,C5AR1,IRAK3,NFKBIA,INSR,TGFB3,TGFBR1,ADCYAP1R1,SLC11A1,TGFB2,SCARB1,IL4R,LILRB1,IL18,ADAM17,TGFB1,ASCL1,MDK,CNP,PPARA,NPC1,TYMS,EDN1,LITAF,SERPINE1,TIMP3,CTGF,SREBF1,SPHK1,LCAT,ABCA1,PADI2,CPS1,SMO,FOXO1,MGST2,CPT1A,MMP15,BMP7,NOTCH1,TGFBR3,GLI3,THRAP3,AXL,TNFRSF25,TNFRSF1A,RELT,TNFRSF11B,PTGDS,SG…
Up	1361	GO-CC	GO_EXTRACELLULAR_SPACE	125	1214	1376	17473	0.00102	1	1.3075	GSN,ACTN4,LCP1,F3,RALGAPA2,CFI,CFP,C1RL,CFB,C1QC,C5,C1S,C1QB,FGF2,TGFB3,TGFB2,INHBB,ITIH4,SERPINA1,KLKB1,LPL,GPIHBP1,IL4R,IL18,IFNW1,EBI3,TGFB1,LAMA5,DKK3,FSTL3,CNP,CSTB,LGI4,EDN1,SERPINE1,APOD,TIMP3,CP,PRELP,CTGF,LCAT,ABCA1,PLBD1,CDK13,SEMA4B,RPL39,CTBS,VCAN,GUSB,CD9,CD109,CEP164,COL7A1,BMP7,COL12A1,TGFBR3,VEGFB,HTRA1,TCTN1,ANXA2,RAMP1,TWSG1,LAMP2,AZGP1,MUC4,PCDH15,ENPP1,C12orf39,HBB,HIST2H2BE,R…
Up	1361	GO-BP	GO_EAR_DEVELOPMENT	26	1214	195	17473	0.00103	1	1.91906	MAPKAPK2,KCNQ1,BCL2,PDGFRB,ANP32B,C1QB,TGFB3,TGFB1,SOX2,CHD7,EDN1,WDPCP,SDC4,NAGLU,DLL1,DVL2,WDR19,ITGA8,NOTCH1,FZD2,GLI3,DVL3,AHI1,PCDH15,ECE1,NTN1
Down	2763	GO-BP	GO_REGULATION_OF_CELLULAR_COMPONENT_SIZE	68	2446	337	17473	0.00104	1	1.44142	PAFAH1B1,ACTN2,WIPF2,WIPF3,BAIAP2,ACTR3,ABI2,ACTR3B,ADD2,WASF1,RUFY3,SPIRE1,BRK1,ARPC5,ARPC2,DSTN,ARFIP2,CDK5,DLG1,FHOD3,TRIM27,PFN2,ARPC1A,CORO1A,TMOD2,PLS1,ACTR2,ARPC5L,ARPC3,NRCAM,NDEL1,PAK3,HSP90AB1,NCKAP1,HSP90AA1,EFNA5,SEMA5B,NRP1,SEMA4F,SLIT2,OGT,ATP2B2,CDK5R1,MKKS,OLFM1,CLCN3,NEFL,RILP,RB1CC1,ULK2,RTN4,CAPZA2,GMFB,PLXNC1,RASA1,RAB5A,RNF6,BDNF,RAB11A,CLASP2,ARFGEF1,RTN4R,BAG4,RAB22A,TTL,CD…
Down	2763	GO-BP	GO_NUCLEAR_TRANSPORT	71	2446	355	17473	0.00105	1	1.4287	AGFG1,RAP2A,RAN,KRAS,CDK5,RHOF,DRD1,RAB1A,PIK3R1,MAPK1,RAB8B,JUN,ARNTL,EIF4E,EGR2,FGF9,RERE,RAB35,RAB3C,RAB33A,RAB14,KPNA1,RGS14,SEH1L,NUP93,ALKBH5,SMURF1,PPP3CA,RAB5A,RANBP2,RIT2,RAB11A,TMEM48,RAE1,CAMK1,RALB,NUPL2,SLBP,NUP50,DDX25,RANBP6,SNUPN,GEMIN2,SRSF10,GEMIN7,TNPO2,CDC40,IPO5,RAB39B,RAB15,XPO7,KPNA4,RAB6B,RAB2A,RAB40B,HSPA9,RAB22A,NUTF2,DNAJC27,RAB40C,RAB18,RAB27B,C11orf73,KPNA6,THOC7,SRSF…
Down	2763	GO-BP	GO_REGULATION_OF_OXIDATIVE_STRESS_INDUCED_CELL_DEATH	15	2446	46	17473	0.00105	1	2.3294	HSPH1,SOD1,PINK1,TXN,PARK7,PSAP,PARK2,HTRA2,ENDOG,NME5,UBQLN1,MST4,BAG5,NONO,TRAP1
Down	2763	GO-BP	GO_REGULATION_OF_PHOSPHOPROTEIN_PHOSPHATASE_ACTIVITY	18	2446	60	17473	0.00105	1	2.14305	FKBP1A,FKBP1B,ROCK2,PPP2R5C,NUAK1,PPP1R2,PPP2R1A,PPP2R2A,SLC39A10,ARPP19,ENSA,TIPRL,ANKLE2,PPP2R2B,PPP2R5D,PPP4R4,PPP2R2C,PPP2R5E
Down	2763	GO-BP	GO_CELL_MORPHOGENESIS_INVOLVED_IN_DIFFERENTIATION	97	2446	513	17473	0.00106	1	1.35072	HRH2,STXBP1,TBC1D20,PAFAH1B1,PAK1,BAIAP2,SRGAP2,KRAS,CUL3,CDK5,NRCAM,ADCY1,RAB1A,CCK,NDEL1,MAPK1,PAK3,MEF2C,SOD1,PTPN11,MAPK8IP2,EFNA5,ID2,NRXN1,SLITRK5,UCHL1,EPHA4,NRXN3,EFNB3,CHL1,SLITRK1,RNF165,ATP8A2,VLDLR,SEMA5B,NRP1,SEMA4F,SLIT2,B3GNT1,ATP2B2,HPRT1,EGR2,EPHB3,PPP3CB,RELN,EPHB2,CDK5R1,HEY1,DCX,FZD3,OLFM1,NRP2,TYRO3,RERE,BASP1,ROBO2,ULK2,DCLK1,NDN,RAPH1,USP9X,CNTN4,RTN4,CTNNA2,PLXNC1,UNC5D,AK…
Down	2763	GO-BP	GO_REGULATION_OF_PROTEASOMAL_PROTEIN_CATABOLIC_PROCESS	41	2446	181	17473	0.00106	1	1.61814	CUL3,RAB1A,PSMC6,UBB,PSMD10,BTRC,PSMF1,PSMC1,HSP90AB1,PSMC3,PSME3,PSMD14,PINK1,PARK7,RNF19B,PARK2,CCNB1,BBS7,PIAS1,RNF14,APC,UBE2K,GABARAPL2,UBQLN1,UBQLN2,PLK2,UCHL5,USP14,RAD23B,ARIH1,RCHY1,WAC,DYNC1LI1,BAG5,SOCS5,UBE2V2,ZFAND2A,DDRGK1,FMR1,HSPBP1,RFWD2
Down	2763	GO-MF	GO_STRUCTURAL_CONSTITUENT_OF_CYTOSKELETON	26	2446	100	17473	0.00106	1	1.85731	TPM1,ANK2,ACTR3,EPB41L3,ARPC5,ARPC2,EPB41L4B,SORBS2,PLS1,ACTR2,ARPC3,NEFL,CTNNA2,TUBB1,TUBA1A,TUBGCP4,TUBA4A,TUBB,TUBGCP5,TUBB3,TUBG1,TUBA1C,TUBA1B,BICD1,ACTL6B,CCDC6
Down	2763	Ractome	REACTOME_NGF_SIGNALLING_VIA_TRKA_FROM_THE_PLASMA_MEMBRANE	33	2446	137	17473	0.00106	1	1.7207	MAPK14,KRAS,PRKAR1A,ADCY2,ADCY1,BAD,PIK3R1,MAPK1,PRKACB,MEF2C,MAP2K1,DUSP6,BRAF,PRKAR2B,CAMK4,PDE1B,AP2M1,AP2A2,CLTC,CLTA,AP2S1,SHC3,IRS1,PPP2CA,PPP2R1A,RIT2,RALB,YWHAB,MAPKAP1,DUSP3,PPP2R5D,AKT3,PDE1A
Up	1361	GO-BP	GO_GASTRULATION	22	1214	155	17473	0.00107	1	2.04287	EPB41L5,ITGB1,ITGB2,AXIN1,SOX2,ITGB4,ATOH8,COL6A1,ITGA7,EYA2,DVL2,MMP15,ITGA5,COL7A1,BMP7,ITGA8,COL12A1,WLS,TWSG1,NPHP3,PPAP2B,APLNR
Down	2763	GO-MF	GO_CLATHRIN_BINDING	19	2446	65	17473	0.00109	1	2.0881	TOM1L1,AP2M1,AP2A2,CLTC,CLTA,AP2S1,SYT5,SYT4,SYT9,SYT3,SYTL5,RPH3A,SYT13,SYT12,NCALD,SNAP91,DNER,CLTB,SMAP1
Down	2763	Ractome	REACTOME_GABA_SYNTHESIS_RELEASE_REUPTAKE_AND_DEGRADATION	8	2446	17	17473	0.00109	1	3.36165	SNAP25,RIMS1,STX1A,STXBP1,SLC6A1,SLC32A1,GAD2,GAD1
Down	2763	GO-CC	GO_CYTOSKELETON	321	2446	1967	17473	0.0011	1	1.16577	CCT2,TOR1A,HSPH1,MAPK14,ACACA,STX1A,ARL6IP5,PAFAH1B1,TRIM36,PAK1,FRY,PRKCZ,ACTN2,MYO5A,WIPF2,MYL6B,WIPF3,TPM1,MYO1B,ANK2,RND1,ROCK2,BAIAP2,ACTR3,ABI1,EPB41L3,ABI2,ACTR3B,ALDOA,CFL1,ADD2,WASF1,RAN,SPIRE1,TMSB4X,TRIM32,BRK1,ARPC5,RAC3,ARPC2,EPB41L4B,CUL3,DSTN,CDC42,CDK5,DLG1,FHOD3,PRKCI,PFN2,RACGAP1,ARPC1A,CORO1A,DLC1,TMOD2,SHROOM2,SORBS2,PLS1,ACTR2,ARPC5L,ARPC3,RHOF,SLC8A1,SNCA,IFT57,NDEL1,TBC1D7,…
Down	2763	GO-BP	GO_SYNAPTIC_VESICLE_CYCLE	24	2446	90	17473	0.00111	1	1.90493	SNAP25,RIMS1,SLC17A7,STX1A,PACSIN1,CDK5,SNCA,NRXN1,SYNJ1,PCLO,CPLX3,LPHN1,NLGN1,SYT5,SYT4,SYT9,SYT3,SYTL5,RPH3A,TRIM9,SYT13,SYT12,RAB5A,SYNDIG1
Down	2763	GO-BP	GO_CENTRAL_NERVOUS_SYSTEM_NEURON_DEVELOPMENT	20	2446	70	17473	0.00112	1	2.041	PAFAH1B1,RAC3,CDK5,DRD1,NDEL1,EPHA4,NRP1,SLIT2,HPRT1,EPHB3,EPHB2,DCX,SLC4A10,ROBO2,DCLK1,GBA2,SOX1,FBXO45,LHX6,MAP2
Down	2763	KEGG	KEGG_LONG_TERM_DEPRESSION	20	2446	70	17473	0.00112	1	2.041	KRAS,PRKCB,MAPK1,MAP2K1,GRM1,BRAF,GNAI1,GNAZ,CRH,IGF1,PLCB4,PLCB1,ITPR1,GRIA1,GRM5,GUCY1A3,GUCY1B3,PPP2CA,PPP2R1A,GRIA2
Up	1361	GO-BP	GO_LYMPHOCYTE_ACTIVATION_INVOLVED_IN_IMMUNE_RESPONSE	16	1214	98	17473	0.00113	1	2.34986	ABL1,LCP1,TLR4,CD86,CLEC4E,SLC11A1,LILRB1,RAB27A,IFNW1,IL18R1,GPR183,ERCC1,DLL1,NOTCH2,APBB1IP,ITGAL
Up	1361	GO-BP	GO_B_CELL_DIFFERENTIATION	15	1214	89	17473	0.00114	1	2.42577	BCL2,ABL1,ITGB1,MALT1,IFNW1,GPR183,ADAM17,POU2F2,DLL1,LRRC8A,ATP11C,NOTCH2,CMTM7,POLM,PTPN2
Up	1361	GO-BP	GO_POSITIVE_REGULATION_OF_LEUKOCYTE_PROLIFERATION	20	1214	136	17473	0.00114	1	2.11661	CD74,AIF1,BCL2,TLR4,CD4,HLA-DPB1,PTPRC,HLA-DPA1,HAVCR2,CD86,CD81,IL18,GPR183,EBI3,SASH3,HLA-A,HLA-DMB,CD276,ZNF335,RASAL3
Up	1361	GO-BP	GO_REGULATION_OF_CELL_ACTIVATION	52	1214	484	17473	0.00114	1	1.54635	CD74,PVRL2,GSN,AIF1,BCL2,TLR4,HLA-DQA1,CD4,HLA-DPB1,PTPRC,HLA-DPA1,FGR,HAVCR2,CD86,MALT1,TEC,HLA-DRA,BTK,CD81,VNN1,IL4R,LILRB1,IL18,GPR183,EBI3,TGFB1,CTGF,ITPKB,SLC7A2,GLI3,SASH3,ATP11C,ZBTB16,HLA-A,HLA-DMB,AXL,MERTK,PTPN2,C10orf54,VAMP3,CD276,ZNF335,LGALS3,RPS6KA1,SOX15,LST1,CYGB,TNFSF13,CD83,PRAM1,RASAL3,SOX13
Up	1361	GO-MF	GO_PROTEIN_TYROSINE_KINASE_ACTIVITY	24	1214	176	17473	0.00115	1	1.96267	NTRK2,ABL1,PDGFRB,HCK,FGR,TEC,BTK,MAP2K7,INSR,FGF2,EPHB4,NEK1,AXL,MERTK,ERBB3,FGFRL1,WEE1,CNTRL,TYK2,CLK1,NRG2,CSF2RA,EFEMP1,ROR1
Down	2763	GO-BP	GO_REGULATION_OF_NEUROTRANSMITTER_SECRETION	16	2446	51	17473	0.00116	1	2.2411	RIMS1,STX1A,NF1,STXBP1,PFN2,SNCA,MEF2C,BRAF,PARK2,CPLX3,RIMS3,ATP2A2,NLGN1,SYT12,RAB5A,FMR1
Up	1361	GO-BP	GO_POSITIVE_REGULATION_OF_CYTOKINE_PRODUCTION	42	1214	370	17473	0.00116	1	1.63379	CD74,MAPKAPK2,MYD88,DRD2,ABL1,RIPK1,TLR4,CD4,HLA-DPB1,C3AR1,C5,HLA-DPA1,FGR,HAVCR2,MB21D1,CD86,MALT1,TMEM173,RELA,TLR2,CLEC4E,C5AR1,SLC11A1,LPL,IL4R,IL18,IL18R1,EBI3,ADAM17,TGFB1,HYAL2,SERPINE1,SASH3,HLA-A,ALOX15B,CD58,CD276,CLEC5A,ZC3HAV1,CD83,ZBTB20,GPSM3
Up	1361	GO-BP	GO_POSITIVE_REGULATION_OF_SEQUENCE_SPECIFIC_DNA_BINDING_TRANSCRIPTION_FACTOR_ACTIVITY	29	1214	228	17473	0.00117	1	1.83068	TRADD,RIPK1,TLR4,ITGB2,MALT1,RELA,TLR2,BTK,IRAK3,NFKBIA,CARD14,TGFB1,JUP,HIPK2,NPM1,SPHK1,SMO,DVL2,STK3,STK36,FZD2,NEUROD2,PPAP2B,NKX2-2,NHLH2,CRTC3,TRIM22,TRIM26,TRIM14
Down	2763	GO-BP	GO_FEAR_RESPONSE	11	2446	29	17473	0.0012	1	2.7096	DRD1,GRIK2,ADRB1,CCK,MAPK8IP2,GRM7,USP46,PENK,EIF4E,GABRA5,VDAC1
Down	2763	GO-BP	GO_GLUCOSE_CATABOLIC_PROCESS	11	2446	29	17473	0.0012	1	2.7096	ALDOA,BAD,ENO1,HK1,PFKM,PGAM1,GAPDH,TPI1,PGK1,ENO3,HK2
Down	2763	GO-BP	GO_REGULATION_OF_CELL_MORPHOGENESIS	103	2446	552	17473	0.0012	1	1.33294	RIMS1,TBC1D20,PAFAH1B1,KIT,RAP2A,NEDD4L,WIPF2,WIPF3,TPM1,BAIAP2,EPB41L3,ALDOA,CFL1,RUFY3,RAC3,ARPC2,CDC42,CDK5,DLG1,ITPKA,CORO1A,DLC1,NRCAM,YWHAH,SMAD3,MAPK9,SGSM3,NDEL1,TBC1D7,CYLD,C1QBP,PAK3,THY1,MAP2K1,BRAF,EFNA5,ITGB1BP1,SMAD2,FITM2,PARK2,EPHA4,SEMA5B,NRP1,SEMA4F,STAT1,SLIT2,EPHB3,RELN,EPHB2,SKIL,CDK5R1,SHROOM3,BAI3,OLFM1,STRAP,VDAC3,NEFL,ATG5,ROBO2,ULK2,SMURF1,VAMP7,RTN4,EPHA3,BHLHB9,CUX2,PP…
Down	2763	GO-BP	GO_REGULATION_OF_OXIDATIVE_STRESS_INDUCED_INTRINSIC_APOPTOTIC_SIGNALING_PATHWAY	11	2446	29	17473	0.0012	1	2.7096	HSPH1,SOD1,PINK1,PARK7,PARK2,HTRA2,NME5,UBQLN1,BAG5,NONO,TRAP1
Down	2763	GO-CC	GO_PRESYNAPTIC_ACTIVE_ZONE	11	2446	29	17473	0.0012	1	2.7096	RIMS1,PPFIA2,SLC17A7,GRM7,SLC32A1,GAD1,PCLO,FZD3,RIMS3,DGKI,UNC13C
Down	2763	Ractome	REACTOME_GLYCOLYSIS	11	2446	29	17473	0.0012	1	2.7096	ALDOA,ENO1,PFKM,PGAM1,GAPDH,TPI1,PGK1,ENO3,PPP2CA,PPP2R1A,PPP2R5D
Up	1361	GO-BP	GO_ANGIOGENESIS	35	1214	293	17473	0.0012	1	1.71929	PARVA,MYH9,WASF2,ITGB1,PDGFRB,FGF2,TGFBR1,TGFB2,ACVRL1,IL18,LAMA5,EDN1,SERPINE1,APOD,CTGF,LEPR,PLCD1,PRKX,EPHB4,DLL1,ROBO4,GPR56,ITGA5,ADIPOR2,HIF3A,ENPEP,RAPGEF3,NOTCH1,VEGFB,NOTCH4,ANXA2,ECSCR,CLIC4,VEZF1,RAMP1
Down	2763	GO-BP	GO_NEGATIVE_REGULATION_OF_OXIDATIVE_STRESS_INDUCED_INTRINSIC_APOPTOTIC_SIGNALING_PATHWAY	9	2446	21	17473	0.00121	1	3.0615	HSPH1,PINK1,PARK7,PARK2,HTRA2,NME5,BAG5,NONO,TRAP1
Down	2763	GO-BP	GO_POSITIVE_REGULATION_OF_CELL_DEVELOPMENT	90	2446	472	17473	0.00121	1	1.36211	FKBP1B,RIMS1,PAFAH1B1,KIT,NEDD4L,BAIAP2,RUFY3,TRIM32,PACSIN1,RAC3,ARPC2,CDC42,PRKCI,ITPKA,NRCAM,BAD,SMAD3,MAPK9,NDEL1,C1QBP,PAK3,MEF2C,MAP2K1,BRAF,EFNA5,SMAD2,LIG4,CNR1,ID2,PARK2,EPHA4,CX3CL1,SERPINF1,ATP8A2,INPP5E,VLDLR,NRP1,SLIT2,RELN,EPHB2,SKIL,NEURL,FZD3,OLFM1,NCOA1,TMEM30A,NEFL,ROBO2,RARB,NDRG4,NPTN,RGS14,ETV5,ATP6AP1,SMURF1,VAMP7,RHEB,EPHA3,NEGR1,BHLHB9,PTPN5,CUX2,PTPRD,NLGN1,NME1,SYT4,SYT3…
Down	2763	GO-BP	GO_REGULATION_OF_SYNAPTIC_VESICLE_EXOCYTOSIS	9	2446	21	17473	0.00121	1	3.0615	STX1A,STXBP1,PFN2,BRAF,RIMS3,ATP2A2,NLGN1,RAB5A,FMR1
Down	2763	GO-MF	GO_KINASE_ACTIVITY	149	2446	842	17473	0.00121	1	1.26411	MAPK14,PAK1,FGF7,KIT,PIP5K1A,PRKCZ,KCNH2,ROCK2,CDK5,DLG1,PRKCI,ITPKA,TRIM27,MAPK9,PRKCB,PIK3R1,MAPK1,PAK3,PRKACB,HSP90AA1,PIK3CD,MAP3K9,MAP2K1,PTPN11,MAPK10,BRAF,MAP3K13,PINK1,CAB39,PRKAG2,ACVR1C,CAMK4,HK1,PFKM,PGK1,AKD1,AK5,HK2,EPHA4,EFNB3,PANK2,PRKAA2,PPIP5K1,SEPHS2,CKB,NRP1,KITLG,ERBB4,AGK,GNE,PRPS1,ADK,CCNB1,EPHB3,RELN,EPHB2,CDK5R1,DCX,PRKDC,SRPK2,NME5,FGF9,NRP2,TYRO3,CDK7,DYRK2,PDK2,NPTN,ULK…
Down	2763	Ractome	REACTOME_INSULIN_SYNTHESIS_AND_PROCESSING	9	2446	21	17473	0.00121	1	3.0615	ERO1L,SNAP25,STX1A,MYO5A,EXOC4,PCSK2,EXOC8,EXOC5,EXOC6
Down	2763	Ractome	REACTOME_LIGAND_GATED_ION_CHANNEL_TRANSPORT	9	2446	21	17473	0.00121	1	3.0615	GLRB,GABRG2,GABRB3,GABRA4,GABRA5,GABRA2,GABRA1,GABRB2,ARHGEF9
Up	1361	GO-BP	GO_PEPTIDYL_LYSINE_TRIMETHYLATION	7	1214	25	17473	0.00122	1	4.03002	MLL,ZNF335,HIST1H1C,HIST1H1D,SUV420H2,BEND3,FAM86A
Up	1361	KEGG	KEGG_BASAL_CELL_CARCINOMA	11	1214	55	17473	0.00122	1	2.87858	AXIN1,TP53,SMO,DVL2,STK36,FZD2,GLI3,DVL3,FZD7,HHIP,WNT2B
Down	2763	GO-BP	GO_REGULATION_OF_PROTEIN_COMPLEX_ASSEMBLY	74	2446	375	17473	0.00123	1	1.40965	STX1A,STXBP1,PRKCZ,WIPF2,WIPF3,BAIAP2,ACTR3,ABI2,ACTR3B,ADD2,WASF1,SPIRE1,BRK1,ARPC5,ARPC2,CDC42,ARFIP2,DLG1,FHOD3,TRIM27,PFN2,ARPC1A,CORO1A,TMOD2,ACTR2,ARPC5L,ARPC3,SNCA,CCK,BID,MAPK9,PSMC6,PAK3,PSMC1,BIRC2,NCKAP1,PSMC3,HSP90AA1,PTPN11,PINK1,PARK7,TBCD,JUN,SLIT2,MKKS,LMO4,RPA3,FKBP4,DNM1L,DDX3X,CAPZA2,GMFB,RASA1,TRIM9,RBX1,CUL4B,PPM1A,CLASP2,STMN1,TUBGCP4,RALB,TUBGCP5,CHMP5,PIH1D1,ARFGEF1,BAG4,P…
Down	2763	GO-BP	GO_NUCLEOSIDE_PHOSPHATE_BIOSYNTHETIC_PROCESS	42	2446	188	17473	0.00124	1	1.59589	ACACA,TBPL1,ALDOA,ADCY2,ADCY1,STOML2,PRKAG2,AKD1,AK5,PANK2,ATP5G3,ADSS,NMNAT2,HPRT1,PRPS1,ADK,ATP5B,NME5,ATP5L,ATP5H,ATP5F1,ATP5C1,ATP6V0A1,ATP5A1,ATP5J,NME1,RFK,PPCS,DCK,DCTD,PAICS,PRPS2,PANK4,GUCY1A3,GUCY1B3,GUK1,PANK1,NME7,ACOT7,DGUOK,ME1,FLAD1
Down	2763	GO-CC	GO_ORGANELLAR_SMALL_RIBOSOMAL_SUBUNIT	10	2446	25	17473	0.00124	1	2.8574	MRPS36,MRPS22,MRPS7,MRPS11,MRPS6,MRPS18B,MRPS18C,MRPS33,MRPS28,MRPS17
Down	2763	GO-BP	GO_MICROTUBULE_BASED_MOVEMENT	45	2446	205	17473	0.00125	1	1.56809	PAFAH1B1,PRKCZ,ACTR3,CDC42,RACGAP1,ACTR2,RAB1A,IFT57,RASGRP1,NDEL1,UBB,SOD1,UCHL1,RSPH9,KIF3A,IFT122,SSX2IP,NME5,BBS12,KIF3B,NEFL,AP3M2,KIF3C,AP2M1,DYNC1I1,AP2A2,KLC1,KIFAP3,CLTA,AP2S1,RHOT1,VAMP7,SPA17,MAP4,AZI1,ARL3,DYNC1LI1,CABYR,DPCD,PEX14,BICD1,BICD2,LRPPRC,ACTR10,KIF21B
Down	2763	GO-BP	GO_MICROTUBULE_BASED_PROCESS	98	2446	522	17473	0.00127	1	1.34112	PAFAH1B1,PRKCZ,ROCK2,SRGAP2,ACTR3,RAN,SPIRE1,CDC42,DLG1,RACGAP1,ACTR2,RAB1A,IFT57,RASGRP1,NDEL1,UBB,BIRC2,SOD1,PPP2R3C,GAPDH,UCHL1,CCNB1,RSPH9,KIF3A,UBE2B,NEURL,IFT122,SSX2IP,DNAAF2,KIAA1377,NME5,FOPNL,BBS12,KIF3B,NEFL,AP3M2,KIF3C,AP2M1,DCTN3,DYNC1I1,AP2A2,DYNLL2,KLC1,KIFAP3,CLTA,AP2S1,RHOT1,RGS14,FAM175B,MAP1A,VAMP7,ATAD1,PLK2,SPA17,NEK2,PPP2R1A,USP33,RAB11A,TUBB1,TUBA1A,CLASP2,STMN1,TMEM48,TUBG…
Up	1361	GO-BP	GO_REGULATION_OF_IMMUNE_RESPONSE	83	1214	858	17473	0.00128	1	1.39232	CD74,MAPKAPK2,MYD88,DRD2,PVRL2,WAS,WASF2,BCL2,ABL1,ITGB1,RIPK1,TLR4,HLA-DQA1,HCK,ITGB2,MYO10,CFI,CD4,CFP,HLA-DPB1,FCGR3A,PTPRC,C1RL,CLEC7A,CFB,C3AR1,IKBKE,MYO1C,C1QC,DOCK1,C5,C1S,MAPKAPK3,HLA-DPA1,FGR,VSIG4,UBE2D3,HAVCR2,MB21D1,CD86,MARCO,MALT1,TMEM173,TEC,C1QB,RELA,TLR2,CLEC4E,HLA-DRA,BTK,C5AR1,IRAK3,NFKBIA,MAP2K7,CD81,TGFB3,SLC11A1,TGFB2,IL4R,LILRB1,TGFB1,SASH3,HLA-C,HLA-A,FCGRT,HLA-DMB,ERBB2IP…
Up	1361	GO-BP	GO_CELLULAR_RESPONSE_TO_LIPOPROTEIN_PARTICLE_STIMULUS	5	1214	13	17473	0.00129	1	5.53574	ITGB1,ITGB2,CD81,NPC1,CD9
Up	1361	GO-BP	GO_LEFT_RIGHT_AXIS_SPECIFICATION	5	1214	13	17473	0.00129	1	5.53574	EPB41L5,SMO,DLL1,NOTCH1,AHI1
Up	1361	GO-MF	GO_PROTEIN_KINASE_ACTIVITY	65	1214	640	17473	0.00129	1	1.46178	MAPKAPK2,NTRK2,ROCK1,ABL1,PDGFRB,RIPK1,HCK,IKBKE,MAPKAPK3,FGR,TEC,BTK,IRAK3,MAP3K6,ERN1,MAP3K11,MAP2K7,INSR,FGF2,TGFBR1,TGFB2,ACVRL1,HIPK2,ATR,CDK13,PRKX,EPHB4,NPR1,NEK1,STK3,STK36,TGFBR3,LATS2,WNK4,AXL,MERTK,ERBB3,BMPR1B,SGK1,PDK4,FGFRL1,RASSF2,DMPK,PHKA1,NEK9,WEE1,PAK4,CNTRL,RPS6KA1,DAPK2,STK17B,TYK2,CLK1,CPNE3,NRG2,CSF2RA,VRK2,EFEMP1,ROR1,PRKD3,MKNK1,ARAF,STK38,LMTK3,BMP2K
Up	1361	GO-MF	GO_S100_PROTEIN_BINDING	5	1214	13	17473	0.00129	1	5.53574	ANXA2,S100B,IQGAP1,AHNAK,S100A11
Up	1361	GO-BP	GO_GLAND_DEVELOPMENT	44	1214	395	17473	0.00131	1	1.60326	DRD2,BCL2,ABL1,PML,RELA,INSR,TGFB3,TGFBR1,TGFB2,KLKB1,TGFB1,SOX2,LAMA5,ACAT1,AK2,DKK3,ASCL1,FSTL3,MDK,TBX2,CP,CPS1,SMO,ALDH9A1,DNAAF1,TGM2,BMP7,RAPGEF3,NOTCH1,WLS,TGFBR3,NOTCH4,GLI3,TWSG1,NPHP3,ALOX15B,SMARCC1,APLN,MSN,NTN1,USF2,HNRNPD,RPS6KA1,PPDPF
Down	2763	GO-BP	GO_POSITIVE_REGULATION_OF_INTRACELLULAR_TRANSPORT	73	2446	370	17473	0.00133	1	1.40939	TOR1A,MAPK14,TBC1D20,SLC9A1,ACTN2,RUFY3,CDC42,CDK5,KCNB1,DRD1,YWHAH,EDNRA,SNCA,BID,BAD,SMAD3,PIK3R1,PSMB7,THY1,HSP90AB1,HSP90AA1,PSMD8,PINK1,ITGB1BP1,GPR26,HTRA2,IGF1,SYNJ1,MTMR2,ERBB4,UGCG,OAZ1,OAZ2,PPP3CB,CDK5R1,TMEM30A,DYNLL2,KPNA1,ATG13,P2RX5,VAMP7,PTPN5,PPP3CA,NLGN1,TRPC1,PPP3R1,GSTO1,BAP1,C8orf4,YWHAZ,AKAP5,PPM1A,CAMK1,AZI1,KHDRBS1,YWHAG,EPT1,IPO5,YWHAQ,YWHAB,NUTF2,MAPK8,DACT1,SNX4,WDR46,SM…
Up	1361	GO-BP	GO_RESPONSE_TO_NITROGEN_COMPOUND	83	1214	859	17473	0.00133	1	1.3907	NTRK2,SLC26A6,DRD2,CAPN10,GSN,KCNQ1,AIF1,BCL2,ABL1,RHOQ,RAB13,ATP1A2,ASPH,MB21D1,TMEM173,RELA,C5AR1,IRAK3,NFKBIA,GAB1,INSR,GNAI2,INHBB,GPIHBP1,DNM2,IFNW1,JUP,ASCL1,PPARA,TYMS,EDN1,TIMP3,NPM1,CTGF,SREBF1,SPHK1,PCK1,GPD1,MTR,CPS1,AHCYL1,MTHFR,FOXO1,MGST2,SH3BP4,CAPN2,COL6A1,BMP7,RAPGEF3,NOTCH1,RYR1,ENPP1,PPP1R1B,ERBB2IP,ATP6V0A2,SMARCC1,ATP6V0E1,PDK4,ANXA5,RPTOR,PTPN2,ITPR3,KAT2B,SELL,PXN,RYR3,KLF1…
Down	2763	GO-BP	GO_REGULATION_OF_CALCIUM_ION_DEPENDENT_EXOCYTOSIS	23	2446	86	17473	0.00134	1	1.91047	STX1A,STXBP1,CDK5,PFN2,KCNB1,CACNA1G,BRAF,PLCB1,CDK5R2,RIMS3,ATP2A2,NLGN1,SYT5,SYT4,SYT9,SYT3,SYTL5,RPH3A,TRIM9,SYT13,SYT12,RAB5A,FMR1
Down	2763	GO-BP	GO_REGULATION_OF_ESTABLISHMENT_OF_PROTEIN_LOCALIZATION_TO_MITOCHONDRION	31	2446	128	17473	0.00134	1	1.73007	HSPH1,YWHAH,BID,BAD,PSMB7,PSMD8,PINK1,GPR26,PARK2,HTRA2,UGCG,DYNLL2,BNIP3L,ATG13,PTPN5,PPP3R1,BAP1,SIAH3,YWHAZ,YWHAG,BAG4,EPT1,YWHAQ,YWHAB,MAPK8,WDR46,UBL5,SAE1,FAM20B,STARD7,OSCP1
Down	2763	Ractome	REACTOME_RECRUITMENT_OF_MITOTIC_CENTROSOME_PROTEINS_AND_COMPLEXES	19	2446	66	17473	0.00134	1	2.05646	PAFAH1B1,HSP90AA1,PRKAR2B,CCNB1,ACTR1A,DCTN3,NEK2,PPP2R1A,TUBA1A,TUBA4A,AZI1,TUBB,TUBGCP5,CEP76,YWHAG,CEP72,TUBG1,CKAP5,TUBG2
Up	1361	GO-BP	GO_PATTERN_RECOGNITION_RECEPTOR_SIGNALING_PATHWAY	17	1214	109	17473	0.00135	1	2.24477	MAPKAPK2,MYD88,RIPK1,TLR4,ITGB2,CLEC7A,IKBKE,MAPKAPK3,UBE2D3,HAVCR2,CD86,MARCO,RELA,TLR2,BTK,IRAK3,NFKBIA
Down	2763	GO-CC	GO_TRANS_GOLGI_NETWORK_MEMBRANE	22	2446	81	17473	0.00136	1	1.94021	MYO1B,ARFIP2,AP1S1,AP1S2,CLTC,AP1G1,MARCH1,CLTA,CLVS1,COG6,VAMP4,STX6,STX16,ARL1,ARFRP1,VPS53,TGOLN2,RABEPK,COG1,COG5,AP4S1,CALN1
Down	2763	Ractome	REACTOME_GABA_B_RECEPTOR_ACTIVATION	13	2446	38	17473	0.00136	1	2.44383	ADCY2,GNAL,ADCY1,GNG3,GNB1,GNG2,GNAI1,KCNJ4,KCNJ9,KCNJ3,KCNJ6,GABBR2,GNG4
Down	2763	GO-CC	GO_COATED_VESICLE_MEMBRANE	33	2446	139	17473	0.00137	1	1.69594	SLC17A7,ARCN1,SLC32A1,GAD2,GAD1,TMED2,SEC23A,AP2M1,AP1S1,AP2A2,AP1S2,CLTC,AP1G1,CLTA,AP2S1,NRGN,VTI1B,CLVS1,GRIA1,COPA,NCALD,MCFD2,EPS15,VMA21,USO1,SEC23B,CLTB,COPZ1,GOSR2,SGIP1,NECAP1,SEC22B,TMED3
Up	1361	GO-BP	GO_MAINTENANCE_OF_LOCATION	20	1214	138	17473	0.00137	1	2.08593	GSN,FLNA,SUN2,SCIN,FLNB,TLN1,PML,CD4,NFKBIA,JUP,BBS4,GAA,ENPP1,SRGN,VPS13C,ABHD4,SLC30A7,FBN1,MXI1,TAF3
Up	1361	GO-CC	GO_VESICLE_MEMBRANE	54	1214	512	17473	0.00141	1	1.518	CD74,SLC26A6,ABCC4,DRD2,MYO6,WAS,KCNQ1,PACSIN2,RHOQ,RAB13,HIP1,HLA-DQA1,HLA-DPB1,HLA-DPA1,MARCO,TMEM173,TLR2,HLA-DRA,SLC11A1,CD163,SCARB1,DNM2,RAB27A,SREBF1,INPP5B,SMO,CD9,WLS,FZD2,CLIC4,LAMP2,AQP6,HLA-C,HLA-A,ATP6V0A2,ATP6V0E1,VAMP3,STAB1,SYT2,CLIP1,HIP1R,AP1G2,DENND4C,COPB1,RAB31,AGTRAP,MYOF,MARCH3,NECAP2,DYSF,ANXA4,SEC31B,RND2,SYNGR2
Down	2763	GO-MF	GO_NUCLEOSIDE_TRIPHOSPHATASE_REGULATOR_ACTIVITY	66	2446	329	17473	0.00142	1	1.43304	HSPH1,RIMS1,NF1,TBC1D20,AGFG1,SRGAP2,ABR,PFN2,RACGAP1,DLC1,SGSM3,TBC1D9,RALGAPB,TBC1D7,THY1,PTPLAD1,ITGB1BP1,TBCD,JUN,PLCB1,SLIT2,BAI3,RGS14,DGKI,RASA1,STXBP5L,RGS8,RANGAP1,PGAM5,BAG5,RABEP1,ARFGEF1,CHN1,ASAP1,BAG4,RAP1GDS1,IPO5,CHML,CHM,ARL2BP,DNAJC7,STXBP5,GDI2,AGAP2,AGAP3,ARHGAP44,ARHGEF12,RGS7,GNB5,RGS4,CDC42EP3,ARHGDIG,RASAL1,PDE6D,RAP1GAP2,AHSA1,ARHGAP36,RIC8B,ARHGAP20,ARHGAP32,SIPA1L2,ASAP…
Up	1361	GO-BP	GO_CELLULAR_RESPONSE_TO_PEPTIDE	33	1214	274	17473	0.00142	1	1.73345	SLC26A6,CAPN10,RHOQ,RAB13,RELA,GAB1,INSR,INHBB,EDN1,SREBF1,CPS1,AHCYL1,FOXO1,ENPP1,ATP6V0A2,SMARCC1,ATP6V0E1,PDK4,ANXA5,PTPN2,KAT2B,PXN,KLF15,FOXO4,FBN1,DENND4C,RAB31,AKAP1,SH2B2,KLF3,GNG5,GPR173,AGTRAP
Up	1361	KEGG	KEGG_VIRAL_MYOCARDITIS	13	1214	73	17473	0.00142	1	2.56312	MYH9,ABL1,HLA-DQA1,ITGB2,HLA-DPB1,HLA-DPA1,CD86,HLA-DRA,HLA-C,HLA-A,HLA-DMA,HLA-DMB,ITGAL
Up	1361	GO-BP	GO_FATTY_ACID_METABOLIC_PROCESS	35	1214	296	17473	0.00143	1	1.70187	CD74,MAPKAPK2,ACACB,LPL,PPARA,EDN1,SPHK1,ACAA2,LIPE,GCDH,SGPL1,BDH2,MGST2,PDPN,CPT1A,ACADL,ADIPOR2,TNFRSF1A,CYP2J2,ALOX15B,TBXAS1,PTGDS,QKI,CRYL1,ACADVL,RNPEPL1,ELOVL7,SLC27A3,AASDH,ACSL5,ECHDC2,SCD5,ALOX5AP,CYGB,ACSM5
Up	1361	GO-BP	GO_REGULATION_OF_PROTEIN_TARGETING	36	1214	307	17473	0.00143	1	1.68777	FLNA,MICALL2,MYBPC1,RHOU,HCLS1,TLR4,MYO1C,UBE2D3,TMEM173,TLR2,NFKBIA,MDFIC,AXIN1,TGFB3,TGFBR1,IL18,IL18R1,TGFB1,JUP,TRIP6,HYAL2,LITAF,APOD,SREBF1,SPHK1,SMO,BMP7,GLI3,STOM,FZD7,KCNN3,PDCD5,MXI1,AKAP1,RBPMS,KANK1
Down	2763	GO-BP	GO_ANTIGEN_RECEPTOR_MEDIATED_SIGNALING_PATHWAY	43	2446	195	17473	0.00144	1	1.57523	CACNB4,PAK1,PSMA5,PRKCB,PSMC6,UBE2N,UBB,PIK3R1,PSMD1,MAPK1,PSMD10,PSMB6,PAK3,PSMB7,BTRC,RFTN1,PSMB3,UBC,CACNB3,PSMF1,THY1,PSMA1,CUL1,PSMC1,TNFRSF21,PSMD11,PSMA3,STOML2,SKP1,PSMD12,PDE4D,PSMD7,MEF2C,FBXW11,PSMC3,UBE2D1,UBE2D2,PSME3,PSMD8,PIK3CD,KLHL6,PSMD14,PSMB5
Down	2763	GO-BP	GO_MEMBRANE_DEPOLARIZATION_DURING_CARDIAC_MUSCLE_CELL_ACTION_POTENTIAL	7	2446	14	17473	0.00145	1	3.57175	SCN2B,CACNB2,SCN3B,CACNA2D1,ANK2,CACNA1G,SLC8A1
Down	2763	GO-BP	GO_PEPTIDYL_ARGININE_METHYLATION	7	2446	14	17473	0.00145	1	3.57175	PRMT6,PRMT5,PRMT1,PRDM4,WDR77,C17orf79,PRMT8
Down	2763	GO-BP	GO_POSITIVE_REGULATION_OF_LONG_TERM_SYNAPTIC_POTENTIATION	7	2446	14	17473	0.00145	1	3.57175	DRD1,GRIN2A,RELN,NRGN,NPTN,PTPN5,STAU1
Down	2763	GO-BP	GO_REGULATION_OF_PROTEIN_LOCALIZATION_TO_CHROMOSOME_TELOMERIC_REGION	7	2446	14	17473	0.00145	1	3.57175	CCT2,CCT5,CCT8,CCT7,CCT4,H2AFY,CCT6A
Down	2763	GO-BP	GO_RIBONUCLEOSIDE_TRIPHOSPHATE_BIOSYNTHETIC_PROCESS	16	2446	52	17473	0.00145	1	2.198	ALDOA,STOML2,PRKAG2,AKD1,ATP5G3,ATP5B,NME5,ATP5L,ATP5H,ATP5F1,ATP5C1,ATP6V0A1,ATP5A1,ATP5J,NME1,NME7
Down	2763	GO-MF	GO_MAP_KINASE_ACTIVITY	7	2446	14	17473	0.00145	1	3.57175	MAPK14,MAPK9,MAPK1,MAPK10,MAPK6,MAPK8,NLK
Up	1361	GO-MF	GO_ENZYME_BINDING	152	1214	1737	17473	0.00145	1	1.25948	CD74,ELAVL1,NTRK2,FLNA,MICALL2,EMP2,ROCK1,MYO9B,WAS,KCNQ1,FMNL2,HCLS1,FGD4,LDB3,BCL2,ABL1,PHACTR4,DAAM2,ITGB1,LCP1,TRIOBP,PDGFRB,PREX1,RAB13,F3,TRADD,ANP32B,PML,RIPK1,TBC1D8,ITGB2,CD4,PTPRC,IKBKE,MYO1C,FGR,MALT1,TMEM173,RELA,NFKBIA,ERN1,AXIN1,MAP3K11,MAP2K7,INSR,ADCYAP1R1,CCDC88A,ACVRL1,SERPINA1,GPIHBP1,DNM2,LILRB1,TGFB1,JUP,TRIP6,MLLT4,ACAT1,PPARA,CSTB,HYAL2,SERPINE1,TIMP3,TP53,NPM1,SREBF1,SPHK1…
Up	1361	GO-BP	GO_POSITIVE_REGULATION_OF_LOCOMOTION	46	1214	420	17473	0.00146	1	1.57637	CD74,SUN2,ACTN4,EPB41L5,AIF1,BCL2,ITGB1,PDGFRB,F3,PTPRC,C3AR1,MYO1C,FGR,C5AR1,INSR,FGF2,TGFBR1,TGFB2,ANO6,SCARB1,ADAM17,TGFB1,TRIP6,EDN1,SERPINE1,SPHK1,SEMA6A,SEMA4B,ATOH8,ITGA5,RAPGEF3,NOTCH1,VEGFB,RDX,PPAP2B,THBS4,CCR1,FERMT3,NTN1,RARRES2,LGALS3,DAPK2,CPNE3,DOCK5,RREB1,GPSM3
Up	1361	GO-BP	GO_POSITIVE_REGULATION_OF_PROTEIN_LOCALIZATION_TO_NUCLEUS	19	1214	129	17473	0.00147	1	2.11989	FLNA,HCLS1,TLR4,TMEM173,TLR2,TGFB3,TGFBR1,TGFB2,IL18,IL18R1,TGFB1,JUP,TRIP6,HYAL2,SPHK1,SMO,GLI3,RBPMS,KANK1
Down	2763	GO-BP	GO_REGULATION_OF_AUTOPHAGOSOME_ASSEMBLY	12	2446	34	17473	0.00151	1	2.52124	PINK1,RAB33A,CHMP4A,PHF23,UBQLN1,UBQLN2,LRSAM1,RAB5A,RALB,SCFD1,PIP4K2C,PIP4K2B
Down	2763	GO-CC	GO_COP9_SIGNALOSOME	12	2446	34	17473	0.00151	1	2.52124	HSP90AB1,STOML2,COPS8,COPS5,BASP1,ATP5A1,COPS3,FLOT1,COPS2,COPS4,COPS7A,COPS6
Down	2763	GO-MF	GO_UBIQUITIN_LIKE_PROTEIN_CONJUGATING_ENZYME_BINDING	12	2446	34	17473	0.00151	1	2.52124	GRIK2,PARK7,RNF19B,PARK2,RNF14,TOLLIP,SIAH2,ARIH1,ZMYM2,DCUN1D4,DCUN1D1,DCUN1D5
Up	1361	GO-CC	GO_LYTIC_VACUOLE_MEMBRANE	33	1214	275	17473	0.00151	1	1.72715	CD74,MYO6,TPCN1,HLA-DQA1,HLA-DPB1,HLA-DPA1,HLA-DRA,SCARB1,NPC1,LITAF,CP,SLC44A2,LRP2,COL6A1,ENPEP,ANXA2,LAMP2,GAA,ENPP1,ATP11C,HLA-DMA,HLA-DMB,ECE1,ATP6V0A2,RPTOR,ZFYVE26,PLEKHF1,IFITM3,ABCD4,TMEM63A,MFSD8,AHNAK,WDR11
Down	2763	GO-BP	GO_REGULATION_OF_CELLULAR_KETONE_METABOLIC_PROCESS	39	2446	173	17473	0.00152	1	1.61038	DLD,DLAT,PDHB,PDHX,SNCA,MAPK9,PSMA5,PSMC6,PSMD1,PSMD10,PSMB6,PSMB7,PSMB3,PSMF1,PSMA1,PSMC1,PSMD11,PSMA3,PSMD12,PSMD7,PSMC3,PSME3,PSMD8,PSMD14,PSMB5,PARK7,PRKAG2,CNR1,PANK2,INSIG2,PRKAA2,OAZ1,OAZ2,FABP3,ABCD2,APC,PDK2,IRS1,PDP1
Up	1361	GO-BP	GO_REGULATION_OF_CYTOSKELETON_ORGANIZATION	53	1214	502	17473	0.00152	1	1.51957	CTTN,GSN,FLNA,MYH9,GPR65,ROCK1,SUN2,WAS,WASF2,SCIN,HCLS1,ARF1,ABL1,VASP,RHOQ,TRIOBP,SORBS3,PDGFRB,LIMA1,PREX1,HCK,TGFB2,CCDC88A,TGFB1,BBS4,EDN1,NPM1,CTGF,SDC4,CAPN2,RAPGEF3,CLIC4,PLXNB1,RDX,SGK1,NEXN,NES,DYNLT1,CLIP1,OFD1,STARD9,SKA2,HAUS2,ASAP3,MID1IP1,S100A10,SSH3,GPM6B,CDC42EP4,ARHGAP18,CDC42EP1,PLEKHH2,KANK1
Up	1361	GO-BP	GO_REGULATION_OF_LEUKOCYTE_DIFFERENTIATION	29	1214	232	17473	0.00153	1	1.79911	CD74,HCLS1,RIPK1,TLR4,C1QC,CD86,BTK,VNN1,IL4R,LILRB1,LILRB3,TGFB1,FSTL3,ITPKB,GLI3,SASH3,ATP11C,ZBTB16,AXL,PTPN2,MYC,CCR1,RASSF2,PRDM16,TJP2,LGALS3,CD83,TMEM176A,SOX13
Up	1361	GO-BP	GO_POSITIVE_REGULATION_OF_INTERFERON_GAMMA_PRODUCTION	12	1214	65	17473	0.00155	1	2.65715	ABL1,TLR4,HLA-DPB1,HLA-DPA1,HAVCR2,SLC11A1,IL18,IL18R1,EBI3,SASH3,HLA-A,CD276
Up	1361	GO-BP	GO_REGULATION_OF_INTRACELLULAR_TRANSPORT	63	1214	621	17473	0.00156	1	1.46015	CAPN10,FLNA,MICALL2,MYBPC1,RHOU,HCLS1,ARF1,BCL2,ABL1,LCP1,ATP1A2,ASPH,ANP32B,PML,TLR4,CD4,MYO1C,FGR,UBE2D3,TMEM173,TLR2,NFKBIA,MDFIC,AXIN1,TGFB3,TGFBR1,ADCYAP1R1,IL4R,IL18,IL18R1,TGFB1,JUP,TRIP6,HYAL2,LITAF,APOD,TP53,SREBF1,SPHK1,ACAA2,SMO,RBM4,BMP7,RAPGEF3,GLI3,CLIC2,RDX,STOM,AAAS,MSN,FZD7,VAMP3,DERL3,PTPN23,KCNN3,PDCD5,SEPN1,MXI1,MLC1,AKAP1,PPP3CC,RBPMS,KANK1
Down	2763	GO-BP	GO_CARBOHYDRATE_DERIVATIVE_METABOLIC_PROCESS	180	2446	1047	17473	0.00157	1	1.22811	UGGT1,DLD,ACACA,CACNB4,TBPL1,KIT,SLC9A1,ALDOA,DLG1,ADCY2,ADCY1,SNCA,BAD,CYCS,STOML2,PDE4D,PRKAG2,MSH2,PTHLH,PSAP,ENO1,HK1,PFKM,PGAM1,GAPDH,TPI1,PGK1,BPGM,ENO3,AKD1,AK5,HK2,NDUFV1,UQCRB,PMPCB,UQCRC2,UQCR10,SIRT3,PANK2,HMGCR,ATP5G3,IGF1,NDUFS6,NUS1,IMPAD1,LPCAT4,DPM1,SERINC1,SERINC3,AHCY,ADSS,GFPT1,ST8SIA3,B4GALNT1,ST6GALNAC5,UGCG,AMD1,GNE,NANP,EXTL2,CMAS,CHST2,OGT,LARGE,HS3ST1,HS6ST2,B3GALT6,XYLT1…
Down	2763	KEGG	KEGG_ERBB_SIGNALING_PATHWAY	23	2446	87	17473	0.00158	1	1.88851	PAK1,KRAS,BAD,MAPK9,PRKCB,PIK3R1,MAPK1,PAK3,PIK3CD,MAP2K1,MAPK10,BRAF,CRKL,NRG3,JUN,ERBB4,SHC3,PAK7,PAK6,MAP2K4,CAMK2B,MAPK8,AKT3
Down	2763	KEGG	KEGG_COLORECTAL_CANCER	18	2446	62	17473	0.00159	1	2.07392	KRAS,RAC3,BAD,SMAD3,MAPK9,CYCS,PIK3R1,MAPK1,PIK3CD,MAP2K1,MAPK10,BRAF,SMAD2,MSH2,JUN,APC,MAPK8,AKT3
Down	2763	GO-BP	GO_CARDIAC_CONDUCTION	22	2446	82	17473	0.00161	1	1.91655	FKBP1B,CACNB4,CXADR,SCN2B,SLC9A1,CACNB2,KCNH2,SCN3B,CACNA2D1,ANK2,CACNA1G,SLC8A1,KCND2,CACNB3,KCNK3,CACNA2D3,CACNG3,KCNIP4,KCNJ4,KCNIP1,KCNIP2,KCNK1
Up	1361	GO-CC	GO_CYTOPLASMIC_REGION	34	1214	287	17473	0.00161	1	1.70508	CTTN,GSN,FLNA,MYH9,MYO9B,ACTN4,MYO6,EPB41,SCIN,TRIP10,FLNB,ASPH,MYO10,AXIN1,FERMT2,CTGF,WDPCP,CAPN2,RAPGEF3,WLS,ANXA2,RYR1,PARD3,RDX,WDR81,CLDN5,USP2,DST,PXN,AGTRAP,RASAL3,PLEKHH2,ADD3,GYPC
Down	2763	GO-BP	GO_RETROGRADE_VESICLE_MEDIATED_TRANSPORT_GOLGI_TO_ER	21	2446	77	17473	0.00163	1	1.94823	RACGAP1,RAB1A,ARCN1,KIF3A,TMED2,ATP9A,KIF3B,KIF3C,KLC1,KIFAP3,ARF4,BNIP1,COPA,NSF,SCFD1,ARF3,RAB6B,COPZ1,SEC22B,TMED3,ARF5
Down	2763	GO-CC	GO_ORGANELLAR_RIBOSOME	20	2446	72	17473	0.00164	1	1.98431	MRPS36,MRPL9,MRPL17,MRPL32,MRPS22,MRPS7,MRPS11,MRPL3,MRPS6,MRPL46,MRPS18B,MRPS18C,MRPL2,MRPS33,MRPL18,MRPL39,MRPL33,MRPL28,MRPS28,MRPS17
Down	2763	GO-BP	GO_ORGANELLE_DISASSEMBLY	41	2446	185	17473	0.00165	1	1.58315	SLC6A1,MAP2K1,PINK1,HK2,PARK2,MDH1,CISD2,DENR,MRPS10,MCTS1,GFM2,DNAAF2,GABRA5,CA7,ATG5,KLC1,BECN1,BNIP3,GABARAPL2,ATG4B,MAP1LC3A,ATG13,ATG9A,GABARAPL1,WIPI2,ZCCHC17,HAPLN1,NUP93,KCNK3,MAP1A,COX8A,TMEM203,FAM131B,LSM4,P2RX5,CLVS1,RIMS3,SMURF1,CRNKL1,CAPS,YIPF1
Up	1361	GO-BP	GO_ORGANONITROGEN_COMPOUND_CATABOLIC_PROCESS	39	1214	343	17473	0.00165	1	1.63651	AASS,FGF2,TGFB1,ACAT1,AMPD3,HYAL2,HSD17B10,PRELP,SPHK1,CBS,ALDH1L1,AMT,GCDH,DDAH2,FAH,SGPL1,MAOA,ACADL,CTBS,OVGP1,VCAN,SDC4,LYVE1,CD44,SGSH,NAGLU,LYG2,GUSB,ENPEP,TPP1,ECE1,PDE8A,ENOSF1,UPP1,CECR1,CDA,APOBEC3C,TST,RNPEPL1
Down	2763	GO-BP	GO_POSITIVE_REGULATION_OF_VIRAL_GENOME_REPLICATION	11	2446	30	17473	0.00166	1	2.61928	TBC1D20,PTPLAD1,SRPK2,DDX3X,PPID,VAPA,SRPK1,PPIA,STAU1,ADARB1,PPIH
Up	1361	GO-BP	GO_HEART_MORPHOGENESIS	27	1214	212	17473	0.00166	1	1.83306	PARVA,INSR,TGFBR1,TGFB2,BBS4,CHD7,TBX2,DHRS3,SMO,EPHB4,DLL1,DNAAF1,DVL2,NOTCH1,TGFBR3,FZD2,DVL3,AHI1,HEYL,NPHP3,GAA,RYR1,NOTCH2,YAP1,CLDN5,FGFRL1,PPP1R13L
Up	1361	GO-CC	GO_ACTIN_FILAMENT_BUNDLE	11	1214	57	17473	0.00166	1	2.77758	MICALL2,MYH9,ACTN4,NEBL,ZYX,FLNB,LCP1,LIMA1,MYO1C,FERMT2,PXN
Down	2763	GO-BP	GO_CATABOLIC_PROCESS	290	2446	1773	17473	0.00168	1	1.16842	TOR1A,AADAT,GOT2,GOT1,DLD,GLS,SLC6A1,PAFAH1B1,SLC9A1,NEDD4L,ALDOA,TNFAIP1,TRIM32,CUL3,CDK5,YWHAH,UBE2S,BAD,AIFM1,CYLD,PSMA5,PSMC6,UBE2N,UBB,PSMD1,PSMD10,PSMB6,PSMB7,ITCH,BTRC,PSMB3,UBC,PSMF1,PSMA1,CUL1,PSMC1,PSMD11,PSMA3,SKP1,BIRC2,PSMD12,LGMN,PDE4D,PSMD7,FBXW11,PSMC3,UBE2D1,UBE2D2,PSME3,PSMD8,PSMD14,PSMB5,MAP2K1,PINK1,TOM1L1,PARK7,RNF8,RNF19B,FAM123B,OXCT1,TBL1XR1,ENO1,HK1,PFKM,PGAM1,GAPDH,TPI1,…
Down	2763	GO-BP	GO_NEGATIVE_REGULATION_OF_CELL_COMMUNICATION	202	2446	1192	17473	0.00169	1	1.21056	HSPH1,FKBP1A,FKBP1B,MAPK14,NF1,STXBP1,SLC6A1,PAFAH1B1,PRKCZ,TNFAIP1,TRIM32,CUL3,CDC42,DLG1,DLC1,KCNB1,DRD1,GRIK2,SNCA,SMAD3,TBC1D7,CYLD,PSMA5,PRKCB,PSMC6,C1QBP,UBB,PSMD1,PSMD10,PSMB6,PSMB7,ITCH,BTRC,PSMB3,UBC,PSMF1,THY1,PSMA1,PSMC1,PSMD11,PSMA3,PSMD12,LGMN,PRKACB,PSMD7,FBXW11,PSMC3,PSME3,PSMD8,PSMD14,PSMB5,DUSP6,PTPN11,BRAF,HTR2A,PINK1,PARK7,ITGB1BP1,SMAD2,ACVR1C,GNAI1,FAM123B,CRH,NLGN4X,PARK2,CR…
Down	2763	GO-CC	GO_PIGMENT_GRANULE	26	2446	103	17473	0.00169	1	1.80321	MYO5A,RAN,RAB1A,HSP90AB1,HSP90AA1,SERPINF1,AHCY,GGH,RAB35,CLTC,PDIA6,ANXA6,ATP6V0A1,ATP6V1B2,CALU,CCT4,RAB5A,ATP6V1G2,YWHAZ,FLOT1,NAP1L1,RAB2A,YWHAB,SYNGR1,RAB27B,SEC22B
Down	2763	GO-BP	GO_POSITIVE_REGULATION_OF_CANONICAL_WNT_SIGNALING_PATHWAY	29	2446	119	17473	0.0017	1	1.74085	SMAD3,PSMA5,PSMC6,UBB,PSMD1,PSMD10,PSMB6,PSMB7,PSMB3,UBC,PSMF1,PSMA1,PSMC1,PSMD11,PSMA3,PSMD12,PSMD7,PSMC3,PSME3,PSMD8,PSMD14,PSMB5,FAM123B,ARNTL,SOX4,FGF9,DIXDC1,XIAP,VPS35
Down	2763	GO-BP	GO_POSITIVE_REGULATION_OF_RESPONSE_TO_EXTRACELLULAR_STIMULUS	15	2446	48	17473	0.0017	1	2.23234	PINK1,PARK7,PRKAA2,ATG5,BECN1,BNIP3L,BNIP3,LRSAM1,ATG7,PAFAH1B2,RALB,WAC,PIP4K2C,PIP4K2B,SCOC
Down	2763	Ractome	REACTOME_PI_METABOLISM	15	2446	48	17473	0.0017	1	2.23234	PIK3R1,PIK3CD,MTMR7,INPP5E,SYNJ1,MTMR2,PITPNB,MTMR6,PI4KA,MTMR4,SACM1L,PIP4K2B,MTMR1,PIP5K1B,ARF3
Up	1361	GO-BP	GO_NEGATIVE_REGULATION_OF_CELL_ADHESION	28	1214	223	17473	0.00171	1	1.80718	CD74,ACTN4,EPB41L5,ABL1,PTPRC,HAVCR2,ACVRL1,IL4R,LILRB1,TGFB1,PPARA,SERPINE1,APOD,NOTCH1,GLI3,PLXNB2,PLXNB1,RDX,ERBB3,TNR,PTPN2,C10orf54,FZD7,CD276,PLXNB3,LGALS3,FXYD5,KANK1
Down	2763	GO-BP	GO_POSITIVE_REGULATION_OF_MITOCHONDRIAL_MEMBRANE_PERMEABILITY	8	2446	18	17473	0.00172	1	3.17489	SLC9A1,BID,BAD,ATF2,BNIP3L,RHOT1,BNIP3,MOAP1
Down	2763	GO-BP	GO_RETINAL_GANGLION_CELL_AXON_GUIDANCE	8	2446	18	17473	0.00172	1	3.17489	NRCAM,EFNA5,NRP1,SEMA4F,SLIT2,EPHB3,EPHB2,ROBO2
Down	2763	GO-CC	GO_GABA_RECEPTOR_COMPLEX	8	2446	18	17473	0.00172	1	3.17489	GABRG2,GABRB3,GABRA4,GABRA5,GABRA2,GABRA1,GABRB2,GABRD
Up	1361	GO-BP	GO_CARDIAC_SEPTUM_MORPHOGENESIS	10	1214	49	17473	0.00172	1	2.93733	PARVA,TBX2,DHRS3,SMO,NOTCH1,FZD2,DVL3,HEYL,NOTCH2,FGFRL1
Up	1361	GO-BP	GO_CELLULAR_RESPONSE_TO_CALCIUM_ION	10	1214	49	17473	0.00172	1	2.93733	ASPH,EDN1,ITPKB,CLIC4,NEUROD2,RYR3,IQGAP1,CPNE7,CPNE3,ALOX5AP
Up	1361	GO-BP	GO_REGULATION_OF_CELLULAR_PROTEIN_LOCALIZATION	57	1214	552	17473	0.00172	1	1.48623	GSN,FLNA,MICALL2,MYBPC1,RHOU,HCLS1,BCL2,RHOQ,ITGB1,LCP1,RHOG,ASPH,ANP32B,PML,TLR4,MYO1C,UBE2D3,TMEM173,TLR2,NFKBIA,MDFIC,AXIN1,TGFB3,TGFBR1,TGFB2,IL18,IL18R1,TGFB1,JUP,TRIP6,HYAL2,LITAF,APOD,TP53,SREBF1,SPHK1,SMO,BMP7,RAPGEF3,GLI3,DVL3,RDX,STOM,MSN,FZD7,DERL3,LMNA,OTUD7B,KCNN3,PDCD5,KIF5B,MXI1,AKAP1,PPP3CC,GPM6B,RBPMS,KANK1
Down	2763	GO-BP	GO_INTRINSIC_APOPTOTIC_SIGNALING_PATHWAY	35	2446	152	17473	0.00176	1	1.64488	ERO1L,ARL6IP5,PDCD10,CUL3,SCN2A,BAD,CYCS,AIFM1,PIK3R1,CUL1,MSH2,HTRA2,POLB,SGPP1,PRKDC,BNIP3,MOAP1,ZMAT4,DYRK2,APOPT1,CRIP1,ZNF385D,PDK2,MLLT11,ZNF385B,UBE2K,CUL5,ITPR1,DDX5,DDX3X,PPP2R5C,CUL2,HINT1,ZMAT3,BCL2L2
Up	1361	GO-BP	GO_REGULATION_OF_IMMUNE_EFFECTOR_PROCESS	46	1214	424	17473	0.00176	1	1.5615	CD74,PVRL2,WAS,KCNQ1,ARF1,PML,TLR4,HCK,CFI,CD4,CFP,PTPRC,CFB,C3AR1,C5,FGR,HAVCR2,MB21D1,CD86,MALT1,TMEM173,BTK,C5AR1,IRAK3,TGFB3,TGFB2,IL4R,LILRB1,TGFB1,CHST3,HTRA1,SASH3,HLA-A,HLA-DMB,STOM,PDK4,CD93,HIST1H3C,ANXA5,C10orf54,VAMP3,LGALS3,TNFSF13,ZC3HAV1,ELMOD2,PRAM1
Up	1361	GO-BP	GO_RESPONSE_TO_ORGANIC_CYCLIC_COMPOUND	87	1214	917	17473	0.00176	1	1.36552	SLC26A6,DRD2,GSN,KCNQ1,AIF1,BCL2,ABL1,ITGB1,PDGFRB,ATP1A2,F3,ASPH,CD4,MB21D1,TMEM173,RELA,IRAK3,NFKBIA,AXIN1,INSR,TGFB3,TGFBR1,ADCYAP1R1,TGFB2,DNM2,IL4R,IL18,IFNW1,TGFB1,JUP,ACAT1,ASCL1,MDK,PPARA,NPC1,TYMS,EDN1,TIMP3,NPM1,CTGF,SREBF1,SPHK1,LCAT,G6PD,ABCA1,GPD1,PADI2,CPS1,MTHFR,SMO,FOXO1,CPT1A,MMP15,BMP7,RAPGEF3,NOTCH1,GLI3,RYR1,SMAD5,THRAP3,TNFRSF11B,PTGDS,SGK1,S100B,NKX2-2,GRN,ITPR3,SELL,MSN,SPP…
Up	1361	GO-BP	GO_REGULATION_OF_CARDIAC_CONDUCTION	12	1214	66	17473	0.00178	1	2.61689	ATP1A2,ASPH,AHCYL1,NPR1,RYR1,FXYD1,ATP1B2,FXYD2,ITPR3,RYR3,DMPK,RNF207
Down	2763	GO-MF	GO_GABA_RECEPTOR_ACTIVITY	9	2446	22	17473	0.0018	1	2.92234	GABRG2,GABRB3,GABRA4,GABRA5,GABRA2,GABRA1,GABRB2,GABRD,GABBR2
Up	1361	GO-BP	GO_NEPHRON_EPITHELIUM_DEVELOPMENT	15	1214	93	17473	0.0018	1	2.32144	BCL2,FGF2,LAMA5,ACAT1,SMO,DLL1,FOXD1,NOTCH1,GLI3,AHI1,HEYL,WNK4,MYC,KLF15,IQGAP1
Up	1361	GO-BP	GO_RESPONSE_TO_HORMONE	85	1214	893	17473	0.0018	1	1.36999	SLC26A6,CAPN10,AIF1,HCLS1,BCL2,RHOQ,ITGB1,PDGFRB,RAB13,ATP1A2,F3,CD4,RELA,GAB1,INSR,TGFB3,ADCYAP1R1,TGFB2,INHBB,IL4R,TGFB1,BBS4,ACAT1,AK2,MDK,PPARA,NPC1,TYMS,EDN1,TIMP3,CTGF,SREBF1,SPHK1,LCAT,PCK1,LEPR,PADI2,CPS1,PLOD1,AHCYL1,FOXO1,MMP15,BMP7,ADIPOR2,NOTCH1,TGFBR3,ANXA2,LATS2,GLI3,THRAP3,ENPP1,RDX,TNFRSF11B,PTGDS,SGK1,S100B,NKX2-2,ATP6V0A2,SMARCC1,ATP6V0E1,PDK4,ANXA5,PTPN2,GRN,KAT2B,MSN,SPP1,PXN,…
Up	1361	GO-BP	GO_REGULATION_OF_RESPONSE_TO_WOUNDING	45	1214	413	17473	0.00181	1	1.56824	MYD88,GSN,ZYX,F3,TLR4,HCK,CFI,CFP,CFB,C3AR1,C5,TEC,RELA,TLR2,C5AR1,FGF2,ANO6,KLKB1,LPL,IL18,PPARA,HYAL2,EDN1,SERPINE1,APOD,CERS2,SLC7A2,CD109,VEGFB,ANXA2,SHARPIN,TNFRSF1A,TNR,PPAP2B,ANXA5,PTPN2,SPP1,VAMP3,CD276,PLAUR,SOX15,SETD6,RREB1,KANK1,GPSM3
Up	1361	GO-BP	GO_REGULATION_OF_SMALL_GTPASE_MEDIATED_SIGNAL_TRANSDUCTION	33	1214	278	17473	0.00181	1	1.70851	FARP2,MYO9B,RHOU,FGD4,TRIP10,RHOQ,ITGB1,RHOG,OPHN1,PREX1,RALGAPA2,TGFB2,DNM2,INPP5B,ABCA1,ITPKB,GPR56,RDX,NOTCH2,ITSN2,ARHGAP33,RASAL3,DNMBP,EPS8L2,ARHGAP18,ARHGAP31,HMHA1,KANK1,ARHGAP19,ARHGAP17,PLEKHG3,ARHGEF37,STARD8
[truncated: 1,448 more rows]
