# Supplementary material for: Molecular Networks and Key Regulators Underlying Resilience of the Human Brain to Aging and Dementia
Source: Biomolecules. 2026 Jul 6;16(7):992. doi: 10.3390/biom16070992 (PMC13406847; doi:10.3390/biom16070992)
Supplement: Supplementary file 1 [file biomolecules-16-00992-s001.zip › Supplementary File S7.xlsx]

## Sheet: Sheet1
Gene	DEG_resilience	Global_KD_OO	logFC_OO-MO x logFC_AD-NL	logFC_MO-YO x logFC_OO-MO	P_KD_nlayer_DEG_resilience_enrich	FC_KD_nlayer_DEG_resilience_enrich	Alzgene	c_elegans_homolog	Connectivity_OO_Network_nlayer	Hub_DGCA	pathway_enrich_nlayer	cell_enrich_nlayer	P_adjusted_MO_YO	logFC_MO_YO	P_adjusted_OO_MO	logFC_OO_MO	P_adjusted_AD_NL_ROSMAP	logFC_AD_NL_ROSMAP
AAK1	Y	Y	-0.0231384	0.252181	1.68903e-21	4.6041	N	sel-5	406	N	GO_NEURON_PART	neu	0.109494	-0.377273	0.0675135	-0.668432	0.712789	0.034616
CAMSAP2	Y	Y	-0.000782012	0.160217	1.09544e-19	4.4563	N	ptrn-1	370	N	GO_NEURON_PART	neu	0.264919	-0.232691	0.0587205	-0.688543	0.988413	0.00113575
GNL1	Y	Y	0.000755181	0.162487	1.64735e-17	4.69854	N		324	N	GO_NEURON_PART	neu	0.199726	-0.299003	0.0868914	-0.54343	0.981182	-0.00138966
CUX2	Y	Y	0.016684	0.294041	1.00072e-17	4.54101	N	ceh-44	295	N	GO_NEURON_PART	neu	0.201105	-0.396332	0.0856845	-0.741907	0.849065	-0.022488
EFR3A	Y	Y	0.0181345	0.147803	2.27611e-18	4.23568	N	efr-3	430	N	GO_SYNAPSE_PART	neu	0.127054	-0.259534	0.0866723	-0.569494	0.680468	-0.0318431
SRPK2	Y	Y	0.019836	0.280763	2.71404e-28	4.57526	N	spk-1	625	N	GO_NEURON_PART	neu	0.10338	-0.414217	0.0967961	-0.677816	0.717857	-0.0292646
CDH12	Y	Y	0.0241632	0.140709	4.15869e-18	4.17536	N		849	N	GO_NEURON_PART	neu	0.317569	-0.202273	0.0456778	-0.695636	0.674422	-0.0347354
TADA1	Y	Y	0.0260131	0.158263	1.87046e-19	4.08258	N		490	N	GO_NEURON_PART	neu	0.135968	-0.347734	0.0964252	-0.455126	0.569831	-0.0571557
MAPK10	Y	Y	0.0516193	0.0410687	2.2038e-31	4.23423	N	jnk-1	890	N	GO_SYNAPSE_PART	neu	0.786062	-0.0692352	0.0940783	-0.593176	0.434578	-0.0870219
SLITRK4	Y	Y	0.0694441	0.257606	1.47895e-26	4.4194	N		632	N	GO_NEURON_PART	neu	0.512807	-0.256688	0.0725768	-1.00358	0.501121	-0.0691964
EPHX4	Y	Y	0.0773442	0.180644	7.88334e-05	16.239	N		228	N			0.503563	-0.219594	0.0704163	-0.822627	0.413209	-0.0940209
PRDX6	Y	N	-0.108098	0.0764053			Y	prdx-6	43	N			0.352264	-0.159795	0.0754653	-0.478147	0.0876364	0.226077
GPR26	Y	N	-0.0628931	0.846152			N		351	Y	GO_NEURON_PART	neu	0.1065	-0.782148	0.0456778	-1.08183	0.49474	0.0581358
FTX	Y	N	-0.0624541	0.375034			N		191	N			0.398966	0.372528	0.0594324	1.00673	0.335905	-0.0620368
SCD5	Y	N	-0.0585061	-0.0151349			N	fat-7	22	N		oli	0.947704	-0.0265688	0.0835502	0.569649	0.246971	-0.102705
CPNE7	Y	N	-0.0476339	0.0084289			N		97	N			0.86824	0.0294364	0.0946473	0.286342	0.209254	-0.166353
SFPQ	Y	N	-0.0474145	0.139975			N	nono-1	40	N			0.478028	0.254437	0.0906441	0.550136	0.13826	-0.086187
EIF5	Y	N	-0.0387807	0.31219			N	C37C3.2	69	N			0.160685	-0.395162	0.0616936	-0.790032	0.492744	0.0490875
HK2	Y	N	-0.0359576	0.157539			Y	hxk-1	515	N			0.123944	-0.28017	0.0960906	-0.562298	0.603952	0.0639476
TMEM245	Y	N	-0.0306781	0.0202328			N	M01F1.4	205	N	GO_MYELIN_SHEATH	neu	0.915359	-0.0378146	0.073132	-0.535053	0.36666	0.0573365
LAS1L	Y	N	-0.0281847	0.0214541			N		62	N	GO_REGULATION_OF_IMMUNE_RESPONSE	mic	0.631513	0.0649571	0.0565824	0.330281	0.243517	-0.0853356
P2RY13	Y	N	-0.026732	-0.0644877			N		134	N			0.754987	-0.119901	0.0750291	0.537843	0.639186	-0.0497022
SORT1	Y	N	-0.025452	0.0946221			Y		88	N		neu	0.798383	-0.123654	0.053428	-0.765214	0.588818	0.0332613
OPHN1	Y	N	-0.0242649	0.0567834			N		22	N		oli	0.502338	0.14481	0.0960906	0.392122	0.413247	-0.0618809
CCDC84	Y	N	-0.0234282	0.124903			N		47	N			0.247593	0.272404	0.0547836	0.458522	0.513703	-0.0510952
DNAJC21	Y	N	-0.0215415	0.0360564			N	dnj-17	267	Y			0.654164	-0.0914966	0.0900679	-0.394073	0.281835	0.0546638
LINC00342	Y	N	-0.0193706	0.125532			N		69	N			0.292462	0.233755	0.0565824	0.537025	0.608223	-0.0360702
RERE	Y	N	-0.0192731	-0.0327284			N	egl-27	59	N	GO_EXTRACELLULAR_MATRIX	end	0.76111	0.0679041	0.053428	-0.481979	0.454781	0.0399874
WDR35	Y	N	-0.0172836	0.0035285			N	ifta-1	46	N	KEGG_PARKINSONS_DISEASE		0.967804	0.0117083	0.0964252	0.301367	0.392029	-0.0573507
GPATCH2L	Y	N	-0.0171352	0.00042296			N		295	N			0.996768	0.000954069	0.0485723	0.443322	0.417451	-0.0386519
AMD1	Y	N	-0.016446	0.0809297			N	smd-1	86	N			0.26878	-0.186531	0.0820171	-0.433868	0.582899	0.0379055
ANKRD28	Y	N	-0.0162313	0.0778706			N		205	N	GO_MYELIN_SHEATH	neu	0.501399	0.146273	0.0565824	0.532364	0.633619	-0.0304892
PPM1A	Y	N	-0.0158805	0.163168			N	ppm-1	121	N		neu	0.209004	-0.311414	0.0587205	-0.523956	0.67281	0.0303089
SNN	Y	N	-0.0155998	0.0276533			N		74	N			0.825195	-0.0562302	0.054014	-0.491788	0.601119	0.0317206
NR3C1	Y	N	-0.0148796	-0.00439462			Y		87	N			0.973117	0.0090221	0.0938767	-0.487095	0.612497	0.0305476
ZNF317	Y	N	-0.0143224	0.00736112			N		233	N			0.943933	-0.0188996	0.0967961	-0.389486	0.68875	0.0367727
CNOT8	Y	N	-0.0125385	-0.0397138			N	ccf-1	55	N			0.570006	0.103406	0.0852205	-0.384056	0.715731	0.0326475
NDST1	Y	N	-0.0125104	-0.0161664			N	hst-1	43	N			0.736892	0.0506376	0.0565824	-0.319257	0.556186	0.0391861
FNBP4	Y	N	-0.0124814	0.0437625			N		40	N			0.57818	0.0973765	0.054852	0.449415	0.689054	-0.0277725
RASEF	Y	N	-0.012413	0.228565			N	rsef-1	229	N			0.539944	0.250108	0.0597546	0.913864	0.876217	-0.013583
HSPA4	Y	N	-0.0119739	0.0928534			N	hsp-110	88	N			0.552891	-0.160387	0.0547836	-0.578934	0.808073	0.0206826
KCTD16	Y	N	-0.01113	0.153328			N	VM106R.1	95	N		neu	0.341408	-0.207076	0.0856845	-0.740443	0.861648	0.0150316
BRPF3	Y	N	-0.0109305	-0.00726802			N		148	N			0.958116	0.0160701	0.0926402	-0.452269	0.732531	0.0241682
SPIRE1	Y	N	-0.0107679	0.105691			N		89	N			0.350177	-0.220472	0.0941731	-0.479384	0.771427	0.022462
CENPBD1	Y	N	-0.0101326	0.00635441			N		164	N			0.966503	-0.013844	0.0587205	-0.459002	0.749789	0.0220754
KIAA0408	Y	N	-0.00999982	0.0319411			N		122	N			0.824365	-0.0658004	0.0784322	-0.485425	0.844174	0.0206001
ARG2	Y	N	-0.00948331	0.301216			N	T21F4.1	40	Y			0.164328	-0.485058	0.0824918	-0.620989	0.919973	0.0152713
IGIP	Y	N	-0.00928799	0.0502194			N		133	N	GO_NEURON_PART	neu	0.584408	-0.110772	0.0723827	-0.453359	0.73824	0.0204871
MTMR2	Y	N	-0.0085369	0.0820273			N	mtm-1	88	N	GO_POLY_A_RNA_BINDING		0.425692	-0.160651	0.0876425	-0.510594	0.852484	0.0167195
DEDD	Y	N	-0.00837484	-0.0119066			N		32	N			0.834895	0.0374484	0.056322	-0.317947	0.64403	0.0263404
GARS	Y	N	-0.00824387	0.0438758			N	gars-1	38	N			0.257222	0.155044	0.0854073	0.28299	0.802688	-0.0291313
ABHD6	Y	N	-0.00824165	0.0672486			N		261	N	GO_MYELIN_SHEATH	oli	0.6247	-0.128725	0.0964334	-0.522422	0.831875	0.0157758
PHF23	Y	N	-0.00796185	0.0270784			N		73	N			0.695532	-0.0695907	0.0583618	-0.389109	0.763102	0.0204617
GUCY1A3	Y	N	-0.00792395	0.0223293			N	gcy-32	51	N			0.897517	-0.0417579	0.0691001	-0.534732	0.887392	0.0148185
N4BP2L2	Y	N	-0.00783547	0.310848			N		50	N			0.13897	0.516777	0.0957678	0.601513	0.797702	-0.0130263
ABHD14B	Y	N	-0.00770755	0.0932925			N	abhd-14	224	N	GO_EXCITATORY_SYNAPSE		0.149566	0.268128	0.0866723	0.34794	0.735229	-0.0221519
RSBN1L	Y	N	-0.00694112	-0.0350529			N	dpy-21	104	Y			0.485996	0.115878	0.0983382	-0.302498	0.696582	0.022946
EPC2	Y	N	-0.00670102	0.000333536			N	epc-1	135	N			0.997537	-0.00063525	0.0456778	-0.525047	0.863354	0.0127627
RBM39	Y	N	-0.00592592	0.0764511			N	rbm-39	177	N			0.363493	0.162502	0.0594324	0.470463	0.78546	-0.0125959
TMEM19	Y	N	-0.00547722	-0.00718475			N		224	N			0.931693	0.0182035	0.0587205	-0.39469	0.875942	0.0138773
RNF180	Y	N	-0.00478128	-0.033521			N		119	N			0.685424	0.0979328	0.0957678	-0.342286	0.819389	0.0139687
PPP6C	Y	N	-0.0042727	0.0498916			N	pph-6	325	N	GO_MITOCHONDRIAL_MEMBRANE_PART		0.341772	-0.130432	0.0946473	-0.382511	0.892855	0.0111701
CDKAL1	Y	N	-0.00392854	-0.0625218			N	Y92H12BL.1	101	N		end	0.184951	-0.209562	0.0806841	0.298345	0.831511	-0.0131678
THSD7A	Y	N	-0.00345165	0.218819			N		100	N			0.267688	-0.342867	0.0456778	-0.638205	0.941847	0.00540837
RAB8B	Y	N	-0.00320056	0.0233625			N	rab-8	74	N			0.92474	-0.042459	0.0835327	-0.550237	0.945863	0.00581669
EI24	Y	N	-0.00185326	0.0196186			N	epg-4	87	N			0.75265	-0.0564225	0.0946713	-0.347709	0.93602	0.00532992
HDLBP	Y	N	-0.000513118	-0.00885933			N	vgln-1	28	N			0.917879	0.0254788	0.09496	-0.347714	0.982288	0.00147569
FAM69A	Y	N	-0.000487042	-0.0435451			N		84	N			0.613313	0.0973494	0.0858319	-0.447307	0.991874	0.00108883
AGAP3	Y	N	-0.000227633	-0.0121391			N	cnt-2	137	Y	GO_SYNAPSE_PART	neu	0.947458	0.0218936	0.0808962	-0.554456	0.995717	0.000410552
TMEM80	Y	N	-7.64451e-05	-0.0338933			N		90	N			0.577211	-0.104024	0.0676551	0.325823	0.99748	-0.000234622
TMEM173	Y	N	3.23996e-05	0.0453518			N		373	N	GO_DEFENSE_RESPONSE	mic	0.611337	0.0977034	0.0781427	0.464178	0.999471	6.98e-05
MFAP1	Y	N	0.000164217	0.0154561			N	mfap-1	64	N			0.776371	-0.0458975	0.0549468	-0.336752	0.993482	-0.00048765
MGAT5	Y	N	0.000456711	-0.0254219			N	gly-2	423	N	GO_NEURON_PART		0.47782	0.0865095	0.0983382	-0.293862	0.981818	-0.00155416
CEP19	Y	N	0.000761264	-0.0117336			N		26	N			0.899831	0.0333186	0.0946473	-0.352163	0.983219	-0.00216168
ZFP82	Y	N	0.000885831	-0.0422689			N		90	N			0.597438	0.1038	0.0824918	-0.407215	0.975914	-0.00217534
APOPT1	Y	N	0.00100843	0.00116662			N	Y39B6A.34	107	N			0.987676	-0.00357088	0.0655154	-0.326703	0.972544	-0.00308669
CELF1	Y	N	0.00117154	0.123897			Y	etr-1	40	N			0.221747	-0.292854	0.0906441	-0.423066	0.955868	-0.00276916
LINC00662	Y	N	0.00144997	0.0201401			N		112	N		neu	0.779689	-0.0599908	0.0866723	-0.33572	0.957709	-0.00431897
ABCD4	Y	N	0.00175392	0.0410837			N	pmp-3	120	N	GO_DEFENSE_RESPONSE	mic	0.577211	0.119558	0.0866102	0.34363	0.951589	0.00510408
TSPAN3	Y	N	0.00189432	0.0498351			N		135	N			0.539828	-0.124524	0.0702162	-0.400205	0.957134	-0.00473337
LNPEP	Y	N	0.00219975	0.0167036			N		43	N			0.945319	-0.0294481	0.0964334	-0.567221	0.953202	-0.00387811
MED19	Y	N	0.00261712	-0.00951785			N	mdt-19	90	N			0.925339	0.0196269	0.0456778	-0.484939	0.943223	-0.0053968
TYRO3	Y	N	0.00308459	0.039966			N	F11E6.8	31	N			0.733728	-0.0695277	0.044505	-0.574821	0.944019	-0.00536617
ANXA4	Y	N	0.00310796	0.289821			N	nex-3	289	N	GO_CELL_SUBSTRATE_JUNCTION	mic	0.10694	0.524757	0.0960906	0.552296	0.941633	0.00562734
AFF4	Y	N	0.00315097	0.0642087			N		178	N			0.343303	0.159449	0.0725768	0.40269	0.889714	0.00782481
PARP6	Y	N	0.00410014	0.0817606			N		281	N			0.349132	-0.185779	0.0736018	-0.440096	0.908769	-0.00931647
TANC2	Y	N	0.00438751	0.211541			Y		167	N		neu	0.108603	-0.450538	0.0708473	-0.469531	0.918269	-0.00934444
KCTD4	Y	N	0.00452393	0.0109558			N		47	N			0.909481	-0.0317735	0.098195	-0.34481	0.916139	-0.0131201
PPIL1	Y	N	0.00477692	0.113982			N	cyn-12	62	N			0.136515	-0.286238	0.0853104	-0.398209	0.915206	-0.011996
TMCC1	Y	N	0.0050257	-0.0368953			N	C15H9.4	92	N			0.741695	0.069449	0.0646609	-0.531257	0.880252	-0.00946002
ANKRD50	Y	N	0.0054218	0.0242697			N		277	N			0.758656	-0.0605683	0.053428	-0.4007	0.819538	-0.0135308
PCDH7	Y	N	0.00546222	0.13286			N		678	Y	GO_NEURON_PART	neu	0.137479	-0.235615	0.0956664	-0.563885	0.927248	-0.00968675
TSPAN17	Y	N	0.0056243	0.0363781			N	tsp-12	41	N			0.337699	-0.111743	0.0553745	-0.325552	0.821444	-0.0172762
DUSP14	Y	N	0.00635169	0.077568			N		25	N			0.198402	-0.224172	0.0547836	-0.34602	0.856131	-0.0183564
SRSF4	Y	N	0.00672568	-0.0085224			N		37	N			0.873378	-0.0244378	0.0637996	0.348738	0.756578	0.0192857
NCAM2	Y	N	0.00694052	0.149184			Y	ncam-1	162	N		neu	0.109494	-0.397828	0.092367	-0.374997	0.877997	-0.0185082
FLOT1	Y	N	0.00694947	0.0661158			Y		57	N			0.360562	-0.154063	0.0553745	-0.429149	0.818867	-0.0161936
TPST2	Y	N	0.00728579	-0.123269			N	tpst-1	91	N			0.455758	0.201453	0.053428	-0.6119	0.917643	-0.0119068
NDUFS2	Y	N	0.00739243	0.023226			N	gas-1	125	N	KEGG_OXIDATIVE_PHOSPHORYLATION		0.785236	-0.0559934	0.0587205	-0.4148	0.824816	-0.0178217
WIPF2	Y	N	0.00793934	0.0369794			N		100	N	GO_SYNAPSE	neu	0.784085	-0.0694951	0.0741769	-0.532115	0.80207	-0.0149204
DYRK2	Y	N	0.00805882	0.123688			N	mbk-2	100	N			0.123944	-0.309308	0.0596327	-0.399887	0.711815	-0.0201528
ELP5	Y	N	0.00817126	0.0275667			N		227	N			0.660559	-0.0830471	0.0743142	-0.331941	0.693461	-0.0246166
ARHGEF12	Y	N	0.00846525	0.000818222			N	rhgf-1	267	N		neu	0.996292	-0.00140962	0.0547836	-0.580456	0.798162	-0.0145838
SOCS5	Y	N	0.00905777	0.0963683			N		45	N			0.338677	-0.183512	0.0568883	-0.525132	0.803096	-0.0172485
PIFO	Y	N	0.00950898	-0.0119476			N		497	N			0.795713	-0.0425971	0.0805509	0.280478	0.808569	0.0339028
DTWD1	Y	N	0.00975562	0.00370395			N		126	N			0.973806	-0.0107753	0.0983382	-0.343746	0.729229	-0.0283803
ARNTL	Y	N	0.00981628	0.294205			N		135	N			0.178306	-0.352468	0.044505	-0.834702	0.889575	-0.0117602
OSBP	Y	N	0.0101327	0.0208312			N	obr-1	86	N			0.387072	-0.0771382	0.0583618	-0.27005	0.562592	-0.0375214
PPP2R2A	Y	N	0.0102606	-0.0220799			N	sur-6	248	N	GO_INNER_MITOCHONDRIAL_MEMBRANE_PROTEIN_COMPLEX		0.703178	0.0631354	0.0967961	-0.349722	0.64683	-0.0293392
ZNF407	Y	N	0.0102806	0.0319029			N		104	N			0.495041	-0.095192	0.0616575	-0.335142	0.524194	-0.0306752
ANK2	Y	N	0.0106233	0.192067			N		212	N	GO_NEURON_PART	neu	0.150815	-0.340182	0.0597546	-0.564601	0.819043	-0.0188155
PSMD11	Y	N	0.0108216	-0.00798716			N	rpn-6.1	82	N			0.960965	0.0169603	0.0993855	-0.470933	0.661099	-0.0229791
NR3C2	Y	N	0.0110373	-0.0635773			N		92	Y			0.566102	0.126802	0.0854073	-0.501392	0.750691	-0.0220133
PSKH1	Y	N	0.0111034	-0.0127231			N	R06A10.4	113	N	GO_MHC_PROTEIN_COMPLEX	mic	0.75265	-0.0445076	0.0616936	0.285863	0.580834	0.0388415
PIP4K2B	Y	N	0.0111204	0.116569			N		92	Y		neu	0.35246	-0.202177	0.044505	-0.576566	0.7764	-0.0192873
ZUFSP	Y	N	0.0111557	-0.102491			N		159	N			0.185318	0.241071	0.056322	-0.42515	0.730979	-0.0262394
DNAAF2	Y	N	0.0112748	-0.00857207			N		460	N	GO_PROTEIN_MODIFICATION_BY_SMALL_PROTEIN_CONJUGATION_OR_REMOVAL		0.935755	0.0200777	0.0543168	-0.426944	0.737674	-0.0264081
KIF3B	Y	N	0.0113429	0.070175			N	klp-11	200	N			0.261501	-0.16864	0.0854073	-0.416124	0.599847	-0.0272586
COMMD10	Y	N	0.0113823	-0.014075			N		473	N	GO_PROTEIN_MODIFICATION_BY_SMALL_PROTEIN_CONJUGATION_OR_REMOVAL		0.925718	0.0296497	0.0570934	-0.474709	0.801458	-0.0239774
RNF111	Y	N	0.0121523	-0.00908725			N	toe-4	261	N		neu	0.950716	0.015837	0.0903863	-0.573797	0.782529	-0.0211788
PINK1	Y	N	0.0123425	0.0538594			N	pink-1	91	N			0.499644	-0.138866	0.0866102	-0.38785	0.637869	-0.0318229
CCDC6	Y	N	0.0123634	0.107668			N	T09B9.4	67	N		neu	0.255117	-0.219381	0.0547836	-0.490783	0.77893	-0.0251912
MOB1B	Y	N	0.0126262	0.098841			N		130	N			0.460954	-0.214462	0.09218	-0.460879	0.649883	-0.0273959
PI4KB	Y	N	0.0128415	-0.0413988			N	pifk-1	221	N			0.425046	0.11087	0.0837687	-0.373398	0.437546	-0.0343908
CRIP2	Y	N	0.0128441	0.0675474			N	valv-1	138	N			0.289595	-0.204371	0.098814	-0.330514	0.600187	-0.0388609
FAM192A	Y	N	0.0128913	0.00267595			N	C25A1.1	283	N	GO_MITOCHONDRIAL_MEMBRANE_PART		0.963878	-0.00919566	0.0754653	-0.291001	0.437546	-0.0442997
ZNF398	Y	N	0.0129577	0.0173214			N		83	N			0.704427	-0.0553381	0.0946473	-0.31301	0.463229	-0.0413969
SPATS2L	Y	N	0.0133366	0.0418467			N		85	N			0.416301	-0.121698	0.0616575	-0.343856	0.627953	-0.0387854
PSMD7	Y	N	0.0134068	0.148367			N	rpn-8	192	N		neu	0.154838	-0.260411	0.053428	-0.569741	0.730573	-0.0235314
SENP2	Y	N	0.013939	0.120141			N	ulp-1	178	N	KEGG_OXIDATIVE_PHOSPHORYLATION		0.130399	-0.284153	0.0824918	-0.422805	0.608288	-0.0329679
LIN7C	Y	N	0.0139881	0.170547			N	lin-7	47	N			0.328711	-0.293172	0.0553651	-0.581731	0.69534	-0.0240457
FOXG1	Y	N	0.014167	0.00215743			N	fkh-2	120	N			0.9701	-0.00658661	0.0994518	-0.327548	0.558882	-0.0432518
FAM175B	Y	N	0.0142969	0.0545609			N		120	N			0.262132	-0.154972	0.068764	-0.352069	0.592952	-0.0406083
CHIC1	Y	N	0.0145118	0.054473			N	tag-266	334	N	GO_NEURON_PART	neu	0.618659	-0.104162	0.0819891	-0.522962	0.756417	-0.0277492
TNFAIP1	Y	N	0.0146736	0.023559			N	B0281.5	279	N			0.662896	-0.0632001	0.0518986	-0.372769	0.474253	-0.0393637
TNFAIP8L1	Y	N	0.0147136	0.0239566			N		69	N			0.733446	-0.0637581	0.069985	-0.375743	0.704166	-0.0391587
C1QTNF1	Y	N	0.0147931	-0.0471146			N		302	N	GO_MYELIN_SHEATH	neu	0.15456	-0.16153	0.0957905	0.291677	0.725363	0.0507176
COMMD7	Y	N	0.0148377	-0.00452686			N		281	N			0.947458	0.0138688	0.0983382	-0.326407	0.403048	-0.0454577
PITPNM2	Y	N	0.0148864	0.110023			N	pitp-1	49	Y			0.123944	-0.278498	0.0738308	-0.395058	0.548433	-0.0376817
PIAS1	Y	N	0.0150646	-0.0154387			N	gei-17	140	N		neu	0.880259	0.0330661	0.0597546	-0.466906	0.589564	-0.0322648
PRCC	Y	N	0.0150798	-0.0252754			N		128	N	GO_NEURON_PART		0.891665	0.0426081	0.0583618	-0.593207	0.696347	-0.0254209
CRNKL1	Y	N	0.0152299	0.0128523			N	M03F8.3	27	N			0.873498	-0.0386437	0.0960848	-0.332584	0.471645	-0.0457926
RIC3	Y	N	0.0153329	0.0812809			N		83	N			0.199726	-0.220233	0.053428	-0.369068	0.512735	-0.0415449
TBCD	Y	N	0.0154319	0.00361161			N	tbcd-1	38	N			0.96917	-0.0105516	0.0890539	-0.342281	0.583051	-0.0450854
MAP1A	Y	N	0.0154722	0.0491228			N		181	N	GO_SYNAPSE	neu	0.239526	-0.135631	0.0706849	-0.36218	0.630204	-0.0427196
METTL13	Y	N	0.015619	0.0412365			N	C01B10.8	59	N	GO_EXTRACELLULAR_MATRIX	end	0.55288	-0.100185	0.0583618	-0.411605	0.657279	-0.0379464
C1orf43	Y	N	0.0156583	0.0310059			N		138	N			0.662492	-0.082273	0.068075	-0.376866	0.507436	-0.0415488
STRIP1	Y	N	0.0157636	0.0091482			N	farl-11	36	N			0.87854	-0.029004	0.0750291	-0.315412	0.415069	-0.0499779
MRPL39	Y	N	0.0158032	0.0308969			N	mrpl-39	83	N			0.47804	-0.10782	0.089515	-0.28656	0.500031	-0.0551481
FBXO33	Y	N	0.0160962	-0.140755			N		133	Y			0.251815	0.252059	0.0824918	-0.558419	0.73824	-0.0288245
NUDCD2	Y	N	0.0162287	-0.126537			N		85	N			0.487116	0.201111	0.0608282	-0.629191	0.694248	-0.0257929
FLYWCH1	Y	N	0.0162348	-0.0581576			N		155	N	KEGG_OXIDATIVE_PHOSPHORYLATION		0.490693	0.130078	0.056322	-0.447097	0.635919	-0.0363116
AGGF1	Y	N	0.0163076	0.0568378			N	Y55D9A.2	241	N			0.630861	-0.109325	0.0752904	-0.519899	0.547213	-0.0313668
NUDCD1	Y	N	0.0163296	0.0406755			N	C44E4.5	85	N			0.450133	-0.131291	0.0866723	-0.309812	0.501866	-0.052708
C14orf1	Y	N	0.0163318	0.064357			N		32	N			0.156572	-0.186378	0.0733675	-0.345304	0.461979	-0.047297
BTRC	Y	N	0.0163555	0.101308			N	lin-23	55	N		neu	0.10338	-0.336789	0.0806841	-0.300806	0.477745	-0.0543722
RIC8B	Y	N	0.016375	-0.0269517			N	ric-8	157	N			0.650383	0.0773758	0.0890539	-0.348322	0.44412	-0.047011
PHF20	Y	N	0.0164226	-0.0297553			N		345	N	GO_POLY_A_RNA_BINDING		0.861403	0.0521561	0.0858319	-0.570505	0.600974	-0.0287861
PTBP2	Y	N	0.0165829	0.299101			N	ptb-1	20	N			0.235146	-0.470257	0.0651324	-0.636038	0.740091	-0.0260722
TTPAL	Y	N	0.0166655	0.0495544			N		82	N			0.360562	-0.158694	0.0744384	-0.312263	0.455557	-0.0533701
AP1G1	Y	N	0.0167525	0.00522138			N	apg-1	35	N			0.953175	-0.0140057	0.0679304	-0.372804	0.502491	-0.0449364
HSDL1	Y	N	0.0168076	0.0294636			N	stdh-1	111	N		neu	0.751278	-0.0749366	0.0704811	-0.39318	0.574005	-0.042748
ZMAT3	Y	N	0.0171584	0.127738			N		234	N			0.594789	-0.192868	0.053428	-0.66231	0.68657	-0.0259069
SHROOM3	Y	N	0.0172567	0.0109519			N		85	N			0.897423	-0.0295806	0.0583618	-0.370239	0.485501	-0.0466095
EFNA5	Y	N	0.0172583	0.3057			Y		121	N		neu	0.267018	-0.350678	0.0754653	-0.87174	0.82788	-0.0197975
STX6	Y	N	0.0176764	0.0107624			N	syx-6	72	N			0.931875	-0.0206628	0.0438142	-0.520858	0.580296	-0.0339371
HSBP1	Y	N	0.0176971	0.0505152			N	hsb-1	149	N	GO_MITOCHONDRIAL_MEMBRANE_PART		0.313867	-0.153593	0.0890539	-0.328891	0.428418	-0.0538086
KCNC4	Y	N	0.0177752	-0.0556974			N	shw-1	91	Y	REACTOME_NEURONAL_SYSTEM	neu	0.641803	0.119651	0.0908513	-0.4655	0.676943	-0.0381851
ARL15	Y	N	0.0180274	-0.0281453			N		333	N			0.664491	0.080968	0.0822598	-0.34761	0.565854	-0.0518611
FASTKD2	Y	N	0.0180437	0.0620404			N		156	N	GO_INNER_MITOCHONDRIAL_MEMBRANE_PROTEIN_COMPLEX		0.177951	-0.18591	0.0944746	-0.333712	0.503095	-0.0540696
MBNL2	Y	N	0.0180595	0.160371			N	mbl-1	68	N		neu	0.387852	-0.249673	0.0650877	-0.642322	0.771145	-0.028116
INSIG2	Y	N	0.0185663	0.0850548			N		90	N			0.340566	-0.191283	0.053428	-0.444653	0.516926	-0.0417546
ZNF804A	Y	N	0.0186639	0.0884048			N		332	N		neu	0.509387	-0.147558	0.0438142	-0.599118	0.702324	-0.0311523
KBTBD7	Y	N	0.0187777	0.04596			N		312	N	GO_NEURON_PART	neu	0.795547	-0.0699604	0.053428	-0.656943	0.689115	-0.0285834
C6orf106	Y	N	0.0189147	0.0639795			N	C36E6.2	84	N		neu	0.610563	-0.130354	0.0597546	-0.490812	0.640085	-0.0385375
ATG9A	Y	N	0.0189458	-0.0129219			N	atg-9	70	N			0.835354	0.0392597	0.0704163	-0.329138	0.407082	-0.0575618
B3GAT1	Y	N	0.0191508	0.0282761			N	glct-4	80	N			0.610478	-0.0710416	0.0707549	-0.398021	0.422462	-0.0481149
ABR	Y	N	0.0192513	0.154636			N		84	N		neu	0.12755	-0.316573	0.0806841	-0.48847	0.485271	-0.0394115
GDE1	Y	N	0.0192953	0.145757			N	T09B9.3	99	N			0.165261	-0.230212	0.053428	-0.633142	0.640686	-0.0304755
RARB	Y	N	0.0194217	0.171068			N		187	N			0.118828	-0.393777	0.0969309	-0.434428	0.664272	-0.0447064
RANBP2	Y	N	0.0194428	0.135024			N	npp-9	56	N			0.255246	-0.278307	0.0956664	-0.485161	0.642276	-0.0400748
ZNF436	Y	N	0.019614	0.0755223			N	Y55F3AM.14	41	N			0.131769	-0.223371	0.0476398	-0.338103	0.428984	-0.0580119
NDUFA8	Y	N	0.0196453	0.0108621			Y	Y54F10AM.5	150	N			0.890402	-0.0285221	0.0911081	-0.380829	0.563752	-0.0515855
DR1	Y	N	0.0197611	0.0442438			N	dro-1	153	N			0.642108	-0.12184	0.0983382	-0.36313	0.539788	-0.0544188
UBE4B	Y	N	0.0200351	0.048115			N	ufd-2	68	N		neu	0.642012	-0.0993012	0.0916062	-0.484536	0.544614	-0.041349
MAPK1	Y	N	0.0206382	0.251769			N	mpk-1	91	N	REACTOME_NEURONAL_SYSTEM	neu	0.169123	-0.416147	0.0542764	-0.605	0.629027	-0.0341128
CPD	Y	N	0.0207836	0.0224464			N		33	N			0.913548	-0.0458779	0.0583618	-0.489263	0.562763	-0.0424795
TBCC	Y	N	0.0210066	0.00531835			N	tbcc-1	177	N		neu	0.963105	-0.013119	0.0725768	-0.405392	0.5398	-0.0518179
ABTB1	Y	N	0.0211279	0.0334568			N		91	N	REACTOME_NEURONAL_SYSTEM	neu	0.718338	-0.0808001	0.0822598	-0.414069	0.557595	-0.0510249
IFT122	Y	N	0.0212907	-0.00715187			N	daf-10	85	N			0.936558	0.0197199	0.0646403	-0.362674	0.464454	-0.0587049
KCNIP2	Y	N	0.021292	-0.108781			N	ncs-7	38	N			0.636076	0.157196	0.0553745	-0.692008	0.717649	-0.0307684
TMEM242	Y	N	0.0214835	0.0503177			N		88	N			0.328946	-0.162542	0.0967961	-0.309568	0.479892	-0.0693983
PDIK1L	Y	N	0.0215096	-0.0355505			N		230	N		neu	0.696634	0.0942371	0.0960906	-0.377245	0.416884	-0.0570176
DOPEY2	Y	N	0.0216921	0.0794538			Y	pad-1	122	N	REACTOME_TCA_CYCLE_AND_RESPIRATORY_ELECTRON_TRANSPORT		0.20164	-0.228307	0.0824918	-0.348014	0.465299	-0.062331
KCNB1	Y	N	0.0220394	0.108669			N	C32C4.1	84	N	REACTOME_NEURONAL_SYSTEM	neu	0.289281	-0.220553	0.0990266	-0.492712	0.667628	-0.0447309
ADAM28	Y	N	0.0220567	0.0911526			N		210	N	GO_REGULATION_OF_IMMUNE_RESPONSE	mic	0.445877	0.153548	0.0962612	0.593644	0.810455	0.0371547
SNRK	Y	N	0.0222041	0.042914			N	ZK524.4	193	Y	GO_MYELIN_SHEATH	neu	0.427028	-0.1155	0.0916062	-0.37155	0.41955	-0.0597606
RRP15	Y	N	0.0225919	0.00249826			N		23	N			0.986104	-0.00554907	0.0587205	-0.450213	0.527926	-0.0501806
GPR176	Y	N	0.0226459	0.00926989			N		20	N			0.909167	-0.0260429	0.0594324	-0.355946	0.490579	-0.0636217
PANK4	Y	N	0.0226489	-0.0343793			N	pnk-1	148	N			0.765675	0.0703139	0.0791079	-0.48894	0.588817	-0.0463224
BEST1	Y	N	0.0226697	0.0552506			N	best-1	104	N			0.168102	0.202347	0.0890539	0.273049	0.518501	0.0830244
CLTB	Y	N	0.0229231	-0.00832461			N	clic-1	43	N			0.955183	0.0180624	0.0986663	-0.460882	0.557008	-0.0497376
RHBDL1	Y	N	0.0230233	-0.0582321			N		120	N			0.30153	0.185524	0.0947191	-0.313879	0.443723	-0.0733509
ZNF585A	Y	N	0.0230357	-0.047358			N	Y55F3AM.14	191	N			0.58881	0.116215	0.0704811	-0.407503	0.455347	-0.056529
BCAP29	Y	N	0.0230815	0.163859			N	Y54G2A.18	201	N		neu	0.178509	-0.301615	0.0876425	-0.543273	0.524899	-0.042486
DUSP3	Y	N	0.0230971	0.131354			N		52	Y			0.251517	-0.27755	0.0633227	-0.473262	0.554109	-0.0488039
MB21D2	Y	N	0.0234732	0.0776351			N		121	N		neu	0.34121	-0.165996	0.0543168	-0.467692	0.562917	-0.0501896
DOK5	Y	N	0.0237223	0.0791669			N		66	N			0.267737	-0.188561	0.0516533	-0.419848	0.476485	-0.0565021
ACTR1A	Y	N	0.0237302	0.049496			N	arp-1	42	N			0.627795	-0.098036	0.0547836	-0.504876	0.468315	-0.0470019
SLITRK3	Y	N	0.0243511	0.0718219			N		192	N			0.307757	-0.155791	0.0741769	-0.461015	0.532992	-0.0528206
ATXN7L3B	Y	N	0.0246593	0.156635			N		51	N			0.246258	-0.331882	0.0753315	-0.471961	0.550272	-0.0522487
BAIAP2	Y	N	0.0247342	0.0512532			N		212	N	GO_NEURON_PART		0.688143	-0.0992328	0.0587205	-0.516494	0.629064	-0.0478887
CDC42EP3	Y	N	0.0248921	0.0019643			N		412	N			0.992821	-0.00366084	0.0806841	-0.536571	0.545123	-0.046391
NDUFAF6	Y	N	0.025009	0.133703			N	B0334.5	127	N			0.170328	-0.262367	0.0777334	-0.509602	0.458877	-0.0490755
ADRB1	Y	N	0.0251073	0.0818098			Y		100	Y			0.59349	-0.119379	0.0571611	-0.685292	0.664238	-0.0366374
NAA30	Y	N	0.025737	0.0481794			N	natc-2	370	N	GO_SYNAPSE_PART	neu	0.609421	-0.0753471	0.0587205	-0.639433	0.603787	-0.0402497
FZD3	Y	N	0.0267131	0.215979			N	mom-5	111	N			0.135207	-0.338592	0.0565824	-0.637874	0.574005	-0.0418784
JPH3	Y	N	0.026881	0.0848501			N	jph-1	64	N			0.516669	-0.161423	0.0646403	-0.525639	0.552733	-0.0511396
LDLRAD4	Y	N	0.0272731	0.209			N		512	N	GO_NEURON_PART		0.130399	-0.399259	0.0894896	-0.52347	0.472155	-0.0521005
THRB	Y	N	0.027282	0.067801			N		183	N		neu	0.549445	-0.0989092	0.0962612	-0.685487	0.698891	-0.0397995
UBE2G1	Y	N	0.0274486	0.0121023			N	ubc-7	448	N	GO_NEURON_PART		0.895534	-0.0281696	0.0866102	-0.429624	0.485066	-0.0638898
SPRED1	Y	N	0.0276331	0.129611			N		146	N			0.522831	-0.219026	0.09218	-0.591762	0.475322	-0.0466962
CSF2RA	Y	N	0.0280178	0.018717			N		43	N			0.709135	0.0589453	0.0866102	0.317531	0.568313	0.0882365
GPR12	Y	N	0.0289322	0.0605332			N		31	N			0.435334	-0.161778	0.0946473	-0.374175	0.454921	-0.0773226
NRBF2	Y	N	0.029226	0.140991			N		143	N			0.310464	-0.234761	0.0583618	-0.600572	0.616443	-0.0486636
SCARB2	Y	N	0.0301744	-0.0807444			N	scav-1	47	N			0.778289	0.135709	0.093667	-0.59498	0.480704	-0.0507151
NUDT10	Y	N	0.0301881	0.00213451			N	Y92H12BL.5	92	N			0.98444	-0.0060582	0.0941731	-0.352334	0.443697	-0.0856803
ABHD10	Y	N	0.0303033	0.144041			N		47	N		neu	0.384193	-0.221637	0.053428	-0.649894	0.486016	-0.046628
KPNA1	Y	N	0.0305476	0.116463			N		86	N			0.304962	-0.204756	0.054014	-0.568789	0.41955	-0.0537064
SAE1	Y	N	0.0307087	0.196271			N	aos-1	75	N		neu	0.160534	-0.291071	0.0438142	-0.674306	0.515973	-0.0455412
ATG5	Y	N	0.031697	0.171226			N	atg-5	45	N			0.109494	-0.331304	0.0456778	-0.516822	0.403782	-0.0613305
SLC2A3	Y	N	0.0319623	0.136209			N	fgt-1	56	N			0.315938	-0.230245	0.0547836	-0.591583	0.661099	-0.0540284
SEMA6B	Y	N	0.0323303	-0.0679238			N	smp-1	68	N			0.713451	0.122917	0.0931904	-0.5526	0.507561	-0.0585057
NEDD4L	Y	N	0.0324031	0.203875			N	Y92H12A.2	42	N			0.142962	-0.341713	0.0553745	-0.596625	0.509243	-0.0543107
AKIRIN1	Y	N	0.0324753	0.0298992			N		145	N			0.843798	-0.0536576	0.0856845	-0.557221	0.40327	-0.0582808
SYNE1	Y	N	0.0328431	0.249377			N	anc-1	63	N			0.211745	-0.392518	0.0691682	-0.635327	0.423481	-0.0516949
SREBF1	Y	N	0.0329097	0.095377			N	sbp-1	268	N			0.222131	0.230295	0.0702162	0.414151	0.487308	0.079463
PSMC6	Y	N	0.0330052	0.0965979			N	rpt-4	428	N	GO_MITOCHONDRIAL_MEMBRANE_PART		0.508598	-0.166903	0.0866102	-0.578765	0.42836	-0.0570269
GRM1	Y	N	0.0336464	0.0179898			N	mgl-2	108	N			0.895667	-0.0390676	0.0956664	-0.460479	0.435206	-0.0730681
NME7	Y	N	0.033879	0.0680163			N		151	N	KEGG_OXIDATIVE_PHOSPHORYLATION		0.648089	-0.121475	0.053428	-0.559921	0.490544	-0.0605069
DENND4A	Y	N	0.0342684	0.0608581			N	denn-4	60	N			0.686177	-0.105931	0.0581701	-0.574506	0.44644	-0.0596484
FBXO34	Y	N	0.0345824	0.0671869			N		349	N	GO_NEURON_PART	neu	0.385097	-0.154933	0.0587205	-0.433651	0.448594	-0.0797469
KIF3C	Y	N	0.0351102	0.229633			N	klp-11	314	N	GO_MYELIN_SHEATH	neu	0.130399	-0.37151	0.0587205	-0.618107	0.608436	-0.0568028
UBR3	Y	N	0.035718	0.141974			N	F10G7.10	122	N			0.166974	-0.241658	0.0741769	-0.587497	0.455347	-0.0607969
PTPN4	Y	N	0.0370058	0.167022			N		70	N		neu	0.372973	-0.248095	0.056322	-0.673221	0.444061	-0.0549683
VAPA	Y	N	0.0372443	0.139443			N	vpr-1	151	N	GO_NEURON_PART	neu	0.295704	-0.265605	0.0887796	-0.525002	0.454831	-0.0709411
DRD1	Y	N	0.0377185	0.104157			N		67	N	GO_DEFENSE_RESPONSE	mic	0.328456	-0.206235	0.0456778	-0.505039	0.537734	-0.0746844
PTGS2	Y	N	0.0387298	-0.07397			Y		36	N			0.613044	0.147157	0.0587205	-0.502661	0.558966	-0.0770497
BLOC1S6	Y	N	0.0390292	0.305166			N		108	N			0.130399	-0.401816	0.0531859	-0.759468	0.526336	-0.0513902
TMEM196	Y	N	0.0390942	0.341797			N		157	Y		neu	0.108603	-0.503562	0.0571611	-0.678759	0.517705	-0.0575965
ATP2B1	Y	N	0.0391508	0.219119			N		156	N		neu	0.154838	-0.333006	0.0727307	-0.658004	0.521903	-0.0594994
SLC6A15	Y	N	0.0392193	0.197532			N		302	N	GO_MYELIN_SHEATH	neu	0.511611	-0.271818	0.0901048	-0.726705	0.630204	-0.0539687
NOL4	Y	N	0.0401189	0.176046			N		270	N	GO_SYNAPSE_PART	neu	0.24036	-0.262483	0.053428	-0.670693	0.45276	-0.059817
HAPLN4	Y	N	0.0419413	-0.116137			N		196	N			0.52008	0.142474	0.0749521	-0.815143	0.792637	-0.0514527
SPIN1	Y	N	0.0423263	0.242949			N		70	N		neu	0.198382	-0.384079	0.0822598	-0.632551	0.427699	-0.0669138
PTGR1	Y	N	0.04242	0.157665			N		44	N			0.317359	-0.271667	0.0573541	-0.58036	0.460449	-0.0730927
FEM1B	Y	N	0.042818	0.289519			N		140	N		neu	0.154381	-0.394966	0.0635254	-0.733024	0.426787	-0.0584129
ETNK1	Y	N	0.0429828	0.12957			N	ckc-1	133	N	GO_NEURON_PART	neu	0.747412	-0.150352	0.0573541	-0.861776	0.673044	-0.049877
NCDN	Y	N	0.0451689	-0.033567			N		88	Y			0.845605	0.0654526	0.0960906	-0.512845	0.45002	-0.0880752
GPR34	Y	N	0.0452761	0.125429			N		151	N			0.798714	0.157785	0.0962612	0.794936	0.7314	0.0569557
HSPA13	Y	N	0.0456102	0.389493			N	stc-1	117	N			0.130399	-0.517989	0.0456778	-0.751933	0.462154	-0.0606572
ARL6	Y	N	0.0457045	0.270042			N	arl-6	522	N	GO_NEURON_PART		0.145764	-0.346806	0.0587205	-0.778654	0.566675	-0.0586967
EPHA4	Y	N	0.0468553	0.553975			N	vab-1	203	N	GO_NEURON_PART	neu	0.112899	-0.550387	0.0565824	-1.00652	0.711663	-0.0465518
FSTL5	Y	N	0.047585	0.141358			N		336	N	GO_NEURON_PART	neu	0.338677	-0.235201	0.0631007	-0.601007	0.48344	-0.0791755
MEF2C	Y	N	0.0480346	0.436809			Y		75	N		neu	0.124915	-0.519382	0.0456778	-0.841016	0.558034	-0.057115
CHRM3	Y	N	0.0491707	0.394689			N	gar-3	196	N	GO_NEURON_PART	neu	0.350865	-0.386878	0.044505	-1.02019	0.61096	-0.0481977
FAM19A2	Y	N	0.0498633	0.151409			N		175	N	GO_SYNAPSE_PART	neu	0.169804	-0.298835	0.0691682	-0.506663	0.479828	-0.098415
DCAF6	Y	N	0.049885	0.2419			N		193	N	GO_MYELIN_SHEATH	neu	0.125643	-0.380461	0.0822598	-0.635808	0.422462	-0.0784592
HTR2A	Y	N	0.0520355	0.332115			Y	dop-6	85	N		neu	0.198402	-0.449686	0.0646403	-0.738549	0.486016	-0.0704564
LRRTM4	Y	N	0.0526766	0.225205			N		214	N			0.204679	-0.345279	0.0516891	-0.652241	0.408934	-0.0807624
SCN8A	Y	N	0.0530008	0.239267			N		133	N	GO_SYNAPSE_PART	neu	0.156968	-0.360955	0.073132	-0.662872	0.444707	-0.0799563
GABRB2	Y	N	0.0531681	0.16012			N	gab-1	321	N	GO_SYNAPSE_PART	neu	0.109747	-0.279719	0.0960906	-0.572432	0.483104	-0.092881
DNAJB1	Y	N	0.0542871	-0.200002			N	dnj-13	78	N			0.514146	0.309232	0.0890539	-0.646772	0.604307	-0.0839356
DNAJA1	Y	N	0.0557921	0.191969			N	dnj-12	138	N			0.19587	-0.306041	0.056322	-0.627265	0.477195	-0.0889451
ITPKA	Y	N	0.0570566	0.183523			N	lfe-2	281	N	GO_NEURON_PART	neu	0.340566	-0.291661	0.0931904	-0.629235	0.446177	-0.0906762
FGF14	Y	N	0.0610847	0.261349			N		122	N		neu	0.232649	-0.367368	0.0565824	-0.711408	0.5733	-0.0858645
RANGAP1	Y	N	0.0631202	0.107503			N	ran-2	41	N			0.468614	-0.158063	0.0483478	-0.680129	0.410026	-0.0928061
MUM1L1	Y	N	0.0662464	0.105129			N		236	N	GO_SYNAPSE_PART	neu	0.753804	-0.136532	0.0890539	-0.769998	0.4834	-0.0860344
MAP2K4	Y	N	0.0701945	0.210502			N	mkk-4	163	N		neu	0.540395	-0.216427	0.044505	-0.972624	0.535204	-0.0721702
TESPA1	Y	N	0.0797624	0.11894			N		204	Y			0.694564	-0.115224	0.0583618	-1.03225	0.630204	-0.0772705
RASGRF2	Y	N	0.0935048	0.623964			N		224	N		neu	0.160685	-0.590227	0.0616936	-1.05716	0.434428	-0.088449
GABRA1	Y	N	0.117988	0.767657			N	lgc-37	305	N	GO_MYELIN_SHEATH	neu	0.102617	-0.641348	0.0616575	-1.19694	0.509913	-0.0985747
