# Supplementary material for: Molecular Networks and Key Regulators Underlying Resilience of the Human Brain to Aging and Dementia
Source: Biomolecules. 2026 Jul 6;16(7):992. doi: 10.3390/biom16070992 (PMC13406847; doi:10.3390/biom16070992)
Supplement: Supplementary file 1 [file biomolecules-16-00992-s001.zip › Supplementary File S2.xlsx]

## Sheet: OO-YO
	logFC	AveExpr	t	P.Value	adj.P.Val	B
ARPP21	-2.16931	4.91938	-10.422	4.10615e-11	3.93578e-07	15.2824
KCNJ9	-1.25124	6.39189	-10.2425	6.04585e-11	3.93578e-07	14.9209
NETO2	-1.43974	5.4833	-10.1176	7.93344e-11	3.93578e-07	14.6665
DRD1	-0.702478	4.20876	-9.72611	1.88245e-10	7.00411e-07	13.855
HS6ST3	-1.838	5.45988	-9.47329	3.32388e-10	7.64632e-07	13.3191
CALB1	-2.41398	6.22916	-9.43982	3.58603e-10	7.64632e-07	13.2474
GPR26	-1.85453	5.49268	-9.43855	3.59633e-10	7.64632e-07	13.2447
SAE1	-0.951715	7.19244	-8.91305	1.20726e-09	2.24596e-06	12.0981
ADCY2	-1.22635	6.5617	-8.71486	1.92425e-09	2.85493e-06	11.6552
HSPA13	-1.26431	5.58107	-8.63451	2.32802e-09	2.85493e-06	11.4739
AP4S1	-1.10916	4.85713	-8.61716	2.42599e-09	2.85493e-06	11.4347
MYT1L	-2.30287	5.65584	-8.61312	2.44947e-09	2.85493e-06	11.4255
MRPL44	-0.964378	5.1572	-8.58828	2.59864e-09	2.85493e-06	11.3693
CAMKK2	-1.80547	6.32865	-8.53701	2.93671e-09	2.85493e-06	11.2528
ATG5	-0.836766	5.33958	-8.52196	3.04429e-09	2.85493e-06	11.2185
GNAL	-1.59	5.60879	-8.50707	3.15466e-09	2.85493e-06	11.1846
TMEM196	-1.17786	4.47969	-8.49321	3.26103e-09	2.85493e-06	11.153
PLCL2	-1.6041	5.07701	-8.39174	4.16081e-09	3.33365e-06	10.9207
SERTM1	-1.60704	5.48719	-8.38236	4.25582e-09	3.33365e-06	10.8991
YWHAZ	-1.41065	10.0463	-8.3471	4.63353e-09	3.44804e-06	10.818
DGKB	-1.45303	5.80078	-8.30042	5.18697e-09	3.67608e-06	10.7103
PRKCB	-1.899	6.58656	-8.27187	5.55828e-09	3.76017e-06	10.6443
FAM49A	-1.27068	6.73783	-8.23685	6.05112e-09	3.84141e-06	10.5632
CLCN4	-1.27621	5.56908	-8.2272	6.19458e-09	3.84141e-06	10.5408
FKBP5	2.36921	7.59566	8.19972	6.62269e-09	3.94262e-06	10.477
EIF4E3	-1.06545	5.61315	-8.12722	7.90302e-09	4.2824e-06	10.3081
CHRM3	-1.39864	4.70817	-8.12253	7.99414e-09	4.2824e-06	10.2972
NREP	-1.6177	6.86371	-8.10655	8.31238e-09	4.2824e-06	10.2598
DRG1	-1.0526	6.02298	-8.10498	8.34438e-09	4.2824e-06	10.2562
ZNF436	-0.567219	5.99197	-7.99768	1.08563e-08	5.3858e-06	10.0045
MFSD4	-1.90184	6.33641	-7.94865	1.22496e-08	5.81462e-06	9.88892
EXOC6	-0.867525	5.46918	-7.94038	1.2502e-08	5.81462e-06	9.8694
PANX1	-0.979745	5.69526	-7.89877	1.3855e-08	6.13042e-06	9.77102
ASPHD2	-1.0508	5.97093	-7.89442	1.40048e-08	6.13042e-06	9.76072
ZDHHC21	-1.00854	4.70783	-7.84707	1.57467e-08	6.69596e-06	9.64845
STYK1	-1.21975	4.43027	-7.77915	1.86394e-08	7.61489e-06	9.48687
CA10	-1.58819	6.75793	-7.76988	1.90745e-08	7.61489e-06	9.46475
ARPP19	-1.559	9.08229	-7.7622	1.94427e-08	7.61489e-06	9.44643
ATL2	-0.874258	4.69818	-7.72718	2.12156e-08	8.09619e-06	9.36278
ISCA1	-0.998138	6.56518	-7.71132	2.20715e-08	8.21227e-06	9.32486
ZNF711	-1.01079	4.16881	-7.63248	2.6883e-08	9.44998e-06	9.13573
KIAA1377	-1.01376	5.46372	-7.6295	2.70844e-08	9.44998e-06	9.12857
THSD7A	-0.989382	3.83879	-7.61233	2.82759e-08	9.44998e-06	9.08727
PRR3	-1.47447	5.42478	-7.61027	2.84226e-08	9.44998e-06	9.0823
TANC2	-0.89995	5.00702	-7.60817	2.85728e-08	9.44998e-06	9.07724
TOMM70A	-1.20659	6.26515	-7.58551	3.02449e-08	9.70714e-06	9.02267
CAPZA2	-1.182	7.44187	-7.56666	3.17126e-08	9.70714e-06	8.9772
C8orf46	-1.75375	6.77133	-7.56376	3.19443e-08	9.70714e-06	8.97021
TAC3	-0.686468	7.04799	-7.56358	3.19593e-08	9.70714e-06	8.96976
GFM2	-0.850903	5.12159	-7.54681	3.33363e-08	9.92287e-06	8.92927
SUB1	-1.13718	8.55739	-7.52879	3.4884e-08	9.98729e-06	8.88571
GALNTL5	-0.684089	4.29611	-7.52866	3.48948e-08	9.98729e-06	8.88542
PTPRO	-1.04223	5.92617	-7.51991	3.56733e-08	1.00175e-05	8.86423
CCNA1	-0.614441	5.43199	-7.44115	4.35221e-08	1.16748e-05	8.67327
B3GALNT1	-1.15595	6.13523	-7.43949	4.3705e-08	1.16748e-05	8.66924
CCNY	-1.01481	6.39293	-7.43126	4.46253e-08	1.16748e-05	8.64923
TIMM17A	-1.2842	6.63277	-7.43048	4.4713e-08	1.16748e-05	8.64734
CDK17	-0.888054	5.56048	-7.41906	4.60254e-08	1.16893e-05	8.61955
ATP6C	-1.46618	6.9513	-7.41637	4.63396e-08	1.16893e-05	8.61302
CBLN4	-1.67551	6.32989	-7.38149	5.0624e-08	1.23882e-05	8.52806
SCAMP1	-1.50158	5.52464	-7.37926	5.09108e-08	1.23882e-05	8.52264
NDFIP2	-1.25306	6.57013	-7.37391	5.16071e-08	1.23882e-05	8.50958
LARGE	-0.67259	7.75903	-7.3223	5.88395e-08	1.39001e-05	8.38354
LINC00643	-0.712749	4.93728	-7.30546	6.14163e-08	1.42822e-05	8.34234
VIP	-1.56988	5.37154	-7.26971	6.72761e-08	1.54042e-05	8.25474
LZTFL1	-0.98011	5.5609	-7.25912	6.91184e-08	1.55862e-05	8.22876
LSS	-1.03815	6.25941	-7.24065	7.24557e-08	1.60949e-05	8.18342
CISD2	-0.711375	5.83981	-7.22192	7.60068e-08	1.64316e-05	8.13741
PPP1R14C	-0.912376	6.68888	-7.2202	7.63426e-08	1.64316e-05	8.13317
PPP2CA	-1.02366	4.47113	-7.21541	7.72835e-08	1.64316e-05	8.12139
RAB3C	-2.63334	6.38387	-7.20547	7.92744e-08	1.66175e-05	8.09693
CDKN2AIPNL	-0.878188	5.18259	-7.19237	8.19753e-08	1.67966e-05	8.0647
NGEF	-1.80375	6.203	-7.18819	8.28576e-08	1.67966e-05	8.05441
RGS4	-2.68104	8.28299	-7.18432	8.36827e-08	1.67966e-05	8.04487
PTHLH	-0.416094	4.58932	-7.17987	8.46431e-08	1.67966e-05	8.0339
MEF2C	-1.30098	6.80635	-7.15969	8.91352e-08	1.72679e-05	7.98415
ARFGEF1	-0.732073	6.24219	-7.1588	8.93388e-08	1.72679e-05	7.98196
CDC40	-0.858754	4.57199	-7.1527	9.07469e-08	1.73152e-05	7.96691
MAPK1	-1.00257	6.5486	-7.14696	9.20937e-08	1.73497e-05	7.95274
ARNTL	-1.15515	6.00018	-7.11731	9.93765e-08	1.84878e-05	7.87951
GABRB3	-1.51552	5.69231	-7.08706	1.07413e-07	1.94146e-05	7.80467
ARG2	-1.13106	5.00718	-7.08308	1.08518e-07	1.94146e-05	7.79483
OAZ1	-0.734837	10.2863	-7.08221	1.08761e-07	1.94146e-05	7.79267
SSTR1	-1.42497	5.63555	-7.07931	1.09576e-07	1.94146e-05	7.78549
EGR3	-1.32641	7.42924	-7.06636	1.1329e-07	1.98364e-05	7.75341
KIAA1239	-1.30036	5.91541	-7.05153	1.17702e-07	2.03693e-05	7.71664
DNAJA4	-1.62144	5.08478	-7.01928	1.27909e-07	2.15434e-05	7.63659
ATF2	-0.924931	6.12033	-7.01209	1.30303e-07	2.15434e-05	7.61873
SLC25A27	-1.06723	5.16589	-7.00981	1.31073e-07	2.15434e-05	7.61306
MAL2	-1.66659	8.00945	-7.00905	1.3133e-07	2.15434e-05	7.61117
HSP90AB1	-1.23082	9.84679	-7.00789	1.31724e-07	2.15434e-05	7.60829
ENSA	-1.3508	7.31603	-6.9899	1.37989e-07	2.18603e-05	7.56356
ZNF41	-0.440781	3.89309	-6.98696	1.39039e-07	2.18603e-05	7.55626
BLOC1S6	-1.14437	6.21612	-6.98471	1.3985e-07	2.18603e-05	7.55065
FRY	-0.784595	5.33395	-6.98098	1.41206e-07	2.18603e-05	7.54136
ACP1	-0.962288	6.44269	-6.97965	1.41693e-07	2.18603e-05	7.53805
DNAJB4	-0.793319	6.29826	-6.97752	1.42475e-07	2.18603e-05	7.53275
KCNJ3	-1.11506	4.838	-6.96897	1.4566e-07	2.2121e-05	7.51146
CAMK4	-1.30094	7.29303	-6.95494	1.51043e-07	2.27068e-05	7.47651
POLR3K	-0.649081	6.30855	-6.9458	1.5466e-07	2.30181e-05	7.45373
NSG2	-0.936245	9.15276	-6.94007	1.56968e-07	2.31303e-05	7.43946
RAB6B	-0.909763	8.05487	-6.91554	1.67267e-07	2.41422e-05	7.37826
EMID2	-0.636621	5.7811	-6.91315	1.68309e-07	2.41422e-05	7.37227
NRCAM	-0.896104	6.56207	-6.91225	1.68702e-07	2.41422e-05	7.37003
SLC32A1	-1.04829	5.94931	-6.90358	1.72538e-07	2.4456e-05	7.34837
GPHN	-0.807533	5.99954	-6.8836	1.81715e-07	2.55138e-05	7.29846
NNT	-0.853951	6.47109	-6.87646	1.85119e-07	2.55875e-05	7.28058
ARHGEF9	-1.22759	5.8892	-6.87022	1.88142e-07	2.55875e-05	7.26497
MCHR2	-0.583647	5.42194	-6.87009	1.88202e-07	2.55875e-05	7.26466
RGS7	-1.85033	6.38822	-6.86823	1.89117e-07	2.55875e-05	7.25999
API5	-0.789973	5.76844	-6.85725	1.9459e-07	2.60908e-05	7.23251
LRRTM4	-1.024	4.6664	-6.84093	2.03021e-07	2.69782e-05	7.19165
KIF3C	-0.975564	8.66157	-6.83174	2.07932e-07	2.73863e-05	7.16862
GNG3	-1.15418	9.4712	-6.81693	2.16101e-07	2.82125e-05	7.13149
KSR2	-1.24411	5.67828	-6.81139	2.1924e-07	2.83735e-05	7.11759
TUBGCP4	-0.827605	6.29135	-6.78845	2.3274e-07	2.9494e-05	7.06001
RHOBTB3	1.17078	7.76406	6.78827	2.3285e-07	2.9494e-05	7.05956
ZMAT2	-0.64668	7.94956	-6.78664	2.33843e-07	2.9494e-05	7.05545
LPPR4	-1.14747	8.53414	-6.76554	2.47068e-07	3.09001e-05	7.00244
RAB1A	-0.998488	7.91909	-6.75743	2.52353e-07	3.12981e-05	6.98204
SLC9A1	-0.575596	4.98716	-6.75021	2.57155e-07	3.14796e-05	6.96387
PTGR1	-0.829126	5.92855	-6.74888	2.58047e-07	3.14796e-05	6.96053
BTBD11	-0.794176	4.16913	-6.7331	2.689e-07	3.25369e-05	6.92082
VSTM2A	-1.43416	7.79193	-6.72098	2.77554e-07	3.30493e-05	6.89029
EPT1	-0.596788	3.97672	-6.72095	2.77576e-07	3.30493e-05	6.89021
DLG3	-0.817186	6.10247	-6.71746	2.80122e-07	3.30877e-05	6.88141
GABRA5	-1.49184	5.51539	-6.70818	2.87002e-07	3.31607e-05	6.85802
REEP5	-1.00339	8.76544	-6.70501	2.89389e-07	3.31607e-05	6.85004
MAP2K4	-1.17049	6.19012	-6.70427	2.89949e-07	3.31607e-05	6.84818
METTL21A	-0.670785	4.39417	-6.70405	2.90119e-07	3.31607e-05	6.84761
PPP1R21	-1.05348	6.27687	-6.70173	2.9188e-07	3.31607e-05	6.84178
STXBP5	-1.08345	4.755	-6.69374	2.98047e-07	3.33359e-05	6.82162
CA4	-1.06962	5.75722	-6.69368	2.98093e-07	3.33359e-05	6.82147
PRPS1	-1.0198	5.91229	-6.69022	3.00806e-07	3.33359e-05	6.81274
GAD1	-1.44191	6.01063	-6.68822	3.02382e-07	3.33359e-05	6.8077
CX3CL1	-0.772109	7.45201	-6.68416	3.05611e-07	3.34442e-05	6.79746
IGF1	-0.966565	5.08084	-6.6746	3.13356e-07	3.40415e-05	6.77333
PAK1	-1.74323	6.4928	-6.66805	3.18781e-07	3.41815e-05	6.75679
GRIA1	-0.907135	5.06278	-6.6675	3.19239e-07	3.41815e-05	6.7554
SYNE1	-1.05439	6.67709	-6.66035	3.25273e-07	3.45606e-05	6.73735
HDAC7	-0.736639	5.89262	-6.65477	3.30061e-07	3.45606e-05	6.72326
HN1	-0.810116	6.96944	-6.65324	3.31391e-07	3.45606e-05	6.71938
SRD5A1	-1.09936	5.62842	-6.65246	3.32067e-07	3.45606e-05	6.71742
FGF14	-1.04504	6.32494	-6.64472	3.38871e-07	3.49898e-05	6.69786
TOLLIP	-0.960709	7.24361	-6.64245	3.40893e-07	3.49898e-05	6.69212
LANCL2	-0.674327	6.00626	-6.6365	3.46254e-07	3.52965e-05	6.67708
TMEM38A	-0.694498	6.97542	-6.62842	3.53676e-07	3.58079e-05	6.65663
COPS8	-0.792304	7.37606	-6.59977	3.81294e-07	3.83432e-05	6.58413
BTF3L4	-0.838831	7.03892	-6.5935	3.87626e-07	3.87184e-05	6.56824
ZNF804A	-0.754821	5.72022	-6.58665	3.94669e-07	3.91331e-05	6.55088
LAPTM4B	-0.82755	6.14281	-6.58437	3.97037e-07	3.91331e-05	6.54511
CLVS1	-0.613589	5.05984	-6.5803	4.01305e-07	3.92936e-05	6.53479
FAHD1	-0.888691	5.59424	-6.5555	4.28345e-07	4.16671e-05	6.47191
GNB5	-1.11793	6.23659	-6.54847	4.36345e-07	4.19066e-05	6.45406
TMEM104	0.443162	5.45013	6.54839	4.36439e-07	4.19066e-05	6.45385
PPM1E	-1.02706	5.24433	-6.53221	4.55427e-07	4.32185e-05	6.41278
PITPNM2	-0.682231	5.94867	-6.53181	4.5591e-07	4.32185e-05	6.41176
C12orf44	-0.588884	6.51526	-6.52649	4.62337e-07	4.33068e-05	6.39825
AASDHPPT	-1.23887	7.35778	-6.52622	4.62661e-07	4.33068e-05	6.39758
ARIH1	-0.689975	6.31815	-6.51471	4.76909e-07	4.42268e-05	6.36832
TCEB1	-0.845085	6.59984	-6.5135	4.78433e-07	4.42268e-05	6.36524
SYN2	-1.84236	6.60191	-6.50817	4.85196e-07	4.45751e-05	6.3517
CCT2	-0.892622	7.20996	-6.5049	4.89403e-07	4.46858e-05	6.34337
DUSP14	-0.584734	6.37483	-6.49672	5.00063e-07	4.53808e-05	6.32259
RALB	-0.730491	6.98885	-6.48313	5.18316e-07	4.63545e-05	6.288
B3GNT1	-0.798754	6.23139	-6.48207	5.19762e-07	4.63545e-05	6.28532
GUCY1B3	-1.20287	8.04834	-6.4818	5.20137e-07	4.63545e-05	6.28462
PLXNB3	0.767607	5.90299	6.47453	5.30205e-07	4.69705e-05	6.26613
FRRS1L	-1.21495	7.05645	-6.46879	5.38306e-07	4.74059e-05	6.2515
DOK6	-1.07865	7.33301	-6.46407	5.45053e-07	4.77178e-05	6.23948
ACTR3B	-1.35456	7.35517	-6.45923	5.52057e-07	4.80015e-05	6.22716
MAD2L1BP	-0.572001	6.19217	-6.45695	5.554e-07	4.80015e-05	6.22134
NUDT21	-1.30093	4.77728	-6.4552	5.5797e-07	4.80015e-05	6.21688
NOL4	-0.936582	7.19067	-6.45284	5.61463e-07	4.80244e-05	6.21086
FAM19A1	-1.2551	7.47736	-6.44371	5.75165e-07	4.87414e-05	6.1876
ARL8B	-1.01643	7.6053	-6.44138	5.78714e-07	4.87414e-05	6.18167
CCDC84	0.743523	6.46453	6.44076	5.7967e-07	4.87414e-05	6.18008
RNF14	-1.0707	6.51973	-6.43797	5.83945e-07	4.8825e-05	6.17299
EFNB3	-0.828172	7.33032	-6.42892	5.98093e-07	4.93302e-05	6.14989
TTL	-0.974711	7.09689	-6.42877	5.98323e-07	4.93302e-05	6.14952
DNAJC18	-0.704201	5.36987	-6.42776	5.99931e-07	4.93302e-05	6.14693
ADD2	-0.713258	6.41651	-6.42079	6.11089e-07	4.99325e-05	6.12915
ARHGAP20	-1.15	6.57411	-6.41901	6.13966e-07	4.99325e-05	6.12462
MTR	0.544597	5.66974	6.40456	6.37886e-07	5.14121e-05	6.08774
KCNN3	0.91798	6.23611	6.40386	6.39068e-07	5.14121e-05	6.08595
ZNF385D	-0.697013	6.51956	-6.3953	6.53706e-07	5.2307e-05	6.0641
ITGB1BP1	-1.06879	7.28609	-6.39205	6.59354e-07	5.23914e-05	6.0558
NEDD4L	-0.939345	6.30525	-6.39065	6.61801e-07	5.23914e-05	6.05223
USP12	-0.738794	7.08471	-6.38716	6.67947e-07	5.24677e-05	6.04331
C5orf22	-0.705382	5.39617	-6.3861	6.69815e-07	5.24677e-05	6.04061
RFWD2	-0.749121	5.86605	-6.37629	6.87459e-07	5.32061e-05	6.01552
TENC1	0.683831	7.105	6.37507	6.89683e-07	5.32061e-05	6.0124
KCNK3	-0.724313	5.52969	-6.37491	6.89967e-07	5.32061e-05	6.01201
KCNV1	-1.51428	5.9497	-6.36942	7.00075e-07	5.37073e-05	5.99797
RASGRF2	-1.62124	7.83351	-6.36419	7.09837e-07	5.41769e-05	5.98461
N4BP2L2	1.13596	5.56914	6.36091	7.16046e-07	5.4372e-05	5.97621
DOK5	-0.632865	7.24578	-6.35496	7.2741e-07	5.49545e-05	5.96101
NCAM2	-0.781253	4.03186	-6.34651	7.43899e-07	5.59164e-05	5.93938
FZD3	-0.963793	6.63276	-6.33832	7.60232e-07	5.68569e-05	5.91842
CCNG2	-1.03681	6.56373	-6.33012	7.76936e-07	5.77182e-05	5.89745
KHNYN	0.50356	5.12695	6.32888	7.79504e-07	5.77182e-05	5.89426
DNAJA1	-0.951932	9.26068	-6.31786	8.02626e-07	5.91303e-05	5.86605
PPP4R4	-1.51886	6.43431	-6.31481	8.09164e-07	5.91303e-05	5.85822
CNR1	-0.817367	8.18322	-6.31419	8.10494e-07	5.91303e-05	5.85664
G3BP2	-1.61672	7.0587	-6.30826	8.23356e-07	5.97756e-05	5.84144
KIAA1244	-1.09472	4.99647	-6.30023	8.41097e-07	6.0579e-05	5.82087
UBE2T	-0.561477	6.11793	-6.29957	8.42562e-07	6.0579e-05	5.81919
EPHA4	-1.52497	7.42661	-6.29717	8.47958e-07	6.06738e-05	5.81303
BRK1	-0.522881	8.65402	-6.29065	8.6277e-07	6.11694e-05	5.79632
PRMT5	-0.475992	6.59309	-6.28983	8.64649e-07	6.11694e-05	5.79422
TXNL4A	-0.819808	4.93888	-6.28704	8.71084e-07	6.11694e-05	5.78706
TMEM132D	-0.94708	6.45554	-6.28693	8.71324e-07	6.11694e-05	5.78679
YIPF5	-1.13153	6.6649	-6.28439	8.77242e-07	6.12958e-05	5.78026
GDAP1	-1.02273	5.57689	-6.26858	9.14881e-07	6.3627e-05	5.73971
HLF	-1.13382	7.58753	-6.26153	9.32189e-07	6.45291e-05	5.72162
ST6GALNAC3	0.668699	5.08048	6.25601	9.45969e-07	6.48828e-05	5.70746
GLS	-1.57413	7.27708	-6.25599	9.46017e-07	6.48828e-05	5.70741
RGS8	-0.631762	4.81001	-6.24721	9.68389e-07	6.61125e-05	5.68485
NEK9	0.505828	6.59325	6.24546	9.72894e-07	6.61168e-05	5.68037
CAMKV	-0.657988	8.48735	-6.23987	9.87477e-07	6.68028e-05	5.66601
PRKACB	-1.21696	9.31263	-6.238	9.92399e-07	6.6832e-05	5.66121
CXorf40A	-0.615228	7.22075	-6.23309	1.00546e-06	6.71586e-05	5.64859
TYRO3	-0.66195	6.48007	-6.23278	1.00627e-06	6.71586e-05	5.64781
GNB1	-0.910106	8.01259	-6.22992	1.01398e-06	6.73711e-05	5.64044
2019-09-11	-0.881201	7.76317	-6.22657	1.02306e-06	6.76722e-05	5.63184
PSMC3	-0.6102	7.95185	-6.22425	1.0294e-06	6.77899e-05	5.62588
GHITM	-0.806808	8.88722	-6.2205	1.03973e-06	6.80939e-05	5.61624
DNAJC14	-0.586779	5.03495	-6.21926	1.04316e-06	6.80939e-05	5.61306
HBB	2.26769	10.5312	6.20938	1.07096e-06	6.96032e-05	5.58767
DYRK2	-0.739309	4.86096	-6.20619	1.08013e-06	6.98936e-05	5.57945
C1orf173	-0.944552	4.74034	-6.20383	1.08693e-06	7.00296e-05	5.57338
C12orf4	-0.702357	6.0981	-6.19736	1.10583e-06	7.09398e-05	5.55675
FAM20B	-0.773142	7.05626	-6.19423	1.1151e-06	7.11467e-05	5.54868
PPP5C	-0.408079	6.35354	-6.19305	1.11861e-06	7.11467e-05	5.54565
KCNK1	-1.33115	7.10987	-6.18347	1.14752e-06	7.24671e-05	5.52102
KIAA1549L	-1.17483	5.94171	-6.18295	1.14911e-06	7.24671e-05	5.51968
NXPH2	-0.921933	4.42161	-6.17979	1.15885e-06	7.2773e-05	5.51153
PLXNB2	0.646881	6.74723	6.17344	1.17865e-06	7.37054e-05	5.49518
RBP2	-0.881108	7.57787	-6.1639	1.20901e-06	7.52741e-05	5.47063
PRKAR1A	-1.07046	8.3062	-6.1624	1.21385e-06	7.52741e-05	5.46677
LY86-AS1	-0.934493	3.97198	-6.15755	1.22966e-06	7.56361e-05	5.45429
TADA1	-0.814965	5.97101	-6.15749	1.22986e-06	7.56361e-05	5.45413
ANK2	-0.878004	8.39594	-6.14848	1.25979e-06	7.71583e-05	5.43091
TUSC2	-0.672475	6.39277	-6.14576	1.26898e-06	7.74029e-05	5.42389
PREPL	-1.46645	8.7264	-6.14042	1.2872e-06	7.81933e-05	5.41014
UFM1	-0.653964	6.18777	-6.12768	1.33173e-06	8.05695e-05	5.3773
ITGB4	0.969814	6.60897	6.12154	1.35376e-06	8.129e-05	5.36146
BRMS1	-0.918158	4.47925	-6.12013	1.35885e-06	8.129e-05	5.35784
YTHDF3	-0.833758	4.76419	-6.11981	1.36002e-06	8.129e-05	5.35701
VLDLR	-0.687052	5.36072	-6.11513	1.37712e-06	8.19826e-05	5.34495
RC3H2	-0.720117	4.83931	-6.11113	1.39195e-06	8.25355e-05	5.3346
RAP1GDS1	-1.24802	7.30697	-6.10447	1.41693e-06	8.28211e-05	5.31743
ABHD10	-0.865673	6.12461	-6.10237	1.4249e-06	8.28211e-05	5.31202
CNOT7	-0.675836	4.73567	-6.10187	1.42681e-06	8.28211e-05	5.31072
SREBF1	0.629028	5.86968	6.10152	1.42814e-06	8.28211e-05	5.30982
CCDC34	-0.678279	5.90938	-6.10144	1.42844e-06	8.28211e-05	5.30962
PCMT1	-1.24505	8.43774	-6.10099	1.43016e-06	8.28211e-05	5.30846
NIPSNAP1	-0.501898	7.43198	-6.09811	1.44124e-06	8.31392e-05	5.30101
SVOP	-1.08128	7.53432	-6.08227	1.50359e-06	8.64014e-05	5.26012
RANGAP1	-0.842617	7.10413	-6.07199	1.54551e-06	8.84685e-05	5.23357
MCTS1	-0.826466	6.65323	-6.06718	1.56551e-06	8.92699e-05	5.22116
PPP2R2C	-1.08223	6.74996	-6.06357	1.58071e-06	8.97928e-05	5.21183
C1QTNF4	-1.15192	6.7926	-6.05461	1.61907e-06	9.16223e-05	5.18868
VWF	1.01199	7.77712	6.0501	1.63875e-06	9.19993e-05	5.17701
RHBDD2	-0.831564	8.21899	-6.0495	1.64137e-06	9.19993e-05	5.17548
GLRX3	-0.46153	7.04225	-6.04884	1.64428e-06	9.19993e-05	5.17376
PTPLAD1	-0.760097	7.07927	-6.04214	1.67406e-06	9.30135e-05	5.15644
EBI3	0.489643	4.97912	6.04195	1.67491e-06	9.30135e-05	5.15595
PIAS2	-0.678644	5.85083	-6.04051	1.68137e-06	9.30254e-05	5.15223
PARP6	-0.638426	6.04	-6.03763	1.69437e-06	9.3268e-05	5.14479
CUL4B	-0.791414	5.71121	-6.03659	1.69909e-06	9.3268e-05	5.14211
XPO7	-0.531539	6.90434	-6.03539	1.70456e-06	9.3268e-05	5.139
GSS	-0.95565	9.33605	-6.03379	1.71188e-06	9.33255e-05	5.13487
PCP4L1	-1.23148	6.49506	-6.03073	1.726e-06	9.36824e-05	5.12693
PPP1R1B	0.927234	8.92566	6.02964	1.73101e-06	9.36824e-05	5.12413
ABR	-0.808777	7.32078	-6.02382	1.75823e-06	9.48105e-05	5.10907
SYNJ1	-1.56834	6.33149	-6.02143	1.76954e-06	9.50759e-05	5.10288
STS	-1.18966	6.0586	-6.01996	1.77652e-06	9.51076e-05	5.09908
RTN3	-0.801763	9.29456	-6.01697	1.79079e-06	9.55278e-05	5.09136
FAM131A	-1.10008	6.21776	-6.01324	1.8088e-06	9.61442e-05	5.08169
HOPX	-0.757737	10.0618	-6.0071	1.83883e-06	9.68258e-05	5.0658
ITFG1	-1.11729	8.78982	-6.00705	1.83905e-06	9.68258e-05	5.06568
REPS2	-1.16233	5.59466	-6.00663	1.84114e-06	9.68258e-05	5.06458
GRIA4	-1.24135	7.21343	-6.00452	1.85155e-06	9.70303e-05	5.05914
KLF15	0.751245	7.5683	5.98987	1.92575e-06	0.000100565	5.0212
TOR1A	-0.496368	6.56701	-5.98407	1.95594e-06	0.000101784	5.00618
CYP46A1	-0.858497	8.83455	-5.98189	1.96743e-06	0.000102025	5.00053
GPIHBP1	0.632772	5.61997	5.97743	1.99107e-06	0.000102441	4.98899
JAZF1	-0.966739	7.43579	-5.97697	1.99356e-06	0.000102441	4.98779
HTR2A	-1.16592	5.90163	-5.97649	1.9961e-06	0.000102441	4.98656
FBXW11	-0.736037	6.69015	-5.97182	2.02129e-06	0.000103377	4.97445
SLC30A9	-0.885195	7.7365	-5.96964	2.03314e-06	0.000103627	4.96881
AHSA2	0.846965	5.78196	5.96622	2.0519e-06	0.000104227	4.95994
TUSC3	-0.937038	6.87769	-5.9636	2.06638e-06	0.000104605	4.95315
PARK2	-0.516067	4.83084	-5.95883	2.09298e-06	0.000105016	4.9408
PENK	-0.939182	5.32946	-5.95778	2.09891e-06	0.000105016	4.93806
RARB	-0.805816	5.701	-5.95625	2.10752e-06	0.000105016	4.93411
DNAJB9	-0.689445	6.48195	-5.95623	2.10764e-06	0.000105016	4.93406
PPP2R5E	-1.09639	6.78635	-5.9553	2.1129e-06	0.000105016	4.93165
SPATS2L	-0.478977	8.44562	-5.95461	2.11683e-06	0.000105016	4.92986
PDP1	-1.16596	8.07019	-5.94771	2.15642e-06	0.000106625	4.91196
SLC25A14	-0.679179	6.20303	-5.94616	2.1654e-06	0.000106714	4.90795
ARL1	-0.906938	5.61244	-5.94444	2.17542e-06	0.000106854	4.9035
SUMO3	-0.68865	6.60483	-5.94242	2.18727e-06	0.000107082	4.89825
HSD11B1L	-0.506632	5.85188	-5.94073	2.19722e-06	0.000107217	4.89387
C16orf87	-0.626874	4.4674	-5.93405	2.237e-06	0.000108801	4.87654
KPNA1	-0.773425	5.33591	-5.92387	2.29901e-06	0.000111453	4.85014
RPRD1A	-1.07385	5.89301	-5.92054	2.3197e-06	0.000111783	4.84149
INPP5A	-0.838301	5.51152	-5.92035	2.32084e-06	0.000111783	4.84102
FARSA	-0.772311	6.65468	-5.91255	2.37001e-06	0.000113645	4.82077
PTPN4	-0.909233	7.12797	-5.91181	2.37477e-06	0.000113645	4.81884
TGFB3	0.557293	6.18885	5.91021	2.38496e-06	0.000113767	4.8147
PPIL1	-0.697244	6.55518	-5.90755	2.4021e-06	0.000114219	4.80779
SHISA9	-0.611746	5.2592	-5.9013	2.44283e-06	0.000115497	4.79155
VPS35	-1.12946	6.2482	-5.90104	2.44451e-06	0.000115497	4.79089
ATP6V1A	-1.74039	7.99353	-5.89053	2.5146e-06	0.000118277	4.76359
SLC2A3	-0.834913	5.73145	-5.88879	2.52638e-06	0.000118277	4.75908
FHL2	-0.885827	7.00022	-5.88867	2.52719e-06	0.000118277	4.75877
DLAT	-0.824412	6.95813	-5.88313	2.56511e-06	0.000119532	4.74439
PITPNA	-0.735231	7.18004	-5.8822	2.57157e-06	0.000119532	4.74196
NRG3	-0.642406	6.27724	-5.88126	2.57809e-06	0.000119532	4.73952
CDH13	-0.813415	6.27478	-5.87882	2.59502e-06	0.000119943	4.7332
INSIG2	-0.637396	6.32033	-5.8721	2.64239e-06	0.000121074	4.71573
C10orf88	-0.587561	5.34019	-5.872	2.64308e-06	0.000121074	4.71548
PPP3CB	-0.971428	10.086	-5.8711	2.6495e-06	0.000121074	4.71314
DNAJA2	-0.74867	7.72601	-5.87075	2.65203e-06	0.000121074	4.71221
ACSL4	-0.77506	5.89342	-5.86629	2.68404e-06	0.000122161	4.70063
OAZ2	-0.479675	8.29034	-5.86498	2.69349e-06	0.000122217	4.69724
RABEP1	-0.799578	7.62864	-5.86272	2.70992e-06	0.000122589	4.69137
VPS53	-0.471717	5.17692	-5.86019	2.72846e-06	0.000123054	4.68478
ATP6V0D1	-0.836963	9.45187	-5.85831	2.74229e-06	0.000123304	4.6799
PSMD8	-0.703561	7.93116	-5.85571	2.76151e-06	0.000123794	4.67315
CD200	-1.23171	7.00137	-5.85439	2.7714e-06	0.000123864	4.6697
EIF5	-1.19093	6.9977	-5.85199	2.7893e-06	0.000124209	4.66349
CACNB3	-0.726306	7.01273	-5.85113	2.79581e-06	0.000124209	4.66124
ATOH7	-0.373165	3.74998	-5.84964	2.80704e-06	0.000124337	4.65736
ADAMTS3	-0.638588	4.256	-5.84801	2.81939e-06	0.000124513	4.65312
AP1G2	0.572767	6.32345	5.84468	2.8448e-06	0.000125264	4.64446
OIP5-AS1	-1.1457	6.4774	-5.83615	2.91084e-06	0.000127794	4.6223
SENP2	-0.699427	8.41022	-5.83494	2.92039e-06	0.000127836	4.61914
NDUFAF5	-0.670186	5.90318	-5.83254	2.93931e-06	0.000128223	4.61291
APOD	1.13448	10.1859	5.83164	2.94646e-06	0.000128223	4.61056
NAV3	-1.07473	6.04881	-5.82128	3.02981e-06	0.000131466	4.58363
NFYC	-0.533542	5.61247	-5.81771	3.05914e-06	0.000132147	4.57432
LINC00507	-1.62573	5.08382	-5.8167	3.06743e-06	0.000132147	4.57171
SNAPC3	-0.85273	6.39253	-5.81613	3.07216e-06	0.000132147	4.57022
FBXO34	-0.5784	8.25325	-5.81007	3.12278e-06	0.000133889	4.55444
FGFR1OP2	-1.35209	6.40598	-5.80913	3.13064e-06	0.000133889	4.55201
SLITRK5	-0.806984	7.8066	-5.80722	3.1468e-06	0.000134083	4.54704
SNX3	-0.644997	9.21068	-5.80647	3.1532e-06	0.000134083	4.54508
PSMD7	-0.811625	7.27883	-5.80464	3.16881e-06	0.000134249	4.54031
ATP6V0B	-0.77067	8.66942	-5.8039	3.17514e-06	0.000134249	4.53839
DLG1	-1.00062	5.7174	-5.80109	3.19924e-06	0.000134885	4.53109
C11orf87	-1.86505	7.00846	-5.79782	3.22758e-06	0.000135695	4.52257
WASF2	0.905875	6.98793	5.79383	3.26246e-06	0.000136775	4.51219
HIVEP2	-1.17322	7.17555	-5.79266	3.27275e-06	0.000136821	4.50915
MRPS30	-0.748944	4.46212	-5.78998	3.29652e-06	0.000137429	4.50216
FAM49B	-1.1562	6.89621	-5.77915	3.39417e-06	0.000141105	4.47398
MB21D2	-0.620079	6.39199	-5.77531	3.42954e-06	0.000142178	4.46397
GDE1	-0.875494	7.80066	-5.77192	3.46108e-06	0.000143087	4.45513
EFHD1	0.865901	8.43361	5.77079	3.47164e-06	0.000143126	4.45219
PHF20L1	-0.677937	5.14926	-5.76913	3.48717e-06	0.000143369	4.44788
HOMER1	-1.18876	8.1956	-5.76762	3.50146e-06	0.00014356	4.44393
SLC2A4RG	0.500509	5.61283	5.75982	3.57585e-06	0.000146207	4.42363
NXPH1	-1.13601	5.98772	-5.75773	3.59608e-06	0.000146238	4.41818
SCG3	-0.58563	7.8965	-5.75767	3.59667e-06	0.000146238	4.41803
CRYL1	0.511664	7.01392	5.75671	3.60607e-06	0.000146238	4.41551
BTRC	-0.613522	4.9518	-5.75401	3.6324e-06	0.000146905	4.40848
CAB39	-0.884848	6.15355	-5.75095	3.66248e-06	0.00014772	4.40052
C16orf91	-0.371376	6.50511	-5.74888	3.68303e-06	0.000148147	4.39512
CHL1	-0.925039	9.29385	-5.74009	3.7715e-06	0.000151297	4.3722
FEM1B	-1.10759	5.88933	-5.73604	3.81289e-06	0.000152546	4.36166
KCND2	-1.12673	6.67325	-5.73229	3.85171e-06	0.000153686	4.35188
TXNIP	1.60436	8.91185	5.72922	3.88383e-06	0.000154554	4.34386
GABRG2	-1.61238	7.75783	-5.72608	3.91691e-06	0.000155454	4.33567
DENND4C	0.626792	6.03785	5.72501	3.92821e-06	0.000155488	4.33289
SH3GLB2	-0.804587	7.18744	-5.71993	3.98243e-06	0.000157216	4.31966
PAK3	-1.1335	7.19224	-5.70743	4.1192e-06	0.000162185	4.28705
LANCL1	-0.7682	7.06473	-5.7048	4.14865e-06	0.000162914	4.28018
DLX1	-0.799151	6.37635	-5.70366	4.16134e-06	0.000162982	4.27723
GRIK1	-0.573287	4.7299	-5.69917	4.21222e-06	0.000164497	4.26549
C14orf1	-0.542469	6.0758	-5.69682	4.23896e-06	0.000164497	4.25938
TMEM151B	-0.742429	6.48334	-5.69568	4.25213e-06	0.000164497	4.25639
FAM107A	1.12389	10.2517	5.69539	4.25539e-06	0.000164497	4.25565
OCIAD1	-0.778317	9.72661	-5.69463	4.26423e-06	0.000164497	4.25364
ATXN10	-0.548597	9.53479	-5.69444	4.26634e-06	0.000164497	4.25317
LCLAT1	-0.469767	6.09887	-5.68986	4.31945e-06	0.000166114	4.24122
ANXA4	1.03838	5.38821	5.68764	4.34554e-06	0.000166687	4.23541
OXR1	-1.41196	6.48133	-5.68554	4.37025e-06	0.000166943	4.22993
GMPR	1.05474	5.50764	5.68506	4.37591e-06	0.000166943	4.22868
FAM19A2	-0.780707	7.98256	-5.68381	4.3907e-06	0.000166943	4.22543
PAFAH1B1	-1.28604	7.02737	-5.68148	4.41841e-06	0.000166943	4.21935
TPGS2	-0.755756	7.59332	-5.68141	4.41933e-06	0.000166943	4.21915
HMOX2	-0.768161	7.93817	-5.68139	4.41952e-06	0.000166943	4.21911
RHEB	-0.585703	8.60598	-5.67932	4.4443e-06	0.000167455	4.21371
SSX2IP	-1.22564	7.88037	-5.67819	4.45795e-06	0.000167545	4.21075
NME7	-0.696136	5.90344	-5.67659	4.4772e-06	0.000167844	4.20659
ARL4C	-1.14128	8.04771	-5.67371	4.51221e-06	0.000168732	4.19907
RIC3	-0.553907	5.34332	-5.67188	4.53456e-06	0.000169143	4.1943
C11orf73	-0.640854	5.77658	-5.67039	4.55291e-06	0.000169379	4.1904
GRIN2A	-1.45087	7.0079	-5.66952	4.56367e-06	0.000169379	4.18812
TFCP2	-0.566063	5.87787	-5.6685	4.57626e-06	0.000169424	4.18546
TMED2	-0.679367	7.19573	-5.66069	4.67388e-06	0.000172129	4.16508
NLK	-1.08689	6.29233	-5.66038	4.67785e-06	0.000172129	4.16426
PTPLB	-0.638898	5.81909	-5.65865	4.69982e-06	0.000172129	4.15974
NRXN1	-1.24456	6.77058	-5.65812	4.70658e-06	0.000172129	4.15835
CRYM	-0.797638	9.42622	-5.65807	4.70715e-06	0.000172129	4.15823
AP1S1	-0.779361	5.22477	-5.65088	4.79963e-06	0.000174761	4.13945
KLHL6	-0.619854	3.91347	-5.65003	4.81058e-06	0.000174761	4.13725
SMYD3	-0.710825	6.70334	-5.64932	4.81994e-06	0.000174761	4.13538
WSB2	-0.745632	9.80058	-5.64884	4.8261e-06	0.000174761	4.13414
CCSAP	-1.02904	4.43391	-5.64785	4.83908e-06	0.000174806	4.13155
PIP5K1B	-1.01087	7.05705	-5.64613	4.86164e-06	0.000174822	4.12706
ATXN7L3B	-0.77806	5.99155	-5.64534	4.87201e-06	0.000174822	4.125
DYNC1LI1	-0.955814	6.93304	-5.64453	4.88271e-06	0.000174822	4.12288
KIAA1715	-0.878781	5.00718	-5.64425	4.88651e-06	0.000174822	4.12213
VPS13C	0.995784	5.53128	5.64277	4.9061e-06	0.000175102	4.11827
BTBD10	-0.695924	8.23032	-5.64076	4.93281e-06	0.000175396	4.11303
CXorf40B	-0.580675	7.12386	-5.64038	4.9379e-06	0.000175396	4.11203
TRUB1	-0.654658	3.79431	-5.63915	4.95431e-06	0.000175559	4.10883
NMNAT2	-1.30942	5.96193	-5.63777	4.97284e-06	0.000175622	4.10522
FAM122A	-0.49775	6.21566	-5.63727	4.97967e-06	0.000175622	4.1039
SNCA	-0.913114	7.96988	-5.63463	5.0153e-06	0.00017646	4.09702
CDC5L	-0.440523	6.43908	-5.63089	5.06631e-06	0.000177834	4.08725
NAA50	-0.708139	6.28248	-5.6295	5.08537e-06	0.000178084	4.08362
SUSD4	-0.78647	5.38133	-5.62796	5.10658e-06	0.000178333	4.0796
ITPKA	-0.94519	6.9461	-5.62725	5.11646e-06	0.000178333	4.07774
TRIM32	-0.653589	6.2729	-5.62494	5.14856e-06	0.000179033	4.0717
FRMPD4	-0.784501	7.37143	-5.62331	5.17134e-06	0.000179406	4.06744
IDH3A	-0.906941	7.4841	-5.61999	5.21795e-06	0.000179713	4.05877
METTL9	-0.570116	7.36028	-5.61933	5.22731e-06	0.000179713	4.05704
KCNA6	-0.614893	5.57318	-5.61928	5.22807e-06	0.000179713	4.0569
TPCN1	0.357985	7.19809	5.61925	5.2285e-06	0.000179713	4.05683
ZFAND5	-0.753447	8.35925	-5.61831	5.24176e-06	0.000179754	4.05438
FAM175B	-0.492198	5.47977	-5.61742	5.25445e-06	0.000179775	4.05204
MTF2	-0.588492	5.69208	-5.61309	5.31631e-06	0.000181474	4.04075
ACOT7	-0.973307	8.63843	-5.61144	5.34012e-06	0.00018187	4.03643
CXADR	-0.859522	6.82516	-5.61001	5.36084e-06	0.000182131	4.03269
DDRGK1	-0.515607	6.94135	-5.60923	5.37227e-06	0.000182131	4.03064
PIP4K2B	-0.74828	6.97779	-5.59854	5.52999e-06	0.000187052	4.0027
LIN7C	-0.876907	5.24199	-5.59428	5.59418e-06	0.000188418	3.99156
AHNAK	0.936822	7.68014	5.59418	5.5957e-06	0.000188418	3.9913
ABHD14B	0.587923	5.77977	5.59334	5.60839e-06	0.000188419	3.98911
CIAPIN1	-0.636856	5.92673	-5.58771	5.69461e-06	0.000190885	3.97439
TMEM200C	-0.557391	5.9795	-5.58612	5.71912e-06	0.000191276	3.97024
CACNB2	-0.949799	6.92065	-5.58399	5.75224e-06	0.000191952	3.96467
COPS4	-0.75877	8.15648	-5.5815	5.7912e-06	0.000192658	3.95815
CECR6	-0.571764	6.30607	-5.58098	5.79929e-06	0.000192658	3.9568
LINC00342	0.776592	5.02738	5.57377	5.91369e-06	0.000195693	3.93794
RUSC1	-0.437736	8.29777	-5.57357	5.91693e-06	0.000195693	3.93742
WSB1	1.09543	7.20154	5.56757	6.01391e-06	0.000198322	3.92172
NDRG3	-1.44967	8.13198	-5.56578	6.04315e-06	0.000198322	3.91704
RTN4	-1.00158	11.4661	-5.5652	6.05263e-06	0.000198322	3.91553
STX6	-0.542345	4.75104	-5.5651	6.05426e-06	0.000198322	3.91527
BZW2	-0.550247	7.42822	-5.56456	6.06305e-06	0.000198322	3.91387
TTPAL	-0.474347	5.52617	-5.56298	6.08911e-06	0.000198737	3.90972
GGCT	-0.839089	7.92836	-5.56189	6.10714e-06	0.000198839	3.90687
PACRGL	-0.560527	5.11122	-5.56103	6.12131e-06	0.000198839	3.90463
RHOU	1.07813	7.46902	5.55979	6.14202e-06	0.000198839	3.90137
CBX3	-0.817307	6.5977	-5.55957	6.14566e-06	0.000198839	3.9008
ECHDC2	0.562771	6.29021	5.55566	6.21116e-06	0.000200522	3.89057
TM2D2	-0.552827	6.499	-5.5524	6.26628e-06	0.000201864	3.88204
PPM1A	-0.806084	6.29569	-5.54916	6.32146e-06	0.000202678	3.87358
DDIT4	1.15694	7.04626	5.54905	6.32344e-06	0.000202678	3.87327
C10orf35	-0.513708	6.65547	-5.54808	6.34e-06	0.000202678	3.87075
TRIM23	-1.05207	5.55781	-5.547	6.35863e-06	0.000202678	3.86792
UBE2D1	-0.551752	3.99465	-5.54629	6.37092e-06	0.000202678	3.86605
MMD	-0.840284	8.17926	-5.54481	6.39641e-06	0.000202678	3.8622
LRRC8B	-1.40901	6.86124	-5.54441	6.40347e-06	0.000202678	3.86113
HSF4	0.39068	6.62817	5.54363	6.41699e-06	0.000202678	3.8591
INPP4A	-1.16054	6.91769	-5.5425	6.43662e-06	0.000202678	3.85615
C12orf52	-0.367907	5.16585	-5.54234	6.43948e-06	0.000202678	3.85572
TMEM203	-0.577321	7.28941	-5.54159	6.45257e-06	0.000202678	3.85376
LRRTM1	-0.768391	6.04773	-5.54057	6.47049e-06	0.000202678	3.85108
HPCAL4	-0.83902	8.79049	-5.54022	6.47658e-06	0.000202678	3.85018
DCAF6	-1.01488	8.03053	-5.53946	6.48996e-06	0.000202678	3.84818
SHROOM3	-0.404211	5.37316	-5.53885	6.50065e-06	0.000202678	3.8466
MTMR7	-0.566035	5.12878	-5.53835	6.50946e-06	0.000202678	3.84529
SDR16C5	-0.642877	5.28319	-5.533	6.60454e-06	0.000205209	3.83129
CACNG3	-0.687949	7.88107	-5.53211	6.62058e-06	0.000205279	3.82895
SERINC3	-0.78993	8.88819	-5.53071	6.64577e-06	0.000205482	3.82528
ULK2	-0.608688	6.88724	-5.53021	6.65472e-06	0.000205482	3.82398
ATP2B2	-1.53889	7.15233	-5.5285	6.68561e-06	0.000206008	3.81951
TUBA1A	-0.67255	10.8381	-5.52459	6.75689e-06	0.000207774	3.80928
SCN3B	-1.02475	8.99469	-5.52239	6.79741e-06	0.000208589	3.80351
GNA12	0.62731	6.97625	5.52122	6.8189e-06	0.000208818	3.80046
RNASEH2B	-0.432487	4.68734	-5.51946	6.85154e-06	0.000209387	3.79585
KCNIP4	-1.00149	7.07677	-5.51614	6.91355e-06	0.000210713	3.78715
AGK	-0.503218	7.50285	-5.51562	6.92323e-06	0.000210713	3.7858
HBP1	0.549175	6.86525	5.50851	7.05813e-06	0.000214142	3.76718
LDLRAD4	-0.936857	6.62469	-5.50817	7.06468e-06	0.000214142	3.76628
PLXNB1	0.71436	6.90873	5.50568	7.11253e-06	0.000215154	3.75977
MRPS23	-0.806664	6.28469	-5.50473	7.13094e-06	0.000215273	3.75727
OLFM1	-1.01576	11.1543	-5.49971	7.22869e-06	0.000217783	3.74413
AAK1	-1.02815	6.76897	-5.49646	7.29256e-06	0.000219263	3.73564
PSMD10	-0.555593	7.53501	-5.49366	7.34832e-06	0.000220185	3.72829
PIP4K2C	-0.647141	7.61171	-5.49343	7.35282e-06	0.000220185	3.7277
ECE1	0.493044	6.74946	5.49092	7.40316e-06	0.000220994	3.72111
NRXN3	-1.09699	6.67879	-5.49052	7.41116e-06	0.000220994	3.72007
CSNK1G3	-0.571352	5.74639	-5.48986	7.42437e-06	0.000220994	3.71835
ARNTL2	-0.756082	4.83557	-5.48819	7.45813e-06	0.000221556	3.71397
FAM135B	-0.43844	4.64845	-5.47986	7.62857e-06	0.000226167	3.69216
LRSAM1	-0.537931	4.71857	-5.47788	7.66963e-06	0.000226933	3.68698
SCN2A	-0.885169	7.93604	-5.47693	7.68962e-06	0.000227073	3.68447
ZDHHC23	-0.77309	5.52516	-5.47416	7.74753e-06	0.00022833	3.67723
SCOC	-1.14657	7.82878	-5.47213	7.79041e-06	0.00022914	3.6719
SLC39A10	-1.03962	9.05418	-5.47107	7.81276e-06	0.000229344	3.66914
PEG10	-0.937158	6.73794	-5.47031	7.82898e-06	0.000229368	3.66713
IMPAD1	-0.838985	5.77289	-5.46888	7.85936e-06	0.000229805	3.6634
SMARCA2	-0.924235	7.61178	-5.46531	7.93594e-06	0.00023131	3.65404
GLCE	-0.672232	4.8114	-5.46435	7.95665e-06	0.00023131	3.65152
VAMP7	-0.470447	7.38101	-5.46431	7.95744e-06	0.00023131	3.65143
NEGR1	-1.27593	7.44883	-5.46187	8.0104e-06	0.000232395	3.64502
JPH3	-0.684843	5.92147	-5.46114	8.02622e-06	0.000232401	3.64312
SLC4A8	-0.982306	5.67022	-5.45938	8.06458e-06	0.000233058	3.63852
GABRA1	-1.79107	8.57129	-5.45617	8.13524e-06	0.000234645	3.6301
DUSP3	-0.752664	5.88081	-5.44569	8.37003e-06	0.00024095	3.60264
SCN2B	-1.13053	6.44796	-5.44383	8.41251e-06	0.000241705	3.59775
DCAF11	-0.41363	6.56646	-5.44026	8.49448e-06	0.00024359	3.5884
MRPS10	-0.586908	5.54929	-5.43324	8.65779e-06	0.000247796	3.57002
GTDC1	-0.65714	5.57709	-5.43079	8.71561e-06	0.000248736	3.56359
NETO1	-0.585999	5.17706	-5.43012	8.7315e-06	0.000248736	3.56184
PGM2L1	-1.16964	8.15322	-5.42893	8.75976e-06	0.000248736	3.55872
COL6A1	0.541568	7.20167	5.42862	8.76725e-06	0.000248736	3.55789
CCDC6	-0.69865	5.34933	-5.42833	8.7742e-06	0.000248736	3.55713
MFSD6	-1.48049	5.62687	-5.42227	8.91984e-06	0.000252384	3.54124
TTC9	-0.639062	5.81945	-5.42031	8.96726e-06	0.000253244	3.53613
UBL5	-0.796747	8.37474	-5.41905	8.99803e-06	0.000253632	3.53282
GPM6A	-0.742634	9.4587	-5.41365	9.13097e-06	0.00025655	3.51867
MAP2	-1.16032	7.10811	-5.41345	9.13602e-06	0.00025655	3.51813
FNDC9	-0.755582	6.41812	-5.41106	9.19558e-06	0.000256858	3.51186
LMO4	-1.25528	6.93561	-5.41086	9.20044e-06	0.000256858	3.51135
B4GALT6	-1.19186	6.97916	-5.41035	9.21319e-06	0.000256858	3.51002
TSPAN17	-0.438471	6.59597	-5.41024	9.21604e-06	0.000256858	3.50972
PINK1	-0.531788	8.852	-5.40891	9.24936e-06	0.000257305	3.50624
COX11	-0.861936	4.14188	-5.40821	9.26702e-06	0.000257315	3.50439
CRIP2	-0.558239	7.40751	-5.40562	9.33248e-06	0.000258651	3.4976
C12orf29	-0.73571	5.90231	-5.40402	9.37322e-06	0.000259192	3.4934
A2M-AS1	0.358906	3.88955	5.40348	9.38686e-06	0.000259192	3.492
NCKAP1	-0.761333	8.76091	-5.40103	9.44956e-06	0.00026044	3.48557
PLEKHG3	0.422558	6.16867	5.39837	9.51815e-06	0.000261846	3.47859
HIAT1	-0.579246	7.24269	-5.3968	9.55868e-06	0.000262476	3.47449
ASAP1	-0.725311	6.00431	-5.39092	9.71269e-06	0.00026576	3.45907
NRBF2	-0.851359	5.35845	-5.39087	9.714e-06	0.00026576	3.45894
TMEM214	0.286244	6.6858	5.38917	9.75912e-06	0.000266505	3.45447
LSM4	-0.500875	7.4804	-5.38791	9.7925e-06	0.000266926	3.45117
LYPLA1	-0.657192	6.66355	-5.38653	9.82923e-06	0.000267438	3.44756
UBE2E3	-0.602512	8.7692	-5.38546	9.85787e-06	0.000267727	3.44475
WDFY2	0.455348	6.293	5.38243	9.93955e-06	0.000269096	3.43679
ATP6AP2	-0.795182	8.93213	-5.38216	9.94673e-06	0.000269096	3.43609
NPIP	0.534296	9.89944	5.38158	9.9625e-06	0.000269096	3.43456
IER5	-0.941403	7.09223	-5.3729	1.02004e-05	0.000274809	3.41179
NCALD	-1.18325	8.78933	-5.372	1.02253e-05	0.000274809	3.40944
MCHR1	-0.557946	5.85306	-5.37148	1.02398e-05	0.000274809	3.40808
PPP2R5D	-0.548346	6.01363	-5.37119	1.02479e-05	0.000274809	3.40731
CHM	-0.708876	4.74619	-5.37017	1.02762e-05	0.000275074	3.40465
LINC00672	-0.628537	6.38151	-5.3634	1.04672e-05	0.00027949	3.38688
HENMT1	-0.757012	6.37191	-5.36299	1.04788e-05	0.00027949	3.38581
PPP1R2	-0.892949	6.64065	-5.36123	1.0529e-05	0.000280318	3.3812
LRRC57	-0.563287	4.31776	-5.36059	1.05475e-05	0.000280318	3.37951
RHOG	0.453174	7.25138	5.35946	1.05799e-05	0.000280679	3.37655
RGMB	-1.01627	6.35611	-5.35611	1.06766e-05	0.000282741	3.36777
SCN8A	-0.992645	5.76127	-5.34705	1.09429e-05	0.000289093	3.344
HSPA4	-0.746224	5.87347	-5.34653	1.09584e-05	0.000289093	3.34263
TSN	-0.600634	6.41588	-5.34598	1.09748e-05	0.000289093	3.34119
AZI1	-0.796834	8.75486	-5.34533	1.09943e-05	0.000289096	3.33948
GFPT1	-0.649068	5.35888	-5.34347	1.10499e-05	0.000289139	3.33461
TNFAIP1	-0.450071	7.27237	-5.34211	1.10909e-05	0.000289139	3.33104
GPATCH2L	0.449493	4.4753	5.34206	1.10923e-05	0.000289139	3.33092
SMUG1	-0.421152	5.84895	-5.34187	1.10983e-05	0.000289139	3.33039
FLOT1	-0.573465	6.27685	-5.34081	1.11302e-05	0.000289139	3.32762
PDE1A	-1.2215	5.78964	-5.34033	1.11447e-05	0.000289139	3.32637
SARS	-0.704449	8.72924	-5.34032	1.11451e-05	0.000289139	3.32634
RNF11	-0.602141	10.3702	-5.34008	1.11522e-05	0.000289139	3.32572
TAF11	-0.639759	5.20058	-5.33942	1.11725e-05	0.000289139	3.32397
TUBB	-0.655386	11.3103	-5.33883	1.11902e-05	0.000289139	3.32244
RBM39	0.628585	5.14559	5.33818	1.12102e-05	0.000289154	3.32071
SNAPC5	-0.507089	6.74532	-5.33532	1.12977e-05	0.000290905	3.31322
CRH	-1.95744	5.86133	-5.33312	1.13655e-05	0.000292146	3.30744
PPID	-1.24171	6.77247	-5.32753	1.15397e-05	0.000296112	3.29277
TNFSF13	0.81104	6.37157	5.32675	1.15642e-05	0.000296231	3.29072
GRM7	-0.549614	5.37269	-5.32548	1.1604e-05	0.000296685	3.28741
TBC1D7	-0.646786	5.81432	-5.32492	1.16218e-05	0.000296685	3.28593
THY1	-1.2007	8.59767	-5.31888	1.18144e-05	0.000301001	3.27007
DOPEY2	-0.557154	4.50544	-5.31835	1.18313e-05	0.000301001	3.26869
RPS12	-0.835947	6.0361	-5.31729	1.18654e-05	0.000301059	3.26592
EIF4E2	-0.676111	6.53773	-5.31673	1.18834e-05	0.000301059	3.26445
KLHDC3	-0.571302	8.84615	-5.3164	1.18943e-05	0.000301059	3.26357
VCAN	0.885363	5.38474	5.3157	1.19169e-05	0.000301119	3.26174
PARG	-0.531672	5.26371	-5.3149	1.1943e-05	0.000301268	3.25962
UBE2K	-0.717424	6.5813	-5.31123	1.20627e-05	0.000303771	3.25001
CRYZL1	-0.84232	4.98238	-5.31051	1.20863e-05	0.000303851	3.24812
SGIP1	-0.808954	6.46991	-5.3064	1.22221e-05	0.000306749	3.23734
LRRC73	-0.76191	6.14974	-5.30356	1.23172e-05	0.000308564	3.22987
NDUFA9	-0.456131	7.2835	-5.3027	1.2346e-05	0.000308564	3.22761
ABI1	-0.54203	7.50963	-5.30238	1.23566e-05	0.000308564	3.22678
MPC2	-0.834149	7.05428	-5.30064	1.24154e-05	0.000309511	3.2222
NPHP3	0.674322	4.22945	5.29942	1.24566e-05	0.000309966	3.219
ARL6	-1.10948	6.42215	-5.29887	1.24753e-05	0.000309966	3.21756
IFNGR1	0.66472	7.19277	5.29793	1.25071e-05	0.000310238	3.21511
PIGC	-0.436604	5.29204	-5.29718	1.25327e-05	0.000310357	3.21313
YWHAH	-1.02606	10.8111	-5.29649	1.25563e-05	0.000310425	3.21131
MCAT	-0.467438	5.55834	-5.28999	1.27805e-05	0.000315443	3.19425
KCNC2	-0.539331	4.50082	-5.28926	1.28058e-05	0.000315543	3.19234
CACNA2D1	-0.7944	5.89912	-5.28796	1.2851e-05	0.000316135	3.18894
PLEKHB1	0.793854	9.58885	5.28556	1.29352e-05	0.00031768	3.18264
CELF1	-0.698105	6.19631	-5.28423	1.29824e-05	0.000318149	3.17913
PDE2A	-0.526203	8.56	-5.28381	1.2997e-05	0.000318149	3.17804
OGT	-0.866812	6.50064	-5.2798	1.31396e-05	0.000321111	3.16751
ADD3	0.793891	9.12403	5.27245	1.34053e-05	0.000327068	3.1482
BID	-0.65671	6.05934	-5.26869	1.3543e-05	0.000329887	3.13834
C8orf76	-0.555662	4.54193	-5.26517	1.36735e-05	0.000332023	3.1291
ZMAT3	-0.850052	5.55437	-5.26512	1.36753e-05	0.000332023	3.12897
TMEM160	-0.79788	6.89642	-5.26284	1.37605e-05	0.000333546	3.12298
MED6	-0.732678	5.19312	-5.26038	1.38531e-05	0.000334852	3.11651
PJA1	-0.587531	8.17537	-5.26021	1.38594e-05	0.000334852	3.11607
CBS	0.565763	6.04084	5.25542	1.40413e-05	0.000337968	3.1035
ZMAT4	-0.679477	6.57723	-5.25482	1.40641e-05	0.000337968	3.10193
NDUFA10	-0.511031	8.28604	-5.25459	1.40731e-05	0.000337968	3.10132
AKT3	-1.01866	5.99111	-5.25443	1.40792e-05	0.000337968	3.1009
APEH	-0.487532	6.64821	-5.24668	1.43794e-05	0.000344619	3.08055
TNFRSF21	-1.07061	5.93265	-5.24424	1.44749e-05	0.000346352	3.07416
C17orf51	-0.502964	6.24286	-5.24029	1.46316e-05	0.000349074	3.06378
PTBP2	-1.07445	5.23349	-5.24019	1.46357e-05	0.000349074	3.06351
RTN4RL1	-0.551886	5.78882	-5.23797	1.47244e-05	0.00035063	3.05768
GRSF1	-0.635603	7.48316	-5.23586	1.48093e-05	0.000352088	3.05213
OLFM3	-1.13188	6.85878	-5.23471	1.48554e-05	0.000352621	3.04913
HIST1H1C	0.704665	4.75578	5.23339	1.4909e-05	0.00035333	3.04566
SIAH2	-0.460964	6.19745	-5.23174	1.49762e-05	0.000354356	3.04133
RNF112	-0.400218	6.99843	-5.23001	1.5047e-05	0.000355259	3.03678
HTR7P1	-0.390705	4.05738	-5.22964	1.5062e-05	0.000355259	3.03581
PTP4A1	-0.707396	6.63911	-5.22679	1.51795e-05	0.000357463	3.02832
PCNP	-0.644763	7.79384	-5.22333	1.53233e-05	0.000360279	3.01923
CACNB4	-1.10456	6.38355	-5.22106	1.5418e-05	0.000361934	3.01329
SEMA4F	-0.447077	5.56958	-5.21939	1.54883e-05	0.000363012	3.0089
ITSN2	0.469115	5.31157	5.21711	1.55849e-05	0.000364586	3.0029
RRN3P1	-0.386785	5.70144	-5.21665	1.56045e-05	0.000364586	3.00169
TSPAN3	-0.532408	8.4008	-5.2148	1.56833e-05	0.000365853	2.99684
RBFOX2	-0.764916	6.42802	-5.21413	1.57117e-05	0.000365943	2.99509
CLASP2	-0.983315	8.70012	-5.21242	1.5785e-05	0.000366126	2.9906
GABRD	-1.01602	7.2053	-5.21237	1.57873e-05	0.000366126	2.99046
ZNF32	-0.680592	4.89564	-5.21223	1.57934e-05	0.000366126	2.99009
VDAC1	-1.09803	7.68254	-5.21115	1.584e-05	0.000366637	2.98724
DALRD3	-0.394155	6.26686	-5.20597	1.60649e-05	0.000369922	2.97365
FAM115A	-0.711778	7.41059	-5.2058	1.60723e-05	0.000369922	2.97321
SKP1	-0.633191	10.4768	-5.20573	1.60756e-05	0.000369922	2.97301
HCG11	-0.441038	4.24584	-5.20559	1.60814e-05	0.000369922	2.97266
LRRC7	-1.10635	5.2889	-5.20485	1.6114e-05	0.000370099	2.97071
NECAB1	-1.68847	6.95811	-5.20337	1.61791e-05	0.000371023	2.96682
BEST1	0.451372	6.31266	5.1998	1.63372e-05	0.000374072	2.95744
GMFB	-0.974048	6.284	-5.19822	1.64075e-05	0.000375105	2.9533
PEX5	-0.367488	5.30586	-5.19633	1.64921e-05	0.000376389	2.94834
PHF23	-0.459397	5.66101	-5.19584	1.65143e-05	0.000376389	2.94705
NDUFAF6	-0.769643	5.45233	-5.19307	1.66395e-05	0.000378663	2.93976
CDC37L1	-0.819375	6.03994	-5.19185	1.66949e-05	0.000379196	2.93656
C2orf80	-1.10652	7.37659	-5.19042	1.67599e-05	0.000379196	2.93281
RANBP2	-0.746093	7.2035	-5.1904	1.6761e-05	0.000379196	2.93275
MRPL2	-0.602199	6.80152	-5.19031	1.67648e-05	0.000379196	2.93253
ZNF385A	0.452012	7.32188	5.18785	1.68774e-05	0.000380934	2.92607
ELP2	-0.585474	4.52035	-5.18752	1.68929e-05	0.000380934	2.92519
REEP1	-0.929074	8.249	-5.18648	1.69408e-05	0.000381438	2.92246
PAK7	-1.07395	5.96954	-5.18455	1.70301e-05	0.000382867	2.91739
PHKB	-0.807724	5.39266	-5.18051	1.72185e-05	0.00038605	2.90678
UQCRFS1	-0.701964	9.35858	-5.1796	1.7261e-05	0.00038605	2.90441
RAN	-0.779854	8.801	-5.17939	1.72711e-05	0.00038605	2.90384
DCUN1D5	-0.693151	5.81769	-5.1793	1.72754e-05	0.00038605	2.9036
KIAA1107	-1.24101	6.99648	-5.17564	1.74485e-05	0.000389334	2.89399
PLK2	-1.03744	7.7991	-5.16351	1.80346e-05	0.00040181	2.86213
CASK	-0.714055	6.23024	-5.15865	1.82751e-05	0.00040656	2.84936
SORBS3	0.474202	6.88672	5.15774	1.83203e-05	0.000406956	2.84698
NHP2	-0.470053	8.76808	-5.15598	1.84087e-05	0.000408311	2.84234
PITPNM3	-0.824487	7.26773	-5.15253	1.85823e-05	0.000411549	2.83329
CDH12	-0.909764	4.88518	-5.15134	1.86427e-05	0.000412273	2.83016
PTPRQ	-0.864253	5.1257	-5.14997	1.87124e-05	0.000413199	2.82656
DMPK	0.517707	5.47581	5.1481	1.88081e-05	0.000414698	2.82164
SGCB	-0.503022	6.66162	-5.14429	1.90043e-05	0.000418403	2.81164
TOMM20	-0.919908	7.68202	-5.14319	1.90611e-05	0.000418827	2.80876
TMEM185A	-0.506552	5.19737	-5.14283	1.90798e-05	0.000418827	2.80782
ABCC12	-0.565844	4.57754	-5.14161	1.91434e-05	0.000419603	2.80461
CLK1	1.04336	5.85611	5.13795	1.93354e-05	0.00042319	2.79499
ATP2B1	-0.964314	8.13449	-5.13741	1.93641e-05	0.000423194	2.79356
DGKI	-0.514309	5.04686	-5.13592	1.94429e-05	0.000424293	2.78965
B9D1	-0.630351	5.52044	-5.13171	1.96668e-05	0.000428553	2.7786
RPUSD3	-0.511917	3.82066	-5.13081	1.97152e-05	0.000428979	2.77623
SLC26A4-AS1	-0.854055	5.51427	-5.12843	1.98436e-05	0.000431143	2.76998
NRSN1	-0.982459	8.56234	-5.12507	2.00262e-05	0.000433986	2.76115
BCAP29	-0.837287	5.95496	-5.12495	2.00328e-05	0.000433986	2.76083
FTX	1.36423	5.2106	5.12299	2.01398e-05	0.000435669	2.7557
MARK1	-0.760661	6.80734	-5.11872	2.03756e-05	0.000440131	2.74447
UBE2V2	-0.990892	7.84811	-5.11818	2.04059e-05	0.000440146	2.74304
LINC00403	-0.864742	5.56202	-5.11639	2.05055e-05	0.000441646	2.73835
AASS	0.466485	3.57984	5.11587	2.05348e-05	0.000441646	2.73697
LDB1	-0.874466	8.52907	-5.11288	2.07026e-05	0.000444612	2.72913
C1orf52	-0.709689	5.1531	-5.1117	2.07691e-05	0.000445398	2.72604
FASTKD2	-0.532135	5.49843	-5.10701	2.10366e-05	0.000450487	2.7137
CAND1	-0.806079	7.0246	-5.10378	2.12225e-05	0.000453814	2.70522
CAMSAP2	-0.900416	7.87905	-5.10303	2.12657e-05	0.000454084	2.70326
PNOC	-0.52787	5.71235	-5.09839	2.15362e-05	0.000458311	2.69107
BAIAP2	-0.638028	7.31619	-5.098	2.15594e-05	0.000458311	2.69004
AFF1	0.771426	6.75943	5.098	2.15597e-05	0.000458311	2.69003
FSTL5	-0.837827	6.00112	-5.09738	2.15959e-05	0.000458311	2.68841
ARFRP1	-0.463768	5.78567	-5.09701	2.16176e-05	0.000458311	2.68744
ALDOA	-0.688875	7.87153	-5.09104	2.19724e-05	0.00046517	2.67175
FAM73A	-1.21835	5.94013	-5.08903	2.20931e-05	0.000467061	2.66647
ARMCX1	-0.449242	7.59412	-5.08789	2.21617e-05	0.000467847	2.66348
C1orf43	-0.472187	8.47167	-5.08664	2.22373e-05	0.000468778	2.6602
CERS2	0.681534	7.23562	5.08588	2.22837e-05	0.000469091	2.65819
BAG5	-0.652235	5.49359	-5.08516	2.2327e-05	0.000469341	2.65632
LPGAT1	-1.04574	6.31137	-5.08449	2.23679e-05	0.000469536	2.65456
MAP3K6	0.465069	5.15663	5.08191	2.25262e-05	0.000472193	2.64776
PFKM	-0.521433	9.53661	-5.08083	2.25922e-05	0.000472912	2.64494
KCNAB1	-0.839186	7.32308	-5.07975	2.26587e-05	0.000473636	2.64211
PITHD1	-0.682025	3.84262	-5.07754	2.27956e-05	0.000473999	2.6363
HIP1R	0.627266	6.90659	5.07724	2.28143e-05	0.000473999	2.63551
CCK	-1.10351	9.59177	-5.07716	2.28192e-05	0.000473999	2.6353
RFK	-0.713768	6.55334	-5.07715	2.28199e-05	0.000473999	2.63527
SYT13	-0.812708	9.644	-5.07691	2.28352e-05	0.000473999	2.63463
RAB40C	-0.748068	7.61595	-5.07252	2.31101e-05	0.000479035	2.6231
GTDC2	-0.632971	7.21692	-5.0718	2.31554e-05	0.000479306	2.62121
GNAI1	-1.17535	6.96991	-5.07073	2.32232e-05	0.000480042	2.61839
CD99L2	-0.745021	5.64182	-5.06981	2.32811e-05	0.000480572	2.61599
KIRREL3	-0.438568	6.44909	-5.06833	2.33753e-05	0.000481849	2.6121
KLF10	-0.870695	5.30546	-5.06724	2.34449e-05	0.000482614	2.60924
CACNA1G	-0.603552	5.59668	-5.06302	2.3716e-05	0.000487521	2.59815
ABI2	-0.615769	7.18707	-5.06243	2.37545e-05	0.000487638	2.59659
LINGO2	-0.452903	6.02908	-5.06142	2.38202e-05	0.000488314	2.59393
UBQLN1	-0.852755	9.28808	-5.06021	2.38986e-05	0.000489248	2.59076
RHOF	-0.423048	5.09613	-5.05878	2.3992e-05	0.000490485	2.58701
ITPKB	1.17441	8.0303	5.05721	2.40951e-05	0.000491916	2.58287
TMEM242	-0.476888	5.96218	-5.05644	2.41458e-05	0.000492276	2.58085
ADC	-0.431029	6.35876	-5.05313	2.43646e-05	0.000495533	2.57216
LRRC59	-0.557477	7.12268	-5.05301	2.43721e-05	0.000495533	2.57186
VKORC1L1	-0.520844	6.73318	-5.04925	2.46235e-05	0.000499712	2.56197
MOB4	-0.550171	7.57936	-5.04858	2.46685e-05	0.000499712	2.56021
CDK5R1	-0.699277	9.24292	-5.04843	2.46784e-05	0.000499712	2.55982
GAPDH	-0.450564	11.6334	-5.0474	2.4748e-05	0.000500441	2.55711
MMADHC	-0.546946	8.40266	-5.04407	2.49738e-05	0.000504322	2.54836
ROBO2	-0.655664	5.43699	-5.04097	2.51856e-05	0.000507909	2.54022
EMC3	-0.648305	6.76555	-5.03915	2.53109e-05	0.000509746	2.53544
CHD5	-0.910107	8.6433	-5.03865	2.53454e-05	0.000509751	2.53412
SRPK2	-1.0763	7.42418	-5.03416	2.56572e-05	0.000515105	2.52234
HDGFRP3	-0.673574	5.19731	-5.03383	2.56809e-05	0.000515105	2.52146
FOPNL	-0.491252	5.22909	-5.03032	2.59273e-05	0.00051853	2.51225
PAPSS2	0.953319	5.12747	5.03012	2.59416e-05	0.00051853	2.51172
PDE4D	-0.424247	5.08212	-5.0299	2.59575e-05	0.00051853	2.51113
LMBRD2	-0.604629	4.11707	-5.02942	2.59909e-05	0.00051853	2.50989
CLEC2B	0.76662	4.80163	5.02745	2.61316e-05	0.000520637	2.50469
DNAJC12	-0.636528	6.16905	-5.02639	2.62069e-05	0.000521441	2.50192
CDK5	-0.637864	7.77877	-5.02461	2.63345e-05	0.000523077	2.49724
FAM165B	-0.691973	5.8158	-5.02349	2.64147e-05	0.000523077	2.49431
MIF4GD	0.577895	5.46381	5.02338	2.64229e-05	0.000523077	2.49401
AKAP5	-1.19999	5.37671	-5.0228	2.64646e-05	0.000523077	2.49249
PDGFRB	0.353708	6.57707	5.0227	2.64721e-05	0.000523077	2.49222
FOXP1-IT1	0.364574	5.39706	5.02231	2.65003e-05	0.000523077	2.49119
LAS1L	0.39313	6.14297	5.02182	2.65352e-05	0.000523077	2.48993
CALCOCO2	0.634635	6.99131	5.01612	2.69508e-05	0.000529866	2.47495
CUX2	-1.13782	7.05608	-5.01612	2.69508e-05	0.000529866	2.47495
PGK1	-0.911499	8.9668	-5.01188	2.72645e-05	0.000535126	2.4638
CEP95	0.297779	4.45223	5.01153	2.72902e-05	0.000535126	2.46289
SPIN1	-0.98468	6.92035	-5.00771	2.75763e-05	0.000540024	2.45285
ORC4	-0.64702	6.64111	-5.00562	2.77341e-05	0.0005424	2.44735
PCDH8	-1.46311	7.55196	-5.00307	2.79271e-05	0.000544354	2.44067
ELP5	-0.416001	5.52927	-5.00305	2.79287e-05	0.000544354	2.44061
CUL2	-0.627435	6.26212	-5.00285	2.79437e-05	0.000544354	2.4401
TMEM132B	-0.696972	6.47279	-5.00193	2.80139e-05	0.00054484	2.43768
EPC2	-0.53349	6.29361	-5.00157	2.80419e-05	0.00054484	2.43672
HMGN4	-0.508462	6.03246	-5.00039	2.81322e-05	0.000545882	2.43362
SNAP25	-1.16688	11.3789	-4.99907	2.82334e-05	0.000546631	2.43016
SLC1A6	-0.989942	5.48289	-4.998	2.83158e-05	0.000546631	2.42735
C1orf198	0.6466	8.10584	4.99799	2.83171e-05	0.000546631	2.42731
PID1	-0.692677	6.49094	-4.99772	2.83373e-05	0.000546631	2.42662
NUDCD1	-0.460893	3.63072	-4.9975	2.83544e-05	0.000546631	2.42604
CCNB1	-0.472877	4.43991	-4.99571	2.8493e-05	0.000548591	2.42135
DLX6-AS1	-0.595447	5.33757	-4.99402	2.86249e-05	0.000550418	2.4169
SLC16A14	-0.885592	6.98607	-4.99341	2.86724e-05	0.000550622	2.4153
PTPRN2	-0.69633	6.49729	-4.98688	2.91874e-05	0.000559368	2.39815
CAPRIN1	-0.858174	5.86297	-4.98669	2.9203e-05	0.000559368	2.39763
PQLC3	0.538088	4.11747	4.98589	2.92664e-05	0.000559862	2.39554
MBNL2	-0.875004	7.13906	-4.98375	2.94376e-05	0.000562414	2.38993
DNM1L	-0.722323	7.04087	-4.98194	2.95833e-05	0.000564471	2.38517
FAM188A	-0.651278	6.28165	-4.981	2.96592e-05	0.000565196	2.3827
DNAL1	-0.548732	4.22832	-4.9798	2.97566e-05	0.000566327	2.37954
KLC1	-1.01696	8.86756	-4.97789	2.99116e-05	0.000568549	2.37454
COA3	-0.444254	8.75158	-4.97512	3.01391e-05	0.000572144	2.36724
CAPN2	0.590976	8.43133	4.97136	3.04495e-05	0.000577299	2.35737
SUN2	0.490316	7.9536	4.96919	3.06298e-05	0.000579979	2.35169
MYO5A	-0.902183	6.13663	-4.96858	3.06813e-05	0.000580216	2.35007
FGR	0.504191	5.47538	4.96804	3.07264e-05	0.000580332	2.34865
RIMKLA	-0.419012	5.48415	-4.96717	3.07994e-05	0.000580886	2.34637
TSC22D2	-0.864117	5.63452	-4.96666	3.08421e-05	0.000580886	2.34503
TATDN2	-0.331654	7.56134	-4.96185	3.12495e-05	0.000585893	2.33239
ARF3	-0.616603	8.33616	-4.9614	3.1288e-05	0.000585893	2.33121
RASGRF1	-1.10781	6.61418	-4.96089	3.13315e-05	0.000585893	2.32987
GNL1	-0.815031	6.1342	-4.96079	3.13394e-05	0.000585893	2.32963
CACYBP	-1.04701	7.36283	-4.96042	3.13712e-05	0.000585893	2.32865
SERPINI1	-0.802767	10.6049	-4.96007	3.14012e-05	0.000585893	2.32773
NUS1	-0.451172	6.39901	-4.9599	3.1416e-05	0.000585893	2.32728
NONO	-0.470221	7.39132	-4.95941	3.14577e-05	0.000585893	2.326
FOXP4	0.465606	6.01447	4.959	3.14933e-05	0.000585893	2.32491
PRPS2	-0.919961	4.9378	-4.9577	3.16052e-05	0.000587241	2.32149
TBKBP1	0.40279	6.54125	4.95427	3.1902e-05	0.000592016	2.31249
PSPC1	-0.545933	4.05998	-4.95373	3.19492e-05	0.000592154	2.31107
CNTNAP5	-0.438029	5.37666	-4.94962	3.23085e-05	0.000597942	2.3003
MDH2	-0.684626	9.0373	-4.94925	3.23418e-05	0.000597942	2.2993
CXCL14	-0.951369	8.26823	-4.94624	3.26083e-05	0.000601652	2.2914
SEC23A	-0.918174	7.87025	-4.94607	3.26233e-05	0.000601652	2.29096
LRP1	-0.75497	6.70998	-4.94546	3.26771e-05	0.000601897	2.28937
ARMCX4	-0.854353	5.38989	-4.94434	3.27775e-05	0.000603001	2.28642
PLIN3	0.40552	6.39963	4.94259	3.29344e-05	0.000605119	2.28182
SOCS5	-0.712324	6.21647	-4.94208	3.29804e-05	0.000605119	2.28047
RALGAPA2	0.874697	4.40846	4.9417	3.30146e-05	0.000605119	2.27948
ATRNL1	-1.38753	7.07866	-4.94101	3.30768e-05	0.000605514	2.27766
ACOT8	-0.384985	6.46009	-4.93745	3.33994e-05	0.000610667	2.26832
KLF8	-0.397696	3.77628	-4.93667	3.34704e-05	0.000611214	2.26627
KIF3B	-0.586127	8.01666	-4.93484	3.36379e-05	0.000613521	2.26147
LPPR5	-0.937538	5.8493	-4.93277	3.38276e-05	0.000616225	2.25605
FAM5C	-0.750751	5.27003	-4.931	3.39919e-05	0.000618461	2.25139
RNFT2	-0.55587	6.01328	-4.92974	3.41091e-05	0.000619836	2.24807
LRRC41	-0.5176	6.11531	-4.92808	3.42634e-05	0.000621881	2.24372
MAPRE2	-0.774052	8.68611	-4.9269	3.43736e-05	0.000623122	2.24063
BZW1	-0.585836	7.50092	-4.92426	3.46217e-05	0.000626855	2.23371
ANKRD28	0.687623	4.25036	4.9193	3.50937e-05	0.000634628	2.22067
CELF6	-0.670154	5.61812	-4.9168	3.53334e-05	0.00063674	2.21412
PRDX6	-0.643513	8.98348	-4.91675	3.5338e-05	0.00063674	2.21399
FOXO1	0.721021	5.49179	4.91675	3.53388e-05	0.00063674	2.21397
HNRNPA0	-0.727427	8.83445	-4.91219	3.57808e-05	0.000643578	2.202
NEK2	-0.539236	4.19737	-4.91194	3.58048e-05	0.000643578	2.20135
CERS5	-0.807517	8.01503	-4.91124	3.58731e-05	0.000644028	2.19952
LAMP5	-0.908977	7.05397	-4.91018	3.59772e-05	0.00064512	2.19673
TRAPPC6B	-1.00212	7.43047	-4.90801	3.61905e-05	0.000647477	2.19104
DHRS7B	-0.477475	5.72021	-4.90796	3.61957e-05	0.000647477	2.1909
GRM2	-0.467529	5.83307	-4.90745	3.62456e-05	0.000647591	2.18957
MORF4L1	-0.524382	9.79522	-4.90189	3.67998e-05	0.000656705	2.17496
AFF4	0.549212	3.79685	4.89988	3.70022e-05	0.000658883	2.16968
TMEM65	-0.812668	6.34444	-4.8998	3.70104e-05	0.000658883	2.16947
FGF12	-1.35549	8.14637	-4.89894	3.70973e-05	0.00065964	2.16721
TTC18	0.277309	3.21007	4.89639	3.73556e-05	0.000663442	2.16053
MYO1B	-0.750521	5.91023	-4.89375	3.76255e-05	0.000666745	2.1536
RHNO1	-0.40441	4.52017	-4.89338	3.7664e-05	0.000666745	2.15262
STRAP	-0.482894	9.31204	-4.89326	3.7676e-05	0.000666745	2.15231
VPS36	-0.769446	7.21226	-4.89214	3.77914e-05	0.000667578	2.14937
HEBP2	0.827361	6.2745	4.8919	3.78159e-05	0.000667578	2.14874
NDUFS2	-0.478104	8.56117	-4.89139	3.78686e-05	0.000667578	2.1474
PTPRN	-0.693531	7.13015	-4.89106	3.79026e-05	0.000667578	2.14654
RPL24	-0.806024	8.06446	-4.88934	3.80809e-05	0.000669927	2.14202
ANKRD32	-0.866195	5.26377	-4.88806	3.82143e-05	0.000671479	2.13865
FBLN7	-0.517706	5.55143	-4.88483	3.85524e-05	0.000675607	2.13017
ECHDC1	-0.488499	6.29331	-4.88463	3.85731e-05	0.000675607	2.12966
DOCK5	1.23485	4.71423	4.88234	3.88149e-05	0.000678827	2.12364
ADSSL1	0.435681	4.6612	4.87982	3.90823e-05	0.000682701	2.11703
NBPF1	0.441623	8.0591	4.87756	3.93238e-05	0.000685534	2.1111
TMEM126A	-0.569082	7.70936	-4.87744	3.93366e-05	0.000685534	2.11079
TNS1	1.13602	6.97597	4.87578	3.95153e-05	0.000687471	2.10643
PDK4	1.74215	6.66467	4.87555	3.95401e-05	0.000687471	2.10582
TMEM155	-1.26233	7.2772	-4.87183	3.99426e-05	0.000693242	2.09607
TMED3	-0.561117	5.81788	-4.87163	3.99651e-05	0.000693242	2.09553
CMAS	-1.00641	7.15711	-4.86426	4.07762e-05	0.000706487	2.07619
RHEBL1	-0.507586	4.51704	-4.86197	4.1031e-05	0.000709436	2.0702
PTCD2	-0.493845	5.28568	-4.86188	4.10418e-05	0.000709436	2.06994
DDX10	-0.442318	6.57733	-4.86032	4.12161e-05	0.000711624	2.06586
FBXO9	-1.12335	7.08561	-4.85891	4.13746e-05	0.000712891	2.06217
HHATL	0.757679	7.09942	4.85882	4.13853e-05	0.000712891	2.06192
SAMD4B	0.506327	5.4091	4.85768	4.15137e-05	0.000714276	2.05894
TRMT10C	-0.533247	6.60816	-4.85683	4.16102e-05	0.000715109	2.0567
ZNF385B	-1.35047	5.84631	-4.856	4.17047e-05	0.000715906	2.05452
ALDH9A1	0.447593	8.38779	4.85459	4.18653e-05	0.000717836	2.05082
MPDZ	-1.05725	7.46484	-4.85272	4.20794e-05	0.000720134	2.04591
KIAA1549	-0.572488	5.22475	-4.85222	4.21364e-05	0.000720134	2.04461
ATP1A2	0.716341	9.27588	4.85215	4.21445e-05	0.000720134	2.04442
GPR12	-0.532978	4.66311	-4.85069	4.23124e-05	0.000722173	2.0406
DDX42	-0.665016	5.87771	-4.84921	4.24835e-05	0.000724264	2.03671
RRAGB	-0.550534	4.89923	-4.84842	4.25757e-05	0.000725005	2.03463
NICN1	-0.570328	7.55323	-4.84713	4.27253e-05	0.00072672	2.03125
PI4KA	-1.03876	8.84597	-4.84481	4.29966e-05	0.0007305	2.02516
RHOBTB2	-0.547169	7.24158	-4.84207	4.33189e-05	0.000735137	2.01797
ACTR1A	-0.598201	7.63467	-4.84156	4.33795e-05	0.000735327	2.01663
TMEM66	-0.535806	10.5351	-4.84027	4.35319e-05	0.00073707	2.01325
R3HDM1	-0.676385	9.05252	-4.83768	4.384e-05	0.000740687	2.00647
KHDC1	-0.349196	5.77583	-4.83764	4.3845e-05	0.000740687	2.00635
BHLHB9	-0.76601	6.44209	-4.83623	4.40145e-05	0.000742707	2.00264
USP10	-0.541145	5.84169	-4.83568	4.40801e-05	0.000742972	2.00121
MKRN2	-0.464619	5.67448	-4.83455	4.42162e-05	0.000744422	1.99824
TPP1	0.771428	7.4453	4.83364	4.43266e-05	0.000745438	1.99584
MRPL45	-0.35049	6.49208	-4.83175	4.45555e-05	0.000748442	1.99089
HTR5A	-0.491827	5.42691	-4.82993	4.47765e-05	0.000749577	1.98612
CTDSP1	0.452003	6.55579	4.82969	4.48059e-05	0.000749577	1.98549
YPEL5	-0.6781	8.22155	-4.8296	4.48171e-05	0.000749577	1.98525
EPHX1	0.915515	7.96756	4.82954	4.48245e-05	0.000749577	1.98509
PGAM1	-0.472805	10.6184	-4.82589	4.52729e-05	0.000756226	1.97551
NBEA	-0.997295	7.98698	-4.8251	4.53699e-05	0.000756996	1.97346
CCDC136	-0.908673	7.01411	-4.82363	4.55517e-05	0.000759177	1.96961
HPCAL1	-0.974367	7.69123	-4.82284	4.56499e-05	0.000759963	1.96754
PDHB	-0.623502	7.3064	-4.82238	4.5708e-05	0.00076008	1.96631
HMGCS1	-1.04912	5.84308	-4.81886	4.61489e-05	0.000766556	1.95707
GABARAPL1	-0.929089	8.49091	-4.8165	4.64463e-05	0.000770174	1.95089
TMEM30A	-0.894011	6.71227	-4.81631	4.64702e-05	0.000770174	1.9504
MRPS11	-0.412562	6.53695	-4.81316	4.68711e-05	0.000774859	1.94213
CCKBR	-0.76914	7.15519	-4.81292	4.69017e-05	0.000774859	1.94151
POLR3F	-0.455888	5.11957	-4.81286	4.69091e-05	0.000774859	1.94135
UBE2N	-0.579916	8.36351	-4.81184	4.70398e-05	0.000775576	1.93868
CAP2	-0.985756	8.97806	-4.81171	4.70567e-05	0.000775576	1.93833
CADM2	-1.03141	7.78045	-4.80866	4.7449e-05	0.000780684	1.93034
CA11	-0.52138	9.76116	-4.80849	4.74716e-05	0.000780684	1.92989
ZNF512	-0.375161	7.18455	-4.80725	4.76324e-05	0.000782376	1.92663
APTX	-0.387523	5.20467	-4.80623	4.77648e-05	0.000782376	1.92396
FAHD2CP	0.608298	5.8554	4.80588	4.78111e-05	0.000782376	1.92303
ST7	-0.914089	4.4121	-4.80582	4.78183e-05	0.000782376	1.92288
GULP1	-0.796903	6.03757	-4.80567	4.78373e-05	0.000782376	1.9225
STK36	0.423058	5.7138	4.80499	4.79269e-05	0.000782982	1.9207
EFNA5	-1.1814	5.9962	-4.80435	4.80107e-05	0.000783491	1.91902
SHC3	-0.554103	5.97055	-4.80289	4.82019e-05	0.000784905	1.9152
RHOQ	0.571291	5.35895	4.80225	4.8286e-05	0.000784905	1.91352
CCNDBP1	-0.744644	7.40516	-4.80222	4.82904e-05	0.000784905	1.91343
CAMSAP1	-0.642086	6.74312	-4.80208	4.83083e-05	0.000784905	1.91307
FGFRL1	0.437989	5.8772	4.80165	4.83646e-05	0.000784963	1.91195
CCNL2	0.566008	6.76777	4.80015	4.85628e-05	0.000787321	1.90802
METTL13	-0.508232	5.71108	-4.79833	4.8805e-05	0.000790386	1.90323
NECAP1	-0.777352	8.33595	-4.7972	4.89554e-05	0.000791291	1.90027
PIEZO2	0.406031	5.2363	4.79702	4.89794e-05	0.000791291	1.8998
CALB2	-0.754349	6.89229	-4.79671	4.90204e-05	0.000791291	1.899
KCNB1	-0.693989	6.62801	-4.79443	4.93259e-05	0.00079536	1.89302
AP2S1	-0.570191	8.43065	-4.79328	4.94809e-05	0.000796996	1.89
NRP2	-0.83674	10.323	-4.79116	4.97676e-05	0.000800747	1.88444
KBTBD7	-0.726254	5.08064	-4.78932	5.00179e-05	0.000803204	1.87962
LGI4	0.525745	7.52398	4.78889	5.00764e-05	0.000803204	1.87849
C1orf162	1.14502	5.67536	4.78885	5.00822e-05	0.000803204	1.87838
TRAPPC11	-0.648586	5.90216	-4.78798	5.02008e-05	0.00080424	1.87611
DDX3X	-0.497493	7.18571	-4.78594	5.04802e-05	0.000807846	1.87077
BECN1	-0.755872	7.45923	-4.78294	5.0896e-05	0.000813625	1.86288
TMEM246	-0.72787	7.07168	-4.78142	5.11068e-05	0.000816119	1.8589
MCOLN1	-0.459606	6.34286	-4.77828	5.15459e-05	0.000822249	1.85067
CHCHD6	-0.511133	6.6639	-4.77554	5.19327e-05	0.000827531	1.84348
HMGCR	-1.16823	7.11205	-4.77386	5.21699e-05	0.000830422	1.8391
TRIM36	-0.945295	6.25633	-4.77067	5.26259e-05	0.000836249	1.83073
GPR176	-0.399158	5.09738	-4.77051	5.26483e-05	0.000836249	1.83032
RNGTT	-0.448127	5.73255	-4.76883	5.28903e-05	0.000839197	1.82591
ZNRF1	-0.632619	6.41692	-4.7681	5.29962e-05	0.000839981	1.82398
RAB15	-0.676222	8.25685	-4.76766	5.30591e-05	0.000840084	1.82284
FAM92A1	-0.605233	6.40045	-4.76579	5.33306e-05	0.000843485	1.81793
TRMT12	-0.322938	5.39651	-4.76515	5.34236e-05	0.00084406	1.81626
KIAA0317	-0.735192	6.05353	-4.76437	5.35373e-05	0.000844144	1.81421
SNUPN	-0.358638	6.9733	-4.76412	5.35738e-05	0.000844144	1.81356
FBXO45	-0.729359	6.12824	-4.76358	5.36534e-05	0.000844144	1.81213
COTL1	0.852228	6.43501	4.76356	5.36559e-05	0.000844144	1.81208
CCT4	-0.584862	8.89438	-4.76232	5.3838e-05	0.000846115	1.80882
ADO	-0.763664	6.70225	-4.75933	5.4278e-05	0.000851976	1.801
FGF9	-0.856436	6.34293	-4.75901	5.43255e-05	0.000851976	1.80016
MRPS17	-0.519107	6.465	-4.75816	5.44517e-05	0.000852225	1.79792
TUBA4A	-0.880203	9.20277	-4.75775	5.45118e-05	0.000852225	1.79686
IL17D	0.503284	7.64904	4.75774	5.45131e-05	0.000852225	1.79684
ST6GALNAC5	-0.850255	7.06261	-4.75717	5.45983e-05	0.000852662	1.79534
TIPRL	-0.565082	5.18474	-4.75483	5.4948e-05	0.000857017	1.7892
ZNF542	-0.496616	4.77938	-4.75453	5.49923e-05	0.000857017	1.78842
UQCRB	-0.735357	5.17149	-4.75073	5.55656e-05	0.000865044	1.77845
GPR137C	-1.03348	5.2527	-4.75027	5.5634e-05	0.000865205	1.77726
VPS26B	-0.476761	7.23892	-4.7472	5.61018e-05	0.00087157	1.76921
GARS	0.441411	4.09047	4.74666	5.61845e-05	0.00087171	1.76779
RAD51C	-0.628961	6.62767	-4.74604	5.62789e-05	0.00087171	1.76618
ROBO3	0.468384	6.14732	4.74599	5.62866e-05	0.00087171	1.76605
ACTN2	-0.602577	7.1708	-4.74288	5.6766e-05	0.00087739	1.75789
BRWD1	-0.876763	8.00201	-4.74285	5.67713e-05	0.00087739	1.7578
PXN	0.4821	6.19224	4.74009	5.71993e-05	0.000882121	1.75058
MAPKAP1	-0.494502	5.51361	-4.74	5.72136e-05	0.000882121	1.75034
ST6GAL2	-0.74346	4.75758	-4.73973	5.72552e-05	0.000882121	1.74964
GGH	-0.634886	5.37581	-4.73923	5.73336e-05	0.000882415	1.74833
FREM3	-1.51161	4.19295	-4.73798	5.75292e-05	0.000884227	1.74505
MKKS	-0.719016	6.25209	-4.73772	5.75701e-05	0.000884227	1.74437
BAZ2B	0.774804	5.61866	4.73688	5.7701e-05	0.000885324	1.74218
TPD52	-1.13173	7.9515	-4.73459	5.80637e-05	0.000889971	1.73616
UBC	-0.381862	11.6345	-4.7336	5.8219e-05	0.000891433	1.73359
RASEF	1.17641	6.34217	4.73041	5.87275e-05	0.000897432	1.72523
TMEM178B	-1.10631	7.76092	-4.73039	5.87314e-05	0.000897432	1.72516
GABBR2	-1.00284	8.57243	-4.7274	5.9211e-05	0.000903833	1.71734
TNFAIP8L1	-0.452993	6.13958	-4.72468	5.96519e-05	0.00090963	1.71021
TRA2A	0.617213	4.59893	4.72256	5.99981e-05	0.000913973	1.70465
NFIA	0.683712	6.57282	4.71798	6.07512e-05	0.000924499	1.69265
C1orf95	-0.60781	8.17509	-4.71684	6.09392e-05	0.000926413	1.68968
PIEZO1	0.477926	5.41732	4.71578	6.11153e-05	0.000928112	1.68691
MRPS7	-0.430051	7.16475	-4.71542	6.11757e-05	0.000928112	1.68596
LHX6	-0.572191	6.71298	-4.71401	6.14109e-05	0.000930731	1.68227
GRIN3A	-0.589313	5.82124	-4.71288	6.16013e-05	0.000932667	1.67929
DCTN3	-0.590215	8.75621	-4.71129	6.18686e-05	0.000935762	1.67513
PIGX	-0.627361	5.656	-4.70985	6.21115e-05	0.000937552	1.67136
MED19	-0.468686	6.42436	-4.70984	6.21129e-05	0.000937552	1.67134
TROVE2	0.530075	7.72839	4.70624	6.27253e-05	0.000945836	1.66191
WWC3	0.607063	5.61168	4.70364	6.31715e-05	0.0009516	1.6551
ATXN2L	0.380144	6.28419	4.69902	6.39714e-05	0.000962675	1.643
TMEM55A	-0.723312	6.63565	-4.69779	6.41857e-05	0.000964926	1.63978
SH3BP4	0.739024	5.80162	4.69649	6.44137e-05	0.000967039	1.63638
PEX11B	-0.637815	7.24242	-4.69624	6.44563e-05	0.000967039	1.63574
DLG2	-0.643493	5.44516	-4.69464	6.4739e-05	0.000970303	1.63153
UBR3	-0.819664	7.37521	-4.69348	6.49428e-05	0.000972378	1.62851
USP46	-0.884872	6.87376	-4.69233	6.51467e-05	0.00097445	1.6255
CCDC132	-0.729526	7.48186	-4.68971	6.56143e-05	0.000980397	1.61863
SMAD5	0.623094	6.07722	4.68936	6.5676e-05	0.000980397	1.61772
TAX1BP1	-0.861618	6.57588	-4.6882	6.5884e-05	0.000982517	1.61468
YWHAQ	-0.57852	10.0224	-4.68633	6.62212e-05	0.000985569	1.60978
SFPQ	0.807004	6.28518	4.6843	6.65873e-05	0.000990029	1.60448
DYSF	0.554468	6.89517	4.68288	6.68452e-05	0.000992871	1.60076
CERCAM	0.827637	6.36067	4.68205	6.69962e-05	0.00099328	1.59859
SYT4	-0.721271	9.05124	-4.682	6.70062e-05	0.00099328	1.59845
MN1	-0.639151	5.60525	-4.6809	6.72064e-05	0.000994522	1.59558
CHCHD2	-0.392012	10.154	-4.68081	6.72236e-05	0.000994522	1.59533
SLC35B4	-0.734164	5.43005	-4.67952	6.74596e-05	0.000996187	1.59197
TMEM9	-0.521069	7.31432	-4.67926	6.75079e-05	0.000996187	1.59128
TBL1XR1	-0.793845	6.8573	-4.67899	6.75569e-05	0.000996187	1.59058
MRPL28	-0.711766	4.58814	-4.67874	6.76039e-05	0.000996187	1.58991
PGRMC1	-0.631396	8.12961	-4.67758	6.78175e-05	0.000998345	1.58688
VWA1	0.497906	6.20309	4.67548	6.82067e-05	0.00100286	1.58138
NRP1	-0.886344	7.01331	-4.6752	6.82591e-05	0.00100286	1.58064
UBE2S	-0.676908	6.41686	-4.67474	6.83444e-05	0.00100313	1.57944
KCNT1	-0.372792	4.78593	-4.67391	6.84992e-05	0.00100441	1.57727
C10orf2	-0.515336	6.32667	-4.67242	6.87765e-05	0.0010073	1.57338
CDS1	-0.722251	7.262	-4.67213	6.88318e-05	0.0010073	1.57261
ETNK1	-0.979516	6.26506	-4.67154	6.89418e-05	0.00100735	1.57108
KCNF1	-0.628005	6.42268	-4.67139	6.89709e-05	0.00100735	1.57067
SNX25	-0.551776	5.69836	-4.67079	6.90835e-05	0.00100801	1.5691
VAPA	-0.773524	6.35387	-4.67004	6.9225e-05	0.00100908	1.56714
DPP10	-0.992412	6.87067	-4.66922	6.93787e-05	0.00100979	1.56501
TMEM9B	-0.409902	6.61775	-4.66906	6.94094e-05	0.00100979	1.56458
USP54	0.61295	7.22853	4.66799	6.96118e-05	0.00101175	1.56178
GFRA2	-0.469013	5.57424	-4.66748	6.97082e-05	0.00101201	1.56045
COPZ1	-0.511732	7.0277	-4.66718	6.9766e-05	0.00101201	1.55966
EIF2A	-0.530906	7.4891	-4.66591	7.00075e-05	0.00101453	1.55634
BTBD1	-0.595877	8.66528	-4.66543	7.00991e-05	0.00101487	1.55508
GOSR2	-0.387906	6.03117	-4.66255	7.0651e-05	0.00102187	1.54754
COL12A1	0.432885	4.48135	4.66176	7.08025e-05	0.00102306	1.54549
IFT57	-0.594133	6.45026	-4.66028	7.10892e-05	0.00102621	1.5416
MAPK9	-0.99065	7.42897	-4.65969	7.12032e-05	0.00102686	1.54006
RPA3	-0.332791	6.6396	-4.65643	7.18373e-05	0.001035	1.53154
SCG2	-1.00245	8.72953	-4.6549	7.21365e-05	0.0010383	1.52755
RANBP9	-0.719699	6.32011	-4.65431	7.2253e-05	0.00103849	1.526
TBC1D9	-0.70579	8.25607	-4.65413	7.22891e-05	0.00103849	1.52552
STK32C	-0.389827	6.61404	-4.65371	7.23705e-05	0.00103866	1.52444
ARHGDIG	-0.711354	8.12882	-4.65138	7.28318e-05	0.00104427	1.51833
HRH1	-0.390113	5.35536	-4.64649	7.38086e-05	0.00105726	1.50553
ADARB1	-0.694022	7.05369	-4.64182	7.47515e-05	0.00106974	1.49333
C1orf115	-0.531953	9.43623	-4.64129	7.4861e-05	0.00107028	1.49193
WDR35	0.315299	6.29546	4.6396	7.52057e-05	0.00107417	1.48751
TPI1	-0.502479	10.6033	-4.63885	7.53585e-05	0.00107532	1.48556
PTPN3	-0.583457	5.56509	-4.63766	7.56038e-05	0.00107779	1.48244
ASH2L	-0.36108	7.63593	-4.63547	7.60551e-05	0.00108307	1.47672
GYS1	0.335567	6.05635	4.63516	7.61198e-05	0.00108307	1.4759
SGTB	-0.931108	8.54041	-4.63211	7.67537e-05	0.00109105	1.46794
HLA-DPA1	1.80173	7.54942	4.63106	7.69736e-05	0.00109261	1.46519
ANKRD34C	-0.67204	4.84958	-4.63089	7.70105e-05	0.00109261	1.46473
TAC1	-1.30532	6.74601	-4.62783	7.76529e-05	0.00110067	1.45675
LAMTOR3	-0.762189	6.96252	-4.62712	7.78046e-05	0.00110178	1.45487
SSFA2	0.666639	7.16032	4.62589	7.80653e-05	0.00110442	1.45166
FAXC	-0.784674	5.79412	-4.62408	7.84496e-05	0.0011088	1.44694
GOT2	-0.511063	8.73003	-4.62259	7.87685e-05	0.00111225	1.44304
SLITRK4	-1.22678	6.52372	-4.62122	7.90635e-05	0.00111536	1.43945
UQCRC2	-0.761026	8.10598	-4.61792	7.97754e-05	0.00112433	1.43084
ABHD16A	-0.457183	6.85314	-4.61662	8.006e-05	0.00112728	1.42742
GINM1	0.509694	6.09146	4.61507	8.03966e-05	0.00113095	1.42339
CTTN	0.333102	3.58209	4.6147	8.04786e-05	0.00113103	1.42241
USP40	0.398768	5.24017	4.61431	8.05646e-05	0.00113117	1.42139
PDHX	-0.565866	7.64767	-4.61378	8.06796e-05	0.00113172	1.42002
SPIRE1	-0.685937	6.3017	-4.61279	8.08989e-05	0.00113373	1.41741
PPP2R5C	-0.675263	8.13129	-4.6119	8.10949e-05	0.00113435	1.41508
HSD17B14	0.468988	6.50485	4.61189	8.10954e-05	0.00113435	1.41508
KIAA0408	-0.536468	4.62983	-4.6112	8.12486e-05	0.00113542	1.41327
TMEM177	-0.477341	5.5224	-4.60989	8.1539e-05	0.00113841	1.40984
ZYG11B	-1.08395	4.66437	-4.60909	8.1717e-05	0.00113876	1.40774
MAP1A	-0.493745	6.93324	-4.60903	8.17292e-05	0.00113876	1.4076
AMD1	-0.630689	7.93434	-4.60855	8.18359e-05	0.00113876	1.40635
RTCA	-0.811483	6.64388	-4.60806	8.19455e-05	0.00113876	1.40506
SLITRK3	-0.591916	6.35853	-4.60796	8.19673e-05	0.00113876	1.40481
ANO3	-1.05842	7.28094	-4.60771	8.20235e-05	0.00113876	1.40415
DHPS	-0.400461	7.03674	-4.60696	8.21922e-05	0.00114004	1.40217
FAM219B	-0.442288	5.92734	-4.60604	8.23984e-05	0.00114184	1.39977
PPFIA2	-0.653093	6.99393	-4.60153	8.34139e-05	0.00115484	1.388
DENR	-0.626932	8.01384	-4.60067	8.361e-05	0.00115648	1.38575
SLC10A4	-0.437493	3.5704	-4.59495	8.49207e-05	0.0011735	1.37081
TRAPPC3	-0.407188	6.89513	-4.59462	8.49986e-05	0.0011735	1.36993
S100B	0.669764	9.05001	4.59394	8.51555e-05	0.00117458	1.36816
SLC14A1	1.48063	5.00561	4.59009	8.60516e-05	0.00118584	1.3581
UROS	-0.478868	7.5346	-4.58832	8.64671e-05	0.00119046	1.35348
C1QBP	-0.584358	7.85135	-4.58774	8.6603e-05	0.00119123	1.35197
UQCR10	-0.405331	7.17688	-4.58624	8.6957e-05	0.001195	1.34805
LDOC1L	-0.449949	8.38878	-4.58388	8.75183e-05	0.0012016	1.34187
RAB27B	-0.67024	8.2131	-4.58342	8.76266e-05	0.00120198	1.34069
PLTP	0.950074	7.64067	4.58012	8.84166e-05	0.0012117	1.33207
TTC33	-0.769207	5.20828	-4.57951	8.85632e-05	0.00121259	1.33048
IDH3B	-0.561178	7.7837	-4.57663	8.926e-05	0.00122101	1.32295
ASTE1	0.263461	4.76918	4.57536	8.95696e-05	0.00122284	1.31963
ANKRD13C	-0.712553	5.4726	-4.5751	8.96332e-05	0.00122284	1.31895
MTM1	0.481833	4.50124	4.57507	8.96402e-05	0.00122284	1.31887
SGPP1	-0.689321	6.08599	-4.57459	8.9758e-05	0.00122332	1.31761
GAD2	-0.635086	7.87238	-4.5733	9.00734e-05	0.00122542	1.31424
PCYOX1	-0.739537	4.90349	-4.57328	9.00765e-05	0.00122542	1.31421
FBXL2	-0.379621	7.37381	-4.57277	9.02034e-05	0.00122602	1.31286
NFS1	-0.487485	5.22478	-4.5719	9.0417e-05	0.00122781	1.31059
SUCLA2	-0.818363	8.51605	-4.56859	9.12327e-05	0.00123775	1.30196
NEO1	0.441302	6.97279	4.56729	9.15558e-05	0.00124101	1.29857
ACAT2	-0.659886	6.34149	-4.56483	9.2172e-05	0.00124732	1.29213
BAIAP2-AS1	-0.751603	6.36979	-4.56476	9.21889e-05	0.00124732	1.29195
DCLK1	-1.34974	7.37371	-4.56141	9.30323e-05	0.00125758	1.28321
HSDL1	-0.482389	5.74459	-4.55935	9.35559e-05	0.00125876	1.27782
DST	0.633093	4.04639	4.55929	9.35694e-05	0.00125876	1.27768
RFC2	-0.364181	5.0288	-4.55917	9.36021e-05	0.00125876	1.27735
AP2M1	-0.694054	9.59607	-4.55893	9.36633e-05	0.00125876	1.27672
FAM5B	-0.512705	6.91069	-4.55883	9.36882e-05	0.00125876	1.27646
ATP6V1D	-0.61622	8.89446	-4.55882	9.3691e-05	0.00125876	1.27644
WIPF2	-0.586444	5.90632	-4.55874	9.37115e-05	0.00125876	1.27623
TRHDE	-1.0038	6.52972	-4.55684	9.41964e-05	0.00126413	1.27127
MPPED1	-0.600213	6.79888	-4.55586	9.4448e-05	0.00126631	1.26871
KANK1	0.703502	7.29031	4.55554	9.45284e-05	0.00126631	1.26789
SLC16A9	0.772077	5.20163	4.55345	9.50682e-05	0.00127176	1.26243
DEGS1	-0.428312	6.94211	-4.5533	9.51063e-05	0.00127176	1.26204
COL21A1	0.503033	4.24072	4.55292	9.52047e-05	0.00127193	1.26105
ATP11C	0.571312	4.2216	4.55212	9.5413e-05	0.00127357	1.25895
TM9SF2	-0.540732	7.99807	-4.55049	9.58359e-05	0.00127807	1.25471
CLEC4E	0.453561	5.35829	4.54954	9.60839e-05	0.00127983	1.25222
VPS29	-0.5289	8.14475	-4.54929	9.61495e-05	0.00127983	1.25157
ZEB1	-0.614822	5.77213	-4.54837	9.63907e-05	0.00127983	1.24916
YAF2	-0.362883	3.82481	-4.54822	9.64289e-05	0.00127983	1.24878
SNN	-0.547331	6.12603	-4.54811	9.64589e-05	0.00127983	1.24849
SYNGR3	-0.694585	9.10166	-4.54801	9.64839e-05	0.00127983	1.24824
STRIP2	-0.708345	5.26839	-4.54654	9.68702e-05	0.00128381	1.2444
RNF175	-0.727759	7.07802	-4.54606	9.69968e-05	0.00128425	1.24315
CHGB	-1.07683	8.38242	-4.54576	9.70756e-05	0.00128425	1.24237
ZNF225	-1.23658	8.0802	-4.54444	9.74249e-05	0.00128772	1.23892
CTBS	0.486489	4.53606	4.54374	9.76112e-05	0.00128825	1.23709
MRPL50	-0.448368	4.99677	-4.54364	9.76383e-05	0.00128825	1.23682
MTMR2	-0.683667	6.76395	-4.54284	9.78511e-05	0.00128842	1.23473
PAN2	0.357285	5.55715	4.54238	9.7972e-05	0.00128842	1.23355
POLB	-0.375024	7.35456	-4.54235	9.7981e-05	0.00128842	1.23346
ARHGEF37	0.596005	6.0747	4.54229	9.79969e-05	0.00128842	1.2333
USP33	-0.545878	7.20219	-4.54053	9.84658e-05	0.00129288	1.22872
GALNT13	0.961867	6.31989	4.54037	9.85103e-05	0.00129288	1.22828
PARP4	0.590198	6.1756	4.53984	9.86513e-05	0.00129359	1.22691
NFKBIA	0.777125	7.74171	4.53825	9.90791e-05	0.00129806	1.22276
SDC4	0.970627	7.79932	4.53626	9.9616e-05	0.00130394	1.21757
CP	1.1241	4.47075	4.53448	0.000100099	0.00130911	1.21293
RBP4	-0.823593	7.3436	-4.53335	0.000100408	0.0013111	1.20997
EFEMP2	0.508282	6.40733	4.53328	0.000100427	0.0013111	1.20979
C16orf13	-0.601517	6.17567	-4.53204	0.000100765	0.00131436	1.20657
ASAH2C	-0.514248	5.61363	-4.53054	0.000101176	0.00131856	1.20266
NGRN	-0.558391	9.64686	-4.52889	0.000101632	0.00132334	1.19835
ERBB3	0.9679	5.76148	4.52776	0.000101944	0.00132626	1.1954
DDX26B	0.359463	4.70624	4.52661	0.000102263	0.00132924	1.1924
LYRM4	-0.506669	6.91401	-4.52624	0.000102366	0.00132941	1.19144
CDH8	-0.605528	6.50713	-4.52094	0.00010385	0.00134752	1.17762
FDPS	-0.52887	7.19024	-4.51818	0.000104634	0.00135584	1.17041
EAF1	-0.493091	5.58738	-4.51804	0.000104674	0.00135584	1.17004
ATP5G3	-0.672982	9.42047	-4.51672	0.00010505	0.00135953	1.1666
FAM110C	-0.505708	4.5662	-4.51545	0.000105413	0.00136305	1.16328
PNMA1	-0.782438	9.83332	-4.51459	0.000105658	0.00136502	1.16106
CIAO1	-0.439838	5.81666	-4.51379	0.000105888	0.00136681	1.15897
VTI1B	-0.427976	6.85954	-4.51323	0.000106051	0.00136698	1.1575
OSBP	-0.330582	6.6513	-4.51311	0.000106085	0.00136698	1.15719
KRT222	-0.909177	6.56149	-4.51228	0.000106324	0.00136888	1.15502
SEC22A	-0.382568	4.57135	-4.50944	0.000107146	0.00137827	1.14764
SC5DL	-0.68483	8.28419	-4.50873	0.000107354	0.00137974	1.14578
ARHGAP31	0.513169	5.73339	4.50669	0.000107951	0.0013853	1.14045
SOGA1	0.496809	5.8259	4.50662	0.000107972	0.0013853	1.14027
CLTC	-0.560018	10.8719	-4.50596	0.000108165	0.00138659	1.13855
RAB39B	-0.839415	5.7523	-4.50466	0.000108549	0.00139011	1.13516
HCCS	-0.62317	6.22208	-4.50439	0.000108627	0.00139011	1.13447
EMP2	0.638719	5.6748	4.50302	0.000109032	0.00139316	1.13089
TCERG1L	-0.65892	5.70308	-4.50295	0.000109053	0.00139316	1.13072
FKBP1B	-0.522935	7.96154	-4.50251	0.000109183	0.00139363	1.12957
ILF2	-0.538447	7.0582	-4.49925	0.000110156	0.00140484	1.12106
ADRB1	-0.797468	6.99246	-4.49637	0.000111021	0.00141467	1.11355
PRPF18	-0.587835	5.42688	-4.49549	0.000111286	0.00141682	1.11127
HSPA9	-0.494449	7.95283	-4.49205	0.000112331	0.0014289	1.1023
POLR2E	-0.553442	7.46262	-4.49044	0.000112824	0.00143395	1.0981
TMEM68	-0.376752	4.48071	-4.48979	0.000113022	0.00143439	1.09642
GOT1	-1.00934	9.23141	-4.4897	0.000113051	0.00143439	1.09617
DLGAP1	-0.863639	9.08776	-4.48879	0.000113331	0.00143671	1.0938
CORT	-0.503152	5.45757	-4.48697	0.000113892	0.0014426	1.08906
DCK	-0.691763	6.83007	-4.48657	0.000114014	0.00144292	1.08803
ZHX3	0.418513	6.41575	4.48439	0.000114693	0.00145022	1.08233
SLC35B1	-0.433165	7.19351	-4.48409	0.000114786	0.00145022	1.08156
EMC9	-0.320886	6.02747	-4.48236	0.000115326	0.00145573	1.07706
ELOVL4	-0.991445	6.63753	-4.48207	0.000115417	0.00145573	1.07629
GFAP	1.35147	11.5504	4.47996	0.00011608	0.00146285	1.0708
CYLD	-0.547784	5.97608	-4.47929	0.00011629	0.00146374	1.06907
GLRB	-1.20848	7.68903	-4.47911	0.000116348	0.00146374	1.06859
ZNF19	-0.362876	4.75539	-4.4773	0.000116922	0.00146725	1.06387
GAP43	-0.899365	9.71123	-4.47721	0.000116951	0.00146725	1.06363
VSNL1	-1.36087	10.6944	-4.47714	0.000116972	0.00146725	1.06346
APCDD1	0.881622	7.494	4.47681	0.000117076	0.00146725	1.06261
C6orf106	-0.596196	6.17077	-4.47667	0.00011712	0.00146725	1.06225
PSME3	-0.474345	6.54666	-4.47513	0.000117611	0.00147216	1.05823
COX5A	-0.72958	9.70702	-4.47404	0.000117961	0.0014753	1.05539
LMO7	-0.424974	6.2154	-4.47174	0.000118698	0.00148328	1.04941
PLEKHB2	-0.924643	6.49838	-4.47081	0.000119	0.00148581	1.04697
ARPC5	-0.683252	6.70864	-4.46931	0.000119484	0.00149041	1.04308
POLE3	-0.781354	6.7724	-4.46905	0.000119569	0.00149041	1.04239
H2AFZ	-0.767493	7.54214	-4.46663	0.000120357	0.00149843	1.0361
MFAP1	-0.391218	7.03985	-4.46646	0.000120414	0.00149843	1.03564
NSF	-0.900892	9.92125	-4.46593	0.000120587	0.00149933	1.03426
ZCCHC12	-0.64731	7.24995	-4.46548	0.000120733	0.0014999	1.0331
LHPP	0.610901	7.32386	4.46434	0.00012111	0.00150332	1.03012
C12orf23	-0.473735	6.37658	-4.4614	0.000122079	0.00151388	1.02247
SPRED1	-0.838649	6.4536	-4.46114	0.000122164	0.00151388	1.02181
WSCD2	-0.302713	7.36527	-4.46026	0.000122456	0.00151623	1.01952
TRIP6	0.60261	6.25417	4.45839	0.00012308	0.0015227	1.01464
EFR3A	-0.819779	8.35306	-4.45679	0.000123615	0.00152804	1.01048
GABRB2	-0.828174	10.0605	-4.45591	0.000123911	0.00152993	1.00818
FAM198A	0.274803	4.04077	4.45573	0.000123973	0.00152993	1.00771
MRPL39	-0.398527	5.9899	-4.4552	0.000124151	0.00153027	1.00633
ZNF529	-0.649904	5.46038	-4.45503	0.000124207	0.00153027	1.0059
FAM78B	-0.488738	5.27142	-4.45472	0.000124312	0.00153031	1.00509
SOWAHA	-0.756541	8.39398	-4.45385	0.000124607	0.00153162	1.00282
HK2	-0.836878	6.79172	-4.45379	0.000124625	0.00153162	1.00268
DCX	-0.439573	4.35758	-4.45201	0.000125231	0.0015378	0.998027
CPPED1	0.344159	4.22556	4.45139	0.00012544	0.00153909	0.996429
BAZ1A	0.571915	4.03276	4.44973	0.000126007	0.00154402	0.992106
ATXN1	-0.876697	6.41101	-4.44961	0.000126049	0.00154402	0.991782
DENND4A	-0.671237	4.46778	-4.44924	0.000126174	0.00154429	0.990829
RWDD1	-0.449902	4.42772	-4.44797	0.000126611	0.00154836	0.987517
PRDM16	0.66592	4.50259	4.4475	0.000126773	0.00154906	0.986292
RPP14	-0.40391	6.1016	-4.44468	0.000127746	0.00155967	0.978961
GRAMD3	0.803261	7.70798	4.44298	0.000128336	0.0015656	0.974538
TIMM8B	-0.462435	5.96411	-4.44251	0.000128502	0.00156634	0.973301
HTRA1	0.52845	9.39169	4.44082	0.000129092	0.00157224	0.968907
CSNK1G1	-0.296399	5.42914	-4.43964	0.000129505	0.00157598	0.965843
ENTPD3	-0.700306	6.82909	-4.43881	0.000129796	0.00157823	0.963695
MFN2	-0.625345	6.89724	-4.4358	0.000130862	0.00158989	0.955853
HSBP1	-0.508815	8.34112	-4.43445	0.00013134	0.0015944	0.952358
ANKRD50	-0.476521	4.68491	-4.43357	0.000131654	0.0015969	0.95007
FXYD1	0.651655	8.15497	4.43185	0.000132272	0.0016031	0.945577
MED10	-0.368608	6.68607	-4.43125	0.000132485	0.00160438	0.944031
LARP4B	-0.462242	5.27023	-4.42834	0.000133536	0.00161579	0.936458
B4GALT3	-0.378204	6.36141	-4.42714	0.000133974	0.00161976	0.933323
GDPD1	-1.17544	6.6653	-4.42391	0.000135152	0.00163268	0.924928
NDUFA11	-0.524702	7.92416	-4.42238	0.000135714	0.00163691	0.920946
METTL7A	0.78894	9.39511	4.42236	0.000135722	0.00163691	0.920896
TMEM200A	-0.863745	4.34276	-4.42085	0.000136278	0.00164201	0.916973
THOC7	-0.610905	7.60276	-4.42061	0.000136365	0.00164201	0.916359
ZMAT1	0.498705	4.46923	4.41939	0.000136816	0.00164611	0.913194
VOPP1	-0.411045	7.9721	-4.41793	0.00013736	0.00165131	0.909394
TRIM2	-0.719033	6.18079	-4.41742	0.000137551	0.00165228	0.908059
FAR2	-0.6551	5.24224	-4.4166	0.000137856	0.00165461	0.905937
RAB5A	-0.521753	7.38849	-4.41443	0.000138669	0.00166303	0.900298
SFSWAP	0.449957	5.68629	4.41398	0.000138842	0.00166375	0.899109
MAPK8	-0.689465	6.26013	-4.41296	0.000139225	0.00166685	0.896467
TSC22D4	0.509107	7.42123	4.41251	0.000139393	0.00166685	0.895311
STK3	0.583763	4.30531	4.4124	0.000139436	0.00166685	0.895011
FNBP4	0.550103	4.05572	4.41146	0.000139791	0.00166975	0.892578
SLITRK1	-0.709786	7.01848	-4.41059	0.000140123	0.00167237	0.890305
CAPS	-1.6811	6.94784	-4.40934	0.000140597	0.00167373	0.887068
CYCS	-1.07625	4.73389	-4.40927	0.000140625	0.00167373	0.886877
SLC45A3	0.382931	5.52468	4.40924	0.000140635	0.00167373	0.886805
COPS3	-0.578152	7.38503	-4.40871	0.000140837	0.00167373	0.885432
KIFAP3	-0.949063	8.96749	-4.40862	0.000140871	0.00167373	0.885201
PITPNB	-0.394867	8.96265	-4.40852	0.000140911	0.00167373	0.884927
PLXDC1	-0.513151	5.46583	-4.4081	0.00014107	0.00167427	0.88385
RFTN1	-0.534969	7.80541	-4.40748	0.000141309	0.00167578	0.882224
RASSF3	-0.487635	5.27795	-4.40526	0.000142161	0.00168455	0.87646
MEF2D	-0.472068	7.48478	-4.40489	0.000142305	0.00168455	0.875495
ATP6V1G2	-0.73293	10.018	-4.40467	0.000142389	0.00168455	0.87493
ARMCX2	-0.479217	7.79674	-4.40435	0.000142512	0.00168467	0.874103
IKZF2	0.45255	4.15524	4.40211	0.000143382	0.00169288	0.868268
WHSC1	-0.485528	6.07057	-4.40197	0.000143434	0.00169288	0.86792
CGREF1	-0.486802	5.80419	-4.4005	0.000144008	0.00169831	0.864093
BCL2L2	-0.57577	5.33666	-4.39965	0.000144339	0.00170087	0.86189
GSN	1.00807	8.58427	4.39881	0.000144669	0.0017034	0.859705
TBL1X	0.593746	6.17795	4.39693	0.00014541	0.00170912	0.854805
RNF130	0.62874	7.61207	4.39601	0.00014577	0.00170912	0.852434
TM9SF4	-0.543304	6.1036	-4.39598	0.000145784	0.00170912	0.852344
FAM174A	-0.642508	7.88634	-4.39584	0.000145838	0.00170912	0.851988
ATP5B	-0.598153	10.497	-4.39576	0.00014587	0.00170912	0.851779
MAP4	-0.940354	9.3342	-4.39571	0.000145889	0.00170912	0.851656
PSMC6	-0.742182	7.58878	-4.39493	0.000146199	0.00170912	0.849621
PSAP	-0.447623	9.83235	-4.39488	0.000146221	0.00170912	0.849478
TXN	-0.463828	8.06245	-4.39461	0.000146327	0.00170912	0.848779
NDUFA4	-0.551772	11.1234	-4.3942	0.000146489	0.00170912	0.847724
STMN1	-0.689294	8.2822	-4.39416	0.000146506	0.00170912	0.847608
DLD	-0.635303	7.85556	-4.39409	0.000146532	0.00170912	0.84744
MOAP1	-0.745057	9.97481	-4.39297	0.000146979	0.00171299	0.844522
SGK1	0.955477	7.36048	4.39261	0.000147123	0.00171333	0.843582
NOTCH2	0.851377	7.0507	4.39182	0.000147436	0.00171563	0.841546
MOB1B	-0.675219	6.73021	-4.39078	0.000147853	0.0017182	0.838837
APH1B	0.30041	6.27678	4.39069	0.000147888	0.0017182	0.838616
DRP2	-0.706041	5.25882	-4.38924	0.000148469	0.00172361	0.834852
PKIG	-0.437145	8.32907	-4.38789	0.000149016	0.00172861	0.83133
EARS2	-0.393921	6.01499	-4.3874	0.000149212	0.00172868	0.830069
RAPGEF3	0.317088	5.63684	4.3873	0.000149254	0.00172868	0.829801
SRP72	-0.612644	6.30849	-4.38541	0.000150021	0.0017362	0.824892
SLC30A3	-0.486818	7.18347	-4.38358	0.000150767	0.00174348	0.820139
ERCC1	0.339657	6.88345	4.38165	0.000151557	0.00175126	0.815132
TOMM22	-0.453795	6.61457	-4.37989	0.000152283	0.00175828	0.810554
MRPL4	-0.609852	5.95586	-4.37928	0.000152532	0.00175979	0.808988
ABCD4	0.458102	5.74991	4.37672	0.000153596	0.0017707	0.802326
PRMT8	-0.816316	6.07601	-4.37559	0.000154067	0.00177458	0.79939
ZNF423	0.500978	6.24966	4.37534	0.000154171	0.00177458	0.798744
ALG2	0.550148	4.62647	4.37485	0.000154377	0.00177487	0.797467
PBXIP1	0.709053	7.74187	4.37471	0.000154435	0.00177487	0.797104
SLC25A4	-0.739145	6.53711	-4.37377	0.000154828	0.00177772	0.794672
STIP1	-0.716215	6.8667	-4.37345	0.00015496	0.00177772	0.793856
RAB11A	-0.540775	6.82427	-4.37326	0.000155041	0.00177772	0.793351
WIPF3	-0.785742	7.0703	-4.37238	0.000155411	0.00178059	0.79107
SEPN1	0.456397	6.5753	4.36961	0.000156582	0.00179262	0.783882
XPC	0.301583	6.56797	4.36877	0.000156939	0.00179533	0.781698
IL4R	0.611349	6.01997	4.36609	0.000158082	0.00180702	0.774744
ST8SIA3	-0.44101	3.56125	-4.36408	0.000158944	0.00181547	0.769538
TPPP3	0.576697	6.65416	4.36307	0.000159381	0.00181907	0.766905
PRSS53	0.308598	6.10615	4.36185	0.000159908	0.00182368	0.763744
SSPN	0.839713	6.12091	4.3612	0.000160191	0.00182551	0.762052
TMEM38B	0.595096	4.52869	4.36069	0.00016041	0.00182661	0.760741
PDE8B	-0.74209	6.11741	-4.36023	0.000160611	0.00182665	0.759544
RND1	-0.628136	7.11653	-4.36012	0.000160658	0.00182665	0.759258
ZNF238	-1.00234	5.47942	-4.35766	0.000161735	0.00183627	0.752861
CXorf69	0.266723	4.03496	4.3574	0.000161846	0.00183627	0.752202
RASA1	-0.737308	7.3152	-4.35734	0.000161875	0.00183627	0.752034
SLC2A13	-0.729279	5.26722	-4.35636	0.000162305	0.00183974	0.749493
AK5	-0.895785	8.19752	-4.35556	0.000162656	0.00184232	0.747421
STOM	0.855786	8.45771	4.35519	0.000162819	0.00184277	0.74646
RRP36	-0.305683	6.46577	-4.35432	0.0001632	0.00184568	0.744221
TM2D3	-0.70951	8.3145	-4.35345	0.000163587	0.00184747	0.741953
CCND2	-0.71067	5.26893	-4.35341	0.000163607	0.00184747	0.741838
SMCR7L	-0.37687	5.84273	-4.35205	0.000164209	0.00185286	0.738322
KIF3A	-1.11098	5.607	-4.35153	0.000164442	0.00185408	0.736962
SLC6A15	-0.967135	5.95875	-4.35055	0.000164875	0.00185606	0.734441
PHF19	0.415027	5.88806	4.35043	0.00016493	0.00185606	0.734122
IQCA1	0.666854	4.10039	4.3503	0.000164991	0.00185606	0.733769
TMC6	0.457109	5.99954	4.34849	0.000165798	0.00186373	0.729095
C9orf123	-0.406756	8.06481	-4.34785	0.000166088	0.00186557	0.727423
MTMR1	-0.477768	4.61693	-4.34662	0.000166643	0.00187039	0.724229
DCTN4	-0.501144	6.62181	-4.34391	0.000167869	0.00188274	0.717205
NRN1	-0.83521	9.42391	-4.34313	0.000168222	0.00188528	0.715195
KCNQ2	-0.60479	8.71318	-4.34265	0.000168441	0.00188632	0.713947
APOPT1	-0.347685	6.41785	-4.34207	0.000168706	0.00188786	0.712442
ZNF37BP	-0.57961	4.40908	-4.3386	0.0001703	0.00190426	0.703438
CPT1A	0.463667	6.74405	4.33721	0.000170941	0.0019092	0.699839
GPCPD1	-0.580405	5.57	-4.33708	0.000170998	0.0019092	0.699518
NDUFS4	-0.552007	7.64028	-4.33607	0.000171468	0.00191301	0.696893
ACTR10	-0.504512	8.98795	-4.3346	0.000172153	0.00191922	0.693072
CITED2	-1.07067	5.51671	-4.33375	0.000172549	0.00192111	0.690872
PCDH7	-0.802647	9.08394	-4.33368	0.000172581	0.00192111	0.690695
IQGAP1	0.800306	6.1497	4.33181	0.000173455	0.00192939	0.685859
CHIC1	-0.61636	7.1396	-4.33078	0.000173944	0.00193338	0.683166
STMN3	-0.611743	5.09594	-4.32892	0.00017482	0.00194168	0.678353
YWHAG	-0.506931	11.885	-4.32863	0.000174955	0.00194172	0.677615
NAA16	0.578449	4.9567	4.32761	0.000175442	0.00194568	0.674952
CSTF3	-0.52614	6.00318	-4.32707	0.000175696	0.0019465	0.673566
CRIP1	-0.553495	9.4755	-4.3269	0.000175777	0.0019465	0.673123
NOTCH2NL	0.480683	5.88736	4.32627	0.000176079	0.00194839	0.67148
CD22	0.370111	4.96881	4.32588	0.000176265	0.001949	0.67047
TMEM48	-0.324112	6.8402	-4.32506	0.000176654	0.00195185	0.668358
POMP	-0.621171	5.71507	-4.32423	0.000177053	0.0019535	0.666203
INHBB	0.422194	5.55267	4.3242	0.000177066	0.0019535	0.66613
ATG4B	-0.340974	6.84264	-4.3229	0.00017769	0.00195792	0.662762
ZNF675	-0.268833	4.58476	-4.32282	0.00017773	0.00195792	0.662547
GPATCH8	0.513088	6.92593	4.32229	0.000177984	0.00195927	0.661178
TGIF1	0.683976	4.57748	4.31939	0.000179384	0.00197323	0.653676
POP4	-0.432633	6.99245	-4.31746	0.000180327	0.00198213	0.648659
ZNF217	0.506731	4.0094	4.31596	0.000181059	0.00198871	0.644779
NPC2	0.793827	7.70607	4.31555	0.00018126	0.00198874	0.643719
ATP6V1B2	-0.926957	9.56912	-4.31541	0.000181329	0.00198874	0.643353
PPP6C	-0.523352	6.63974	-4.31513	0.000181466	0.00198877	0.642631
NDUFA5	-0.597678	9.51457	-4.31383	0.000182103	0.00199429	0.639272
TUBGCP5	-0.526503	4.60045	-4.3121	0.000182959	0.00200187	0.634783
EPHX4	-1.00985	6.0609	-4.31167	0.000183173	0.00200187	0.633666
AAED1	0.315738	5.23235	4.31161	0.000183199	0.00200187	0.63353
ZNF577	0.339551	4.97651	4.31011	0.000183945	0.00200855	0.629639
ZCCHC24	0.770987	7.61529	4.30941	0.000184293	0.00201087	0.627832
GAS7	-0.970275	6.65455	-4.30733	0.000185333	0.00202074	0.622442
KIAA1324L	-0.349398	5.96095	-4.30559	0.000186209	0.0020288	0.617931
ATP6V0A1	-0.774508	7.14222	-4.30408	0.000186972	0.00203403	0.614017
ERLEC1	-0.599181	8.4057	-4.30392	0.000187052	0.00203403	0.613607
TSSC1	-0.4437	6.89353	-4.30383	0.000187098	0.00203403	0.613369
KIAA0368	-0.614837	6.97584	-4.30314	0.000187445	0.0020349	0.611598
FARS2	-0.390341	5.20521	-4.30313	0.000187452	0.0020349	0.611559
CDC123	-0.446614	7.49391	-4.30279	0.000187626	0.0020353	0.610673
PDE7B	-0.480368	6.48535	-4.3022	0.000187925	0.00203706	0.609147
ARPC2	-0.474215	9.04804	-4.30118	0.000188445	0.00204121	0.606505
MRPS6	-0.335795	7.62439	-4.30077	0.000188652	0.00204197	0.605453
TOX3	-0.717712	4.64751	-4.30004	0.000189024	0.00204381	0.603565
FOXQ1	-0.560519	6.25243	-4.2999	0.000189097	0.00204381	0.603199
LENG8	0.686884	5.07404	4.29955	0.000189273	0.00204423	0.602309
HINT1	-0.588478	9.84602	-4.2976	0.000190278	0.0020536	0.597237
PRDM4	-0.309249	6.98582	-4.29718	0.000190492	0.00205377	0.596164
STK38	0.51641	5.35631	4.29698	0.000190593	0.00205377	0.595656
CD109	0.361603	4.39251	4.29676	0.000190708	0.00205377	0.595077
ASMTL-AS1	0.456086	5.41395	4.29547	0.000191374	0.00205945	0.591743
RILP	-0.795946	6.43991	-4.29422	0.000192022	0.00206493	0.588506
BBS12	-0.372987	4.35273	-4.29373	0.000192279	0.00206621	0.587223
CYP2J2	0.581583	5.87017	4.29278	0.000192773	0.00207001	0.58477
MXI1	0.510078	8.5174	4.29205	0.00019315	0.00207178	0.582898
IPO5	-0.740838	6.93849	-4.29193	0.000193215	0.00207178	0.582576
ZNF449	0.339888	5.74502	4.29063	0.000193896	0.00207712	0.579211
WBSCR17	-0.485526	7.91274	-4.29044	0.000193993	0.00207712	0.578732
FKBP4	-0.569451	6.16014	-4.28908	0.000194709	0.00208329	0.575205
NUDT15	-0.388531	4.86603	-4.28749	0.000195548	0.00209076	0.571092
LINC00662	-0.38319	5.41645	-4.28664	0.000196001	0.00209262	0.568878
BNIP3	-0.514155	7.77229	-4.28663	0.000196003	0.00209262	0.568867
MAN1A2	-0.388467	4.30385	-4.28523	0.000196746	0.00209847	0.565245
SEC61G	-0.468606	7.89348	-4.28507	0.000196833	0.00209847	0.564821
HSPD1	-0.472712	8.3862	-4.283	0.000197935	0.00210515	0.55948
GLT1D1	-0.509391	7.23689	-4.28284	0.000198022	0.00210515	0.55906
SLC6A8	0.549948	8.11056	4.28269	0.000198102	0.00210515	0.558672
CASKIN2	0.362079	5.94899	4.28266	0.000198121	0.00210515	0.558583
SMG6	0.356222	5.70698	4.28246	0.000198223	0.00210515	0.558089
AKTIP	-0.547543	7.65237	-4.2823	0.000198308	0.00210515	0.557677
TLN1	0.853245	4.92265	4.28195	0.000198497	0.00210565	0.556768
NME4	0.414224	7.13392	4.28041	0.000199329	0.00211297	0.552765
DGUOK	-0.440234	5.91486	-4.27921	0.000199976	0.00211733	0.549662
TRIM56	0.62696	4.5891	4.27912	0.000200025	0.00211733	0.54943
AGGF1	-0.629021	6.65653	-4.27787	0.0002007	0.00212218	0.546204
2019-03-04	-0.478941	6.10966	-4.27774	0.000200768	0.00212218	0.545882
KLHL18	-0.336203	6.36372	-4.27745	0.00020093	0.00212238	0.545111
PPP3R1	-0.909142	4.55945	-4.27608	0.000201675	0.00212874	0.54157
UCHL5	-0.856222	6.56528	-4.27527	0.000202114	0.00213186	0.539488
SPDYE2	0.441969	5.13453	4.27368	0.000202982	0.0021395	0.535387
RPS27L	0.588893	7.90161	4.27315	0.000203273	0.00213991	0.534014
TTF1	0.364215	5.81704	4.27309	0.000203308	0.00213991	0.533852
PLA2G16	0.638665	7.55131	4.27267	0.000203539	0.00214082	0.532764
STAM	-0.669812	7.29894	-4.27241	0.000203682	0.00214082	0.532092
TMEM204	0.539086	5.79809	4.27106	0.000204426	0.00214712	0.528603
NPTN	-0.583948	11.0209	-4.27051	0.000204733	0.00214883	0.527169
CRHBP	-0.699404	5.0024	-4.26967	0.000205194	0.00215215	0.525015
EBF3	-0.662043	6.5533	-4.26781	0.000206227	0.00216146	0.520211
ZFAND1	-0.516415	6.20715	-4.26747	0.000206418	0.00216194	0.519326
GPR85	-0.594433	5.98766	-4.26684	0.000206769	0.00216409	0.517701
KIAA1468	-0.679013	6.13082	-4.26621	0.000207121	0.00216625	0.516074
MAN1A1	-0.996677	6.2691	-4.26315	0.000208842	0.00218267	0.508158
SLC25A46	-0.793026	7.94821	-4.2629	0.000208984	0.00218267	0.507506
ERBB2IP	0.967271	6.83638	4.26251	0.000209201	0.00218341	0.506513
MAN2B1	0.373072	5.56832	4.26175	0.000209632	0.00218637	0.504543
PGAM5	-0.26975	4.93126	-4.2611	0.000210001	0.00218869	0.50286
TMEM181	-0.734338	7.8296	-4.25939	0.000210971	0.00219597	0.498452
C12orf39	1.09099	5.9261	4.25935	0.000210995	0.00219597	0.498345
COPS2	-0.511256	7.87939	-4.25896	0.00021122	0.00219678	0.497322
HCN1	-1.22905	7.10983	-4.25849	0.000211489	0.00219804	0.496105
CDK5R2	-0.625699	6.81263	-4.25722	0.000212215	0.00220332	0.492829
RBFOX1	-0.813393	8.57391	-4.25708	0.000212293	0.00220332	0.492477
SCAND3	-0.425521	4.24409	-4.2556	0.000213145	0.00221061	0.488647
C3orf80	-1.06794	6.25242	-4.25346	0.000214379	0.00222187	0.483121
KCNJ4	-0.734147	5.73998	-4.25318	0.000214544	0.00222203	0.482386
SIRT3	-0.331032	6.89272	-4.25203	0.000215212	0.00222646	0.479414
EPHA5	-0.769168	4.99819	-4.25192	0.00021527	0.00222646	0.479154
PLD3	-0.575205	9.14086	-4.25047	0.000216119	0.00223213	0.47539
ZNF91	-0.595983	9.08633	-4.25047	0.000216119	0.00223213	0.47539
KIAA1644	-0.495789	7.46562	-4.24851	0.000217266	0.00224231	0.470329
CDKL1	-0.410869	4.8847	-4.24827	0.000217406	0.00224231	0.469712
COPA	-0.534848	5.09392	-4.24612	0.000218673	0.00225382	0.464153
IGDCC4	0.876954	4.80446	4.24399	0.000219933	0.00226523	0.458658
ARMC1	-0.636397	7.38044	-4.24369	0.000220109	0.00226547	0.457894
PTPRS	-0.577039	7.75508	-4.24195	0.000221145	0.00227457	0.453402
MGEA5	0.703942	5.04657	4.23859	0.00022316	0.0022937	0.444728
PLCB1	-0.859335	9.52682	-4.23722	0.00022399	0.00230065	0.441178
ZNF697	-0.598273	5.3732	-4.2367	0.000224305	0.0023023	0.439832
ERF	-0.481091	6.02443	-4.2359	0.000224789	0.00230568	0.437769
PTPRA	-0.535209	6.07809	-4.2331	0.000226491	0.00232153	0.430556
RQCD1	-0.439315	4.70093	-4.23248	0.000226872	0.00232376	0.428951
MYO1C	0.329591	4.68615	4.23224	0.000227021	0.00232376	0.428323
BLMH	-0.286115	6.01258	-4.2319	0.000227227	0.00232428	0.427454
NSG1	-0.885702	7.24006	-4.22841	0.000229377	0.00234466	0.418449
PRKCZ	-0.611691	8.89211	-4.22732	0.000230052	0.00234994	0.415639
ZNF134	-0.290502	5.28719	-4.22697	0.000230271	0.00235056	0.414729
CYBRD1	1.06318	6.74265	4.22542	0.000231234	0.00235749	0.410738
SESN3	-0.754008	5.57181	-4.22537	0.000231266	0.00235749	0.410606
ABHD6	-0.664996	5.44395	-4.2244	0.000231874	0.00236207	0.408097
GAB1	0.890457	5.06544	4.22388	0.000232197	0.00236374	0.406766
LRRTM2	-0.621922	8.23904	-4.22353	0.000232416	0.00236435	0.405864
SULT4A1	-0.536187	8.91212	-4.22257	0.000233018	0.00236663	0.40339
BABAM1	-0.45459	7.58069	-4.22252	0.00023305	0.00236663	0.403257
ACTR2	-0.883437	5.85104	-4.22222	0.000233241	0.00236663	0.402474
SEH1L	-0.711196	7.86252	-4.22216	0.000233276	0.00236663	0.402331
CD99	0.776652	7.152	4.22147	0.000233714	0.00236946	0.400536
KCNS3	-0.299549	5.11462	-4.21836	0.000235685	0.00238781	0.39251
PRSS27	0.366864	4.04315	4.21668	0.000236752	0.00239699	0.38819
PRDM10	-0.364225	5.07201	-4.21548	0.000237523	0.00240317	0.38508
NTRK2	0.876835	10.4779	4.21283	0.000239225	0.00241798	0.378256
DTX4	-0.373175	7.39571	-4.21269	0.000239312	0.00241798	0.377908
KIF6	0.353235	4.5168	4.21237	0.000239523	0.00241847	0.377064
CPQ	0.597084	5.76605	4.21081	0.00024053	0.00242699	0.373053
RAPH1	-0.750946	5.96221	-4.21024	0.000240899	0.00242907	0.371587
EFEMP1	1.31881	7.52639	4.20961	0.000241308	0.00243154	0.369966
CSF2RA	0.362487	4.77158	4.20932	0.000241498	0.00243181	0.369215
RCHY1	-0.685836	7.19434	-4.20593	0.00024372	0.00245253	0.360457
PAPLN	0.568685	4.59227	4.20552	0.000243984	0.00245352	0.359425
VAMP3	0.782364	5.83956	4.20523	0.000244176	0.00245379	0.358673
ALDH2	0.416609	9.74787	4.20311	0.000245577	0.00246621	0.353204
KLHL4	-0.38247	4.66533	-4.20085	0.000247076	0.00247789	0.347386
EDN1	0.734691	6.47619	4.20064	0.00024722	0.00247789	0.34683
ANP32B	0.663891	8.05793	4.20054	0.000247286	0.00247789	0.346574
MSH2	-0.587109	5.71711	-4.20036	0.000247407	0.00247789	0.346108
ABHD4	0.34652	6.76279	4.20008	0.000247595	0.00247811	0.345381
FRG1B	0.313247	4.02744	4.19792	0.000249035	0.00249085	0.339838
AKIRIN2	-0.491171	4.00776	-4.19518	0.000250886	0.00250768	0.33276
PRR12	0.324947	6.3809	4.19372	0.000251872	0.00251585	0.32901
GPSM3	0.405926	6.9332	4.1927	0.000252565	0.00252108	0.326384
PRSS3	-0.539157	7.1001	-4.19235	0.000252802	0.00252175	0.325489
MLLT11	-0.556426	11.0317	-4.19017	0.000254294	0.00253493	0.319865
APOA1BP	-0.380361	8.0274	-4.18762	0.000256046	0.00255069	0.313301
C2orf47	-0.348985	6.38371	-4.18729	0.000256273	0.0025512	0.312456
YKT6	-0.466447	5.48116	-4.18705	0.00025644	0.0025512	0.311832
PDK2	-0.401944	7.00871	-4.18673	0.00025666	0.00255169	0.311011
ARL6IP5	-0.693262	8.51322	-4.1859	0.000257241	0.00255575	0.308853
MCF2	-0.578288	3.79081	-4.18557	0.000257469	0.00255631	0.308004
CDC6	-0.301035	3.3973	-4.18321	0.000259112	0.00257091	0.301928
SNRK	-0.485661	7.92374	-4.18252	0.000259594	0.00257398	0.30015
OSCP1	-0.444563	5.82213	-4.18226	0.000259771	0.00257402	0.299498
SKIV2L2	-0.333276	7.2646	-4.18201	0.000259949	0.00257406	0.298845
CRMP1	-0.326349	8.91846	-4.18164	0.000260205	0.00257489	0.297905
RBM18	-0.495093	6.85087	-4.18107	0.000260606	0.00257715	0.296431
FAM179A	0.417817	5.05265	4.17934	0.000261824	0.00258747	0.291977
SLC18B1	0.696442	7.20564	4.17888	0.000262149	0.00258896	0.290792
TRIQK	-0.503677	4.80741	-4.17861	0.000262343	0.00258916	0.290084
PPP2R2B	-0.628462	8.39305	-4.17563	0.000264455	0.00260827	0.282423
PRKRA	-0.464345	7.04098	-4.17363	0.000265882	0.00261573	0.277281
GABRA4	-0.810463	7.35218	-4.17355	0.00026594	0.00261573	0.277074
TDRKH	-0.366095	5.39529	-4.17328	0.000266135	0.00261573	0.276372
CHST2	-0.546638	7.28745	-4.17315	0.000266225	0.00261573	0.276049
MEGF10	0.915143	6.7493	4.1731	0.000266266	0.00261573	0.275903
AKAP10	0.386274	3.69679	4.17129	0.000267562	0.00262673	0.271263
GPR22	-0.697763	6.4674	-4.16877	0.000269388	0.00264291	0.264766
ADAM17	0.415908	5.99604	4.16808	0.000269888	0.00264607	0.262993
PGRMC2	-0.499608	7.54307	-4.16762	0.000270223	0.00264762	0.261808
NKIRAS1	-0.692995	7.97422	-4.16663	0.000270944	0.00265294	0.25926
RALGAPB	-0.513336	7.03472	-4.16557	0.000271715	0.00265826	0.256548
RTN4R	-0.509227	7.02788	-4.1654	0.000271845	0.00265826	0.256089
LINC00473	-0.51654	4.38434	-4.1639	0.000272942	0.00266724	0.252241
KCNJ11	-0.363865	5.23693	-4.16332	0.000273368	0.00266964	0.250752
DYM	-0.465621	5.84522	-4.16249	0.00027398	0.0026723	0.248618
PON2	0.752257	8.74341	4.16247	0.000273999	0.0026723	0.248551
PCDHAC2	-0.4178	5.09009	-4.16108	0.000275025	0.00267994	0.244979
SLIT2	-1.0497	6.34599	-4.16049	0.000275461	0.00267994	0.243466
ZNF184	-0.772903	5.95638	-4.16031	0.00027559	0.00267994	0.243018
SLC25A11	-0.505392	7.50986	-4.16026	0.000275628	0.00267994	0.242888
CASQ1	-0.468471	5.8818	-4.16019	0.000275682	0.00267994	0.242698
MSANTD1	-0.284212	4.60649	-4.15943	0.000276249	0.00268302	0.240736
ZNF407	-0.411239	6.13269	-4.15928	0.00027636	0.00268302	0.240353
ATRN	-0.446421	7.9421	-4.15789	0.000277394	0.0026913	0.236785
NDUFV1	-0.521646	8.76197	-4.15597	0.000278829	0.00270346	0.231857
CDH22	-0.407626	6.86433	-4.1556	0.000279111	0.00270421	0.230891
HMG20B	0.754314	5.06494	4.15539	0.00027927	0.00270421	0.230347
IGIP	-0.551031	6.72385	-4.15494	0.00027961	0.00270574	0.229186
FUS	-0.709778	6.92369	-4.15468	0.000279803	0.00270586	0.228525
RHBDL3	0.437225	6.54402	4.15295	0.000281108	0.00271505	0.224081
NSUN5P1	0.321624	6.02226	4.15294	0.000281119	0.00271505	0.224046
TCEAL7	-0.829247	8.62646	-4.15154	0.000282174	0.00272348	0.220465
SDHAF1	-0.388236	5.83799	-4.15061	0.000282883	0.00272854	0.218071
RNF38	-0.414929	5.04917	-4.14857	0.000284443	0.00274145	0.212816
HN1L	0.356517	6.09571	4.1481	0.000284801	0.00274145	0.211617
GUF1	-0.557731	4.97575	-4.14806	0.000284829	0.00274145	0.211521
CKAP5	-0.53638	7.85189	-4.1479	0.000284958	0.00274145	0.21109
MIR7-3HG	-0.775442	5.63464	-4.14754	0.000285232	0.00274231	0.210172
CRKL	-0.494391	5.07373	-4.1471	0.000285566	0.00274247	0.209052
SLC12A9	0.301526	6.2583	4.14704	0.000285616	0.00274247	0.208885
CD74	1.27428	8.77458	4.14646	0.00028606	0.00274496	0.207403
MSN	0.842444	7.53776	4.14608	0.000286356	0.00274602	0.206416
MAEA	-0.507468	7.17169	-4.14582	0.000286557	0.00274618	0.205745
WAC	-0.577944	7.02146	-4.14496	0.000287217	0.00275074	0.203548
DNAJC27	-0.685859	6.04181	-4.14254	0.000289097	0.00276697	0.197316
WDR11	0.520989	6.56059	4.14004	0.000291046	0.00278383	0.190899
PMPCB	-0.465519	7.35668	-4.1391	0.000291782	0.00278908	0.188487
LIG1	0.951976	7.91643	4.13687	0.000293536	0.00280404	0.182763
GNG2	-0.690444	8.81265	-4.13592	0.00029429	0.00280944	0.180314
SPATA7	-0.584592	5.62516	-4.13487	0.000295125	0.0028156	0.177609
MTPAP	-0.654068	5.52287	-4.13448	0.00029543	0.00281656	0.176622
ELOVL7	1.02098	6.34149	4.13426	0.000295604	0.00281656	0.176061
WDR6	0.309391	6.99241	4.13379	0.000295984	0.00281838	0.174833
AACS	-0.614546	7.7046	-4.13265	0.000296891	0.00282521	0.171912
ZNF148	-0.758455	6.73269	-4.1323	0.000297166	0.00282602	0.171028
ANXA5	0.749115	7.73622	4.13198	0.000297422	0.00282665	0.170205
STOML2	-0.415408	7.02389	-4.13043	0.000298664	0.00283599	0.166228
STAG2	0.511434	7.67538	4.13028	0.000298786	0.00283599	0.165836
SEC22B	-0.509379	7.7224	-4.12992	0.000299076	0.00283693	0.16491
MAP3K11	0.313207	6.44063	4.12684	0.000301562	0.00285869	0.157008
ABCE1	-0.559249	6.65808	-4.12598	0.000302266	0.00286354	0.154779
NDUFB5	-0.403308	8.52754	-4.12488	0.000303154	0.00286858	0.151977
TAGLN2	0.674139	6.36683	4.12485	0.000303183	0.00286858	0.151886
PPM1H	-0.643025	7.44553	-4.12211	0.000305426	0.00288796	0.144851
RAB33A	-0.67572	6.45995	-4.12162	0.000305824	0.00288905	0.143606
NSUN6	0.64166	4.26219	4.1215	0.000305929	0.00288905	0.143279
NAA30	-0.715288	7.10576	-4.12097	0.00030636	0.00289129	0.141935
ANKRD36B	1.43341	5.21233	4.12073	0.00030656	0.00289134	0.141312
SNX4	-0.545484	4.78819	-4.1193	0.00030774	0.00290063	0.137643
SELT	-0.654588	7.16544	-4.11804	0.000308781	0.0029086	0.134419
UBA5	-0.606399	6.47392	-4.11702	0.000309633	0.00291478	0.13179
AMPH	-0.87551	8.59727	-4.11567	0.00031076	0.00292149	0.12832
RYR1	0.576718	5.77529	4.11547	0.000310924	0.00292149	0.127818
WWOX	0.520027	6.89455	4.11543	0.000310955	0.00292149	0.127723
CRTAC1	-0.646512	6.66537	-4.11522	0.000311131	0.00292149	0.127181
TGM2	0.829447	6.77674	4.1136	0.000312496	0.00293061	0.123004
DDAH2	0.550942	6.3	4.11313	0.000312884	0.00293241	0.121818
BMP7	0.505653	6.13727	4.11135	0.000314386	0.00294431	0.117246
EPS15	-0.63495	9.17687	-4.11116	0.00031455	0.00294431	0.116748
TXNDC9	-0.583467	5.94919	-4.10781	0.000317396	0.00296648	0.108153
SCAF11	0.571673	5.80502	4.10774	0.000317453	0.00296648	0.10798
ANKH	-0.655586	6.18255	-4.10766	0.000317517	0.00296648	0.107788
LPL	0.653028	6.40155	4.10688	0.000318185	0.00296864	0.105782
NDFIP1	-0.764061	7.47027	-4.10681	0.000318248	0.00296864	0.105592
PTPN5	-0.796417	5.73054	-4.10669	0.000318347	0.00296864	0.105298
UBE4B	-0.597181	5.86803	-4.10642	0.000318584	0.00296888	0.104585
GNG4	-0.763842	6.11978	-4.1062	0.000318771	0.00296888	0.104024
EGR2	-0.474534	4.46634	-4.10258	0.000321887	0.0029958	0.0947407
GNG5	0.519476	7.17474	4.10237	0.000322064	0.0029958	0.0942151
ELL2	-0.770442	6.99014	-4.10199	0.000322396	0.00299701	0.093233
ATP5A1	-0.554024	10.7993	-4.10143	0.000322882	0.00299965	0.0917969
COG6	-0.59086	5.99296	-4.09955	0.000324519	0.00301298	0.0869697
C12orf5	-0.581369	5.18063	-4.09878	0.000325187	0.00301731	0.085006
SMARCD2	0.32693	5.10576	4.09695	0.000326792	0.00303031	0.080308
CPNE3	0.710641	7.08315	4.09583	0.000327776	0.00303577	0.0774397
C1orf216	-0.648824	8.33554	-4.09581	0.000327789	0.00303577	0.0774008
CDH9	-0.508307	4.84898	-4.09463	0.000328831	0.00304353	0.0743722
ACADVL	0.449002	7.33659	4.0944	0.000329035	0.00304353	0.0737785
GTF2I	-0.465073	5.12647	-4.09386	0.000329513	0.00304605	0.0723953
TTC31	0.281327	5.30973	4.09353	0.000329805	0.00304686	0.0715496
MDH1	-0.740239	11.0787	-4.09321	0.000330087	0.00304757	0.0707327
SMO	0.456586	5.9456	4.09144	0.000331663	0.00306023	0.0661869
BEND3	0.271485	4.9553	4.0902	0.000332763	0.00306847	0.0630276
IFRD2	0.290146	6.15627	4.0876	0.000335103	0.00308673	0.0563414
YARS	-0.513947	8.27505	-4.08746	0.000335228	0.00308673	0.055987
PLBD1	0.522321	4.57619	4.0873	0.000335366	0.00308673	0.0555946
RASL10A	-0.459286	7.25719	-4.08634	0.000336235	0.00309282	0.0531254
SCRN3	-0.587183	5.41045	-4.08609	0.000336456	0.00309294	0.0524978
TESPA1	-1.14626	7.9544	-4.08577	0.000336751	0.00309374	0.051661
RIOK3	-0.525953	5.38166	-4.08337	0.000338927	0.00311181	0.0455158
EPS15L1	0.363387	5.84483	4.08238	0.000339831	0.00311819	0.0429748
WDR54	-0.422259	6.56269	-4.081	0.000341092	0.00312784	0.0394385
ZNF275	0.435261	6.52189	4.07849	0.000343397	0.00314703	0.033013
GEMIN2	-0.479685	3.9965	-4.0766	0.00034514	0.00316106	0.0281842
PHYHD1	0.703992	5.71138	4.07593	0.000345766	0.00316275	0.0264563
ACSM5	0.445747	5.47984	4.07573	0.000345944	0.00316275	0.0259627
LINC00621	-0.566241	6.46533	-4.07572	0.000345962	0.00316275	0.0259141
HLA-DRA	1.61409	7.35247	4.07432	0.000347256	0.00317263	0.0223515
CAST	-0.703459	7.76975	-4.074	0.000347563	0.00317348	0.0215109
OPHN1	0.561539	9.0186	4.0728	0.000348677	0.00317977	0.018458
TRIM9	-0.797591	6.41475	-4.0728	0.000348679	0.00317977	0.0184516
TMEM70	-0.589893	8.29838	-4.07177	0.000349642	0.00318661	0.0158191
FAM102B	-0.581454	7.75488	-4.07001	0.000351296	0.00319972	0.0113187
B3GNT9	0.420537	5.43123	4.06895	0.000352296	0.00320686	0.00860644
FAM167A	0.4706	6.8094	4.06869	0.000352544	0.00320716	0.00793596
PPP3CA	-0.710094	10.6119	-4.06835	0.000352871	0.00320817	0.00705069
CHMP5	-0.591696	7.78422	-4.06758	0.000353601	0.00321284	0.00508107
KRCC1	0.525088	5.04464	4.06712	0.000354036	0.00321483	0.00390842
AMZ2P1	-0.595265	6.88899	-4.06667	0.000354467	0.00321678	0.00274767
PRR18	0.888055	6.52308	4.0642	0.000356816	0.00323589	-0.00355342
SST	-1.43707	7.77019	-4.064	0.000357006	0.00323589	-0.00406214
KCTD16	-0.91656	6.64914	-4.06363	0.000357364	0.00323678	-0.00501831
C2CD2L	-0.385242	7.1174	-4.06345	0.000357539	0.00323678	-0.00548537
CISD1	-0.66504	9.10426	-4.06257	0.000358383	0.00324244	-0.00773324
GDA	-0.522594	9.65667	-4.06179	0.000359134	0.0032455	-0.00973113
LMTK2	-0.82508	7.41797	-4.06176	0.000359157	0.0032455	-0.00979215
PPP1R7	-0.599253	7.70228	-4.06094	0.000359956	0.00325074	-0.0119103
CBLN2	-0.942023	8.30271	-4.0597	0.00036115	0.00325955	-0.0150684
HMHA1	0.385709	5.32954	4.05889	0.000361934	0.00326465	-0.0171382
KRAS	-0.59263	8.44467	-4.05807	0.000362732	0.00326986	-0.0192369
VEZT	-0.728893	5.05351	-4.0569	0.000363872	0.00327618	-0.022231
TGFB2	0.668596	6.90885	4.0569	0.000363873	0.00327618	-0.0222339
RIPPLY2	-0.334781	5.82502	-4.05654	0.000364228	0.00327739	-0.0231637
EID2	-0.685415	7.33362	-4.0561	0.000364658	0.00327928	-0.0242876
DNAJC21	-0.510078	5.68589	-4.05559	0.000365154	0.00328176	-0.0255859
FAM169A	-0.893438	5.84355	-4.05401	0.000366709	0.00329262	-0.0296383
MT1E	0.934973	9.76374	4.05382	0.000366894	0.00329262	-0.0301191
ZNHIT3	-0.60425	7.50578	-4.05368	0.000367027	0.00329262	-0.0304638
CDC27	-0.436696	5.62803	-4.05282	0.000367872	0.00329822	-0.0326574
RPRD2	0.406137	7.3831	4.05166	0.000369023	0.00330655	-0.0356373
LITAF	0.773019	6.71467	4.04995	0.000370719	0.00331975	-0.0400099
GRIK2	-0.478698	5.32112	-4.04946	0.000371202	0.00332207	-0.0412506
SCAI	-1.00242	7.46297	-4.04897	0.000371697	0.0033245	-0.0425207
NPY5R	-0.367873	4.868	-4.04712	0.000373544	0.00333901	-0.0472481
AP1S2	-0.540594	7.61965	-4.04667	0.000373991	0.00334002	-0.0483885
CBFA2T2	0.859455	4.97143	4.04656	0.000374105	0.00334002	-0.0486798
DLC1	-0.500119	10.8712	-4.04565	0.000375012	0.0033461	-0.0509877
N4BP3	-0.274837	4.68498	-4.0453	0.000375368	0.00334727	-0.0518928
ARHGEF12	-0.609787	5.59031	-4.04329	0.000377392	0.00336331	-0.0570198
LINGO1	-0.665575	7.92703	-4.04296	0.000377728	0.00336429	-0.0578693
ELP6	-0.303566	5.45672	-4.04185	0.000378851	0.00337086	-0.0606993
CHN1	-0.569637	12.0157	-4.04179	0.000378919	0.00337086	-0.0608701
TMEM169	-0.408309	5.19791	-4.03915	0.000381602	0.00339125	-0.0675978
IMPA2	0.358869	4.37203	4.03909	0.000381667	0.00339125	-0.0677595
SATB1	-0.986818	6.5916	-4.03852	0.000382256	0.00339406	-0.0692314
AHCYL1	0.727412	9.4549	4.03834	0.000382439	0.00339406	-0.069686
ACAD8	-0.442093	5.50374	-4.03694	0.000383874	0.00340476	-0.073257
NEK1	0.554672	5.78656	4.03427	0.000386625	0.00342342	-0.0800663
PIP4K2A	0.769999	8.56329	4.03423	0.000386668	0.00342342	-0.0801706
ARAF	0.399552	5.8922	4.0334	0.000387533	0.00342816	-0.0823018
DHX9	-0.500159	5.43939	-4.03305	0.000387893	0.00342816	-0.0831879
SNRPN	0.327987	3.5214	4.03233	0.000388649	0.0034328	-0.0850433
CYB5D2	-0.274447	6.75675	-4.02952	0.000391585	0.00345581	-0.0922179
EIF2D	0.340739	6.23628	4.02939	0.000391718	0.00345581	-0.0925426
TSPYL1	-0.642306	6.22027	-4.0285	0.000392654	0.00346201	-0.0948171
FHOD3	-0.540826	6.35248	-4.02804	0.000393136	0.00346421	-0.0959869
UGGT1	-0.433846	4.83338	-4.02674	0.000394503	0.00347419	-0.0992939
NCOA1	-0.425376	5.88778	-4.02583	0.000395473	0.00348068	-0.101636
ANKS6	0.27148	5.61829	4.0243	0.000397092	0.00349286	-0.105529
BTN2A1	-0.40743	6.45456	-4.0239	0.000397523	0.00349459	-0.106565
YAP1	0.989431	6.09672	4.02354	0.000397902	0.00349586	-0.107474
ACACB	0.475495	5.34282	4.02303	0.000398451	0.00349862	-0.108788
LGALS3	0.807327	8.41194	4.02238	0.000399143	0.00350262	-0.11044
FAM3C	-0.730492	9.56433	-4.02173	0.000399839	0.00350666	-0.112102
NEDD8	-0.420662	8.65702	-4.02146	0.00040013	0.00350714	-0.112794
SNX14	-0.527946	6.53009	-4.02071	0.000400933	0.00351212	-0.114706
DOCK1	0.423494	6.65866	4.0193	0.000402443	0.00352134	-0.118288
ZBTB37	0.374888	4.65181	4.01929	0.000402459	0.00352134	-0.118327
CES4A	0.312554	6.09552	4.01878	0.000403002	0.00352402	-0.119613
TOM1L1	-0.362021	4.65059	-4.01828	0.000403546	0.0035267	-0.120897
LDB3	0.515949	5.45216	4.01799	0.000403866	0.00352724	-0.121653
ATP8A1	-0.575648	5.20578	-4.0177	0.00040417	0.00352724	-0.122369
SMOC1	0.422325	7.23629	4.01757	0.000404318	0.00352724	-0.122719
FAP	-0.421847	5.75299	-4.01503	0.000407077	0.00354922	-0.129199
TMEM25	-0.405009	4.8582	-4.01446	0.00040769	0.00355249	-0.130635
SDHB	-0.561047	7.43538	-4.01313	0.000409146	0.00356309	-0.134033
C11orf74	-0.432377	6.05423	-4.01032	0.00041224	0.00358793	-0.141211
CAMK1	-0.527225	6.60217	-4.00967	0.000412952	0.00358939	-0.142857
PMP22	0.740761	8.48249	4.00948	0.000413172	0.00358939	-0.143363
APOOL	-0.554934	5.88084	-4.0094	0.000413258	0.00358939	-0.143562
OSBPL10	-0.463759	5.93982	-4.00904	0.000413649	0.00358939	-0.144463
MPND	-0.413109	6.53126	-4.00902	0.000413679	0.00358939	-0.144532
SORT1	-0.838938	5.83436	-4.00886	0.000413855	0.00358939	-0.144936
TMEM173	0.531378	5.87064	4.00863	0.000414105	0.00358947	-0.145512
FAM114A1	0.553417	5.802	4.00835	0.000414418	0.00359009	-0.146232
RPAP3	-0.53198	5.10129	-4.00708	0.000415828	0.00360022	-0.14947
B3GAT1	-0.478835	8.51858	-4.00576	0.000417304	0.00361089	-0.152845
EML1	-0.588655	5.17957	-4.00429	0.000418946	0.00362189	-0.156587
CXXC4	-0.418453	5.55706	-4.00419	0.000419062	0.00362189	-0.156851
ACTL6B	-0.717711	6.54093	-4.00325	0.00042011	0.00362885	-0.159232
PUM2	-0.517286	8.07194	-4.0018	0.000421745	0.00363899	-0.162932
FYTTD1	-0.514659	5.93701	-4.00178	0.000421773	0.00363899	-0.162996
NTSR2	0.742388	7.15877	4.0009	0.000422761	0.00364539	-0.165225
TRIP10	0.429224	5.55865	3.99934	0.000424531	0.00365854	-0.169206
FAM168B	-0.575181	4.96828	-3.99879	0.000425154	0.00366178	-0.170602
RAB18	-0.42018	8.04139	-3.99788	0.00042619	0.00366859	-0.172922
POU2F2	0.353547	5.33263	3.99736	0.00042678	0.00366958	-0.17424
OPCML	-0.684863	8.95889	-3.99735	0.000426799	0.00366958	-0.174282
UVSSA	0.516404	4.44016	3.99668	0.000427562	0.00367402	-0.175985
MTMR11	0.433587	5.37167	3.99604	0.0004283	0.00367824	-0.177628
STRIP1	-0.349053	6.53054	-3.99446	0.000430105	0.00369161	-0.181634
PRMT6	-0.531745	5.2235	-3.99357	0.000431139	0.00369788	-0.183921
MLTK	0.771316	6.18362	3.9934	0.000431333	0.00369788	-0.18435
CD86	0.525152	4.28863	3.99138	0.000433664	0.00371573	-0.189484
CUEDC2	-0.292181	8.16734	-3.99064	0.000434521	0.00372093	-0.191364
SLC7A2	1.13853	6.34747	3.98914	0.000436272	0.00373378	-0.195197
KAT2B	0.689535	7.40319	3.98861	0.000436895	0.00373696	-0.196555
CUL1	-0.550671	7.16463	-3.98726	0.000438472	0.00374829	-0.199987
FAM32A	-0.3043	7.78546	-3.9862	0.000439718	0.00375678	-0.20269
MAP2K1	-0.786126	8.61824	-3.98541	0.000440644	0.00376254	-0.204694
CDIPT	-0.325677	8.26948	-3.98416	0.000442119	0.00377297	-0.207877
PMM1	-0.425193	6.96864	-3.98381	0.000442534	0.00377434	-0.208771
AASDH	0.462726	5.44548	3.98351	0.000442883	0.00377516	-0.209522
SFT2D2	0.785684	5.91552	3.98301	0.000443482	0.0037781	-0.210811
C12orf73	-0.596757	5.96258	-3.9825	0.000444082	0.00378105	-0.212098
BBX	0.610931	5.8723	3.98156	0.000445204	0.00378628	-0.214501
TRO	-0.716575	5.147	-3.98156	0.000445205	0.00378628	-0.214503
SNAP91	-0.683424	9.43802	-3.97971	0.000447409	0.00380244	-0.219207
LINC00610	-0.281141	6.88077	-3.97954	0.000447616	0.00380244	-0.219648
SPA17	-0.38371	5.21328	-3.9789	0.000448384	0.00380678	-0.221279
SLC44A2	0.515079	6.1875	3.97811	0.000449327	0.00381262	-0.22328
CENPBD1	-0.504502	4.72428	-3.97783	0.000449663	0.0038133	-0.223993
TMED1	0.296984	6.09693	3.97686	0.00045083	0.00382102	-0.226462
ABCD2	-0.342878	3.87912	-3.97606	0.0004518	0.00382706	-0.228509
STK17A	-0.384276	5.06573	-3.97569	0.000452244	0.00382806	-0.229444
ABTB1	-0.480175	5.24681	-3.97553	0.000452432	0.00382806	-0.229841
TRIM22	1.07413	6.29764	3.97504	0.000453031	0.00383094	-0.231099
ZMYND11	-0.423301	5.99178	-3.97413	0.000454131	0.00383688	-0.23341
CPM	0.793206	4.02879	3.97403	0.000454248	0.00383688	-0.233655
MED31	-0.494981	6.31239	-3.97361	0.00045476	0.00383902	-0.234727
WDR17	-0.940634	6.26976	-3.97317	0.000455297	0.00384138	-0.235852
SYNGR1	-0.502643	9.11089	-3.97153	0.000457302	0.00385539	-0.240036
PAIP2	-0.514031	9.11972	-3.97138	0.000457476	0.00385539	-0.240399
CLASRP	0.305813	6.98861	3.97062	0.000458406	0.00386104	-0.242332
CYB5B	-0.706345	5.44427	-3.97037	0.000458718	0.00386148	-0.242981
UBE2QL1	-1.0875	8.08324	-3.96894	0.000460478	0.00387026	-0.246626
PTBP1	0.625895	6.24313	3.96889	0.000460538	0.00387026	-0.24675
B4GALNT1	-0.435046	6.44055	-3.96889	0.000460541	0.00387026	-0.246757
CEP19	-0.326624	4.68637	-3.9672	0.000462614	0.00388549	-0.251035
RIT2	-1.01731	6.50761	-3.96697	0.000462902	0.00388571	-0.251626
PTPN2	0.477002	5.53951	3.96674	0.000463193	0.00388596	-0.252225
ZNF621	0.493529	4.99634	3.96639	0.000463625	0.0038874	-0.253112
RAB8B	-0.580513	5.17913	-3.96464	0.000465792	0.00389881	-0.257552
B3GALT6	-0.484515	6.56823	-3.96452	0.000465944	0.00389881	-0.257864
VASP	0.553227	6.00568	3.96436	0.000466146	0.00389881	-0.258277
ZNF473	-0.295738	4.52234	-3.96415	0.000466402	0.00389881	-0.258799
C9orf16	-0.435981	8.85613	-3.964	0.000466585	0.00389881	-0.259173
SLC29A1	-0.463349	4.96054	-3.96389	0.000466722	0.00389881	-0.259452
RRP15	-0.456743	4.19851	-3.96382	0.00046682	0.00389881	-0.259651
BTK	0.361866	5.38516	3.96354	0.000467161	0.00389902	-0.260346
C3orf14	-0.599736	8.47026	-3.96332	0.000467442	0.00389902	-0.26092
PNMA2	-0.72	6.06326	-3.96317	0.000467631	0.00389902	-0.261304
FBXL7	0.407818	6.25368	3.96241	0.000468576	0.00390307	-0.263227
NCAM1	0.708125	6.86357	3.96233	0.00046868	0.00390307	-0.263437
KCNIP1	-0.36776	5.90707	-3.96215	0.000468904	0.00390307	-0.263892
SNX2	-0.649129	6.39477	-3.96124	0.000470047	0.0039104	-0.26621
PSMB5	-0.382592	8.23634	-3.95905	0.000472799	0.0039311	-0.271769
RAB13	0.785611	7.59434	3.95877	0.000473158	0.00393189	-0.272492
SHROOM2	-0.688453	6.80811	-3.9585	0.000473493	0.00393248	-0.273166
IREB2	-0.641605	6.47104	-3.9575	0.000474755	0.00394051	-0.275701
SERINC1	-0.389135	10.8936	-3.9572	0.000475144	0.00394051	-0.27648
CDC42	-0.9252	7.5077	-3.95711	0.000475254	0.00394051	-0.2767
ACAA2	0.460052	6.68618	3.95658	0.000475927	0.00394389	-0.278047
AZGP1	0.643208	4.27944	3.9555	0.000477301	0.00395307	-0.280792
AKAP1	0.365473	7.10837	3.95434	0.000478777	0.00396216	-0.28373
ALAS1	-0.568379	7.05206	-3.95422	0.000478931	0.00396216	-0.284037
DDN	-0.454087	9.45668	-3.9533	0.000480116	0.00396976	-0.286391
HYAL2	0.42547	6.781	3.95287	0.000480668	0.00397212	-0.287485
RELN	-0.877121	6.84653	-3.95261	0.000481004	0.00397268	-0.288148
KCNG1	-0.803263	5.69729	-3.95139	0.000482565	0.00398337	-0.291234
TMX4	-0.503587	7.31026	-3.95051	0.000483705	0.00399003	-0.293479
CD81	0.466801	9.93362	3.95035	0.000483908	0.00399003	-0.29388
UBN2	0.41543	5.87774	3.94989	0.000484501	0.00399213	-0.295044
DDX50	-0.284113	6.97246	-3.94942	0.000485117	0.00399213	-0.296254
ITGB8	0.740885	7.44747	3.94941	0.000485128	0.00399213	-0.296275
MBNL1	-0.65122	5.56955	-3.94932	0.000485236	0.00399213	-0.296488
UBXN6	-0.623292	5.00083	-3.94882	0.000485885	0.00399497	-0.297761
SNX10	-0.59366	8.9625	-3.94864	0.000486117	0.00399497	-0.298215
COA6	-0.380192	7.18317	-3.94738	0.000487764	0.00400236	-0.301435
CCDC177	-0.303355	5.52622	-3.94735	0.000487802	0.00400236	-0.301508
RHBDF1	0.321684	5.84261	3.94733	0.000487824	0.00400236	-0.301551
LARS	-0.462499	7.56465	-3.94671	0.000488635	0.00400681	-0.303133
CPNE7	0.31395	6.75636	3.94623	0.000489259	0.00400704	-0.304347
BCAS2	-0.458685	7.48728	-3.94599	0.000489572	0.00400704	-0.304956
SP1	0.596491	5.88299	3.94593	0.000489648	0.00400704	-0.305104
ACTR3	-0.562265	8.01078	-3.94586	0.00048974	0.00400704	-0.305283
MARCO	0.442431	5.11312	3.9444	0.000491658	0.00402052	-0.309003
MLX	-0.354215	6.04531	-3.94393	0.000492273	0.00402334	-0.310193
TMEM59L	-0.422167	8.27353	-3.94203	0.000494771	0.00404154	-0.315011
ZFAND2A	-0.476385	7.12025	-3.94094	0.000496213	0.00405109	-0.317781
UCHL1	-0.733467	11.2161	-3.93974	0.000497811	0.00406191	-0.32084
ACSS3	0.758937	5.03852	3.93844	0.000499538	0.00407377	-0.324137
IGSF3	-0.366989	6.48089	-3.93767	0.000500557	0.00407867	-0.326077
YIPF4	-0.404142	4.69784	-3.93758	0.000500687	0.00407867	-0.326323
ELAVL2	-0.843222	6.6984	-3.93713	0.000501282	0.00408128	-0.327455
SRGN	1.29607	6.55006	3.93647	0.000502168	0.00408583	-0.329134
ACADSB	-0.431746	6.42563	-3.9363	0.00050239	0.00408583	-0.329554
RERE	-0.410112	5.23851	-3.93602	0.000502765	0.00408665	-0.330265
ACSL5	0.685099	5.31524	3.93445	0.00050488	0.0041016	-0.33426
TBCC	-0.410734	6.51603	-3.93269	0.000507251	0.00411672	-0.338719
2019-09-10	0.820331	5.12653	3.93266	0.000507295	0.00411672	-0.3388
ARF5	-0.343895	8.04538	-3.9324	0.000507652	0.00411738	-0.339471
DSTN	-0.617764	10.0469	-3.93134	0.000509088	0.00412677	-0.342158
C14orf142	-0.465779	5.02468	-3.93023	0.000510597	0.00413675	-0.344975
GNAZ	-0.484902	7.2961	-3.92811	0.000513492	0.00415794	-0.350355
ORAI3	0.381135	6.17774	3.92764	0.000514132	0.00416086	-0.35154
SEMA6A	0.601275	6.49742	3.92578	0.000516685	0.00417926	-0.356254
NTPCR	-0.427088	6.31706	-3.92537	0.000517258	0.00418161	-0.357307
MRPS27	-0.475115	7.49256	-3.92176	0.000522255	0.00421972	-0.366455
ENOPH1	-0.49763	8.5872	-3.92096	0.000523377	0.00422649	-0.368497
CEP164	0.509388	5.16174	3.92007	0.000524611	0.00423415	-0.370737
FBXO3	-0.54663	7.39492	-3.91725	0.000528575	0.00426384	-0.3779
CTF1	0.343333	5.74596	3.91701	0.000528905	0.00426419	-0.378494
CTNNAL1	0.471574	5.64932	3.91606	0.000530252	0.00427133	-0.380913
RGS1	1.9605	4.61522	3.91598	0.000530364	0.00427133	-0.381115
YJEFN3	-0.636624	5.73556	-3.91457	0.000532364	0.00428511	-0.384695
ABCF2	-0.422327	6.64732	-3.91415	0.000532953	0.00428754	-0.385747
FOXO4	0.35738	6.6986	3.91374	0.000533536	0.00428991	-0.386787
C11orf31	-0.471181	9.1438	-3.91351	0.00053387	0.00429027	-0.387382
MTSS1L	0.770459	6.0848	3.91062	0.000537998	0.00432112	-0.394709
PSMA5	-0.732996	6.20781	-3.90936	0.000539801	0.00433326	-0.397891
LRRC8A	0.377457	6.28603	3.9073	0.000542768	0.00435472	-0.403104
MLIP	-0.462469	6.11458	-3.90658	0.000543818	0.0043608	-0.404944
NAPG	-0.761806	7.55888	-3.90623	0.000544321	0.00436248	-0.405823
MLLT6	0.355783	7.92913	3.90328	0.000548622	0.00439323	-0.413309
CREG2	-1.1137	6.5951	-3.90252	0.00054972	0.0043983	-0.41521
EFS	0.646315	5.70397	3.90232	0.000550025	0.0043983	-0.415737
ITGB2	1.00365	6.05144	3.90215	0.000550268	0.0043983	-0.416157
MRPL46	-0.476458	6.42368	-3.90167	0.000550978	0.00440044	-0.417384
MAOA	0.463853	7.89632	3.90156	0.000551127	0.00440044	-0.417641
PSMC1	-0.366969	8.99796	-3.90116	0.000551714	0.00440277	-0.418654
KIF13B	0.434562	6.23053	3.90093	0.000552055	0.00440312	-0.41924
RGS14	-0.353326	4.79592	-3.90012	0.00055325	0.0044103	-0.421298
CDH7	0.749027	4.27101	3.89945	0.00055424	0.00441383	-0.422998
YPEL1	-0.514919	5.15438	-3.89942	0.000554287	0.00441383	-0.423078
RNF207	0.30077	5.29394	3.8986	0.000555497	0.00442043	-0.425152
ADCY1	-0.86196	7.46545	-3.89846	0.000555709	0.00442043	-0.425516
MYOT	0.706915	3.77182	3.89701	0.000557848	0.00443507	-0.429168
RRP12	-0.355526	5.48143	-3.89631	0.000558896	0.00444103	-0.430954
ACVR1C	-0.396692	5.55126	-3.89606	0.00055926	0.00444155	-0.431572
ATP5C1	-0.437906	9.51943	-3.89463	0.000561404	0.00445574	-0.435211
TM6SF1	-0.657428	6.16196	-3.8943	0.000561892	0.00445574	-0.436038
PPEF1	-0.710883	5.13432	-3.89426	0.000561944	0.00445574	-0.436126
TMEM132A	-0.443932	5.76084	-3.89307	0.000563731	0.00446456	-0.439144
DPCD	-0.344851	6.66234	-3.893	0.000563845	0.00446456	-0.439337
ABCF1	-0.347606	7.29781	-3.89292	0.000563957	0.00446456	-0.439526
SERTAD4	-0.494484	5.24	-3.89246	0.000564646	0.00446638	-0.440687
TMEM8B	-0.33254	5.99518	-3.89237	0.000564787	0.00446638	-0.440925
EML3	0.471069	5.34842	3.89122	0.000566519	0.00447537	-0.443835
MAPKAPK5-AS1	-0.4138	4.07541	-3.89121	0.000566525	0.00447537	-0.443846
COX8A	-0.288209	9.83412	-3.89048	0.000567631	0.00448172	-0.4457
LCP1	0.426268	4.72096	3.8901	0.000568201	0.00448385	-0.446654
SV2B	-0.708	8.38757	-3.8898	0.000568655	0.00448506	-0.447415
DLL1	0.541019	4.85598	3.88888	0.000570049	0.00449182	-0.449742
HSPA12A	-0.72226	8.68563	-3.88884	0.000570116	0.00449182	-0.449854
SRPRB	-0.407692	5.57444	-3.88771	0.000571835	0.00450298	-0.452717
SASH3	0.468052	5.61599	3.88605	0.000574362	0.00452048	-0.456909
CWF19L1	-0.277079	6.37228	-3.88522	0.000575639	0.00452814	-0.45902
NKTR	0.68003	7.34559	3.88445	0.000576821	0.00453504	-0.460971
C16orf80	-0.60662	7.29923	-3.88416	0.000577262	0.00453611	-0.461698
ZNF786	-0.50069	5.17643	-3.88341	0.00057842	0.00454281	-0.463602
NOC3L	0.482749	5.23341	3.88223	0.000580235	0.00455442	-0.466581
SBF2	0.666977	6.07629	3.88205	0.000580511	0.00455442	-0.467032
CCNH	-0.47999	7.07082	-3.88096	0.000582202	0.00456104	-0.469799
TAZ	1.09527	5.45729	3.88087	0.000582331	0.00456104	-0.470009
CDKN1C	0.732386	5.3577	3.88083	0.00058239	0.00456104	-0.470105
THBS3	0.297165	5.60768	3.88071	0.00058258	0.00456104	-0.470415
UNC79	-0.362562	6.41414	-3.87942	0.000584588	0.00457436	-0.473687
SPATS2	-0.603574	6.53676	-3.87922	0.000584898	0.00457438	-0.474191
C6orf162	-0.560181	5.80514	-3.87801	0.000586783	0.00458671	-0.477249
RAB14	-0.568492	8.04407	-3.87671	0.000588817	0.00460019	-0.480539
TMEM74	-0.324557	4.52643	-3.87596	0.000589985	0.0046069	-0.482422
SRSF1	0.579893	5.67728	3.87576	0.0005903	0.00460694	-0.482929
STARD8	0.342583	5.89247	3.87403	0.000593023	0.00462577	-0.487304
BNIP2	0.489904	5.75639	3.8738	0.000593382	0.00462614	-0.48788
CMTM3	0.454399	5.50919	3.87292	0.000594775	0.00463458	-0.490109
FIBP	-0.480525	8.05513	-3.87234	0.000595692	0.00463781	-0.491573
BEAN1	-0.373073	4.68621	-3.87227	0.000595813	0.00463781	-0.491766
PTPRC	0.97655	5.00664	3.87149	0.000597038	0.00464301	-0.493717
LGMN	-0.532802	6.55514	-3.87145	0.000597106	0.00464301	-0.493826
KCNB2	-0.331011	4.53091	-3.87095	0.000597906	0.00464515	-0.495099
PLOD1	0.376537	6.21895	3.87081	0.000598128	0.00464515	-0.495452
BRI3BP	-0.694086	7.34346	-3.87069	0.000598317	0.00464515	-0.495753
SOX13	0.385411	4.99104	3.8695	0.000600214	0.00465587	-0.49876
CNST	-0.559701	7.13205	-3.86943	0.000600324	0.00465587	-0.498934
HSPH1	-0.724131	9.36878	-3.8686	0.000601643	0.00466368	-0.501021
PTCD3	0.473406	5.91608	3.86819	0.000602305	0.00466544	-0.502066
GNAI2	0.442714	7.98477	3.86785	0.000602844	0.00466544	-0.502916
AXL	0.603775	6.79461	3.86784	0.00060286	0.00466544	-0.502941
TAF9B	-0.633655	5.01185	-3.86768	0.000603125	0.00466544	-0.503359
LRRC32	0.542798	6.38866	3.86527	0.000607	0.00469298	-0.509446
YWHAB	-0.775391	9.57931	-3.86384	0.000609314	0.00470842	-0.513061
EXOSC2	-0.340082	5.71698	-3.86275	0.000611077	0.0047196	-0.515808
RNASET2	0.897868	7.3002	3.86152	0.000613075	0.00473257	-0.518909
TMEM14A	-0.517919	8.90555	-3.86124	0.000613528	0.00473361	-0.519612
MRPL1	-0.516479	6.1513	-3.86098	0.000613952	0.00473443	-0.520268
MYO9B	0.300152	4.98559	3.86007	0.000615441	0.00474345	-0.522569
MICALL2	0.442845	5.6753	3.85951	0.000616363	0.0047481	-0.523992
TGFB1	0.814326	5.35144	3.85782	0.000619128	0.00476693	-0.528246
LRRN1	-0.763068	5.12792	-3.8574	0.000619823	0.00476982	-0.529312
GFPT2	0.294766	5.90471	3.85577	0.000622522	0.00478811	-0.533441
APOBEC3C	0.356823	5.90768	3.85424	0.00062505	0.004804	-0.537292
DENND5B	-0.614092	4.96048	-3.85405	0.000625371	0.004804	-0.53778
RYR3	0.704513	5.19473	3.85394	0.000625556	0.004804	-0.538061
GATSL3	0.37696	4.94673	3.85316	0.000626851	0.00481135	-0.540025
UHRF1	0.386826	4.21175	3.85297	0.00062716	0.00481135	-0.540493
BEX2	-0.500215	10.8515	-3.85205	0.000628706	0.00482043	-0.542833
MAGT1	0.689725	6.58708	3.85183	0.000629072	0.00482043	-0.543386
RPS10	0.408024	5.05999	3.85168	0.000629315	0.00482043	-0.543752
LRRC34	0.289484	3.50073	3.85136	0.000629857	0.0048221	-0.54457
BUD31	-0.434534	6.81614	-3.85071	0.000630936	0.00482788	-0.546197
MAPK14	-0.383765	5.53885	-3.85035	0.00063155	0.00482934	-0.547121
TJAP1	0.419779	6.40386	3.85021	0.000631776	0.00482934	-0.547461
ID2	-0.405068	6.92831	-3.84925	0.0006334	0.00483926	-0.5499
PJA2	-0.594425	9.80377	-3.84835	0.000634907	0.00484585	-0.552158
PSMB7	-0.430527	8.53838	-3.84835	0.000634913	0.00484585	-0.552167
NOLC1	-0.353312	6.80072	-3.84792	0.000635634	0.0048469	-0.553245
LINC00086	-0.559861	6.69423	-3.84774	0.00063594	0.0048469	-0.553702
ZNF317	-0.405735	6.64424	-3.84769	0.000636027	0.0048469	-0.553833
ITPR1	-1.00383	7.52831	-3.84658	0.000637897	0.00485866	-0.556621
TST	0.499559	5.93833	3.84638	0.000638234	0.00485874	-0.557123
OTOS	0.429688	4.11326	3.84483	0.000640878	0.00487637	-0.56105
TMEM63A	0.388111	6.06577	3.84452	0.00064139	0.00487778	-0.56181
L3MBTL2	-0.450718	5.92037	-3.84328	0.00064352	0.00489147	-0.564958
EHBP1	-0.443859	8.57272	-3.8429	0.000644163	0.00489386	-0.565907
FLNB	0.44151	6.31482	3.84209	0.000645546	0.0048994	-0.567945
IL18	0.363315	3.44652	3.84209	0.00064555	0.0048994	-0.567951
FAM192A	-0.3035	6.85171	-3.84187	0.000645933	0.00489981	-0.568514
H6PD	0.303469	5.64971	3.84147	0.000646619	0.00490108	-0.569522
TTYH2	0.732024	7.57209	3.84138	0.000646759	0.00490108	-0.569728
ENO1	-0.387378	9.02381	-3.83985	0.000649406	0.00491863	-0.573607
RAD23B	-0.56341	8.37534	-3.83903	0.000650815	0.00492231	-0.575667
FTSJ1	-0.299847	6.61765	-3.83899	0.000650884	0.00492231	-0.575767
KLHL14	-0.483536	3.52495	-3.83667	0.000654898	0.00495015	-0.581607
EXTL2	-0.44638	7.61697	-3.83493	0.000657939	0.00497061	-0.586007
KIAA1211	-0.555277	5.46891	-3.83412	0.000659356	0.00497876	-0.58805
CMC1	-0.532913	5.38895	-3.83393	0.000659686	0.00497876	-0.588526
PSMA1	-0.428578	8.62236	-3.83321	0.000660939	0.00498569	-0.590328
CIDEA	-0.308736	5.20302	-3.83244	0.000662301	0.00499343	-0.592283
POU6F1	-0.528299	6.23243	-3.83173	0.000663545	0.00500028	-0.594066
CHRDL1	-0.512708	7.08896	-3.83152	0.000663913	0.00500051	-0.594591
RPL14	0.332163	10.3963	3.83104	0.000664764	0.00500439	-0.595809
MLLT4	0.473482	6.30865	3.82981	0.000666942	0.00501825	-0.598914
ZMYM4	-0.461889	5.75994	-3.82907	0.000668243	0.00501996	-0.600766
ATAD1	-0.529262	6.13753	-3.82899	0.000668388	0.00501996	-0.600972
GS1-251I9.4	-0.56462	5.85143	-3.82887	0.000668594	0.00501996	-0.601264
AGTRAP	0.411086	5.47413	3.82874	0.000668831	0.00501996	-0.601601
OCIAD2	-0.428403	7.06187	-3.82872	0.000668855	0.00501996	-0.601635
BTBD3	-0.857705	8.70951	-3.82691	0.000672077	0.0050416	-0.606199
ZNF277	-0.384627	5.63488	-3.82654	0.000672743	0.00504405	-0.60714
DEDD	-0.279739	5.32436	-3.82597	0.000673757	0.00504683	-0.608569
TULP3	0.368872	5.12758	3.82595	0.000673792	0.00504683	-0.608619
TNFRSF25	0.631595	4.87169	3.82487	0.000675737	0.00505885	-0.611355
FBXO41	-0.395432	6.71197	-3.82462	0.000676179	0.00505961	-0.611977
ASPHD1	-0.517971	8.20896	-3.82402	0.000677247	0.00506506	-0.613475
CDK20	-0.314651	6.06658	-3.82351	0.000678178	0.00506948	-0.614781
RAD1	0.840239	4.97576	3.82321	0.000678706	0.00507088	-0.61552
HAPLN1	-0.39575	4.73803	-3.82208	0.000680755	0.0050833	-0.618381
PPA2	-0.54739	6.51456	-3.82191	0.000681052	0.0050833	-0.618795
RNPC3	0.866717	6.4527	3.82084	0.000682983	0.00509317	-0.621484
DAAM2	0.603949	7.83101	3.8208	0.000683059	0.00509317	-0.621589
LRRC47	-0.608061	8.39267	-3.81796	0.000688224	0.00512911	-0.628742
GBA2	-0.367521	6.64725	-3.81766	0.00068878	0.00513069	-0.629509
PIAS1	-0.433113	6.03091	-3.81699	0.00068999	0.00513713	-0.631175
BCL2	0.585051	5.94056	3.81675	0.00069043	0.00513784	-0.631781
MUM1L1	-0.921464	6.2498	-3.8164	0.00069107	0.00514003	-0.63266
BCAM	0.370696	6.02379	3.81602	0.00069178	0.00514112	-0.633635
MAST3	-0.610243	9.08431	-3.81595	0.000691908	0.00514112	-0.633811
CALU	-0.491065	5.78735	-3.81456	0.00069446	0.00515503	-0.637306
IRAK3	0.319342	2.91495	3.81455	0.000694472	0.00515503	-0.637323
ARHGAP33	0.309648	6.17198	3.81371	0.000696016	0.00516391	-0.639431
PPAPDC3	-0.372335	6.55117	-3.81203	0.000699129	0.00518442	-0.643667
EXOC4	-0.454387	4.68253	-3.81146	0.000700181	0.00518964	-0.645095
[truncated: 2,717 more rows]

## Sheet: OO-MO
	logFC	AveExpr	t	P.Value	adj.P.Val	B
STX6	-0.520858	4.74433	-5.43822	7.45607e-06	0.0438142	3.62231
GFM2	-0.629038	5.01981	-5.32426	1.02331e-05	0.0438142	3.34361
KCNJ9	-0.794984	6.15943	-5.23083	1.3269e-05	0.0438142	3.11464
RGMB	-1.02172	6.3414	-5.20019	1.44495e-05	0.0438142	3.03947
SAE1	-0.674306	7.05425	-5.16628	1.58792e-05	0.0438142	2.95623
ZNF804A	-0.599118	5.65073	-5.09149	1.95525e-05	0.0438142	2.77254
C12orf44	-0.495392	6.48265	-5.07261	2.06073e-05	0.0438142	2.72613
PIP4K2C	-0.680323	7.64401	-5.01132	2.44398e-05	0.044505	2.57545
FOXP1-IT1	0.357823	5.403	4.9227	3.12736e-05	0.044505	2.35748
CAMKK2	-1.16581	6.00648	-4.89337	3.39321e-05	0.044505	2.28532
CHRM3	-1.02019	4.51914	-4.86384	3.6837e-05	0.044505	2.21266
TYRO3	-0.574821	6.44876	-4.80233	4.37068e-05	0.044505	2.06134
YIPF5	-0.898977	6.54924	-4.76797	4.80859e-05	0.044505	1.97682
ARPP21	-1.18103	4.42031	-4.76443	4.85613e-05	0.044505	1.96811
MAD2L1BP	-0.463041	6.13323	-4.75167	5.03136e-05	0.044505	1.93672
LZTFL1	-0.622293	5.38809	-4.7513	5.03653e-05	0.044505	1.93581
INPP5A	-0.749963	5.48646	-4.72133	5.47381e-05	0.044505	1.8621
ARNTL	-0.834702	5.83717	-4.7139	5.58778e-05	0.044505	1.84385
ASPHD2	-0.66539	5.78655	-4.68189	6.10716e-05	0.044505	1.76514
MAP2K4	-0.972624	6.09175	-4.66618	6.37919e-05	0.044505	1.72654
PIP4K2B	-0.576566	6.88786	-4.64652	6.73695e-05	0.044505	1.67821
MRPL44	-0.665465	5.02779	-4.6388	6.88273e-05	0.044505	1.65924
ADCY2	-0.74187	6.32961	-4.63328	6.98887e-05	0.044505	1.64568
SHISA9	-0.462443	5.2023	-4.62371	7.17678e-05	0.044505	1.62218
STYK1	-0.808439	4.24577	-4.5783	8.13955e-05	0.0456778	1.51065
THSD7A	-0.638205	3.66689	-4.53879	9.08064e-05	0.0456778	1.4137
ATG5	-0.516822	5.17848	-4.53799	9.1008e-05	0.0456778	1.41174
MEF2C	-0.841016	6.55682	-4.51851	9.60487e-05	0.0456778	1.36397
LAPTM4B	-0.630152	6.04732	-4.5109	9.80927e-05	0.0456778	1.3453
NFS1	-0.43563	5.2013	-4.4886	0.000104335	0.0456778	1.29063
CAPZA2	-0.727162	7.22565	-4.4798	0.000106905	0.0456778	1.26906
PPM1E	-0.740104	5.08851	-4.45671	0.000113949	0.0456778	1.21251
PRMT5	-0.38465	6.56007	-4.44899	0.000116407	0.0456778	1.19359
DRD1	-0.505039	4.11275	-4.44765	0.000116838	0.0456778	1.19031
PJA1	-0.513815	8.15256	-4.44216	0.000118622	0.0456778	1.17688
PPP2R2C	-0.751882	6.59217	-4.43739	0.000120195	0.0456778	1.16521
ISCA1	-0.61647	6.37767	-4.42987	0.000122719	0.0456778	1.14679
DGKB	-0.895307	5.53271	-4.40646	0.000130912	0.0456778	1.08951
EARS2	-0.411289	6.02829	-4.40347	0.000131998	0.0456778	1.08218
PLCL2	-0.960005	4.75916	-4.38998	0.000137001	0.0456778	1.04921
CDH12	-0.695636	4.78321	-4.38945	0.000137201	0.0456778	1.04791
TUSC2	-0.544568	6.35128	-4.37973	0.000140928	0.0456778	1.02416
LRRC59	-0.496871	7.11338	-4.37895	0.000141231	0.0456778	1.02225
CALB1	-1.3868	5.74397	-4.35491	0.000150911	0.0456778	0.96349
C8orf76	-0.506216	4.53559	-4.35391	0.000151327	0.0456778	0.961051
PTPRO	-0.784083	5.80395	-4.35071	0.000152666	0.0456778	0.953239
CDC40	-0.458434	4.3737	-4.3422	0.000156288	0.0456778	0.932458
PPP2R5E	-0.835763	6.66561	-4.3406	0.000156977	0.0456778	0.928557
KIAA1377	-0.690022	5.33781	-4.33418	0.000159776	0.0456778	0.912891
EPC2	-0.525047	6.29923	-4.32434	0.000164168	0.0456778	0.888853
FAM49A	-0.703416	6.45035	-4.32016	0.000166067	0.0456778	0.878662
CLCN4	-0.691336	5.26945	-4.31314	0.000169307	0.0456778	0.86153
RFWD2	-0.577285	5.78676	-4.31296	0.000169388	0.0456778	0.861106
KIAA1239	-0.76233	5.67748	-4.31196	0.000169857	0.0456778	0.858658
HSPA13	-0.751933	5.33559	-4.31186	0.000169902	0.0456778	0.858422
MED19	-0.484939	6.44372	-4.29843	0.0001763	0.0456778	0.825658
C8orf46	-1.08322	6.4493	-4.29535	0.000177797	0.0456778	0.818161
LANCL2	-0.41589	5.88868	-4.29411	0.000178404	0.0456778	0.81514
SYN2	-1.30562	6.31461	-4.2871	0.000181878	0.0456778	0.798046
GPR26	-1.08183	5.11381	-4.28259	0.000184147	0.0456778	0.787055
MFSD4	-1.10471	5.92608	-4.25729	0.000197408	0.0476398	0.725421
ATL2	-0.54758	4.53909	-4.25006	0.00020137	0.0476398	0.707808
ZNF436	-0.338103	5.88873	-4.24953	0.00020166	0.0476398	0.706532
FAM19A1	-0.84603	7.28281	-4.22895	0.00021338	0.0483478	0.656462
OAZ1	-0.511442	10.1875	-4.22433	0.000216104	0.0483478	0.645219
RANGAP1	-0.680129	7.03282	-4.22426	0.000216146	0.0483478	0.645046
CA10	-0.954027	6.44912	-4.21101	0.000224147	0.0483478	0.612833
CIAPIN1	-0.514589	5.8815	-4.20804	0.000225982	0.0483478	0.605604
ARFGEF1	-0.42275	6.08502	-4.20633	0.000227041	0.0483478	0.601462
GABRD	-0.8385	7.11301	-4.1982	0.000232162	0.0483478	0.581695
C12orf29	-0.565762	5.81552	-4.1975	0.000232603	0.0483478	0.580013
IER5	-0.768509	7.02256	-4.19548	0.000233894	0.0483478	0.575108
HN1	-0.551732	6.85027	-4.18066	0.000243592	0.0485723	0.539103
GPATCH2L	0.443322	4.47429	4.17803	0.000245351	0.0485723	0.532727
HIAT1	-0.458913	7.20425	-4.17091	0.000250184	0.0485723	0.515437
EPT1	-0.351542	3.84854	-4.16897	0.000251513	0.0485723	0.510745
CUL4B	-0.570184	5.61494	-4.16601	0.000253561	0.0485723	0.503556
NFYC	-0.472345	5.58561	-4.16257	0.000255957	0.0485723	0.495222
SIAH2	-0.39361	6.16847	-4.14599	0.000267841	0.0485723	0.455006
KCNJ3	-0.725393	4.64644	-4.14545	0.00026824	0.0485723	0.453687
STIP1	-0.658719	6.86845	-4.14503	0.000268546	0.0485723	0.452675
HS6ST3	-1.06153	5.07258	-4.14433	0.000269062	0.0485723	0.450976
RTN3	-0.577928	9.17973	-4.14187	0.000270879	0.0485723	0.44501
MRPS11	-0.369043	6.52747	-4.11671	0.00029016	0.0514102	0.384083
MYT1L	-1.33989	5.15973	-4.10962	0.000295839	0.0516533	0.36691
DOK5	-0.419848	7.15371	-4.10331	0.000300978	0.0516533	0.351652
RGS4	-1.66745	7.75724	-4.0982	0.000305206	0.0516533	0.339293
SCAMP1	-1.05048	5.28607	-4.09795	0.000305415	0.0516533	0.338687
ZYG11B	-0.920794	4.5755	-4.09144	0.00031089	0.0516891	0.322944
LRRTM4	-0.652241	4.48435	-4.08947	0.000312572	0.0516891	0.318163
TNFAIP1	-0.372769	7.24658	-4.08129	0.000319621	0.0518986	0.298408
PTCD2	-0.414652	5.24508	-4.07993	0.000320814	0.0518986	0.295108
ATP6V0B	-0.553246	8.57731	-4.07419	0.000325873	0.0521502	0.281247
CLVS1	-0.450316	4.9776	-4.06867	0.000330815	0.0523779	0.267912
SCN2B	-0.896947	6.31497	-4.06086	0.000337936	0.0525031	0.249048
PDK2	-0.419846	7.01384	-4.05946	0.000339223	0.0525031	0.24568
ABI1	-0.464964	7.48815	-4.05627	0.000342189	0.0525031	0.237967
BLOC1S6	-0.759468	6.03182	-4.04776	0.000350213	0.0531859	0.217438
PRR3	-0.712881	5.06554	-4.04222	0.000355542	0.053428	0.20406
GRIK1	-0.392859	4.63065	-4.03349	0.000364086	0.053428	0.183027
ABHD10	-0.649894	6.02374	-4.02985	0.000367717	0.053428	0.174239
RIC3	-0.369068	5.2392	-4.02973	0.000367831	0.053428	0.173964
FKBP4	-0.645045	6.22121	-4.00553	0.00039286	0.053428	0.115665
GNB5	-0.844951	6.10762	-4.00196	0.000396692	0.053428	0.107069
EBF3	-0.706448	6.57736	-4.00092	0.000397812	0.053428	0.104572
GDE1	-0.633142	7.69977	-3.99887	0.00040004	0.053428	0.099626
SORT1	-0.765214	5.78337	-3.9905	0.000409241	0.053428	0.0794891
RERE	-0.481979	5.2733	-3.98548	0.000414864	0.053428	0.0674061
ARL4C	-0.829124	7.88838	-3.98534	0.000415017	0.053428	0.0670794
TUBGCP4	-0.531746	6.14027	-3.98114	0.000419779	0.053428	0.0569774
NOL4	-0.670693	7.06556	-3.98038	0.000420641	0.053428	0.0551605
ANKRD50	-0.4007	4.6551	-3.97962	0.000421512	0.053428	0.0533286
HMGN4	-0.434877	6.00558	-3.97826	0.000423076	0.053428	0.0500507
KLHDC3	-0.485588	8.80693	-3.97822	0.000423113	0.053428	0.049974
ACTR3B	-0.832862	7.11101	-3.97801	0.000423361	0.053428	0.0494537
NNT	-0.572956	6.34452	-3.97454	0.000427364	0.053428	0.0411219
ZMAT3	-0.66231	5.46889	-3.96898	0.000433859	0.053428	0.0277667
KIAA1549L	-0.746961	5.73119	-3.96831	0.000434652	0.053428	0.0261502
TPST2	-0.6119	6.38175	-3.96702	0.000436175	0.053428	0.0230538
GNG3	-0.734568	9.26189	-3.96545	0.000438041	0.053428	0.0192748
VSTM2A	-0.966201	7.55525	-3.95932	0.000445386	0.053428	0.00455282
VPS35	-0.882471	6.1363	-3.95928	0.000445428	0.053428	0.0044688
ZDHHC21	-0.596097	4.49116	-3.95553	0.000449982	0.053428	-0.00453731
KBTBD7	-0.656943	5.0562	-3.95115	0.000455366	0.053428	-0.0150655
NME7	-0.559921	5.84969	-3.94774	0.000459585	0.053428	-0.0232299
LAMP5	-0.823149	7.01549	-3.94621	0.000461502	0.053428	-0.026914
MRPS30	-0.511485	4.34199	-3.94526	0.000462692	0.053428	-0.0291949
NRXN1	-0.903316	6.58061	-3.94475	0.000463331	0.053428	-0.0304149
LSS	-0.574403	6.02726	-3.94237	0.000466328	0.053428	-0.0361234
PPP2R5D	-0.470529	5.97642	-3.94083	0.000468272	0.053428	-0.0398052
NREP	-0.767533	6.42725	-3.93499	0.000475739	0.053428	-0.0538094
VPS53	-0.354206	5.11642	-3.92809	0.000484712	0.053428	-0.0703482
CHL1	-0.667006	9.1626	-3.9224	0.000492243	0.053428	-0.0839934
C11orf87	-1.2684	6.69937	-3.92209	0.000492651	0.053428	-0.0847267
ARL8B	-0.672756	7.43307	-3.91864	0.00049728	0.053428	-0.0930057
EXOC6	-0.432767	5.25575	-3.91838	0.000497621	0.053428	-0.0936115
SSX2IP	-0.845852	7.68762	-3.91487	0.000502371	0.053428	-0.102019
NPIP	0.442961	9.95287	3.913	0.000504918	0.053428	-0.106495
INSIG2	-0.444653	6.23887	-3.91241	0.00050573	0.053428	-0.107916
DST	0.526628	4.09021	3.90971	0.000509443	0.053428	-0.114391
RHBDD2	-0.641187	8.13485	-3.90865	0.000510894	0.053428	-0.116908
AASDHPPT	-0.815841	7.14177	-3.90701	0.000513171	0.053428	-0.120843
MRPL45	-0.303438	6.47248	-3.90506	0.000515889	0.053428	-0.125518
ATP2B2	-1.046	6.89953	-3.90173	0.000520551	0.053428	-0.133479
MPPED1	-0.55487	6.78916	-3.89809	0.000525702	0.053428	-0.142193
SLC35B4	-0.616115	5.37509	-3.89185	0.000534644	0.053428	-0.157117
PSMD7	-0.569741	7.16004	-3.89114	0.000535663	0.053428	-0.158802
ATF2	-0.571067	5.94337	-3.88968	0.000537784	0.053428	-0.1623
KCND2	-0.838994	6.5249	-3.88697	0.00054174	0.053428	-0.168785
NDFIP2	-0.69854	6.29292	-3.88674	0.00054207	0.053428	-0.169322
DRG1	-0.585676	5.81322	-3.88279	0.000547893	0.0536466	-0.178777
KPNA1	-0.568789	5.24117	-3.8763	0.000557577	0.054014	-0.194278
SNN	-0.491788	6.11309	-3.87468	0.000560016	0.054014	-0.19814
ATP6V0D1	-0.615022	9.35199	-3.87302	0.000562533	0.054014	-0.202107
LRRC57	-0.514823	4.30928	-3.8675	0.000570985	0.0542764	-0.215301
MAPK1	-0.605	6.35283	-3.866	0.000573292	0.0542764	-0.21887
SVOP	-0.726274	7.35988	-3.86412	0.000576206	0.0542764	-0.223354
ARIH1	-0.478891	6.21975	-3.85616	0.000588716	0.0543168	-0.242355
C16orf13	-0.620697	6.20571	-3.85536	0.000589981	0.0543168	-0.244254
PSAP	-0.431784	9.83057	-3.8539	0.000592317	0.0543168	-0.247749
MB21D2	-0.467692	6.31195	-3.84929	0.000599732	0.0543168	-0.258753
DNAAF2	-0.426944	4.85334	-3.84923	0.00059982	0.0543168	-0.258883
ACOT7	-0.754043	8.54422	-3.84919	0.000599882	0.0543168	-0.258974
COPZ1	-0.450369	7.01	-3.84599	0.00060508	0.0543168	-0.266606
CDKN2AIPNL	-0.531936	5.01441	-3.84242	0.000610938	0.0543168	-0.275129
ARHGAP20	-0.618477	6.31019	-3.84057	0.000613992	0.0543168	-0.279538
PCYOX1	-0.704946	4.90865	-3.83507	0.00062315	0.0543168	-0.292632
ZDHHC23	-0.587893	5.45457	-3.83483	0.000623556	0.0543168	-0.293208
PARK2	-0.369918	4.75775	-3.83429	0.000624463	0.0543168	-0.294494
DEDD2	-0.358268	7.36992	-3.83311	0.000626455	0.0543168	-0.297312
SLITRK5	-0.598452	7.70885	-3.83123	0.000629629	0.0543168	-0.30178
COPA	-0.439346	5.03903	-3.8302	0.000631379	0.0543168	-0.304235
CCDC6	-0.490783	5.24863	-3.82334	0.000643144	0.0547836	-0.320562
PAK7	-0.840887	5.87066	-3.81806	0.000652346	0.0547836	-0.333125
SLC2A3	-0.591583	5.61577	-3.81073	0.000665336	0.0547836	-0.35056
API5	-0.463915	5.60193	-3.80668	0.000672619	0.0547836	-0.360186
TMEM185A	-0.459833	5.19723	-3.80496	0.000675748	0.0547836	-0.36429
MRPL4	-0.553226	5.94602	-3.80469	0.000676239	0.0547836	-0.364932
CCNG2	-0.618314	6.36404	-3.80343	0.000678531	0.0547836	-0.367924
LRRC8B	-0.998691	6.67118	-3.80162	0.000681843	0.0547836	-0.372229
KCNK1	-0.868671	6.88279	-3.80126	0.0006825	0.0547836	-0.373081
PIP5K1B	-0.745859	6.93483	-3.79665	0.000691004	0.0547836	-0.384028
ACTR1A	-0.504876	7.59097	-3.7964	0.000691478	0.0547836	-0.384635
DUSP14	-0.34602	6.27066	-3.79639	0.000691494	0.0547836	-0.384655
SERTM1	-0.976295	5.16608	-3.79627	0.000691709	0.0547836	-0.38493
CYP46A1	-0.565965	8.7113	-3.79152	0.000700596	0.0547836	-0.396215
FARSA	-0.63367	6.59929	-3.79135	0.000700911	0.0547836	-0.396613
ORC4	-0.527793	6.59663	-3.78952	0.000704375	0.0547836	-0.400971
ARHGEF12	-0.580456	5.59602	-3.78888	0.000705592	0.0547836	-0.402497
NDUFA10	-0.39536	8.24292	-3.78638	0.00071034	0.0547836	-0.408427
DNAJC14	-0.406916	4.96477	-3.78611	0.000710853	0.0547836	-0.409064
HSPA4	-0.578934	5.80563	-3.78449	0.000713944	0.0547836	-0.4129
CCDC84	0.458522	6.60374	3.78356	0.000715747	0.0547836	-0.415129
RNASEH2B	-0.376272	4.66126	-3.7825	0.000717785	0.0547836	-0.417643
FNBP4	0.449415	4.09965	3.78013	0.000722368	0.054852	-0.423268
MFAP1	-0.336752	7.02548	-3.77759	0.000727307	0.0549468	-0.429292
TMEM108	-0.420063	5.76584	-3.77524	0.000731906	0.0550149	-0.434863
LIN7C	-0.581731	5.11166	-3.771	0.000740284	0.0553651	-0.444923
LYSMD1	-0.459427	5.51141	-3.76654	0.00074919	0.0553745	-0.455492
NGEF	-1.07955	5.82058	-3.76554	0.000751196	0.0553745	-0.457857
SLC25A14	-0.524883	6.13674	-3.76438	0.000753546	0.0553745	-0.460616
TSPAN17	-0.325552	6.54841	-3.76103	0.000760336	0.0553745	-0.468545
FLOT1	-0.429149	6.20453	-3.76069	0.000761043	0.0553745	-0.469365
NEDD4L	-0.596625	6.14646	-3.75875	0.000765011	0.0553745	-0.473961
CCNY	-0.551054	6.17068	-3.75755	0.000767473	0.0553745	-0.476801
KCNIP2	-0.692008	4.49284	-3.75595	0.000770755	0.0553745	-0.480572
KIAA1107	-0.941869	6.83618	-3.75444	0.000773896	0.0553745	-0.484166
PPP2CA	-0.578581	4.25147	-3.75038	0.000782359	0.0557122	-0.493777
ZUFSP	-0.42515	5.17335	-3.7444	0.000794996	0.056322	-0.507935
DNAJB4	-0.595668	6.20957	-3.74131	0.000801599	0.056322	-0.515243
KSR2	-0.813324	5.46234	-3.74002	0.000804361	0.056322	-0.518282
NETO2	-0.585011	5.06138	-3.73463	0.000816069	0.056322	-0.53105
SLC25A4	-0.710945	6.52449	-3.73294	0.000819765	0.056322	-0.535043
PTPN4	-0.673221	7.0149	-3.73205	0.000821726	0.056322	-0.537154
PACRGL	-0.379583	5.02819	-3.72854	0.000829474	0.056322	-0.545445
DNAJA1	-0.627265	9.11853	-3.72794	0.000830804	0.056322	-0.54686
C10orf88	-0.457328	5.28183	-3.72758	0.000831597	0.056322	-0.547703
DEDD	-0.317947	5.34723	-3.72685	0.000833229	0.056322	-0.549435
TRIM36	-0.72065	6.16129	-3.72477	0.000837887	0.056322	-0.554359
FLYWCH1	-0.447097	5.91933	-3.72413	0.000839316	0.056322	-0.555864
ZNF238	-0.908091	5.43092	-3.72377	0.000840118	0.056322	-0.556708
GSS	-0.615319	9.16339	-3.71789	0.000853438	0.0565824	-0.570604
LAS1L	0.330281	6.17425	3.7178	0.000853645	0.0565824	-0.570818
RUSC1	-0.364616	8.26779	-3.71299	0.000864684	0.0565824	-0.582167
EPHA4	-1.00652	7.15957	-3.71196	0.000867077	0.0565824	-0.584608
NDST1	-0.319257	5.17879	-3.71116	0.000868927	0.0565824	-0.586491
FZD3	-0.637874	6.46638	-3.70919	0.000873503	0.0565824	-0.591129
RNFT2	-0.453747	5.96137	-3.70754	0.000877376	0.0565824	-0.595037
TOMM70A	-0.704485	6.00731	-3.70305	0.000887966	0.0565824	-0.605633
LINC00342	0.537025	5.13471	3.70221	0.000889963	0.0565824	-0.607618
YWHAZ	-0.761215	9.72533	-3.70198	0.000890503	0.0565824	-0.608153
THY1	-0.871452	8.44551	-3.69956	0.000896276	0.0565824	-0.61386
CACNB2	-0.771891	6.84158	-3.69921	0.000897114	0.0565824	-0.614685
FAM165B	-0.510889	5.72636	-3.69879	0.000898129	0.0565824	-0.615684
DAGLB	-0.69592	4.57875	-3.69787	0.000900339	0.0565824	-0.617854
FGF14	-0.711408	6.14829	-3.6954	0.000906295	0.0565824	-0.623676
VTI1B	-0.404488	6.86392	-3.69501	0.000907239	0.0565824	-0.624596
ANKRD28	0.532364	4.32079	3.69347	0.00091096	0.0565824	-0.62821
SUB1	-0.627824	8.30648	-3.69287	0.000912436	0.0565824	-0.629639
SOCS5	-0.525132	6.12526	-3.68929	0.00092119	0.0568883	-0.638072
COMMD10	-0.474709	5.60107	-3.68553	0.000930474	0.0570934	-0.646925
SYT13	-0.610896	9.54154	-3.68369	0.000935046	0.0570934	-0.651254
CYCS	-0.829738	4.63534	-3.68253	0.000937951	0.0570934	-0.653993
EGR3	-0.743447	7.13866	-3.68177	0.000939857	0.0570934	-0.655784
ZMAT4	-0.531556	6.50091	-3.67631	0.000953638	0.0571611	-0.668636
ADRB1	-0.685292	6.95171	-3.67485	0.000957342	0.0571611	-0.672058
TMEM196	-0.678759	4.22695	-3.67402	0.00095948	0.0571611	-0.674028
EFNB3	-0.521094	7.17051	-3.67382	0.000959987	0.0571611	-0.674494
RIMKLA	-0.33962	5.43987	-3.67375	0.000960174	0.0571611	-0.674666
PTGR1	-0.58036	5.79776	-3.66916	0.000971984	0.0573541	-0.685459
FRRS1L	-0.761403	6.82027	-3.66908	0.000972186	0.0573541	-0.685642
SMYD3	-0.57856	6.648	-3.66608	0.000979986	0.0573541	-0.692696
ETNK1	-0.861776	6.20847	-3.6653	0.000982019	0.0573541	-0.694525
CCSAP	-0.649613	4.2438	-3.66505	0.000982684	0.0573541	-0.695123
PHKB	-0.585501	5.30966	-3.66219	0.000990194	0.0573757	-0.701843
PPID	-0.882871	6.61642	-3.66132	0.000992486	0.0573757	-0.703884
CDH13	-0.517028	6.11719	-3.66052	0.00099462	0.0573757	-0.70578
LRRC41	-0.377462	6.04489	-3.65407	0.00101185	0.0581443	-0.72094
DENND4A	-0.574506	4.41949	-3.65216	0.001017	0.0581701	-0.725419
MAL2	-1.01042	7.6803	-3.65101	0.00102012	0.0581701	-0.728121
OSBP	-0.27005	6.61514	-3.64526	0.00103583	0.0583618	-0.741614
GRIA4	-0.795622	6.97923	-3.64444	0.00103811	0.0583618	-0.743554
PRCC	-0.593207	5.65018	-3.64152	0.00104621	0.0583618	-0.75041
METTL13	-0.411605	5.66388	-3.64097	0.00104773	0.0583618	-0.751693
GRIN2A	-0.965186	6.76715	-3.64012	0.00105009	0.0583618	-0.753673
PHF23	-0.389109	5.63216	-3.6375	0.00105744	0.0583618	-0.759831
AP4S1	-0.569367	4.59512	-3.63701	0.00105882	0.0583618	-0.760982
ILF2	-0.464514	7.04184	-3.63621	0.00106107	0.0583618	-0.762853
NRBF2	-0.600572	5.25599	-3.63547	0.00106316	0.0583618	-0.764589
CDK17	-0.405173	5.31658	-3.63296	0.00107029	0.0583618	-0.770485
SARS	-0.564376	8.66833	-3.63203	0.00107293	0.0583618	-0.772663
GRIA1	-0.488031	4.84807	-3.63119	0.00107533	0.0583618	-0.774631
DRP2	-0.696686	5.26453	-3.63047	0.00107738	0.0583618	-0.776312
SHROOM3	-0.370239	5.35946	-3.62939	0.00108048	0.0583618	-0.77885
ALDOA	-0.600257	7.83972	-3.62563	0.00109134	0.0583618	-0.787669
COA3	-0.34023	8.71452	-3.6254	0.00109199	0.0583618	-0.788198
TESPA1	-1.03225	7.90262	-3.62471	0.00109401	0.0583618	-0.789829
CPD	-0.489263	4.4589	-3.62469	0.00109406	0.0583618	-0.789872
FBXO34	-0.433651	8.18212	-3.6198	0.00110834	0.0587205	-0.80131
TMEM19	-0.39469	6.30929	-3.61956	0.00110906	0.0587205	-0.801878
CAMSAP2	-0.688543	7.7747	-3.61774	0.00111443	0.0587205	-0.806141
SLC39A10	-0.716827	8.90045	-3.61362	0.00112669	0.0587205	-0.815793
BAIAP2	-0.516494	7.27143	-3.61274	0.00112933	0.0587205	-0.817855
TMEM9B	-0.35584	6.60777	-3.61199	0.00113157	0.0587205	-0.819605
KCNV1	-0.948061	5.66772	-3.60725	0.00114588	0.0587205	-0.830694
PPM1A	-0.523956	6.14001	-3.60633	0.00114869	0.0587205	-0.83285
TMEM132D	-0.581998	6.27701	-3.60621	0.00114905	0.0587205	-0.833128
B4GALT3	-0.32591	6.34942	-3.60583	0.00115022	0.0587205	-0.834026
CENPBD1	-0.459002	4.72334	-3.60552	0.00115118	0.0587205	-0.834759
RRP15	-0.450213	4.20371	-3.60368	0.00115679	0.0587205	-0.839048
SH3GLB2	-0.610068	7.0945	-3.60117	0.00116453	0.0587205	-0.844928
SSTR1	-0.816123	5.35135	-3.60031	0.00116719	0.0587205	-0.846943
NDUFS2	-0.4148	8.54106	-3.59973	0.00116896	0.0587205	-0.848282
KIF3C	-0.618107	8.48	-3.59571	0.00118149	0.0587205	-0.857684
TTC9	-0.417973	5.71488	-3.59323	0.0011893	0.0587205	-0.863488
NAA30	-0.639433	7.0767	-3.59299	0.00119003	0.0587205	-0.864036
TSC22D2	-0.728188	5.58614	-3.59288	0.00119038	0.0587205	-0.864291
PTGS2	-0.502661	4.19176	-3.59285	0.00119048	0.0587205	-0.864366
CD99L2	-0.532336	5.53295	-3.59172	0.00119405	0.0587205	-0.867007
FAM70B	0.291512	4.74833	3.59027	0.00119865	0.0587205	-0.870395
ARL6	-0.778654	6.26279	-3.59003	0.00119942	0.0587205	-0.870963
RBFOX2	-0.628982	6.35954	-3.59003	0.00119942	0.0587205	-0.870966
ATP6V1A	-1.22261	7.72675	-3.58476	0.00121628	0.0592907	-0.883268
CACNB3	-0.4773	6.91041	-3.5839	0.00121904	0.0592907	-0.885268
GPR176	-0.355946	5.08363	-3.57826	0.00123738	0.0594324	-0.898437
ZNF711	-0.545576	3.94334	-3.57774	0.00123908	0.0594324	-0.899644
PRKCB	-0.980013	6.11	-3.5766	0.00124284	0.0594324	-0.902317
RGS7	-1.11357	6.02494	-3.57638	0.00124357	0.0594324	-0.902835
FTX	1.00673	5.40428	3.57514	0.00124764	0.0594324	-0.905717
RBM39	0.470463	5.21912	3.57484	0.00124862	0.0594324	-0.906407
VPS36	-0.554023	7.11331	-3.57446	0.00124991	0.0594324	-0.907314
CELF6	-0.491266	5.53738	-3.57216	0.00125752	0.059604	-0.912667
C12orf73	-0.514995	5.93441	-3.56985	0.00126522	0.0596327	-0.918046
TMEM38A	-0.426714	6.84463	-3.5693	0.00126708	0.0596327	-0.919343
DYRK2	-0.399887	4.70954	-3.56838	0.00127014	0.0596327	-0.921474
ARPP19	-0.760076	8.68391	-3.56262	0.00128965	0.0597546	-0.934906
MRPS23	-0.600446	6.19682	-3.56175	0.00129262	0.0597546	-0.936935
NUDT21	-0.690723	4.4634	-3.56175	0.00129262	0.0597546	-0.936936
C6orf106	-0.490812	6.11392	-3.5608	0.00129587	0.0597546	-0.939151
PIAS1	-0.466906	6.05137	-3.55614	0.00131191	0.0597546	-0.949993
EIF4E2	-0.499423	6.4557	-3.55612	0.001312	0.0597546	-0.950051
RXRB	-0.330242	5.03509	-3.55478	0.00131663	0.0597546	-0.953158
ANK2	-0.564601	8.23297	-3.55397	0.00131948	0.0597546	-0.95506
PDP1	-0.748762	7.851	-3.55348	0.00132119	0.0597546	-0.956204
ABHD16A	-0.383301	6.82932	-3.55256	0.00132439	0.0597546	-0.958336
JAZF1	-0.612334	7.26963	-3.55218	0.00132572	0.0597546	-0.959221
TIMM17A	-0.667535	6.32893	-3.5516	0.00132777	0.0597546	-0.96058
TMEM203	-0.394259	7.21077	-3.55128	0.00132888	0.0597546	-0.961318
RASEF	0.913864	6.46854	3.55126	0.00132895	0.0597546	-0.961363
OGT	-0.615203	6.37903	-3.54571	0.00134856	0.060295	-0.974268
HPCAL1	-0.86772	7.64723	-3.54492	0.00135136	0.060295	-0.976101
HMOX2	-0.539708	7.83562	-3.54443	0.00135312	0.060295	-0.977247
RALB	-0.39582	6.81154	-3.53897	0.00137277	0.0608282	-0.989946
NUDCD2	-0.629191	5.9131	-3.53883	0.00137326	0.0608282	-0.990266
TENC1	0.410605	7.25368	3.53232	0.00139708	0.0614523	-1.00541
MKRN2	-0.352362	5.62744	-3.53125	0.001401	0.0614523	-1.00788
METTL9	-0.386161	7.27975	-3.53067	0.00140315	0.0614523	-1.00923
TOLLIP	-0.567479	7.05186	-3.53005	0.00140545	0.0614523	-1.01068
GTDC2	-0.506007	7.16563	-3.52901	0.00140933	0.0614523	-1.0131
LRRTM1	-0.503256	5.94206	-3.52825	0.00141213	0.0614523	-1.01485
UBL5	-0.577775	8.27498	-3.52548	0.00142247	0.0616575	-1.02128
ZNF407	-0.335142	6.08553	-3.52404	0.00142788	0.0616575	-1.02462
SPATS2L	-0.343856	8.3923	-3.52321	0.00143104	0.0616575	-1.02657
GABRA1	-1.19694	8.25911	-3.522	0.00143559	0.0616575	-1.02937
C1QTNF4	-0.756025	6.61362	-3.51971	0.00144428	0.0616575	-1.03468
NXPH2	-0.464658	4.19048	-3.51959	0.00144475	0.0616575	-1.03497
DYNC1LI1	-0.632949	6.77862	-3.51824	0.00144987	0.0616575	-1.03808
PSMF1	-0.372558	7.3335	-3.51813	0.0014503	0.0616575	-1.03834
EMID2	-0.396236	5.67506	-3.51713	0.00145413	0.0616575	-1.04067
STXBP5	-0.600356	4.51429	-3.51455	0.00146405	0.0616936	-1.04666
PANX1	-0.534671	5.47346	-3.51342	0.00146841	0.0616936	-1.04928
ZFAND5	-0.523715	8.2427	-3.51171	0.00147502	0.0616936	-1.05323
PSKH1	0.285863	5.40752	3.5098	0.00148248	0.0616936	-1.05767
RPRD1A	-0.687554	5.71796	-3.50954	0.00148347	0.0616936	-1.05826
SMARCA2	-0.61271	7.46051	-3.50873	0.00148665	0.0616936	-1.06015
EIF5	-0.790032	6.82026	-3.50783	0.00149016	0.0616936	-1.06222
RASGRF2	-1.05716	7.55292	-3.50743	0.00149173	0.0616936	-1.06315
PIGF	-0.400212	5.22018	-3.50729	0.00149229	0.0616936	-1.06348
GOT2	-0.454276	8.70374	-3.50598	0.00149744	0.0617352	-1.06652
RRAGB	-0.486196	4.88125	-3.50014	0.00152064	0.0625183	-1.08005
RPS12	-0.594726	5.94438	-3.49903	0.00152509	0.0625288	-1.08263
2019-09-11	-0.486982	7.57089	-3.4961	0.00153686	0.062838	-1.08939
HCN1	-0.98389	6.9815	-3.4927	0.00155066	0.0631007	-1.09726
CDS1	-0.548342	7.18122	-3.49016	0.00156105	0.0631007	-1.10314
FSTL5	-0.601007	5.89146	-3.48962	0.00156329	0.0631007	-1.10441
NUCB1	-0.408343	6.37225	-3.48934	0.00156444	0.0631007	-1.10506
PFKM	-0.400263	9.48261	-3.48933	0.00156448	0.0631007	-1.10508
KLHL18	-0.31483	6.35551	-3.48763	0.00157148	0.0632116	-1.109
DUSP3	-0.473262	5.74619	-3.48568	0.00157955	0.0633227	-1.11351
SLC16A14	-0.603614	6.86665	-3.48491	0.00158275	0.0633227	-1.1153
ARHGEF9	-0.709748	5.62602	-3.48315	0.00159006	0.0634448	-1.11935
FEM1B	-0.733024	5.7107	-3.48165	0.00159635	0.0635254	-1.12283
SRSF4	0.348738	4.04535	3.47871	0.00160874	0.0637996	-1.12963
GNAI1	-0.820652	6.80297	-3.47798	0.00161182	0.0637996	-1.13131
PAFAH1B1	-0.804297	6.77235	-3.47571	0.00162145	0.0640108	-1.13656
HTR2A	-0.738549	5.68462	-3.47043	0.00164406	0.0646403	-1.14874
JPH3	-0.525639	5.84764	-3.46896	0.00165041	0.0646403	-1.15213
IFT122	-0.362674	6.47158	-3.46896	0.00165043	0.0646403	-1.15215
PITPNA	-0.492012	7.06559	-3.46757	0.00165644	0.0646609	-1.15534
TMCC1	-0.531257	6.51328	-3.46684	0.00165964	0.0646609	-1.15705
BRK1	-0.313838	8.55747	-3.46569	0.00166466	0.0646869	-1.1597
MBNL2	-0.642322	7.02993	-3.46152	0.00168292	0.0650877	-1.1693
BTF3L4	-0.514839	6.882	-3.46134	0.00168372	0.0650877	-1.16972
PTBP2	-0.636038	5.01357	-3.46009	0.00168925	0.0651324	-1.1726
GPM6A	-0.518556	9.34986	-3.45826	0.0016974	0.0652774	-1.17684
APOPT1	-0.326703	6.42775	-3.45586	0.00170808	0.0655154	-1.18236
REPS2	-0.763477	5.38692	-3.45483	0.0017127	0.0655154	-1.18473
GLCE	-0.487816	4.73239	-3.45339	0.00171919	0.0655154	-1.18806
KDM5B	-0.342447	5.77792	-3.45294	0.00172119	0.0655154	-1.18909
CHM	-0.420344	4.58658	-3.45098	0.00173006	0.0655723	-1.19361
CUEDC2	-0.304451	8.1847	-3.45066	0.0017315	0.0655723	-1.19434
PSMD8	-0.474295	7.82948	-3.44426	0.00176079	0.066404	-1.20909
ZADH2	-0.596599	6.45812	-3.44345	0.00176449	0.066404	-1.21094
MRPS17	-0.410603	6.42499	-3.44295	0.00176685	0.066404	-1.21211
GABRB3	-0.898267	5.38232	-3.43845	0.00178774	0.0670202	-1.22245
AQP11	-0.36527	5.11468	-3.43472	0.00180528	0.0675075	-1.23104
AAK1	-0.668432	6.5911	-3.43211	0.00181766	0.0675135	-1.23705
FAM78B	-0.435237	5.25252	-3.43117	0.00182213	0.0675135	-1.23921
RASA1	-0.609615	7.26036	-3.43066	0.00182457	0.0675135	-1.24038
TRIM32	-0.40546	6.13981	-3.43012	0.00182715	0.0675135	-1.24163
CADM2	-0.725235	7.61872	-3.42991	0.00182812	0.0675135	-1.24209
TMEM80	0.325823	6.36948	3.42816	0.0018365	0.0676551	-1.24612
SMCR7L	-0.32771	5.83857	-3.42566	0.00184853	0.0679302	-1.25186
AP1G1	-0.372804	6.11079	-3.42472	0.0018531	0.0679304	-1.25403
OPN3	-0.769944	5.91812	-3.42204	0.00186614	0.068075	-1.26019
DNM1L	-0.58042	6.97715	-3.42172	0.00186771	0.068075	-1.26093
C1orf43	-0.376866	8.44012	-3.42109	0.00187077	0.068075	-1.26237
LRSAM1	-0.389539	4.64627	-3.41744	0.0018887	0.0685597	-1.27076
FAM175B	-0.352069	5.41069	-3.41458	0.00190285	0.068764	-1.27732
VLDLR	-0.41629	5.22792	-3.41443	0.00190357	0.068764	-1.27765
GUCY1A3	-0.534732	5.87507	-3.41164	0.00191751	0.0691001	-1.28407
PTPRQ	-0.589957	5.0149	-3.41027	0.00192438	0.0691682	-1.28721
FAM19A2	-0.506663	7.84117	-3.40877	0.00193194	0.0691682	-1.29065
SYNE1	-0.635327	6.48843	-3.4077	0.00193733	0.0691682	-1.2931
ATP5SL	-0.352848	7.23745	-3.40757	0.00193799	0.0691682	-1.2934
EIF4E3	-0.509942	5.32743	-3.40251	0.00196373	0.0696738	-1.305
RNF14	-0.61049	6.29109	-3.40226	0.00196502	0.0696738	-1.30558
LRRC73	-0.545149	6.0437	-3.40197	0.00196648	0.0696738	-1.30623
ACVR1C	-0.473479	5.58494	-3.40041	0.0019745	0.0696738	-1.30981
DPH5	-0.293029	4.6816	-3.4002	0.00197557	0.0696738	-1.31028
TNFAIP8L1	-0.375743	6.12213	-3.39759	0.00198909	0.069985	-1.31628
FGFR1OP2	-0.958851	6.21586	-3.39265	0.00201487	0.0702162	-1.32759
SREBF1	0.414151	5.9872	3.39247	0.00201582	0.0702162	-1.328
TTL	-0.511384	6.89779	-3.3923	0.00201668	0.0702162	-1.32838
RSPO2	-0.932825	5.08509	-3.39143	0.00202129	0.0702162	-1.33039
DNAJA2	-0.51397	7.6163	-3.39007	0.00202845	0.0702162	-1.33349
TSPAN3	-0.400205	8.35004	-3.39001	0.00202874	0.0702162	-1.33362
AMPH	-0.84623	8.5893	-3.38951	0.0020314	0.0702162	-1.33477
C1orf173	-0.638309	4.56973	-3.38913	0.00203341	0.0702162	-1.33564
PRKDC	-0.57017	6.90038	-3.38806	0.00203908	0.070249	-1.33808
ARFRP1	-0.331998	5.73319	-3.38494	0.0020557	0.0704163	-1.34522
EPHX4	-0.822627	5.96803	-3.38357	0.00206307	0.0704163	-1.34836
NICN1	-0.440205	7.49168	-3.38243	0.00206919	0.0704163	-1.35096
ATG9A	-0.329138	6.97514	-3.38241	0.00206933	0.0704163	-1.35102
SNX3	-0.368778	9.07963	-3.38161	0.00207364	0.0704163	-1.35285
ATP6V0A1	-0.635908	7.06985	-3.38113	0.00207623	0.0704163	-1.35395
IPO5	-0.614875	6.88798	-3.38098	0.00207705	0.0704163	-1.35429
ZNF585A	-0.407503	4.42243	-3.37907	0.00208739	0.0704811	-1.35866
HSDL1	-0.39318	5.71829	-3.3786	0.00208991	0.0704811	-1.35972
UBFD1	-0.365305	4.63937	-3.37801	0.00209317	0.0704811	-1.36108
MAP1A	-0.36218	6.86577	-3.37603	0.00210397	0.0706849	-1.36561
B3GAT1	-0.398021	8.4978	-3.37478	0.00211081	0.0707549	-1.36846
NMNAT2	-0.834485	5.68168	-3.37321	0.00211943	0.0707809	-1.37204
G3BP2	-1.00328	6.74914	-3.37291	0.0021211	0.0707809	-1.37273
CBLN4	-0.913814	5.93927	-3.37083	0.00213258	0.0708473	-1.37747
TANC2	-0.469531	4.78497	-3.37083	0.00213261	0.0708473	-1.37748
PCMT1	-0.754679	8.19537	-3.36093	0.00218821	0.0723827	-1.40008
IGIP	-0.453359	6.67448	-3.36087	0.00218855	0.0723827	-1.40022
BZW2	-0.358658	7.34063	-3.35665	0.00221264	0.0725768	-1.40983
AFF4	0.40269	3.87183	3.35577	0.00221771	0.0725768	-1.41184
RTN4	-0.621075	11.2716	-3.35534	0.0022202	0.0725768	-1.41282
TMEM151B	-0.462156	6.3399	-3.35485	0.00222301	0.0725768	-1.41394
TBCC	-0.405392	6.51881	-3.35479	0.00222337	0.0725768	-1.41408
SLITRK4	-1.00358	6.4152	-3.35474	0.00222368	0.0725768	-1.4142
PPP5C	-0.303243	6.31032	-3.35244	0.00223697	0.0727307	-1.41943
ATP2B1	-0.658004	7.9702	-3.35223	0.00223817	0.0727307	-1.4199
DNAJC27	-0.571347	5.98829	-3.35049	0.00224834	0.0729022	-1.42388
TMEM245	-0.535053	7.27538	-3.34752	0.00226571	0.073132	-1.43064
CUL2	-0.468664	6.19958	-3.34738	0.00226656	0.073132	-1.43097
SCN8A	-0.662872	5.58354	-3.34671	0.00227046	0.073132	-1.43248
TBL1XR1	-0.578824	6.75511	-3.34584	0.0022756	0.073132	-1.43446
GABRA4	-0.699846	7.28039	-3.3451	0.00228	0.073132	-1.43616
C14orf1	-0.345304	5.99526	-3.34303	0.00229227	0.0733675	-1.44087
PARP6	-0.440096	5.96006	-3.34097	0.00230454	0.0736018	-1.44555
PITPNM2	-0.395058	5.81051	-3.33895	0.00231667	0.0738308	-1.45016
RND1	-0.490819	7.06458	-3.33733	0.00232641	0.0739829	-1.45384
GHITM	-0.483697	8.72644	-3.33447	0.00234369	0.0741769	-1.46034
WIPF2	-0.532115	5.87998	-3.33313	0.00235186	0.0741769	-1.46339
MCAT	-0.396277	5.53445	-3.33307	0.00235221	0.0741769	-1.46352
UBR3	-0.587497	7.26831	-3.33298	0.00235275	0.0741769	-1.46372
SLITRK3	-0.461015	6.28933	-3.33222	0.00235743	0.0741769	-1.46547
ELP5	-0.331941	5.49846	-3.32981	0.00237219	0.0743142	-1.47094
TPGS2	-0.46538	7.45561	-3.32859	0.00237967	0.0743142	-1.47371
ZMAT2	-0.415977	7.84509	-3.32857	0.00237978	0.0743142	-1.47375
PET112	-0.429887	6.68919	-3.32825	0.00238177	0.0743142	-1.47448
LMTK2	-0.701067	7.37206	-3.32676	0.00239098	0.0744384	-1.47787
HSP90AB1	-0.700518	9.59085	-3.32532	0.00239992	0.0744384	-1.48114
TMEM155	-0.858728	7.07838	-3.32434	0.00240601	0.0744384	-1.48337
FRY	-0.409813	5.15471	-3.32324	0.00241285	0.0744384	-1.48586
GPR85	-0.455183	5.93779	-3.32295	0.0024147	0.0744384	-1.48653
TTPAL	-0.312263	5.44442	-3.32278	0.00241576	0.0744384	-1.48691
PREPL	-0.894461	8.42429	-3.31993	0.00243366	0.0748349	-1.49339
HAPLN4	-0.815143	7.89718	-3.31814	0.00244492	0.0749521	-1.49744
FHL2	-0.516413	6.81043	-3.31773	0.00244754	0.0749521	-1.49838
RAP1GDS1	-0.752978	7.05942	-3.31673	0.00245389	0.0749922	-1.50065
CAMKV	-0.438798	8.38171	-3.31557	0.00246123	0.0750291	-1.50327
MAP3K6	0.348149	5.23337	3.31422	0.00246983	0.0750291	-1.50633
STRIP1	-0.315412	6.52099	-3.31349	0.00247451	0.0750291	-1.50799
P2RY13	0.537843	4.3662	3.31337	0.00247526	0.0750291	-1.50826
PCP4L1	-0.643998	6.21515	-3.31003	0.00249673	0.0752904	-1.51583
AGGF1	-0.519899	6.61142	-3.30982	0.00249814	0.0752904	-1.51632
ZMYM4	-0.357471	5.72822	-3.30959	0.00249961	0.0752904	-1.51684
RBM23	-0.286458	7.68779	-3.30889	0.00250412	0.0752904	-1.51842
ATXN7L3B	-0.471961	5.83306	-3.30717	0.00251527	0.0753315	-1.52232
FAM5B	-0.423142	6.87862	-3.30712	0.0025156	0.0753315	-1.52244
ANGEL1	-0.274057	6.31427	-3.3037	0.00253793	0.0754653	-1.53019
SLC25A11	-0.427307	7.47871	-3.30304	0.00254225	0.0754653	-1.53168
ATRNL1	-0.961934	6.85482	-3.30289	0.00254324	0.0754653	-1.53202
PPAPDC3	-0.330088	6.5486	-3.30261	0.0025451	0.0754653	-1.53266
PRDX6	-0.478147	8.90916	-3.30113	0.00255485	0.0754653	-1.53601
FAM192A	-0.291001	6.85449	-3.30055	0.00255866	0.0754653	-1.53732
PI4KA	-0.740426	8.70943	-3.29939	0.00256634	0.0754653	-1.53994
MPDZ	-0.737888	7.31451	-3.29832	0.00257343	0.0754653	-1.54236
MRPS10	-0.39821	5.46108	-3.29804	0.00257531	0.0754653	-1.543
EFNA5	-0.87174	5.82276	-3.29796	0.00257585	0.0754653	-1.54319
EXTL3	-0.332726	5.56119	-3.29184	0.00261688	0.0765168	-1.55705
C1orf212	-0.335543	8.0133	-3.29064	0.00262496	0.0766025	-1.55975
POLR3K	-0.35948	6.168	-3.28787	0.00264376	0.0770003	-1.566
NDUFAF6	-0.509602	5.32909	-3.28344	0.00267416	0.0777334	-1.57602
FRMPD4	-0.523826	7.24126	-3.28121	0.00268956	0.0778991	-1.58106
TNFRSF21	-0.754913	5.77667	-3.2811	0.00269033	0.0778991	-1.58131
FGF12	-0.94691	7.9313	-3.27949	0.00270151	0.0780175	-1.58494
NDRG3	-0.93953	7.87404	-3.27845	0.00270882	0.0780175	-1.58731
PPP1R21	-0.534212	6.01521	-3.27826	0.00271014	0.0780175	-1.58774
ATP6AP1	-0.476267	8.68671	-3.27742	0.00271596	0.0780342	-1.58962
ARL1	-0.53443	5.42238	-3.27624	0.00272429	0.0781225	-1.5923
TMEM173	0.464178	5.91399	3.27539	0.00273024	0.0781427	-1.59421
CCT2	-0.509233	7.03311	-3.27336	0.00274454	0.0782819	-1.59879
CAMSAP3	-0.350965	5.45816	-3.27321	0.00274563	0.0782819	-1.59914
SGPP1	-0.548453	6.02213	-3.27152	0.00275757	0.0784322	-1.60294
KIAA0408	-0.485425	4.61292	-3.27098	0.00276144	0.0784322	-1.60417
SLC22A3	0.343709	6.27507	3.26722	0.0027883	0.0790443	-1.61265
TMEM41B	-0.468489	6.71039	-3.26603	0.00279684	0.0791079	-1.61533
PANK4	-0.48894	6.14365	-3.26543	0.00280117	0.0791079	-1.61669
CCT4	-0.431658	8.83189	-3.26338	0.00281599	0.0793168	-1.62131
FAM188A	-0.425651	6.16721	-3.26293	0.00281923	0.0793168	-1.62232
NLK	-0.697377	6.10213	-3.2614	0.00283036	0.0793411	-1.62577
C12orf4	-0.381689	5.94085	-3.26135	0.00283076	0.0793411	-1.62589
NEU1	-0.357117	6.51895	-3.25918	0.00284658	0.0795509	-1.63078
CACNB4	-0.689955	6.16737	-3.25886	0.00284893	0.0795509	-1.6315
VRK3	-0.279531	6.52055	-3.257	0.00286261	0.0795525	-1.63569
NSG2	-0.473212	8.92075	-3.25679	0.00286414	0.0795525	-1.63616
MTF2	-0.365525	5.58922	-3.25659	0.00286559	0.0795525	-1.6366
DDX10	-0.360424	6.5426	-3.25549	0.00287373	0.0795525	-1.63909
PRKACB	-0.680741	9.03963	-3.25522	0.00287571	0.0795525	-1.63969
GRIK2	-0.399203	5.28743	-3.25085	0.00290822	0.0803025	-1.64954
APTX	-0.310476	5.17162	-3.24815	0.00292843	0.080478	-1.6556
COPS8	-0.465017	7.22243	-3.2472	0.00293562	0.080478	-1.65775
ATP6C	-0.743242	6.5762	-3.24673	0.00293913	0.080478	-1.6588
FAM110C	-0.400045	4.51723	-3.24665	0.00293977	0.080478	-1.65899
CACYBP	-0.741181	7.21918	-3.2464	0.00294161	0.080478	-1.65954
PIFO	0.280478	5.31684	3.24533	0.00294969	0.0805509	-1.66194
HTRA2	-0.354642	6.4783	-3.24237	0.00297225	0.0806841	-1.66861
ADO	-0.496902	6.58293	-3.2423	0.00297275	0.0806841	-1.66876
CDKAL1	0.298345	4.79313	3.24106	0.00298227	0.0806841	-1.67156
NBEA	-0.692601	7.83383	-3.24084	0.00298391	0.0806841	-1.67204
SEMA4F	-0.309726	5.49991	-3.2397	0.00299268	0.0806841	-1.67461
FAM131A	-0.603892	5.9621	-3.2391	0.00299732	0.0806841	-1.67596
BHLHB9	-0.570604	6.34585	-3.23902	0.00299787	0.0806841	-1.67612
ABR	-0.48847	7.16562	-3.23844	0.00300238	0.0806841	-1.67744
CDC42EP3	-0.536571	4.67372	-3.23786	0.00300681	0.0806841	-1.67873
BTRC	-0.300806	4.78469	-3.23761	0.00300878	0.0806841	-1.6793
AGAP3	-0.554456	7.34019	-3.23588	0.00302213	0.0808962	-1.68318
VOPP1	-0.319614	7.94224	-3.23422	0.00303504	0.081096	-1.68691
TBL2	-0.269054	6.68556	-3.23138	0.00305724	0.0814967	-1.69329
GLRX3	-0.323064	6.9785	-3.23089	0.00306109	0.0814967	-1.69439
PTPLB	-0.387054	5.69932	-3.22955	0.0030716	0.0814967	-1.69739
LINC00473	-0.450819	4.35388	-3.22944	0.00307251	0.0814967	-1.69765
SCN2A	-0.530217	7.74248	-3.22882	0.00307741	0.0814967	-1.69905
CHIC1	-0.522962	7.0984	-3.22516	0.00310638	0.0819891	-1.70725
AMD1	-0.433868	7.85364	-3.2242	0.00311402	0.0820171	-1.7094
VPS26B	-0.335685	7.1816	-3.22357	0.00311911	0.0820171	-1.71083
ARL15	-0.34761	7.15861	-3.2207	0.00314213	0.0822598	-1.71726
SPIN1	-0.632551	6.73282	-3.21996	0.00314804	0.0822598	-1.71891
PMM1	-0.410689	6.97349	-3.21996	0.00314808	0.0822598	-1.71892
ABTB1	-0.414069	5.21794	-3.21874	0.00315793	0.0822598	-1.72165
CACNA2D3	-0.765454	6.61018	-3.21856	0.00315933	0.0822598	-1.72204
DCAF6	-0.635808	7.84855	-3.2183	0.0031615	0.0822598	-1.72264
C12orf43	-0.437881	6.26603	-3.21544	0.00318466	0.0824918	-1.72903
ARG2	-0.620989	4.77562	-3.21461	0.0031915	0.0824918	-1.7309
SENP2	-0.422805	8.27648	-3.21444	0.00319287	0.0824918	-1.73128
CRTAC1	-0.52212	6.61937	-3.21396	0.00319682	0.0824918	-1.73236
CKAP5	-0.453798	7.82562	-3.21291	0.00320541	0.0824918	-1.73471
FBXO33	-0.558419	7.20988	-3.2125	0.00320873	0.0824918	-1.73562
DOPEY2	-0.348014	4.39767	-3.21045	0.00322566	0.0824918	-1.74022
RAB6B	-0.521041	7.85999	-3.20978	0.00323114	0.0824918	-1.7417
OLFM3	-0.751277	6.66654	-3.20928	0.00323533	0.0824918	-1.74284
INPP4A	-0.760484	6.71991	-3.20863	0.00324071	0.0824918	-1.74429
ZFP82	-0.407215	5.22334	-3.20796	0.00324622	0.0824918	-1.74578
ZNF184	-0.623719	5.89684	-3.20775	0.00324801	0.0824918	-1.74626
ATG7	-0.305883	5.70071	-3.20421	0.00327756	0.0829607	-1.75418
AP2S1	-0.472908	8.39037	-3.20394	0.00327982	0.0829607	-1.75479
PREP	-0.518265	5.39213	-3.20353	0.0032832	0.0829607	-1.75569
HSPH1	-0.611763	9.3324	-3.2015	0.00330032	0.0831219	-1.76024
ITFG1	-0.656023	8.56283	-3.20115	0.00330326	0.0831219	-1.76101
JOSD1	-0.333651	7.84818	-3.20039	0.00330974	0.0831219	-1.76273
MPND	-0.329259	6.50119	-3.20013	0.00331192	0.0831219	-1.7633
TMEM132B	-0.480979	6.37734	-3.19929	0.00331902	0.0831599	-1.76518
CAMK4	-0.67408	6.98724	-3.19704	0.00333815	0.0834985	-1.7702
RAB8B	-0.550237	5.17966	-3.19588	0.00334804	0.0835327	-1.77279
PRSS3	-0.479271	7.07513	-3.19557	0.00335074	0.0835327	-1.77349
ALAS1	-0.514425	7.03857	-3.19439	0.00336087	0.0835502	-1.77613
SCD5	0.569649	5.73409	3.19418	0.00336267	0.0835502	-1.7766
OXR1	-0.898999	6.22496	-3.19266	0.00337576	0.0837357	-1.78
PI4KB	-0.373398	7.31681	-3.19185	0.00338272	0.0837687	-1.7818
HLF	-0.671907	7.35955	-3.18941	0.00340383	0.0841514	-1.78724
CTDSP1	0.370188	6.60175	3.18785	0.0034174	0.0842771	-1.79072
HOMER1	-0.666732	7.94173	-3.18753	0.00342024	0.0842771	-1.79144
PPP3CB	-0.578785	9.89885	-3.18669	0.00342754	0.0843176	-1.79331
B3GALNT1	-0.572094	5.83646	-3.184	0.0034512	0.0847595	-1.79932
SLITRK1	-0.530529	6.94108	-3.18213	0.00346766	0.0850232	-1.80348
NIPSNAP1	-0.28074	7.31354	-3.18112	0.00347658	0.085102	-1.80573
KIAA1244	-0.590685	4.75236	-3.17894	0.00349601	0.0852205	-1.8106
CNOT8	-0.384056	6.91051	-3.17888	0.00349658	0.0852205	-1.81074
PEF1	-0.41788	7.50256	-3.17781	0.00350606	0.0852205	-1.81311
STS	-0.725581	5.8099	-3.17751	0.00350878	0.0852205	-1.81379
TTC9C	-0.271045	5.89991	-3.17737	0.00351006	0.0852205	-1.81411
PPIL1	-0.398209	6.42144	-3.17631	0.00351949	0.0853104	-1.81645
KIF3B	-0.416124	7.93815	-3.1727	0.0035521	0.0854073	-1.82451
GPR22	-0.649948	6.44075	-3.17207	0.00355779	0.0854073	-1.82591
NR3C2	-0.501392	7.1625	-3.17177	0.00356052	0.0854073	-1.82658
GARS	0.28299	4.15925	3.1717	0.00356111	0.0854073	-1.82673
TMEM246	-0.582214	7.00878	-3.17162	0.00356183	0.0854073	-1.8269
RAB1A	-0.512601	7.68785	-3.17121	0.00356558	0.0854073	-1.82782
LDB1	-0.578848	8.38463	-3.17079	0.0035694	0.0854073	-1.82876
GPHN	-0.457257	5.8362	-3.16916	0.00358429	0.085626	-1.8324
RAB40C	-0.472622	7.49092	-3.16837	0.0035915	0.0856608	-1.83415
KCTD16	-0.740443	6.55455	-3.16703	0.00360373	0.0856845	-1.83712
LINC00643	-0.317125	4.75036	-3.16555	0.00361734	0.0856845	-1.84042
AKIRIN1	-0.557221	6.13783	-3.16527	0.00361994	0.0856845	-1.84105
PPP1R14C	-0.461571	6.46081	-3.16472	0.00362503	0.0856845	-1.84227
MRPL38	-0.354032	6.60962	-3.16467	0.00362543	0.0856845	-1.84237
CUX2	-0.741907	6.8691	-3.1645	0.00362704	0.0856845	-1.84276
TPRG1L	-0.440151	8.66098	-3.16332	0.00363794	0.0858057	-1.84538
FAM69A	-0.447307	7.64895	-3.16212	0.00364911	0.0858319	-1.84806
PHF20	-0.570505	6.65601	-3.16196	0.00365058	0.0858319	-1.84841
CD200	-0.734357	6.75017	-3.15982	0.00367054	0.086165	-1.85317
ELAVL2	-0.690534	6.59515	-3.15765	0.00369082	0.0864205	-1.85799
FAM49B	-0.710985	6.682	-3.15741	0.00369303	0.0864205	-1.85851
ABCD4	0.34363	5.82095	3.15519	0.00371398	0.0866102	-1.86345
CLASP2	-0.571421	8.49985	-3.15371	0.00372796	0.0866102	-1.86673
UBE2G1	-0.429624	7.28681	-3.15314	0.00373343	0.0866102	-1.86801
PSMC6	-0.578765	7.51899	-3.15293	0.00373537	0.0866102	-1.86847
PINK1	-0.38785	8.79036	-3.15226	0.00374172	0.0866102	-1.86995
CSF2RA	0.317531	4.80492	3.15225	0.00374188	0.0866102	-1.86999
FREM3	-0.700373	3.78022	-3.15059	0.00375771	0.0866723	-1.87367
NEGR1	-0.809915	7.22084	-3.14777	0.00378475	0.0866723	-1.87994
DPP10	-0.674358	6.71409	-3.14773	0.00378508	0.0866723	-1.88001
PEX11B	-0.496101	7.18183	-3.14757	0.00378666	0.0866723	-1.88038
GGH	-0.463679	5.28795	-3.14752	0.00378716	0.0866723	-1.88049
NUDCD1	-0.309812	3.56768	-3.14687	0.00379339	0.0866723	-1.88193
DPY19L2P2	-0.710013	6.70794	-3.14662	0.00379579	0.0866723	-1.88248
RILP	-0.678499	6.40217	-3.14621	0.00379972	0.0866723	-1.88338
YARS	-0.427709	8.24029	-3.14564	0.00380524	0.0866723	-1.88465
LINC00662	-0.33572	5.39744	-3.14479	0.00381346	0.0866723	-1.88654
ABHD14B	0.34794	5.90949	3.14435	0.00381776	0.0866723	-1.88752
EFR3A	-0.569494	8.23141	-3.14423	0.00381887	0.0866723	-1.88777
MAST3	-0.506834	9.04797	-3.14409	0.00382026	0.0866723	-1.88809
LINC00621	-0.464107	6.4245	-3.14287	0.00383213	0.0866916	-1.8908
TAF11	-0.427401	5.11667	-3.14255	0.00383525	0.0866916	-1.89151
LEPROTL1	-0.530455	7.42657	-3.14221	0.00383859	0.0866916	-1.89227
PAK3	-0.659873	6.96066	-3.14143	0.0038462	0.0867319	-1.894
GNL1	-0.54343	5.99624	-3.14011	0.00385912	0.0868914	-1.89693
GPSM3	0.328419	6.96781	3.13858	0.0038741	0.0870971	-1.90031
DLG3	-0.440928	5.91186	-3.13742	0.00388548	0.0871202	-1.90287
HOPX	-0.497332	9.93392	-3.13729	0.00388684	0.0871202	-1.90318
IDH3A	-0.572956	7.32031	-3.13617	0.00389787	0.087236	-1.90565
REEP5	-0.533381	8.53205	-3.13146	0.00394476	0.0876425	-1.91609
GLS	-0.947792	6.96416	-3.12979	0.00396152	0.0876425	-1.91979
ZNRF1	-0.45021	6.33034	-3.12974	0.00396198	0.0876425	-1.91989
TBC1D7	-0.466919	5.7295	-3.12933	0.00396609	0.0876425	-1.9208
MTMR2	-0.510594	6.69511	-3.129	0.00396944	0.0876425	-1.92153
BCAP29	-0.543273	5.81963	-3.12889	0.00397054	0.0876425	-1.92178
LAMTOR3	-0.502291	6.84416	-3.12845	0.00397492	0.0876425	-1.92274
PRPF4	-0.367403	5.76094	-3.12414	0.00401865	0.0884757	-1.93229
NCALD	-0.72402	8.55202	-3.12263	0.00403407	0.0886427	-1.93563
MAPRE2	-0.513352	8.56553	-3.12223	0.00403815	0.0886427	-1.93651
VAPA	-0.525002	6.23414	-3.12104	0.00405035	0.0887796	-1.93914
BDH1	-0.341726	6.26163	-3.12029	0.00405806	0.0888177	-1.9408
HSBP1	-0.328891	8.27749	-3.11733	0.00408858	0.0890539	-1.94734
TBCD	-0.342281	5.44701	-3.11698	0.00409218	0.0890539	-1.94811
DNAJC12	-0.430865	6.08305	-3.11692	0.00409279	0.0890539	-1.94824
CX3CL1	-0.406656	7.28402	-3.11628	0.00409946	0.0890539	-1.94966
R3HDM1	-0.454304	8.94692	-3.11581	0.00410429	0.0890539	-1.95069
PITHD1	-0.589285	3.81109	-3.1155	0.00410752	0.0890539	-1.95137
SHROOM2	-0.561723	6.74289	-3.1149	0.00411381	0.0890539	-1.95271
RASAL3	0.264942	6.78221	3.11363	0.00412705	0.0890539	-1.95551
MUM1L1	-0.769998	6.1856	-3.11257	0.0041381	0.0890539	-1.95784
GFRA2	-0.389031	5.53054	-3.11197	0.00414445	0.0890539	-1.95918
ERI3	-0.393789	7.03957	-3.11058	0.00415906	0.0890539	-1.96225
FKBP5	1.02051	8.28002	3.11025	0.00416247	0.0890539	-1.96297
RIC8B	-0.348322	6.00641	-3.10902	0.0041755	0.0890539	-1.96569
TMEM200C	-0.347595	5.88153	-3.10862	0.00417968	0.0890539	-1.96657
NRG3	-0.447795	6.1892	-3.10808	0.00418546	0.0890539	-1.96777
NECAB3	-0.307545	6.92158	-3.10761	0.00419043	0.0890539	-1.96881
BEST1	0.273049	6.41374	3.10751	0.0041915	0.0890539	-1.96903
C1orf52	-0.529107	5.08643	-3.10748	0.00419176	0.0890539	-1.96908
B4GALT6	-0.696222	6.72172	-3.10742	0.00419245	0.0890539	-1.96923
UBQLN1	-0.550491	9.13662	-3.10691	0.00419785	0.0890539	-1.97035
DNAJB1	-0.646772	6.82344	-3.10607	0.00420674	0.0890539	-1.9722
USP12	-0.365906	6.90684	-3.1059	0.00420858	0.0890539	-1.97258
PAK1	-0.998031	6.12105	-3.10562	0.0042115	0.0890539	-1.97318
MLIP	-0.466362	6.11661	-3.10261	0.00424367	0.0894896	-1.97982
GPR137C	-0.670135	5.06696	-3.10246	0.00424531	0.0894896	-1.98016
SRD5A1	-0.57115	5.37869	-3.10092	0.00426184	0.0894896	-1.98355
PSMD10	-0.35508	7.4438	-3.1006	0.00426532	0.0894896	-1.98426
LRRTM2	-0.490687	8.17898	-3.09963	0.00427576	0.0894896	-1.98639
BBS12	-0.328005	4.335	-3.0993	0.00427942	0.0894896	-1.98713
LDLRAD4	-0.52347	6.42432	-3.09926	0.00427981	0.0894896	-1.98721
EML1	-0.446197	5.13023	-3.09913	0.00428116	0.0894896	-1.98749
MRPL39	-0.28656	5.95214	-3.09847	0.0042884	0.089515	-1.98896
DNAJC21	-0.394073	5.64062	-3.09547	0.00432094	0.0900679	-1.99555
SLC6A15	-0.726705	5.84009	-3.0946	0.00433048	0.0901048	-1.99748
PLK2	-0.648075	7.61454	-3.0942	0.00433481	0.0901048	-1.99835
LARGE	-0.336266	7.59156	-3.09205	0.00435844	0.0903863	-2.00309
RNF111	-0.573797	7.22798	-3.09186	0.0043605	0.0903863	-2.0035
CELF1	-0.423066	6.062	-3.08992	0.00438192	0.0906441	-2.00777
SFPQ	0.550136	6.42409	3.08963	0.00438512	0.0906441	-2.00841
KCNC4	-0.4655	4.77681	-3.08818	0.00440125	0.0908513	-2.01161
PYCRL	-0.294798	4.96112	-3.0867	0.00441768	0.0910642	-2.01486
NDUFA8	-0.380829	8.74479	-3.08596	0.00442593	0.0911081	-2.01648
OAZ2	-0.295805	8.20662	-3.08474	0.00443964	0.0912641	-2.01918
SUSD4	-0.484814	5.23194	-3.08153	0.00447574	0.0916062	-2.02624
SNRK	-0.37155	7.87473	-3.08091	0.00448266	0.0916062	-2.02758
CERS5	-0.554869	7.89372	-3.0807	0.00448505	0.0916062	-2.02805
CXorf40B	-0.380683	7.02635	-3.0797	0.00449644	0.0916062	-2.03026
TCEB1	-0.473156	6.41711	-3.07932	0.00450067	0.0916062	-2.03108
AKIRIN2	-0.474335	4.02101	-3.07903	0.00450402	0.0916062	-2.03173
UBE4B	-0.484536	5.82551	-3.07889	0.0045056	0.0916062	-2.03203
C11orf49	-0.282701	8.44959	-3.07835	0.00451168	0.0916062	-2.03321
DNAJA4	-0.847535	4.68903	-3.07779	0.00451807	0.091611	-2.03444
GABRG2	-1.06704	7.46819	-3.07671	0.00453039	0.0917357	-2.03681
TUBA4A	-0.637343	9.08631	-3.07547	0.00454457	0.0918978	-2.03954
SLC35G2	-0.42547	6.52943	-3.07493	0.00455082	0.0918993	-2.04074
HNRNPA0	-0.51126	8.73392	-3.07369	0.00456506	0.0920621	-2.04346
MOB1B	-0.460879	6.64607	-3.07187	0.004586	0.09218	-2.04745
SPRED1	-0.591762	6.35004	-3.07168	0.00458825	0.09218	-2.04787
ZNF385D	-0.355334	6.34627	-3.07157	0.00458949	0.09218	-2.04811
OPCML	-0.552378	8.8986	-3.07042	0.00460283	0.0923234	-2.05064
NCAM2	-0.374997	3.83878	-3.06969	0.00461122	0.092367	-2.05222
ULK2	-0.357304	6.76958	-3.06775	0.00463385	0.0926402	-2.05649
BRPF3	-0.452269	5.72627	-3.06693	0.00464336	0.0926402	-2.05827
SKIV2L2	-0.30282	7.25557	-3.06665	0.00464672	0.0926402	-2.0589
CAB39	-0.550328	5.98684	-3.06639	0.00464975	0.0926402	-2.05947
TMEM9	-0.390056	7.25716	-3.06401	0.0046777	0.0929483	-2.06469
AKT3	-0.601316	5.77387	-3.06332	0.00468579	0.0929848	-2.0662
ITPKA	-0.629235	6.81362	-3.06154	0.00470688	0.0931904	-2.07011
SEMA6B	-0.5526	6.02415	-3.06105	0.00471264	0.0931904	-2.07118
KLHL8	-0.38461	5.28499	-3.06086	0.00471493	0.0931904	-2.0716
SCARB2	-0.59498	7.30789	-3.0583	0.00474534	0.093667	-2.0772
NR3C1	-0.487095	7.50808	-3.05687	0.00476247	0.0938767	-2.08034
SCN3B	-0.616484	8.79428	-3.05636	0.00476858	0.0938767	-2.08145
MAPK10	-0.593176	7.90343	-3.05498	0.00478514	0.0940783	-2.08447
MOB4	-0.340006	7.47341	-3.05304	0.00480845	0.0941731	-2.0887
NUDT10	-0.352334	7.11312	-3.05292	0.00480991	0.0941731	-2.08897
SPIRE1	-0.479384	6.20698	-3.0525	0.00481509	0.0941731	-2.0899
SUSD5	-0.380689	5.25028	-3.05248	0.00481528	0.0941731	-2.08994
NHP2	-0.296885	8.69244	-3.05056	0.00483859	0.0944746	-2.09414
FASTKD2	-0.333712	5.40624	-3.05008	0.00484445	0.0944746	-2.0952
VKORC1L1	-0.350255	6.66531	-3.04964	0.00484973	0.0944746	-2.09615
TIMM8B	-0.325355	5.89799	-3.04838	0.00486519	0.0946473	-2.09892
LPPR4	-0.524359	8.23777	-3.04653	0.00488776	0.0946473	-2.10295
GPR12	-0.374175	4.58613	-3.04604	0.00489387	0.0946473	-2.10403
PPP6C	-0.382511	6.58108	-3.04547	0.00490082	0.0946473	-2.10527
CPNE7	0.286342	6.77882	3.04454	0.00491232	0.0946473	-2.10731
ZNF398	-0.31301	5.69499	-3.04417	0.00491679	0.0946473	-2.1081
HKDC1	0.26696	5.11202	3.04317	0.00492925	0.0946473	-2.1103
BTBD1	-0.385766	8.56807	-3.04286	0.00493309	0.0946473	-2.11098
NPIPL2	0.291574	5.64796	3.04263	0.00493591	0.0946473	-2.11148
CACNA2D1	-0.468775	5.72449	-3.04228	0.00494017	0.0946473	-2.11223
CEP19	-0.352163	4.70798	-3.04182	0.00494591	0.0946473	-2.11324
PSMC3	-0.392384	7.85262	-3.04161	0.00494851	0.0946473	-2.1137
NSG1	-0.683116	7.12314	-3.04159	0.0049488	0.0946473	-2.11375
UBE2E3	-0.399853	8.67036	-3.04115	0.0049542	0.0946473	-2.1147
GUCY1B3	-0.674156	7.77841	-3.04066	0.00496035	0.0946473	-2.11578
EI24	-0.347709	7.67568	-3.04005	0.00496797	0.0946713	-2.11711
SLC30A4	-0.468191	6.69244	-3.03801	0.0049934	0.0947191	-2.12156
RHBDL1	-0.313879	5.04129	-3.03789	0.00499499	0.0947191	-2.12184
CIAO1	-0.329941	5.77061	-3.03769	0.00499744	0.0947191	-2.12226
ROGDI	-0.38844	7.74342	-3.03682	0.00500843	0.0947191	-2.12417
CCNA1	-0.32468	5.28649	-3.0368	0.00500866	0.0947191	-2.12421
BRI3BP	-0.53745	7.27559	-3.03495	0.00503193	0.0947276	-2.12825
PGM2L1	-0.732949	7.94432	-3.03491	0.00503248	0.0947276	-2.12834
GDPD1	-0.820437	6.50143	-3.03484	0.00503335	0.0947276	-2.12849
IGSF3	-0.294217	6.44398	-3.03474	0.00503457	0.0947276	-2.1287
ELOVL4	-0.694455	6.50385	-3.03347	0.0050506	0.0949092	-2.13147
HDLBP	-0.347714	5.8297	-3.03275	0.00505968	0.09496	-2.13303
NGRN	-0.423442	9.58717	-3.02902	0.00510725	0.0956115	-2.14118
GRM1	-0.460479	6.05773	-3.02819	0.00511791	0.0956664	-2.14299
RANBP2	-0.485161	7.06967	-3.02718	0.00513091	0.0956664	-2.1452
PCDH7	-0.563885	8.98017	-3.02682	0.00513553	0.0956664	-2.14598
SGK223	-0.391593	6.30223	-3.02679	0.00513589	0.0956664	-2.14604
PPP4R4	-0.72881	6.05551	-3.02569	0.00515006	0.0957678	-2.14844
N4BP2L2	0.601513	5.83748	3.02474	0.00516236	0.0957678	-2.15051
RNF180	-0.342286	4.52381	-3.02455	0.00516474	0.0957678	-2.15091
LPHN2	-0.46107	6.18371	-3.02437	0.00516707	0.0957678	-2.15131
C1QTNF1	0.291677	5.46134	3.02378	0.00517473	0.0957905	-2.1526
NSF	-0.655953	9.79959	-3.02185	0.00519984	0.0960848	-2.1568
CRNKL1	-0.332584	6.25019	-3.02156	0.00520354	0.0960848	-2.15742
LPHN3	-0.549059	6.20859	-3.01984	0.00522607	0.0960906	-2.16118
STXBP6	-0.519183	8.32803	-3.01924	0.00523385	0.0960906	-2.16248
OPHN1	0.392122	9.093	3.01919	0.00523461	0.0960906	-2.1626
HK2	-0.562298	6.67094	-3.01796	0.00525071	0.0960906	-2.16527
KCNIP4	-0.676744	6.90363	-3.01791	0.0052514	0.0960906	-2.16539
CNOT7	-0.408463	4.59347	-3.01675	0.00526656	0.0960906	-2.16789
GABRB2	-0.572432	9.92719	-3.01646	0.00527049	0.0960906	-2.16854
NCDN	-0.512845	6.97324	-3.01481	0.00529227	0.0960906	-2.17213
PDIK1L	-0.377245	5.20004	-3.01478	0.00529261	0.0960906	-2.17219
CXorf40A	-0.397359	7.11225	-3.01436	0.00529817	0.0960906	-2.1731
SERINC3	-0.483696	8.73115	-3.01403	0.0053026	0.0960906	-2.17383
UQCRB	-0.498032	5.06856	-3.01335	0.00531154	0.0960906	-2.17529
CAPRIN1	-0.54421	5.70179	-3.01262	0.00532136	0.0960906	-2.1769
ANXA4	0.552296	5.64404	3.01256	0.00532215	0.0960906	-2.17703
TMEM30A	-0.609139	6.5698	-3.0119	0.00533083	0.0960906	-2.17844
ATP6AP2	-0.461731	8.76658	-3.0118	0.0053322	0.0960906	-2.17867
FBXO28	-0.401287	7.07055	-3.01174	0.00533299	0.0960906	-2.17879
C1orf115	-0.376284	9.36078	-3.01053	0.00534922	0.0962612	-2.18144
BASP1	-0.395703	11.4604	-3.00999	0.00535636	0.0962612	-2.1826
HMGCR	-0.753341	6.9193	-3.00947	0.00536335	0.0962612	-2.18373
SATB2	-0.668088	8.00968	-3.00883	0.00537199	0.0962612	-2.18513
COX11	-0.506004	3.97459	-3.00828	0.00537939	0.0962612	-2.18633
ADAM28	0.593644	5.04	3.00733	0.00539214	0.0962612	-2.18838
THRB	-0.685487	7.78837	-3.00715	0.00539451	0.0962612	-2.18877
SYNJ1	-0.9103	5.98672	-3.00669	0.00540069	0.0962612	-2.18976
HIVEP2	-0.652044	6.91831	-3.00668	0.00540093	0.0962612	-2.1898
SLC30A9	-0.50842	7.55654	-3.00539	0.00541833	0.0962612	-2.1926
GPR34	0.794936	5.29166	3.00538	0.00541843	0.0962612	-2.19261
COPS2	-0.378965	7.83123	-3.00526	0.00542007	0.0962612	-2.19288
RHNO1	-0.277492	4.45831	-3.00453	0.00542993	0.0963214	-2.19446
NRXN3	-0.622483	6.42215	-3.00322	0.00544773	0.0964252	-2.1973
WDR35	0.301367	6.29743	3.00256	0.00545673	0.0964252	-2.19874
RGS1	1.55796	4.78807	3.00226	0.00546079	0.0964252	-2.19938
SLC32A1	-0.547892	5.6914	-3.00206	0.00546363	0.0964252	-2.19983
TADA1	-0.455126	5.80807	-3.00172	0.00546818	0.0964252	-2.20056
TRIM23	-0.618517	5.33629	-3.0009	0.00547942	0.0964334	-2.20234
ABHD6	-0.522422	5.40357	-2.99988	0.0054934	0.0964334	-2.20456
LNPEP	-0.567221	6.11513	-2.9998	0.00549456	0.0964334	-2.20474
NDUFV1	-0.443364	8.73573	-2.9993	0.00550139	0.0964396	-2.20582
C7orf60	-0.458453	5.3751	-2.99771	0.00552318	0.0967076	-2.20926
PLEKHB2	-0.688386	6.38559	-2.99716	0.00553082	0.0967277	-2.21046
ANKRD32	-0.62672	5.13485	-2.99471	0.00556468	0.0967961	-2.21576
ZNF317	-0.389486	6.65228	-2.99464	0.00556578	0.0967961	-2.21593
ACOT8	-0.303844	6.43348	-2.99414	0.00557273	0.0967961	-2.21702
AGPS	-0.373937	4.92583	-2.99366	0.00557929	0.0967961	-2.21804
TMEM242	-0.309568	5.8885	-2.99334	0.00558385	0.0967961	-2.21875
TSPAN5	-0.627188	7.42967	-2.99292	0.00558964	0.0967961	-2.21965
UQCRC2	-0.535422	8.00041	-2.99135	0.00561165	0.0967961	-2.22307
SRPK2	-0.677816	7.22354	-2.99125	0.00561303	0.0967961	-2.22328
PPP2R2A	-0.349722	7.57342	-2.99036	0.00562539	0.0967961	-2.22519
ADAMTS3	-0.421369	4.17095	-2.99028	0.00562651	0.0967961	-2.22536
TTI1	-0.33422	5.56534	-2.99002	0.0056302	0.0967961	-2.22593
TMED2	-0.390092	7.06074	-2.98946	0.00563813	0.0967961	-2.22716
UBQLN2	-0.482979	5.58596	-2.98934	0.00563984	0.0967961	-2.22742
NECAP1	-0.5245	8.20459	-2.98916	0.00564224	0.0967961	-2.22779
C12orf52	-0.272194	5.13074	-2.98895	0.0056453	0.0967961	-2.22826
RARB	-0.434428	5.49898	-2.98793	0.00565968	0.0969309	-2.23047
KCTD4	-0.34481	5.75088	-2.9818	0.00574668	0.098195	-2.24372
IDH3B	-0.427098	7.72412	-2.98016	0.0057703	0.0983382	-2.24729
DTWD1	-0.343746	4.397	-2.9792	0.00578414	0.0983382	-2.24937
LARS	-0.35626	7.52703	-2.97849	0.00579424	0.0983382	-2.25088
RSBN1L	-0.302498	5.08226	-2.97838	0.00579591	0.0983382	-2.25113
COMMD7	-0.326407	7.85966	-2.9783	0.00579702	0.0983382	-2.2513
MGAT5	-0.293862	8.10488	-2.97807	0.00580038	0.0983382	-2.2518
RNF19B	-0.452358	5.8979	-2.9776	0.00580717	0.0983382	-2.25282
POLB	-0.271277	7.30229	-2.97725	0.00581229	0.0983382	-2.25358
DR1	-0.36313	7.37186	-2.97709	0.00581453	0.0983382	-2.25392
CLTB	-0.460882	7.93198	-2.97487	0.00584683	0.0986663	-2.25873
ITPR1	-0.793467	7.42278	-2.97375	0.00586311	0.0987479	-2.26114
NUP50	-0.416097	5.24208	-2.9736	0.00586529	0.0987479	-2.26147
CRIP2	-0.330514	7.31259	-2.97287	0.00587586	0.098814	-2.26303
GAD1	-0.692027	5.61815	-2.97176	0.00589211	0.0989755	-2.26543
KCNB1	-0.492712	6.51881	-2.97109	0.00590194	0.0990265	-2.26687
CDK5	-0.406575	7.67899	-2.97065	0.00590846	0.0990265	-2.26783
TM2D2	-0.34583	6.40812	-2.96886	0.0059349	0.0992876	-2.27171
ANKH	-0.580858	6.15265	-2.96869	0.00593738	0.0992876	-2.27207
GSKIP	-0.54628	7.26741	-2.96702	0.00596209	0.0993855	-2.27568
DHPS	-0.336913	7.01646	-2.96679	0.00596545	0.0993855	-2.27617
NAV3	-0.574174	5.80995	-2.96659	0.00596841	0.0993855	-2.2766
PSMD11	-0.470933	6.46241	-2.96649	0.00596994	0.0993855	-2.27682
PRKAR1A	-0.564348	8.06951	-2.96563	0.00598262	0.0994518	-2.27866
FOXG1	-0.327548	8.07393	-2.96516	0.00598961	0.0994518	-2.27968
GABRA5	-0.756497	5.15523	-2.96487	0.00599397	0.0994518	-2.28031
TMEM35	-0.621914	7.77437	-2.96361	0.00601274	0.0996306	-2.28302
MCTS1	-0.484331	6.49616	-2.96325	0.00601814	0.0996306	-2.2838
SOGA2	-0.535635	6.6016	-2.96245	0.00603021	0.0997195	-2.28554
ZNF385B	-0.865821	5.60986	-2.96184	0.00603923	0.099758	-2.28684
TMEM178B	-0.755499	7.58556	-2.96085	0.00605423	0.0998115	-2.28899
TMEM55A	-0.455567	6.50141	-2.96074	0.00605589	0.0998115	-2.28923

## Sheet: MO-YO
	logFC	AveExpr	t	P.Value	adj.P.Val	B
HHLA3	0.682882	4.86349	5.81014	3.05223e-06	0.0454263	4.337
NETO2	-0.852184	5.7594	-5.48312	7.41363e-06	0.0551686	3.57282
LPPR4	-0.615462	8.79697	-5.12454	1.97225e-05	0.0680506	2.72547
ZNF91	-0.55897	9.09717	-4.97114	2.99992e-05	0.0680506	2.36096
NREP	-0.877393	7.21246	-4.94647	3.2093e-05	0.0680506	2.30226
GLG1	0.540523	7.06376	4.94361	3.23449e-05	0.0680506	2.29546
RHBDL3	0.47918	6.57739	4.87961	3.85306e-05	0.0680506	2.14313
VWF	0.840136	7.70972	4.87323	3.92092e-05	0.0680506	2.12792
RAD23A	0.713306	6.48228	4.77959	5.06481e-05	0.0680506	1.90489
CRYZL1	-0.604928	5.10545	-4.77889	5.07443e-05	0.0680506	1.90324
EIF4E3	-0.584282	5.8473	-4.75905	5.35711e-05	0.0680506	1.85598
OLFM1	-0.603958	11.3508	-4.73747	5.68248e-05	0.0680506	1.80457
RNF13	0.638753	7.19253	4.6788	6.67027e-05	0.0680506	1.66478
RNF11	-0.336442	10.5026	-4.60803	8.0916e-05	0.0680506	1.49622
MFSD4	-0.826611	6.85289	-4.60308	8.20161e-05	0.0680506	1.48443
PACSIN2	0.373558	7.62599	4.58719	8.56476e-05	0.0680506	1.44661
PAK3	-0.485905	7.51321	-4.57768	8.78996e-05	0.0680506	1.42395
SLC25A27	-0.638055	5.36809	-4.54554	9.59473e-05	0.0680506	1.34746
PPP1R21	-0.547977	6.53055	-4.53379	9.90694e-05	0.0680506	1.3195
CXADR	-0.576869	6.97853	-4.5211	0.000102556	0.0680506	1.28929
B3GALNT1	-0.601395	6.39778	-4.48645	0.000112706	0.0680506	1.20687
PLXNB3	0.563234	5.80718	4.47945	0.000114875	0.0680506	1.19021
ACSL5	0.675655	5.33054	4.47188	0.000117265	0.0680506	1.17222
URB1	0.422017	5.39443	4.46863	0.000118308	0.0680506	1.16449
TIMM17A	-0.631622	6.95658	-4.46456	0.000119625	0.0680506	1.15482
NAV3	-0.517008	6.338	-4.42191	0.000134344	0.0680506	1.05343
NXPH1	-0.571948	6.25626	-4.41066	0.000138517	0.0680506	1.02671
CCNY	-0.459139	6.66578	-4.41019	0.000138693	0.0680506	1.0256
DNAJC18	-0.454796	5.48744	-4.39649	0.000143953	0.0680506	0.993072
BTBD11	-0.469189	4.3139	-4.39151	0.000145918	0.0680506	0.981225
USP12	-0.37503	7.26765	-4.38863	0.000147062	0.0680506	0.974398
SC5DL	-0.47284	8.39333	-4.38276	0.000149426	0.0680506	0.960464
FAM73A	-0.596776	6.24095	-4.37917	0.000150888	0.0680506	0.951951
SMUG1	-0.2827	5.90583	-4.34223	0.000166811	0.0707223	0.864272
C1orf95	-0.628743	8.15261	-4.33428	0.000170447	0.0707223	0.845426
RPL31	0.681892	6.11596	4.33294	0.000171068	0.0707223	0.842248
CBFB	0.802278	6.39404	4.31803	0.000178129	0.0716514	0.806892
ACSL4	-0.453357	6.04742	-4.28691	0.000193811	0.0737457	0.733142
SCOC	-0.711015	8.04196	-4.28554	0.000194527	0.0737457	0.729919
DARC	0.896757	6.2888	4.27864	0.000198201	0.0737457	0.71356
ORC2	-0.287018	4.83326	-4.24879	0.000214883	0.0742569	0.642915
PTHLH	-0.278571	4.6422	-4.24863	0.00021498	0.0742569	0.642521
GNAL	-0.905578	5.93324	-4.24062	0.000219687	0.0742569	0.623586
NEK1	0.479832	5.74703	4.21157	0.000237649	0.0742569	0.554883
ARPP19	-0.826322	9.4466	-4.21022	0.000238519	0.0742569	0.551686
PRKACB	-0.56917	9.634	-4.20321	0.000243078	0.0742569	0.535135
CLASP2	-0.426882	8.982	-4.19901	0.000245854	0.0742569	0.525206
CLCN4	-0.61164	5.89237	-4.19101	0.000251226	0.0742569	0.506311
B3GNT1	-0.456296	6.40616	-4.18684	0.000254072	0.0742569	0.49646
MIR7-3HG	-0.713089	5.66696	-4.17945	0.000259192	0.0742569	0.479018
DHRS3	0.421432	6.95126	4.17741	0.000260622	0.0742569	0.47421
NCAM1	0.682822	6.87497	4.15118	0.000279745	0.0742569	0.412306
BRMS1	-0.59697	4.64854	-4.1451	0.00028437	0.0742569	0.397969
ATP6C	-0.762302	7.29047	-4.12324	0.000301637	0.0742569	0.346435
TTL	-0.450126	7.37958	-4.11926	0.00030489	0.0742569	0.337057
RAB3C	-1.51073	6.92228	-4.11869	0.000305356	0.0742569	0.335721
DOK6	-0.608351	7.56681	-4.11311	0.000309978	0.0742569	0.322589
PRKCB	-0.972775	7.03497	-4.09776	0.000323062	0.0742569	0.286445
CASK	-0.348937	6.42002	-4.09512	0.000325372	0.0742569	0.280216
SERTAD4	-0.382428	5.28504	-4.08798	0.000331683	0.0742569	0.263423
USP2	0.708315	5.4045	4.08697	0.000332585	0.0742569	0.261049
STXBP5	-0.497258	5.04193	-4.08158	0.000337449	0.0742569	0.248356
NSG2	-0.47212	9.37598	-4.07949	0.000339346	0.0742569	0.243455
RPL24	-0.435805	8.24877	-4.06775	0.000350234	0.0742569	0.215847
ASPHD2	-0.376175	6.30009	-4.0589	0.000358667	0.0742569	0.195048
CAPZA2	-0.463927	7.80626	-4.05192	0.000365457	0.0742569	0.178656
NSL1	0.362588	7.1892	4.04786	0.000369468	0.0742569	0.169112
SH3BP4	0.6197	5.77128	4.04368	0.000373646	0.0742569	0.159283
CDK17	-0.499253	5.74875	-4.04022	0.000377131	0.0742569	0.151168
IGF1	-0.652466	5.20218	-4.03535	0.000382096	0.0742569	0.139734
PIAS2	-0.396693	5.9806	-4.03312	0.000384394	0.0742569	0.134493
LPGAT1	-0.536035	6.56704	-4.02607	0.000391733	0.0742569	0.117962
TRAPPC6B	-0.50311	7.68073	-4.02484	0.000393035	0.0742569	0.115063
SEMA6A	0.512222	6.47586	4.02249	0.000395515	0.0742569	0.109565
LRP1	-0.435926	6.87252	-4.01222	0.000406572	0.0742569	0.0854639
ELMSAN1	0.264446	6.32784	4.00745	0.000411802	0.0742569	0.0742926
CA4	-0.634763	5.96177	-4.0066	0.000412742	0.0742569	0.0722991
BBX	0.624941	5.89173	4.00184	0.000418052	0.0742569	0.0611261
CACNB4	-0.460089	6.7065	-3.99717	0.00042332	0.0742569	0.0501813
ACTR3B	-0.509306	7.77639	-3.99275	0.000428357	0.0742569	0.0398433
AP4S1	-0.538209	5.13642	-3.98954	0.000432058	0.0742569	0.0323233
C8orf46	-0.675759	7.31025	-3.98828	0.000433525	0.0742569	0.0293618
CLIP1	0.66527	5.17244	3.98719	0.000434798	0.0742569	0.0267987
CHD9	0.482339	5.21658	3.98528	0.000437024	0.0742569	0.0223354
LRRC32	0.419895	6.33379	3.9821	0.000440762	0.0742569	0.0148922
SRD5A1	-0.526387	5.91839	-3.98196	0.000440926	0.0742569	0.0145676
HOMER1	-0.518653	8.51883	-3.97949	0.000443859	0.0742569	0.00877289
SLC14A1	1.45569	5.04232	3.97665	0.00044725	0.0742569	0.00212046
EXOC6	-0.437737	5.67812	-3.97515	0.000449044	0.0742569	-0.00137806
SUB1	-0.508173	8.86286	-3.96197	0.000465173	0.0751076	-0.0322175
RTN4	-0.401583	11.7625	-3.95906	0.000468813	0.0751076	-0.0390294
BCL2	0.624049	5.97508	3.95771	0.000470512	0.0751076	-0.0421912
AFF1	0.640664	6.71887	3.95232	0.00047735	0.0751076	-0.0547996
SON	0.7864	5.8114	3.94963	0.000480788	0.0751076	-0.0610698
GSN	0.598964	8.39282	3.94356	0.000488668	0.0751076	-0.0752763
EFHD1	0.614386	8.33816	3.94291	0.000489514	0.0751076	-0.076788
CBX3	-0.46017	6.77843	-3.9322	0.00050373	0.0755728	-0.101803
TUBA1A	-0.339419	11.0077	-3.92774	0.000509767	0.0755728	-0.112213
LEPR	0.733156	6.29302	3.91559	0.000526585	0.0755728	-0.140575
ENSA	-0.780996	7.58829	-3.91394	0.000528919	0.0755728	-0.144438
AHNAK	0.565463	7.50234	3.91329	0.000529829	0.0755728	-0.14594
TPP1	0.729968	7.45188	3.91119	0.000532817	0.0755728	-0.150854
SNAPC3	-0.473827	6.57556	-3.90963	0.000535039	0.0755728	-0.154489
2019-09-11	-0.408244	8.00086	-3.90892	0.000536058	0.0755728	-0.156153
DLG1	-0.538307	5.95389	-3.90679	0.000539112	0.0755728	-0.161117
CDK5R1	-0.316567	9.43999	-3.90279	0.000544902	0.0755728	-0.170449
FKBP5	1.38202	7.12432	3.90039	0.000548402	0.0755728	-0.176043
SUN2	0.373641	7.9119	3.87917	0.00058033	0.0781264	-0.22548
CCNG2	-0.437884	6.87231	-3.87603	0.000585214	0.0781264	-0.2328
FAM107A	0.77085	10.1049	3.87462	0.000587402	0.0781264	-0.23606
SPCS3	0.431013	4.91783	3.86962	0.000595282	0.0781264	-0.247702
WSB2	-0.378709	9.98982	-3.86693	0.000599573	0.0781264	-0.253974
C12orf4	-0.31238	6.28165	-3.86692	0.00059959	0.0781264	-0.253999
USP10	-0.335189	5.93992	-3.86437	0.000603678	0.0781264	-0.259935
RAB1A	-0.492625	8.17693	-3.86106	0.000609025	0.0781389	-0.267637
ZNF253	-0.334127	5.30108	-3.85451	0.000619731	0.0783573	-0.282858
COX5A	-0.374685	9.88889	-3.85214	0.000623647	0.0783573	-0.28836
BAZ1A	0.436048	3.97718	3.85039	0.000626567	0.0783573	-0.29244
TRIM32	-0.264176	6.45481	-3.84429	0.000636816	0.0783573	-0.306612
SLCO4A1	0.899122	6.51871	3.84415	0.000637051	0.0783573	-0.306933
MCHR2	-0.350283	5.53073	-3.82637	0.000667897	0.0811903	-0.348228
CAMK4	-0.632687	7.62267	-3.82228	0.000675206	0.0811903	-0.357733
SLC4A8	-0.707045	5.77402	-3.82077	0.000677916	0.0811903	-0.361231
ADCY2	-0.47892	6.92925	-3.8128	0.00069242	0.0811903	-0.379716
CERS2	0.508059	7.16604	3.81124	0.000695309	0.0811903	-0.383351
MMD	-0.484969	8.35835	-3.80665	0.000703828	0.0811903	-0.393985
DNAJA4	-0.81433	5.4787	-3.8064	0.0007043	0.0811903	-0.39457
FAM49A	-0.594147	7.07166	-3.80408	0.000708651	0.0811903	-0.399947
DNAJB9	-0.357754	6.64513	-3.8038	0.000709181	0.0811903	-0.4006
CA10	-0.647601	7.22777	-3.79743	0.000721264	0.0819433	-0.415351
YWHAZ	-0.653959	10.4165	-3.77608	0.000763281	0.0845667	-0.464783
ABCC12	-0.445555	4.61595	-3.77261	0.000770327	0.0845667	-0.472804
OIP5-AS1	-0.623287	6.71443	-3.77096	0.000773707	0.0845667	-0.476626
SLC6A8	0.414596	8.05968	3.76509	0.00078584	0.0845667	-0.490208
KIAA1244	-0.513585	5.29077	-3.76188	0.00079255	0.0845667	-0.497629
SGTB	-0.388096	8.82169	-3.75934	0.000797885	0.0845667	-0.503485
C8orf34	-0.34197	4.44756	-3.7589	0.00079882	0.0845667	-0.504507
HMGCS1	-0.926035	5.86436	-3.75087	0.000815978	0.0845667	-0.523056
SYTL5	-0.37082	5.30371	-3.74546	0.000827754	0.0845667	-0.535561
SLC35D1	0.4156	4.68653	3.74439	0.000830104	0.0845667	-0.538035
DLGAP1	-0.418638	9.30326	-3.74436	0.000830171	0.0845667	-0.538106
WFS1	0.559005	6.39299	3.74348	0.000832098	0.0845667	-0.540129
PANX1	-0.463994	5.95107	-3.74247	0.000834328	0.0845667	-0.542464
EGR3	-0.584396	7.78396	-3.73888	0.000842275	0.0845667	-0.550738
TGFB3	0.310969	6.06889	3.73745	0.000845465	0.0845667	-0.554037
LEMD2	0.273431	5.49674	3.73693	0.000846633	0.0845667	-0.555241
PLCL2	-0.648793	5.54382	-3.72788	0.00086714	0.0855209	-0.576126
PLEKHB1	0.554204	9.49487	3.72651	0.00087029	0.0855209	-0.57929
B4GALT6	-0.532784	7.3042	-3.72514	0.000873425	0.0855209	-0.582428
ZNF41	-0.26936	3.97686	-3.7123	0.000903556	0.0856706	-0.61202
HIVEP2	-0.530502	7.49053	-3.7092	0.000910989	0.0856706	-0.619168
DCXR	0.419386	8.00603	3.70581	0.000919181	0.0856706	-0.626977
A2M-AS1	0.290073	3.85371	3.7035	0.000924787	0.0856706	-0.632282
NRSN1	-0.612998	8.73238	-3.70345	0.000924923	0.0856706	-0.63241
VDAC1	-0.505964	7.98574	-3.70197	0.000928536	0.0856706	-0.635811
RHOBTB3	0.845308	7.63699	3.70045	0.000932279	0.0856706	-0.639321
FGFRL1	0.35836	5.85152	3.69971	0.000934089	0.0856706	-0.641013
DCK	-0.336746	7.01005	-3.6986	0.000936839	0.0856706	-0.643577
SSX2IP	-0.411891	8.28788	-3.69745	0.000939671	0.0856706	-0.64621
ATP2B2	-0.523084	7.65348	-3.69366	0.000949113	0.0856706	-0.654932
NDFIP2	-0.580086	6.90675	-3.69339	0.000949785	0.0856706	-0.655549
SLC27A3	0.332397	5.26915	3.68875	0.000961481	0.0862031	-0.666225
C11orf87	-0.647629	7.61234	-3.68198	0.000978782	0.0872288	-0.681781
LRRC7	-0.506092	5.58442	-3.67836	0.000988179	0.087542	-0.690114
MYT1L	-1.01246	6.28654	-3.67134	0.0010066	0.0884115	-0.706225
PPP1R1B	0.652175	8.8076	3.67011	0.00100987	0.0884115	-0.709054
SYN3	0.288919	4.90995	3.66413	0.00102589	0.0892888	-0.72278
SLC52A3	0.377613	5.64068	3.65565	0.00104904	0.0907724	-0.742235
GALNT13	0.83055	6.30138	3.64527	0.00107808	0.0924202	-0.76604
TAZ	0.889615	5.36476	3.64441	0.0010805	0.0924202	-0.768
VASP	0.427054	5.94498	3.63888	0.00109632	0.0932372	-0.78067
ELOVL7	1.00717	6.3599	3.63279	0.001114	0.0938753	-0.794614
PEX5	-0.346438	5.31017	-3.63196	0.00111644	0.0938753	-0.796522
RABEP1	-0.413385	7.83055	-3.624	0.00114003	0.0947165	-0.814751
PNOC	-0.4808	5.71376	-3.62387	0.0011404	0.0947165	-0.815033
HPCAL4	-0.450379	8.99627	-3.62165	0.00114706	0.0947165	-0.820106
DANCR	0.2911	7.87309	3.61929	0.00115421	0.0947165	-0.825524
SLC9A1	-0.346768	5.08938	-3.61436	0.00116923	0.0947165	-0.836791
GRIN3A	-0.352954	5.92967	-3.61281	0.00117398	0.0947165	-0.840331
GEM	0.71413	5.20185	3.60931	0.0011848	0.0947165	-0.848324
ITGB1BP1	-0.807514	7.38808	-3.60885	0.00118623	0.0947165	-0.849378
DCUN1D5	-0.380886	5.97368	-3.60671	0.00119291	0.0947165	-0.854269
KLF8	-0.320793	3.81637	-3.60558	0.00119645	0.0947165	-0.856848
MAL2	-0.681443	8.49517	-3.60257	0.00120593	0.0949237	-0.86373
LTBP2	0.58278	5.88321	3.60071	0.00121182	0.0949237	-0.867973
KCNJ9	-0.477631	6.77197	-3.59548	0.00122854	0.0951038	-0.879911
PPP3CB	-0.392267	10.3757	-3.59513	0.00122965	0.0951038	-0.880702
USP54	0.470898	7.18307	3.59203	0.00123968	0.0951038	-0.887779
WWOX	0.449598	6.87682	3.58641	0.00125807	0.0958736	-0.900609
LARGE	-0.338987	7.91852	-3.58504	0.0012626	0.0958736	-0.903739
GRIA1	-0.41476	5.28791	-3.57664	0.00129064	0.096122	-0.922877
CDH13	-0.306966	6.51349	-3.57502	0.00129612	0.096122	-0.926567
SGIP1	-0.406141	6.67102	-3.56791	0.00132043	0.096122	-0.942753
KCNN3	0.562428	6.0804	3.56732	0.00132248	0.096122	-0.944105
PTCD3	0.363142	5.87345	3.56385	0.00133452	0.096122	-0.951997
BZW1	-0.383442	7.60272	-3.55884	0.00135212	0.096122	-0.963412
HHATL	0.649057	7.05873	3.55858	0.00135305	0.096122	-0.964008
CASKIN2	0.306594	5.94206	3.55778	0.00135588	0.096122	-0.965827
MLL	0.36774	7.09396	3.55581	0.00136285	0.096122	-0.970292
GINM1	0.413678	6.06254	3.55341	0.00137142	0.096122	-0.975753
TXNIP	1.04052	8.64321	3.55292	0.00137317	0.096122	-0.976864
NEK2	-0.445264	4.22614	-3.55199	0.00137652	0.096122	-0.978986
DLL1	0.573827	4.88965	3.55154	0.00137815	0.096122	-0.980016
VKORC1	0.304069	7.06037	3.55077	0.00138093	0.096122	-0.981771
CAPN2	0.534854	8.43148	3.54867	0.00138849	0.096122	-0.986526
GTDC1	-0.38029	5.70874	-3.54634	0.00139698	0.096122	-0.991836
SOD2	0.823404	5.11219	3.54634	0.001397	0.096122	-0.991844
CAP2	-0.472733	9.22761	-3.54427	0.00140455	0.096122	-0.99654
UBXN4	0.508067	6.75863	3.54299	0.00140926	0.096122	-0.999456
PPP1R14C	-0.46147	6.90348	-3.54166	0.00141414	0.096122	-1.00247
GFRA1	0.308266	5.77021	3.54063	0.00141793	0.096122	-1.0048
SESN2	0.334859	5.43049	3.53984	0.00142087	0.096122	-1.0066
DNM2	0.398566	5.8723	3.52836	0.00146405	0.097694	-1.03266
NXPH2	-0.448479	4.63543	-3.52658	0.00147088	0.097694	-1.03671
SMAD9	0.72541	5.93117	3.52333	0.00148335	0.097694	-1.04406
MTHFR	0.337756	6.01148	3.52121	0.00149157	0.097694	-1.04888
NDUFA5	-0.361355	9.62968	-3.51824	0.00150315	0.097694	-1.05561
GAB1	0.838971	5.06239	3.5131	0.00152344	0.097694	-1.06728
TGM2	0.682636	6.70288	3.51068	0.00153305	0.097694	-1.07275
LSS	-0.47601	6.53427	-3.50657	0.00154954	0.097694	-1.08206
NDUFA4	-0.313993	11.2411	-3.50643	0.0015501	0.097694	-1.08237
WASF2	0.564046	6.83866	3.50373	0.00156103	0.097694	-1.08849
LINC00403	-0.500217	5.7321	-3.50231	0.0015668	0.097694	-1.0917
LINC00672	-0.385863	6.50149	-3.50169	0.00156934	0.097694	-1.09311
GRPEL2	-0.300882	6.23867	-3.49891	0.0015807	0.097694	-1.09939
SRGN	1.09405	6.4477	3.49831	0.00158317	0.097694	-1.10075
APOD	0.743071	10.0159	3.49474	0.00159796	0.097694	-1.10883
FTH1	0.525108	9.09319	3.48968	0.00161909	0.097694	-1.12027
WWC3	0.435776	5.54041	3.48775	0.00162726	0.097694	-1.12464
ARPP21	-1.03479	5.48257	-3.48698	0.00163049	0.097694	-1.12637
LPPR5	-0.400795	6.11965	-3.48559	0.0016364	0.097694	-1.12952
PIP4K2A	0.604802	8.5043	3.48457	0.00164073	0.097694	-1.13182
BOC	0.397722	5.71782	3.48206	0.00165148	0.097694	-1.1375
CALB1	-0.991105	6.93035	-3.48192	0.00165208	0.097694	-1.13782
AKAP5	-0.949649	5.44792	-3.4808	0.0016569	0.097694	-1.14035
GRIA4	-0.482795	7.58362	-3.47969	0.00166165	0.097694	-1.14284
TFB1M	0.288387	4.90828	3.47884	0.00166535	0.097694	-1.14477
CDKN3	-0.275823	4.33611	-3.475	0.00168202	0.097694	-1.15344
NPC1	0.678779	6.23009	3.4745	0.00168422	0.097694	-1.15458
AZI1	-0.448307	8.93106	-3.47446	0.00168436	0.097694	-1.15465
SOGA1	0.401394	5.77968	3.47368	0.00168778	0.097694	-1.15641
CADM2	-0.345074	8.12312	-3.4731	0.00169032	0.097694	-1.15772
PHF20L1	-0.354015	5.3148	-3.47103	0.00169945	0.097694	-1.16241
RAP1GDS1	-0.51297	7.66788	-3.47081	0.00170039	0.097694	-1.16289
RALB	-0.358727	7.16744	-3.47043	0.00170209	0.097694	-1.16376
TNFSF13	0.517089	6.24521	3.46982	0.00170477	0.097694	-1.16513
CHD7	0.367335	4.79249	3.46939	0.00170667	0.097694	-1.16609
SLC26A4-AS1	-0.51737	5.67762	-3.46937	0.00170675	0.097694	-1.16614
REEP5	-0.482628	9.02382	-3.4691	0.00170797	0.097694	-1.16675
MYOT	0.472236	3.68022	3.4666	0.0017191	0.097694	-1.17241
RNF14	-0.482128	6.81539	-3.46488	0.00172676	0.097694	-1.17627
LGI4	0.412128	7.48721	3.46238	0.001738	0.097694	-1.18191
MTPAP	-0.526082	5.57241	-3.46183	0.00174049	0.097694	-1.18316
FBXO30	-0.437789	8.43429	-3.46054	0.00174632	0.097694	-1.18607
RGS7	-0.758831	6.93081	-3.4602	0.00174783	0.097694	-1.18682
IL4R	0.433885	5.93898	3.45924	0.00175221	0.097694	-1.189
ASAP1	-0.338606	6.19009	-3.45833	0.00175633	0.097694	-1.19104
MYH9	0.32764	6.98083	3.45822	0.00175683	0.097694	-1.19129
PDP1	-0.447662	8.41754	-3.4577	0.00175919	0.097694	-1.19245
TMEM66	-0.272307	10.668	-3.45608	0.00176659	0.0977403	-1.1961
ARHGAP20	-0.527269	6.86805	-3.44892	0.00179969	0.0982238	-1.21225
TMEM155	-0.439501	7.69671	-3.44884	0.00180007	0.0982238	-1.21243
TTC28	0.395697	4.87866	3.44859	0.00180124	0.0982238	-1.21299
RAB15	-0.382333	8.39773	-3.44526	0.00181681	0.0982238	-1.22048
WDR11	0.481023	6.55304	3.44413	0.00182214	0.0982238	-1.22302
HP1BP3	0.421915	4.89834	3.44223	0.00183114	0.0982238	-1.22731
PDK4	1.38263	6.53581	3.44001	0.00184167	0.0982238	-1.23229
FRY	-0.376325	5.54014	-3.43934	0.00184488	0.0982238	-1.23381
PACS2	0.424664	6.08789	3.439	0.0018465	0.0982238	-1.23457
KIAA1644	-0.416206	7.50595	-3.4387	0.00184793	0.0982238	-1.23524
NPHP3	0.427043	4.11434	3.43439	0.00186867	0.098973	-1.24495
SHISA6	0.671849	5.26821	3.43285	0.0018761	0.099014	-1.24839
PPP4R4	-0.787346	6.79754	-3.43121	0.00188411	0.0990854	-1.2521
SKP1	-0.35405	10.613	-3.42767	0.0019014	0.0990876	-1.26004
IQGAP1	0.536931	6.02814	3.42552	0.001912	0.0990876	-1.26487
ZNF711	-0.473577	4.43885	-3.42386	0.00192025	0.0990876	-1.26861
TCEAL7	-0.410531	8.83471	-3.42368	0.00192112	0.0990876	-1.26901
CP	0.824067	4.31953	3.423	0.00192451	0.0990876	-1.27054
SAFB2	0.391906	6.83132	3.4225	0.001927	0.0990876	-1.27166
CISD2	-0.385517	5.99702	-3.42101	0.00193445	0.0990876	-1.27501
TMEM38B	0.42822	4.46383	3.42041	0.00193741	0.0990876	-1.27635

## Sheet: DEG_Pathway_Enrichment
Module	OriginalModuleSize	System	Gene.Category	OverlapSize	ModuleSize	CategoryTermSize	PopulationSize	FET_P	Corrected_P	Fold_Enrichment	Genes
down_old-young	3056	GO-CC	GO_NEURON_PART	381	2705	1265	17473	8.62e-43	5.3e-38	1.94552	ERO1L,TOR1A,GOT2,GOT1,SNAP25,SYT1,GRM2,RIMS1,PPFIA2,SLC17A7,STX1A,NF1,STXBP1,SLC6A1,AGFG1,PAFAH1B1,GLRB,PAK1,CXADR,PRKCZ,DTNBP1,ACTN2,MYO5A,MYH10,ANK2,BAIAP2,SRGAP2,PPP1R9A,ABI1,EPB41L3,ADD2,RUFY3,PACSIN1,RAC3,ARPC2,CYTH2,CDC42,CDK5,DLG1,ITPKA,PFN2,CORO1A,TMOD2,NRCAM,KCNB1,DRD1,SLC8A1,KCND2,SCN2A,GRIK2,KCNA1,KCNA2,SCN8A,ADCY2,CAP2,ADCYAP1,SNCA,CCK,IFT57,CYFIP2,NDEL1,RASGRF1,UBB,MAPK1,THY1,TNFRSF2…
down_old-young	3056	GO-CC	GO_NEURON_PROJECTION	307	2705	942	17473	1.34e-41	8.2e-37	2.10517	ERO1L,TOR1A,GOT1,SNAP25,SYT1,GRM2,SLC17A7,STX1A,NF1,STXBP1,SLC6A1,PAFAH1B1,GLRB,PAK1,CXADR,PRKCZ,DTNBP1,ACTN2,MYO5A,MYH10,ANK2,BAIAP2,SRGAP2,PPP1R9A,ABI1,EPB41L3,RUFY3,PACSIN1,RAC3,ARPC2,CYTH2,CDC42,CDK5,DLG1,ITPKA,PFN2,CORO1A,TMOD2,NRCAM,KCNB1,DRD1,SLC8A1,KCND2,SCN2A,GRIK2,KCNA1,KCNA2,SCN8A,ADCY2,ADCYAP1,SNCA,CCK,IFT57,CYFIP2,NDEL1,RASGRF1,UBB,MAPK1,THY1,TNFRSF21,HSP90AA1,SOD1,GRM1,GNG3,BRAF,HTR…
down_old-young	3056	GO-CC	GO_SYNAPSE_PART	219	2705	610	17473	1.3e-36	7.9e-32	2.31907	TOR1A,SNAP25,SYT1,GRM2,RIMS1,PPFIA2,SLC17A7,STX1A,NF1,STXBP1,GLRB,DTNBP1,ACTN2,MYH10,ANK2,BAIAP2,SRGAP2,PPP1R9A,ABI1,EPB41L3,ADD2,CDK5,DLG1,ITPKA,PFN2,KCNB1,DRD1,SLC8A1,KCND2,GRIK2,KCNA1,KCNA2,CAP2,ADCYAP1,SNCA,CCK,NDEL1,MEF2C,GRM1,GNG3,PRKAR2B,MAPK8IP2,PARK7,DNM1,GRM3,GRM7,CHRM3,CHRM1,GRIK3,CDH8,NLGN4X,NRXN1,PARK2,SHANK2,GABRG2,EPHA4,HOMER1,NRXN3,CX3CL1,ATP2B1,SLC32A1,SYNJ1,MTMR2,PLCB4,GAD2,GAD1…
down_old-young	3056	GO-CC	GO_SYNAPSE	248	2705	754	17473	3.04e-34	1.9e-29	2.12462	TOR1A,SNAP25,SYT1,GRM2,RIMS1,PPFIA2,SLC17A7,STX1A,NF1,CACNB4,STXBP1,GLRB,CXADR,DTNBP1,ACTN2,MYH10,ANK2,BAIAP2,SRGAP2,PPP1R9A,ABI1,EPB41L3,ADD2,WASF1,PACSIN1,ARPC2,CDK5,DLG1,ITPKA,PFN2,PRKAR1A,NRCAM,KCNB1,DRD1,SLC8A1,KCND2,GRIK2,KCNA1,KCNA2,CAP2,ADCYAP1,SNCA,CCK,CYFIP2,NDEL1,MEF2C,GRM1,GNG3,PRKAR2B,MAPK8IP2,PARK7,DNM1,GRM3,GRM7,CHRM3,CHRM1,GRIK3,CTNNB1,CADM2,CDH8,NLGN4X,NRXN1,PARK2,SHANK2,GABRG2,E…
all_old-young	4716	GO-CC	GO_NEURON_PROJECTION	388	4212	942	17473	7.73e-33	4.7e-28	1.70868	ERO1L,TOR1A,GOT1,SNAP25,NTRK2,SYT1,GRM2,SLC1A3,SLC17A7,STX1A,NF1,STXBP1,SLC6A1,PAFAH1B1,GLRB,PAK1,EPS8,CTTN,FLNA,MICALL2,CXADR,PRKCZ,DTNBP1,ACTN2,MYO5A,VIM,MYH10,ANK2,BAIAP2,SRGAP2,PPP1R9A,ABI1,EPB41L3,RUFY3,PALLD,CNN3,PACSIN1,RAC3,ARPC2,ITGB1,CYTH2,CDC42,CDK5,DLG1,ITPKA,OPHN1,PFN2,CORO1A,TMOD2,PREX1,RAB13,NRCAM,ATP1A2,KCNB1,DRD1,SLC8A1,KCND2,SCN2A,GRIK2,KCNA1,KCNA2,SCN8A,ADCY2,ADCYAP1,SNCA,CCK,I…
all_old-young	4716	GO-CC	GO_NEURON_PART	484	4212	1265	17473	1.6e-31	9.8e-27	1.58721	ERO1L,TOR1A,GOT2,GOT1,SNAP25,NTRK2,SYT1,GRM2,RIMS1,SLC1A3,PPFIA2,SLC17A7,STX1A,NF1,STXBP1,SLC6A1,AGFG1,PAFAH1B1,GLRB,PAK1,EPS8,CTTN,FLNA,MICALL2,CXADR,PRKCZ,DTNBP1,ACTN2,MYO5A,VIM,MYH10,ANK2,BAIAP2,SRGAP2,AIF1,PPP1R9A,ABI1,EPB41L3,ADD2,RUFY3,PALLD,CNN3,PACSIN1,RAC3,ARPC2,ITGB1,CYTH2,CDC42,CDK5,DLG1,ITPKA,OPHN1,PFN2,CORO1A,TMOD2,PREX1,RAB13,NRCAM,ATP1A2,KCNB1,DRD1,SLC8A1,KCND2,SCN2A,GRIK2,KCNA1,KC…
all_old-young	4716	GO-CC	GO_CELL_PROJECTION	633	4212	1786	17473	3.67e-30	2.2e-25	1.47028	ERO1L,TOR1A,GOT1,DLD,SNAP25,NTRK2,SYT1,GRM2,SLC1A3,SLC17A7,STX1A,NF1,STXBP1,SLC6A1,AGFG1,PAFAH1B1,GLRB,PAK1,EPS8,CTTN,GSN,FLNA,MICALL2,CXADR,PARVB,PIP5K1A,PRKCZ,MYH9,EZR,DTNBP1,SLC9A1,ACTN2,MYO5A,VIM,ROCK1,MYH10,MYO9B,WIPF1,MYO6,EPB41L5,TPM1,WASF2,MYO1B,ANK2,RHOU,BAIAP2,SRGAP2,ACTR3,AIF1,PPP1R9A,ABI1,EPB41L3,FGD4,ABI2,ACTR3B,CFL1,ADD2,LDB3,WASF1,RAN,FGD6,SWAP70,RUFY3,PALLD,TRIP10,AQP1,PACSIN2,CNN…
down_old-young	3056	GO-CC	GO_SOMATODENDRITIC_COMPARTMENT	208	2705	650	17473	5.51e-27	3.4e-22	2.06705	ERO1L,GOT2,GRM2,NF1,AGFG1,PAFAH1B1,GLRB,PAK1,PRKCZ,DTNBP1,ACTN2,MYO5A,MYH10,BAIAP2,SRGAP2,PPP1R9A,RUFY3,RAC3,CDC42,CDK5,ITPKA,KCNB1,DRD1,SLC8A1,KCND2,GRIK2,KCNA1,KCNA2,ADCY2,CCK,IFT57,NDEL1,UBB,MAPK1,THY1,HSP90AA1,SOD1,GRM1,GNG3,HTR2A,PRKAR2B,ADNP,MAPK8IP2,PTGER3,GNB1,VIP,GRM3,GRM7,CHRM3,GNAZ,CHRM1,GRIK3,CTNNB1,ENO2,CRH,NLGN4X,NRXN1,CRHBP,SEZ6L,SHANK2,CNTNAP2,UCHL1,EPHA4,CHL1,LRP1,ATP2B1,SERPINF1…
down_old-young	3056	GO-CC	GO_MITOCHONDRION	408	2705	1633	17473	5.98e-26	3.6e-21	1.61389	HSPD1,GOT2,GOT1,DLD,IDH3B,CCBL2,MRPS36,L2HGDH,IDH3G,MAPK14,DLAT,PDHB,PDHX,GLS,STXBP1,SLC9A1,MYH10,CASQ1,WASF1,KRAS,SLC8A1,YWHAH,SNCA,BID,BAD,MAPK9,CYCS,C1QBP,UBB,MAPK1,PSMB3,HSP90AB1,STOML2,PTPLAD1,MAP2K1,SOD1,PTPN11,MAPK10,BRAF,PRKAR2B,PINK1,TXN,PARK7,FITM2,PSAP,P2RY12,RAB8B,ATF2,OXCT1,HK3,HK1,HK2,PARK2,HTRA2,OXR1,EPHA4,NDUFV1,MDH1,SDHB,UQCRB,PMPCB,IDH3A,NNT,MDH2,SLC25A14,SDHD,UQCRC2,UQCR10,SIRT…
all_old-young	4716	GO-MF	GO_ENZYME_BINDING	599	4212	1737	17473	5.58e-25	3.4e-20	1.43056	CD74,CCT2,HSPD1,GOT2,CSDA,HNRNPA0,MAPK14,ELAVL1,NTRK2,RIMS1,STX1A,CACNB4,STXBP1,TBC1D20,PAFAH1B1,PAK1,EPS8,SHC1,RALA,KIT,FLNA,MICALL2,PIP5K1A,PRKCZ,EZR,SLC9A1,CACNB2,EMP2,MYO5A,ROCK1,MYO9B,RYR2,WAS,SNTA1,ANK2,ROCK2,SRGAP2,FMNL2,PPP1R9A,HCLS1,FGD4,ABI2,LDB3,WASF1,FGD6,BCL2,IKBKB,TNFAIP1,ABL1,BRK1,PHACTR4,DAAM2,PDCD10,ITGB1,CALR,LCP1,CUL3,KCTD13,CDC42,CDK5,TRIOBP,DLG1,ITPKA,MICAL1,RACGAP1,PDGFRB,RA…
down_old-young	3056	GO-CC	GO_CELL_PROJECTION	434	2705	1786	17473	5.65e-25	3.4e-20	1.56967	ERO1L,TOR1A,GOT1,DLD,SNAP25,SYT1,GRM2,SLC17A7,STX1A,NF1,STXBP1,SLC6A1,AGFG1,PAFAH1B1,GLRB,PAK1,CXADR,PIP5K1A,PRKCZ,DTNBP1,SLC9A1,ACTN2,MYO5A,MYH10,TPM1,MYO1B,ANK2,BAIAP2,SRGAP2,ACTR3,PPP1R9A,ABI1,EPB41L3,ABI2,ACTR3B,CFL1,ADD2,WASF1,RAN,RUFY3,BRK1,PACSIN1,ARPC5,RAC3,ARPC2,CYTH2,CDC42,CDK5,DLG1,ITPKA,PFN2,ARPC1A,CORO1A,DLC1,TMOD2,PRKAR1A,SORBS2,ACTR2,ARPC3,NRCAM,KCNB1,DRD1,SLC8A1,KCND2,SCN2A,GRIK2,…
down_old-young	3056	GO-CC	GO_AXON	149	2705	418	17473	9.16e-25	5.6e-20	2.30256	GOT1,SYT1,GRM2,SLC17A7,NF1,STXBP1,SLC6A1,PAFAH1B1,PAK1,PRKCZ,DTNBP1,MYH10,EPB41L3,RUFY3,PACSIN1,CDK5,DLG1,PFN2,CORO1A,NRCAM,KCNB1,DRD1,SCN2A,GRIK2,KCNA1,KCNA2,SCN8A,ADCYAP1,SNCA,CCK,NDEL1,MAPK1,TNFRSF21,SOD1,HTR2A,PINK1,ADNP,PARK7,DNM1,GRM3,GRM7,CHRM3,CHRM1,GRIK3,CNR1,CADM2,CDH8,CRH,ADAM22,NRXN1,CRHBP,CNTNAP2,UCHL1,GABRG2,EPHA4,HOMER1,SERPINF1,SLC32A1,PENK,MTMR2,GAD2,ADC,NRP1,STAT1,PTPRN2,PTPRN,C…
down_old-young	3056	GO-CC	GO_POSTSYNAPSE	137	2705	378	17473	1.23e-23	7.5e-19	2.34115	SLC17A7,GLRB,DTNBP1,ACTN2,MYH10,ANK2,BAIAP2,SRGAP2,PPP1R9A,ABI1,EPB41L3,ADD2,CDK5,DLG1,ITPKA,KCNB1,DRD1,SLC8A1,KCND2,GRIK2,CAP2,SNCA,MEF2C,GRM1,GNG3,PRKAR2B,MAPK8IP2,GRM3,GRM7,CHRM3,CHRM1,GRIK3,NLGN4X,SHANK2,GABRG2,EPHA4,HOMER1,CX3CL1,MTMR2,PLCB4,SEMA4F,PCLO,GRIN2A,MIB1,CDK5R1,FAIM2,NEURL,PCDH8,GABRB3,GABRA4,GABRA5,GABRA2,GABRA1,GABRB2,GABRD,ARC,GOPC,ARF4,BNIP3,ITPR1,NRGN,NPTN,NETO1,RGS14,DCLK1,R…
all_old-young	4716	GO-CC	GO_CELL_JUNCTION	422	4212	1151	17473	4.05e-23	2.5e-18	1.52095	TOR1A,CSDA,SNAP25,SYT1,GRM2,RIMS1,MIP,SLC17A7,STX1A,PVRL2,GLRB,PAK1,EPS8,CTTN,RALA,KIT,GSN,FLNA,MICALL2,CXADR,PARVB,PIP5K1A,PARVA,PRKCZ,MYH9,EZR,DTNBP1,SLC9A1,GJC1,ACTN2,GJA1,VIM,EPB41L5,WAS,SNTA1,WASF2,ANK2,EPB41,RHOU,RND1,SRGAP2,ACTR3,PPP1R9A,ABI1,EPB41L3,CFL1,F11R,WASF1,ZYX,RUFY3,PALLD,FLNB,PACSIN2,CNN3,PACSIN1,KRAS,ARPC1B,ARPC5,VASP,ARPC2,EPB41L4B,ITGB1,CALR,LCP1,CDC42,RHOG,CDK5,CAP1,RAC2,TRI…
down_old-young	3056	GO-BP	GO_ESTABLISHMENT_OF_LOCALIZATION_IN_CELL	406	2705	1676	17473	5.06e-23	3.1e-18	1.56478	ERO1L,TOR1A,FKBP1B,SNAP25,SYT1,RIMS1,PPFIA2,SLC17A7,STX1A,NF1,STXBP1,TBC1D20,AGFG1,PAFAH1B1,RALA,KIT,RAP2A,PIP5K1A,PRKCZ,DTNBP1,SLC9A1,MYO5A,MYH10,RYR2,CACNA2D1,MYO1B,ANK2,ACTR3,RAN,SPIRE1,PACSIN1,KRAS,PDCD10,CUL3,CDC42,CDK5,DLG1,PRKCI,TRIM27,RACGAP1,CORO1A,SHROOM2,ACTR2,RHOF,KCNB1,DRD1,SLC8A1,GRIK2,ATP1B1,YWHAH,RAB1A,SNCA,BID,BAD,IFT57,MAPK9,SGSM3,RASGRP1,NDEL1,TBC1D9,UBB,PIK3R1,MAPK1,RFTN1,UBC,…
up_old-young	1660	GO-CC	GO_ANCHORING_JUNCTION	113	1507	489	17473	6.11e-23	3.7e-18	2.67932	PVRL2,CTTN,GSN,FLNA,PARVB,PARVA,MYH9,EZR,GJA1,VIM,EPB41L5,RHOU,ZYX,PALLD,FLNB,PACSIN2,CNN3,ARPC1B,VASP,ITGB1,CALR,LCP1,RHOG,RAC2,TRIOBP,SORBS3,PDGFRB,SORBS1,CTNNA1,RAC1,CORO1B,LIMA1,TLN1,PERP,HCK,PTPRC,YES1,CD81,FLT1,RPLP1,DNM2,ADAM17,GNA13,GNA12,JUP,FERMT2,TRIP6,MLLT4,CDH5,NPM1,TNS1,RPL37A,RPS4X,RPS19,PABPC1,RPLP0,RPS10,RPL30,RPL19,RPL38,SDC4,CD44,SNAP23,DLL1,CD9,CAPN2,TJP1,TGM2,ITGA8,ITGAV,NOTC…
all_old-young	4716	GO-CC	GO_MYELIN_SHEATH	100	4212	168	17473	9.26e-23	5.6e-18	2.46928	CCT2,GOT2,DLD,DLAT,SNAP25,STXBP1,RALA,GSN,PRKCZ,EZR,BCL2,PACSIN1,ITGB1,CDC42,DLG1,PRKCI,ATP1A2,ATP1B1,UBC,THY1,HSP90AA1,SOD1,RAP1A,DNM1,GNB1,ENO1,ENO2,PGAM1,CNP,UCHL1,MDH1,IDH3A,MDH2,UQCRC2,SUCLA2,UQCRC1,MIF,CRYAB,PLCB1,SERINC5,GLUL,EEF1A2,SLC25A3,SLC25A4,SLC25A5,SRD5A1,EXOC4,ANXA2,ATP5B,VDAC1,PITPNA,NEFL,ACTR1A,RDX,NAPA,GFAP,ATP5F1,ATP5C1,ATP5A1,ATP6V1A,ATP6V1B2,ITPR3,CCT5,MSN,CLDN11,MPDZ,NME1,G…
up_old-young	1660	GO-CC	GO_CELL_SUBSTRATE_JUNCTION	99	1507	398	17473	1.04e-22	6.3e-18	2.88407	PVRL2,CTTN,GSN,FLNA,PARVB,PARVA,MYH9,EZR,GJA1,VIM,EPB41L5,RHOU,ZYX,PALLD,FLNB,PACSIN2,CNN3,ARPC1B,VASP,ITGB1,CALR,LCP1,RHOG,RAC2,TRIOBP,SORBS3,PDGFRB,SORBS1,CTNNA1,RAC1,CORO1B,LIMA1,TLN1,HCK,PTPRC,YES1,CD81,FLT1,RPLP1,DNM2,ADAM17,GNA13,GNA12,JUP,FERMT2,TRIP6,NPM1,TNS1,ITGB4,RPL37A,RPS4X,RPS19,PABPC1,RPLP0,RPS10,RPL30,RPL19,RPL38,SDC4,CD44,SNAP23,CD9,CAPN2,TGM2,ITGA8,ITGAV,FZD2,FGFR3,SLC4A2,RDX,ER…
all_old-young	4716	GO-BP	GO_PHOSPHATE_CONTAINING_COMPOUND_METABOLIC_PROCESS	657	4212	1977	17473	1.05e-22	6.4e-18	1.3786	DLD,IDH3B,IDH3G,MAPKAPK2,MAPK14,PDHB,PDHX,ACACB,NTRK2,NF1,CACNB4,TBPL1,PAFAH1B1,PAK1,SHC1,KIT,PIP5K1A,PRKCZ,ACTN2,GPD1L,ROCK1,FGF12,ROCK2,ABI1,ABI2,ALDOA,BCL2,IKBKB,AQP1,ABL1,KRAS,RHOQ,CUL3,PDGFRA,CDK5,DLG1,PRKCI,ITPKA,TRIM27,PDGFRB,ATP1A2,ATP1B1,ADCY2,ADCYAP1,ADCY1,SNCA,CTSH,BAD,PML,MAPK9,CYCS,RASGRP1,RASGRF1,AKT2,PSMA5,PRKCB,PSMC6,PIK3CB,TLR4,UBB,PIK3R1,PSMD1,MAPK1,HCK,PSMD10,PSMB6,PAK3,PSMB7,P…
down_old-young	3056	GO-BP	GO_SYNAPTIC_SIGNALING	145	2705	424	17473	4.01e-22	2.4e-17	2.20903	SNAP25,SLC1A1,SYT1,GRM2,RIMS1,SLC1A6,PPFIA2,GLS,SLC17A7,STX1A,NF1,CACNB4,STXBP1,SLC6A1,PAFAH1B1,GLRB,SCN2B,CACNB2,MYO5A,FGF12,PPP1R9A,RAC3,CDK5,DLG1,TMOD2,CACNA1E,CACNA1G,DRD1,KCND2,GRIK2,KCNA1,SNCA,MAPK1,CACNB3,MEF2C,GRM1,HTR2A,MAPK8IP2,PARK7,ADRBK1,DNM1,GNB1,GRM3,GRM7,CHRM3,CORT,CHRM1,CTNNB1,CDH8,CRH,NRXN1,PARK2,CRHBP,SLITRK5,GABRG2,HOMER1,NRXN3,CX3CL1,SLC32A1,PENK,SYNJ1,PLCB1,GAD2,GAD1,EGR3,PC…
down_old-young	3056	GO-CC	GO_DENDRITE	150	2705	451	17473	1.66e-21	1e-16	2.1484	ERO1L,GRM2,NF1,GLRB,PAK1,DTNBP1,ACTN2,MYH10,BAIAP2,SRGAP2,PPP1R9A,RUFY3,CDK5,ITPKA,KCNB1,DRD1,SLC8A1,KCND2,GRIK2,KCNA1,KCNA2,ADCY2,CCK,IFT57,MAPK1,THY1,SOD1,GRM1,GNG3,HTR2A,PRKAR2B,ADNP,GNB1,GRM3,GRM7,CHRM3,GNAZ,CHRM1,GRIK3,CTNNB1,NLGN4X,CRHBP,SHANK2,CNTNAP2,EPHA4,CHL1,LRP1,SLC32A1,PENK,MTMR2,PLCB4,ADC,STAT1,AQP11,CPT1C,EPHB1,RELN,CDK5R1,PLXDC1,CALB1,NEURL,DCX,PCDH8,ATXN10,FZD3,NCDN,SLC12A5,GABRA…
down_old-young	3056	GO-CC	GO_ENVELOPE	286	2705	1090	17473	2.18e-21	1.3e-16	1.69488	TOR1A,HSPD1,GOT2,MRPS36,L2HGDH,TBC1D20,AGFG1,PAFAH1B1,PAK1,PRKCZ,WASF1,RAN,TRIM27,EDNRA,SNCA,BID,BAD,SMAD3,CYCS,NDEL1,STOML2,PTPLAD1,SOD1,PRKAR2B,PINK1,PARK7,PTGER3,GNAZ,ATF2,HK1,GAPDH,HK2,NRXN1,HTRA2,RNF180,EPHA4,NDUFV1,SDHB,UQCRB,PMPCB,NNT,MDH2,SLC25A14,SDHD,UQCRC2,UQCR10,SIRT3,UQCRC1,PANK2,ATP5G3,CISD2,NDUFS6,PLCB1,COQ3,ATPIF1,SLC25A32,AGK,MRPL9,SLC25A26,ABCF1,MRPL54,MRPL17,MRPL45,MRPL35,MRPL1…
all_old-young	4716	GO-BP	GO_INTRACELLULAR_SIGNAL_TRANSDUCTION	537	4212	1572	17473	2.64e-21	1.6e-16	1.4171	ERO1L,FKBP1B,MAPKAPK2,MAPK14,NTRK2,NF1,ARL6IP5,PAK1,EPS8,SHC1,RALA,KIT,GSN,RAP2A,PRKCZ,EZR,SLC9A1,ACTN2,ROCK1,MYO9B,RYR2,MYO6,FGF12,WASF2,ANK2,RHOU,RND1,ROCK2,CASQ1,AIF1,PPP1R9A,ARHGEF11,HCLS1,ABI2,CFL1,WASF1,RAN,BCL2,IKBKB,ABR,ABL1,BRK1,KRAS,PHACTR4,RHOQ,RAC3,PDCD10,DOCK2,LCP1,CUL3,PDGFRA,ELMO1,CDC42,RHOG,RAC2,PRKCI,RACGAP1,PDGFRB,RAC1,PRKAR1A,PREX1,RHOF,RAB13,ATP1A2,DRD1,SLC8A1,AKAP7,SCN2A,ATP1…
all_old-young	4716	GO-CC	GO_SOMATODENDRITIC_COMPARTMENT	263	4212	650	17473	4.08e-21	2.5e-16	1.6785	ERO1L,GOT2,NTRK2,GRM2,SLC1A3,NF1,AGFG1,PAFAH1B1,GLRB,PAK1,CTTN,FLNA,PRKCZ,DTNBP1,ACTN2,MYO5A,MYH10,BAIAP2,SRGAP2,AIF1,PPP1R9A,RUFY3,CNN3,RAC3,ITGB1,CDC42,CDK5,ITPKA,OPHN1,PREX1,ATP1A2,KCNB1,DRD1,SLC8A1,KCND2,GRIK2,KCNA1,KCNA2,ADCY2,CCK,IFT57,NDEL1,UBB,MAPK1,MYO10,THY1,HSP90AA1,SOD1,GRM1,GNG3,TGFB3,GNAI2,HTR2A,PRKAR2B,ADNP,TGFB2,MAPK8IP2,ALOX5,PTGER3,RAB27A,TGFB1,GNB1,VIP,GRM3,GRM7,CHRM3,GNAZ,CHRM…
down_old-young	3056	GO-BP	GO_MODULATION_OF_SYNAPTIC_TRANSMISSION	113	2705	301	17473	4.25e-21	2.6e-16	2.425	TOR1A,SNAP25,SYT1,GRM2,RIMS1,STX1A,NF1,HRH2,STXBP1,SLC6A1,KIT,PRKCZ,DTNBP1,BAIAP2,PPP1R9A,KRAS,CDK5,ITPKA,PFN2,KCNB1,DRD1,GRIK2,YWHAH,ADCYAP1,SNCA,RASGRF1,MAPK1,MEF2C,GRM1,BRAF,HTR2A,PINK1,ADNP,MAPK8IP2,DNM1,GNAI1,GRM3,GRM7,GRIK3,CNR1,CRH,NLGN4X,NRXN1,PARK2,CRHBP,SHANK2,USP46,SYNJ1,MTMR2,PTGS2,CPLX3,CSPG5,ATP2B2,GRIN2A,EGR2,PPP3CB,RELN,CALB1,NEURL,NCDN,ARC,TAC1,NAPA,DAPK1,HRH1,NRGN,NPTN,NETO1,RGS…
down_old-young	3056	GO-BP	GO_REGULATION_OF_SYNAPSE_STRUCTURE_OR_ACTIVITY	95	2705	232	17473	5.3e-21	3.2e-16	2.64506	SNAP25,RIMS1,NF1,HRH2,STXBP1,KIT,PRKCZ,BAIAP2,PPP1R9A,KRAS,CDC42,CDK5,ITPKA,KCNB1,DRD1,GRIK2,YWHAH,SNCA,RASGRF1,MAPK1,MEF2C,BRAF,ADNP,EFNA5,CRH,NRXN1,SLITRK5,SHANK2,NRXN3,SLITRK1,PTGS2,ATP2B2,GRIN2A,EGR2,EPHB1,PPP3CB,RELN,CALB1,NEURL,BAI3,NCDN,ARC,ROBO2,HRH1,NRGN,NPTN,NETO1,RGS14,ETV5,FGF14,CNTN4,GRIA1,SERPINE2,BHLHB9,DGKI,LPHN3,SLC8A3,LRRTM1,GRM5,PAIP2,SORCS3,JPH3,PTPN5,CUX2,SLC8A2,PLK2,CLSTN3,C…
all_old-young	4716	GO-BP	GO_PROTEIN_LOCALIZATION	601	4212	1805	17473	6.42e-21	3.9e-16	1.38126	CD74,TOR1A,FKBP1B,RIMS1,STX1A,STXBP1,PAFAH1B1,GLRB,CTTN,RALA,GSN,FLNA,RAP2A,PIP5K1A,PRKCZ,MYH9,EZR,CACNB2,ACTN2,EMP2,MYO5A,ROCK1,SUN2,RYR2,MYO6,SCN3B,ANK2,RHOU,RND1,ROCK2,EPB41L3,F11R,RAN,IKBKB,SPIRE1,FLNB,PACSIN2,ABL1,PACSIN1,KRAS,RHOQ,RAC3,ITGB1,CALR,CDC42,RHOG,CDK5,RAC2,DLG1,PRKCI,TRIM27,SHROOM2,CTNNA1,RAC1,CORO1B,TLN1,RHOF,RAB13,NRCAM,KCNB1,DRD1,AKAP7,GRIK2,KCNA1,ATP1B1,YWHAH,RAB1A,BID,BAD,IF…
down_old-young	3056	GO-CC	GO_EXCITATORY_SYNAPSE	85	2705	197	17473	1.1e-20	6.7e-16	2.7871	SYT1,SLC17A7,DTNBP1,BAIAP2,SRGAP2,PPP1R9A,ABI1,EPB41L3,ADD2,CDK5,DLG1,GRIK2,CAP2,GRM1,GNG3,MAPK8IP2,GRM3,CHRM1,NLGN4X,SHANK2,EPHA4,HOMER1,MTMR2,PLCB4,PCLO,GRIN2A,MIB1,CDK5R1,NEURL,ARC,GOPC,BNIP3,ITPR1,NRGN,NPTN,NETO1,RGS14,DCLK1,RTN4,GRIA1,PJA2,DGKI,LRRTM1,ALS2,GRM5,NLGN4Y,SORCS3,CLSTN3,CTNNA2,NLGN1,MPDZ,PKP4,CTNND2,GRIN3A,NCS1,DLG3,DLG2,FBXO45,KCNAB2,NSF,ADAM10,AKAP5,DLGAP1,LIN7C,LIN7A,SYN1,MAP4…
all_old-young	4716	GO-CC	GO_SYNAPSE	294	4212	754	17473	1.21e-20	7.4e-16	1.61754	TOR1A,SNAP25,NTRK2,SYT1,GRM2,RIMS1,SLC1A3,PPFIA2,SLC17A7,STX1A,NF1,CACNB4,STXBP1,GLRB,EPS8,CTTN,CXADR,MYH9,DTNBP1,ACTN2,MYH10,SNTA1,ANK2,BAIAP2,SRGAP2,PPP1R9A,ABI1,EPB41L3,ADD2,WASF1,CNN3,PACSIN1,ARPC2,ITGB1,CDK5,DLG1,ITPKA,OPHN1,PFN2,PRKAR1A,NRCAM,ATP1A2,KCNB1,DRD1,SLC8A1,KCND2,GRIK2,KCNA1,KCNA2,CAP2,ADCYAP1,SNCA,CCK,CYFIP2,NDEL1,MEF2C,INSR,GRM1,GNG3,PRKAR2B,MAPK8IP2,PARK7,DNM1,DNM2,GRM3,GRM7,CH…
all_old-young	4716	GO-CC	GO_SYNAPSE_PART	249	4212	610	17473	1.22e-20	7.4e-16	1.69336	TOR1A,SNAP25,NTRK2,SYT1,GRM2,RIMS1,SLC1A3,PPFIA2,SLC17A7,STX1A,NF1,STXBP1,GLRB,EPS8,CTTN,DTNBP1,ACTN2,MYH10,ANK2,BAIAP2,SRGAP2,PPP1R9A,ABI1,EPB41L3,ADD2,CNN3,ITGB1,CDK5,DLG1,ITPKA,OPHN1,PFN2,ATP1A2,KCNB1,DRD1,SLC8A1,KCND2,GRIK2,KCNA1,KCNA2,CAP2,ADCYAP1,SNCA,CCK,NDEL1,MEF2C,GRM1,GNG3,PRKAR2B,MAPK8IP2,PARK7,DNM1,DNM2,GRM3,GRM7,CHRM3,CHRM1,GRIK3,CDH8,NLGN4X,DAB1,NRXN1,PARK2,SHANK2,GABRG2,EPHA4,HOMER…
down_old-young	3056	GO-CC	GO_MITOCHONDRIAL_PART	254	2705	953	17473	5.27e-20	3.2e-15	1.72163	HSPD1,GOT2,DLD,IDH3B,MRPS36,L2HGDH,IDH3G,DLAT,PDHB,PDHX,GLS,CASQ1,WASF1,SNCA,BID,BAD,CYCS,C1QBP,STOML2,SOD1,PRKAR2B,PINK1,PARK7,ATF2,OXCT1,HK1,HK2,HTRA2,EPHA4,NDUFV1,SDHB,UQCRB,PMPCB,IDH3A,NNT,MDH2,SLC25A14,SDHD,UQCRC2,UQCR10,SIRT3,SUCLA2,ME3,UQCRC1,PANK2,ATP5G3,CISD2,NDUFS6,FDX1L,COQ3,FDX1,HAGH,CARKD,APOA1BP,OAT,ATPIF1,AUH,ACAD8,ARG2,SLC25A32,ERBB4,AGK,MRPL9,SLC25A26,MRPL54,MRPL17,MRPL45,MRPS2,M…
down_old-young	3056	GO-BP	GO_PHOSPHATE_CONTAINING_COMPOUND_METABOLIC_PROCESS	450	2705	1977	17473	7.73e-20	4.7e-15	1.4703	DLD,IDH3B,IDH3G,MAPK14,PDHB,PDHX,NF1,CACNB4,TBPL1,PAFAH1B1,PAK1,KIT,PIP5K1A,PRKCZ,ACTN2,GPD1L,FGF12,ROCK2,ABI1,ABI2,ALDOA,KRAS,CUL3,PDGFRA,CDK5,DLG1,PRKCI,ITPKA,TRIM27,ATP1B1,ADCY2,ADCYAP1,ADCY1,SNCA,BAD,MAPK9,CYCS,RASGRP1,RASGRF1,PSMA5,PRKCB,PSMC6,PIK3CB,UBB,PIK3R1,PSMD1,MAPK1,PSMD10,PSMB6,PAK3,PSMB7,PRKCD,BTRC,PSMB3,UBC,PSMF1,THY1,PSMD13,PSMA1,CUL1,PSMC1,PSMB2,PSMD11,PSMD4,PSMA3,STOML2,SKP1,PSM…
down_old-young	3056	GO-BP	GO_MITOCHONDRION_ORGANIZATION	178	2705	594	17473	9.28e-20	5.7e-15	1.93568	MRPS36,SLC6A1,CXADR,SLC9A1,ATP1B1,YWHAH,SNCA,CCK,BID,BAD,MAPK9,CYCS,STOML2,HSP90AA1,MAP2K1,PINK1,PARK7,ATF2,HK2,PARK2,HTRA2,NDUFV1,MDH1,UQCRB,UQCR10,SIRT3,PANK2,JUN,CISD2,NDUFS6,ATPIF1,ERBB4,MRPL9,MRPL54,MRPL17,MRPL45,MRPS2,MRPL35,MRPL1,CHCHD1,MRPS15,MRPS7,SLC25A4,MTIF2,MRPS10,GGCT,MRPS27,MRPS11,MRPS30,MRPL50,MRPL3,PET112,MRPS6,MRPL46,MRPS18B,MRPS18C,MRPL2,MRPS33,SLC25A5,MRPS23,EARS2,GATC,MRPL44,…
all_old-young	4716	GO-BP	GO_ESTABLISHMENT_OF_LOCALIZATION_IN_CELL	558	4212	1676	17473	2.2e-19	1.3e-14	1.38115	ERO1L,CD74,TOR1A,FKBP1B,ACACB,SNAP25,SYT1,RIMS1,SLC1A3,PPFIA2,SLC17A7,STX1A,NF1,STXBP1,TBC1D20,PVRL2,AGFG1,PAFAH1B1,CTTN,RALA,KIT,RAP2A,MICALL2,PIP5K1A,PRKCZ,MYH9,EZR,DTNBP1,SLC9A1,EMP2,MYO5A,MYH10,SUN2,RYR2,MYO6,WAS,CACNA2D1,MYO1B,ANK2,RHOU,ACTR3,RAN,BCL2,SPIRE1,PACSIN1,KRAS,PDCD10,ITGB1,CALR,CUL3,CDC42,RHOG,CDK5,RAC2,DLG1,PRKCI,TRIM27,OPHN1,RACGAP1,CORO1A,SHROOM2,ACTR2,RHOF,RAB13,KCNB1,DRD1,TPC…
down_old-young	3056	GO-BP	GO_PROTEIN_LOCALIZATION	416	2705	1805	17473	2.63e-19	1.6e-14	1.48873	TOR1A,FKBP1B,RIMS1,STX1A,STXBP1,PAFAH1B1,GLRB,RALA,RAP2A,PIP5K1A,PRKCZ,CACNB2,ACTN2,MYO5A,RYR2,SCN3B,ANK2,RND1,ROCK2,EPB41L3,RAN,SPIRE1,PACSIN1,KRAS,RAC3,CDC42,CDK5,DLG1,PRKCI,TRIM27,SHROOM2,RHOF,NRCAM,KCNB1,DRD1,AKAP7,GRIK2,KCNA1,ATP1B1,YWHAH,RAB1A,BID,BAD,IFT57,MAPK9,SGSM3,TBC1D9,PRKCB,PIK3R1,MAPK1,PSMD10,RFTN1,CACNB3,HSP90AA1,ERP29,BRAF,HTR2A,PINK1,TOM1L1,ITGB1BP1,SMAD2,VIP,CTNNB1,CADM3,RAB8B,…
down_old-young	3056	GO-CC	GO_CELL_BODY	154	2705	494	17473	5.4e-19	3.3e-14	2.0137	CCT2,GOT2,AGFG1,PAFAH1B1,CXADR,PRKCZ,MYO5A,MYH10,BAIAP2,PPP1R9A,RUFY3,RAC3,CDC42,CDK5,KCNB1,DRD1,KCND2,GRIK2,KCNA1,KCNA2,CCK,NDEL1,UBB,MAPK1,HSP90AA1,SOD1,GNG3,BRAF,HTR2A,PRKAR2B,PINK1,ADNP,MAPK8IP2,PARK7,PTGER3,GNB1,VIP,GNAZ,GRIK3,ENO2,CRH,NRXN1,CRHBP,SEZ6L,SHANK2,CNTNAP2,UCHL1,EPHA4,LRP1,ATP2B1,SERPINF1,IGF1,ENDOG,SRR,PENK,APOA1BP,ADC,NRP1,EEF1A2,PTPRN,OGT,ATP2B2,SRD5A1,CDK5R1,PLXDC1,CALB1,NEUR…
down_old-young	3056	GO-CC	GO_SYNAPTIC_MEMBRANE	98	2705	261	17473	1.79e-18	1.1e-13	2.42541	SNAP25,SYT1,GRM2,RIMS1,GLRB,DTNBP1,ANK2,SRGAP2,ABI1,CDK5,DLG1,KCNB1,KCND2,GRIK2,KCNA1,KCNA2,GRM3,GRM7,CHRM3,CHRM1,GRIK3,NLGN4X,NRXN1,SHANK2,GABRG2,EPHA4,HOMER1,ATP2B1,SYNJ1,MTMR2,GAD2,SEMA4F,GRIN2A,FAIM2,NEURL,PCDH8,GABRB3,GABRA4,GABRA5,GABRA2,GABRA1,GABRB2,GABRD,ARC,GOPC,NPTN,NETO1,RGS14,GRIA1,PJA2,ATAD1,DGKI,LRRTM1,NLGN4Y,CLSTN3,FLRT3,LPHN1,CASK,NLGN1,CNTNAP4,MPDZ,GRIN3A,PDE2A,NCS1,DLG3,GPHN,DL…
all_old-young	4716	GO-CC	GO_MITOCHONDRION	541	4212	1633	17473	2.71e-18	1.7e-13	1.37433	HSPD1,GOT2,GOT1,DLD,IDH3B,CCBL2,MRPS36,L2HGDH,IDH3G,MAPK14,DLAT,PDHB,PDHX,ACACB,AASS,SLC1A3,GLS,STXBP1,SHC1,SLC9A1,GJA1,MYH10,CASQ1,HCLS1,WASF1,BCL2,PALLD,ABL1,KRAS,SLC8A1,YWHAH,SNCA,PERP,BID,BAD,MAPK9,CYCS,BOK,C1QBP,UBB,MAPK1,PSMB3,FGR,HSP90AB1,STOML2,TMEM173,ERN1,PTPLAD1,MAP2K1,SOD1,PTPN11,MAPK10,BRAF,PRKAR2B,PINK1,TXN,PARK7,STAT3,FITM2,PSAP,P2RY12,RAB8B,ATF2,OXCT1,ACAT1,HK3,HK1,DHTKD1,AK2,HK2,…
down_old-young	3056	GO-CC	GO_CELL_PROJECTION_PART	247	2705	946	17473	3.05e-18	1.9e-13	1.68658	TOR1A,GOT1,SNAP25,SYT1,STXBP1,PAFAH1B1,PAK1,CXADR,PIP5K1A,PRKCZ,DTNBP1,ACTN2,MYO5A,MYH10,TPM1,BAIAP2,SRGAP2,PPP1R9A,ABI1,EPB41L3,CFL1,ADD2,RUFY3,PACSIN1,RAC3,ARPC2,CYTH2,CDK5,DLG1,ITPKA,PFN2,ARPC1A,DLC1,TMOD2,PRKAR1A,NRCAM,DRD1,SLC8A1,KCND2,SCN2A,GRIK2,KCNA1,KCNA2,SCN8A,CAP2,ADCYAP1,SNCA,CCK,IFT57,NDEL1,RASGRF1,TBC1D7,CYLD,MAPK1,THY1,HSP90AB1,PRKACB,NCKAP1,HSP90AA1,SOD1,GNG3,HTR2A,PRKAR2B,PRKAR1B…
down_old-young	3056	GO-CC	GO_PRESYNAPSE	103	2705	283	17473	3.19e-18	1.9e-13	2.35099	TOR1A,SNAP25,SYT1,GRM2,RIMS1,PPFIA2,SLC17A7,STX1A,NF1,STXBP1,DTNBP1,CDK5,PFN2,GRIK2,KCNA1,KCNA2,ADCYAP1,SNCA,CCK,NDEL1,PARK7,DNM1,GRM3,GRM7,GRIK3,NRXN1,PARK2,NRXN3,SLC32A1,SYNJ1,MTMR2,GAD2,GAD1,COPS5,PCLO,CPLX3,PTPRN2,PTPRN,GRIN2A,ATP6V0D1,CALB1,PCDH8,FZD3,ESR1,CLCN3,GABRA2,VDAC1,RAB3C,AP2M1,AP1S1,NAPA,DNM1L,MFF,NPTN,VTI1B,RIMS3,GRIA1,DGKI,LPHN1,CASK,NLGN1,CNTNAP4,SYT5,SYT17,SYT4,SYT3,SYTL5,RPH3A…
down_old-young	3056	GO-CC	GO_MYELIN_SHEATH	73	2705	168	17473	3.62e-18	2.2e-13	2.80681	CCT2,GOT2,DLD,DLAT,SNAP25,STXBP1,RALA,PRKCZ,PACSIN1,CDC42,DLG1,PRKCI,ATP1B1,UBC,THY1,HSP90AA1,SOD1,DNM1,GNB1,ENO1,ENO2,PGAM1,UCHL1,MDH1,IDH3A,MDH2,UQCRC2,SUCLA2,UQCRC1,PLCB1,EEF1A2,SLC25A3,SLC25A4,SLC25A5,SRD5A1,EXOC4,ATP5B,VDAC1,PITPNA,NEFL,ACTR1A,NAPA,ATP5F1,ATP5C1,ATP5A1,ATP6V1A,ATP6V1B2,CCT5,MPDZ,NME1,GSTO1,NDUFA10,UQCRFS1,COX5A,NDUFV2,NDUFS3,KCNJ11,LDHB,NSF,SYN1,TUBA1A,YWHAG,TUBB4B,TUBA1B,IM…
up_old-young	1660	GO-BP	GO_POSITIVE_REGULATION_OF_RESPONSE_TO_STIMULUS	273	1507	1929	17473	7.4e-18	4.5e-13	1.64091	CD74,MAPKAPK2,MYD88,NTRK2,PVRL2,EPS8,SHC1,GSN,FLNA,ARAP1,EMP2,GJA1,WIPF1,WAS,WASF2,AIF1,HCLS1,SWAP70,BCL2,IKBKB,ABL1,ARPC1B,ITGB1,CALR,RAC2,SORBS3,PDGFRB,SORBS1,CTNNA1,RAC1,CFLAR,CTSH,CIDEB,IFI16,F3,ASPH,PML,TNFRSF10B,AKT2,TLR4,HLA-DQA1,FCGR2A,TRIL,HCK,ITGB2,MYO10,CFI,CD4,PAK2,PTPN6,HLA-DPB1,FCGR3A,UNC93B1,PTPRC,C1RL,CLEC7A,YES1,CFB,C3AR1,CD14,MYO1C,C1QC,DOCK1,FCER1G,C1S,MAPKAPK3,HLA-DPA1,FGR,VSI…
down_old-young	3056	GO-BP	GO_PROTEIN_MODIFICATION_BY_SMALL_PROTEIN_CONJUGATION_OR_REMOVAL	231	2705	873	17473	7.64e-18	4.7e-13	1.70922	TOR1A,TRIM36,NEDD4L,TNFAIP1,TRIM32,CUL3,CDC42,TRIM27,UBE2S,CYLD,PSMA5,PSMC6,UBE2N,UBB,PSMD1,PSMD10,PSMB6,PSMB7,ITCH,BTRC,PSMB3,UBC,PSMF1,PSMD13,PSMA1,CUL1,PSMC1,PSMB2,PSMD11,PSMD4,PSMA3,SKP1,BIRC2,PSMD12,PSMD7,FBXW11,PSMC3,UBE2D1,UBE2D2,PSME3,PSMA2,PSMD8,PSMD14,PSMB5,COPS8,PINK1,RNF168,RNF8,RNF19B,PARK2,RNF180,UCHL1,USP46,RNF165,RC3H2,COPS5,UBE2Q1,CDC27,ANAPC7,BUB3,CCNB1,ANAPC5,CDC16,CDC23,EGR2,L…
all_old-young	4716	GO-CC	GO_CELL_LEADING_EDGE	157	4212	350	17473	8.04e-18	4.9e-13	1.86085	PAFAH1B1,PAK1,EPS8,CTTN,GSN,PARVB,PIP5K1A,PRKCZ,MYH9,EZR,SLC9A1,MYO5A,VIM,ROCK1,MYH10,MYO9B,WIPF1,MYO6,EPB41L5,TPM1,WASF2,BAIAP2,SRGAP2,ACTR3,AIF1,PPP1R9A,ABI1,EPB41L3,FGD4,ABI2,CFL1,WASF1,FGD6,SWAP70,RUFY3,PALLD,PACSIN2,ABL1,BRK1,PACSIN1,PHACTR4,VASP,RAC3,ARPC2,ITGB1,LCP1,CDC42,CDK5,RAC2,PRKCI,CORO1A,DLC1,CTNNA1,RAC1,CORO1B,SORBS2,TLN1,ARPC3,RAB13,KCNA2,NDEL1,AKT2,MYO10,MYO1C,FGR,NCKAP1,HSP90AA1…
down_old-young	3056	GO-CC	GO_MITOCHONDRIAL_ENVELOPE	193	2705	691	17473	1.16e-17	7.1e-13	1.80418	HSPD1,GOT2,MRPS36,L2HGDH,WASF1,SNCA,BID,BAD,CYCS,STOML2,SOD1,PRKAR2B,PINK1,PARK7,ATF2,HK1,HK2,HTRA2,EPHA4,NDUFV1,SDHB,UQCRB,PMPCB,NNT,MDH2,SLC25A14,SDHD,UQCRC2,UQCR10,SIRT3,UQCRC1,PANK2,ATP5G3,CISD2,NDUFS6,COQ3,ATPIF1,SLC25A32,AGK,MRPL9,SLC25A26,MRPL54,MRPL17,MRPL45,MRPL35,MRPL1,CHCHD1,SLC25A3,MRPS15,MRPS7,SLC25A4,MRPS10,MRPS27,MRPS11,MRPS30,MRPL50,MRPL3,MRPS6,MRPL46,MRPS18B,MRPS18C,SLC25A44,MRPL…
down_old-young	3056	GO-CC	GO_MITOCHONDRIAL_PROTEIN_COMPLEX	63	2705	136	17473	1.5e-17	9.1e-13	2.99228	MRPS36,DLAT,SNCA,PINK1,PARK7,NDUFV1,SDHB,UQCRB,PMPCB,SDHD,UQCRC2,UQCR10,UQCRC1,ATP5G3,NDUFS6,ATPIF1,SLC25A6,ATP5B,TIMM50,PDK2,NDUFA13,ATP5G1,ATP5O,ATP5H,ATP5F1,ATP5C1,ATP5A1,ATP5J,TOMM70A,COX8A,TOMM20,TOMM22,FXC1,C22orf32,NDUFS4,NDUFAF1,NDUFB3,NDUFS2,NDUFA8,NDUFA10,NDUFB2,NDUFA11,NDUFA5,NDUFA9,UQCRFS1,COX5A,NDUFB6,NDUFV2,NDUFS3,NDUFA6,NDUFB5,NDUFA4,CLPX,IMMT,SAMM50,TOMM40L,TIMM17A,TIMM13,TIMM8B,C…
all_old-young	4716	GO-CC	GO_AXON	178	4212	418	17473	3.25e-17	2e-12	1.76654	GOT1,NTRK2,SYT1,GRM2,SLC17A7,NF1,STXBP1,SLC6A1,PAFAH1B1,PAK1,PRKCZ,DTNBP1,MYH10,EPB41L3,RUFY3,PALLD,PACSIN1,CDK5,DLG1,OPHN1,PFN2,CORO1A,NRCAM,KCNB1,DRD1,SCN2A,GRIK2,KCNA1,KCNA2,SCN8A,ADCYAP1,SNCA,CCK,NDEL1,MAPK1,TNFRSF21,SOD1,HTR2A,PINK1,ADNP,TGFB2,PARK7,HIF1A,DNM1,TGFB1,GRM3,GRM7,CHRM3,CHRM1,GRIK3,CNR1,CADM2,CDH8,CRH,ADAM22,NRXN1,CRHBP,CNTNAP2,UCHL1,GABRG2,EPHA4,HOMER1,SERPINF1,SLC32A1,TNFRSF1B,…
all_old-young	4716	GO-CC	GO_CELL_PROJECTION_PART	340	4212	946	17473	3.31e-17	2e-12	1.49096	TOR1A,GOT1,SNAP25,NTRK2,SYT1,SLC1A3,STXBP1,PAFAH1B1,PAK1,EPS8,CTTN,FLNA,CXADR,PIP5K1A,PRKCZ,EZR,DTNBP1,ACTN2,MYO5A,MYH10,MYO6,EPB41L5,TPM1,BAIAP2,SRGAP2,AIF1,PPP1R9A,ABI1,EPB41L3,CFL1,ADD2,RUFY3,PALLD,AQP1,PACSIN2,CNN3,PACSIN1,VASP,RAC3,ARPC2,ITGB1,LCP1,CYTH2,CDK5,DLG1,ITPKA,OPHN1,PFN2,ARPC1A,DLC1,TMOD2,RAC1,PRKAR1A,TLN1,PREX1,NRCAM,ATP1A2,DRD1,SLC8A1,KCND2,SCN2A,GRIK2,KCNA1,KCNA2,SCN8A,CAP2,ADCY…
all_old-young	4716	GO-BP	GO_CELLULAR_MACROMOLECULE_LOCALIZATION	423	4212	1234	17473	4.23e-17	2.6e-12	1.42202	CD74,TOR1A,RIMS1,STX1A,STXBP1,GLRB,CTTN,RALA,GSN,FLNA,RAP2A,PIP5K1A,PRKCZ,EZR,CACNB2,ACTN2,EMP2,MYO5A,ROCK1,SUN2,RYR2,MYO6,SCN3B,ANK2,RHOU,ROCK2,EPB41L3,F11R,RAN,IKBKB,FLNB,PACSIN2,PACSIN1,KRAS,ITGB1,CALR,CDC42,RHOG,CDK5,RAC2,DLG1,PRKCI,CTNNA1,RAC1,CORO1B,TLN1,RHOF,RAB13,KCNB1,DRD1,GRIK2,KCNA1,ATP1B1,YWHAH,RAB1A,BID,BAD,IFT57,PML,MAPK9,SGSM3,TBC1D2B,TBC1D9,TBC1D8,AKT2,PIK3R1,MAPK1,ITGB2,PSMD10,CD…
down_old-young	3056	GO-BP	GO_ESTABLISHMENT_OF_PROTEIN_LOCALIZATION	335	2705	1423	17473	5.99e-17	3.7e-12	1.52069	TOR1A,FKBP1B,RIMS1,STX1A,STXBP1,PAFAH1B1,RALA,RAP2A,PIP5K1A,CACNB2,ACTN2,MYO5A,RYR2,ANK2,RND1,ROCK2,RAN,SPIRE1,PACSIN1,KRAS,RAC3,CDC42,CDK5,PRKCI,TRIM27,RHOF,KCNB1,DRD1,GRIK2,ATP1B1,YWHAH,RAB1A,BID,BAD,IFT57,MAPK9,SGSM3,TBC1D9,PRKCB,PIK3R1,MAPK1,RFTN1,HSP90AA1,ERP29,BRAF,PINK1,TOM1L1,ITGB1BP1,SMAD2,VIP,CTNNB1,RAB8B,HK1,HK2,ARCN1,NRXN1,LRP1,JUN,ARNTL,SNX17,VLDLR,FOXP1,SLU7,SCG2,RPL13,RPL24,SLC25A6…
down_old-young	3056	GO-BP	GO_REGULATION_OF_SYNAPTIC_PLASTICITY	63	2705	140	17473	8.87e-17	5.4e-12	2.90678	SNAP25,RIMS1,NF1,HRH2,STXBP1,KIT,PRKCZ,BAIAP2,PPP1R9A,KRAS,CDK5,ITPKA,KCNB1,DRD1,GRIK2,YWHAH,SNCA,RASGRF1,MAPK1,MEF2C,BRAF,CRH,SHANK2,PTGS2,ATP2B2,GRIN2A,EGR2,PPP3CB,RELN,CALB1,NEURL,NCDN,ARC,HRH1,NRGN,NPTN,NETO1,RGS14,FGF14,CNTN4,GRIA1,SERPINE2,DGKI,SLC8A3,LRRTM1,GRM5,PAIP2,SORCS3,JPH3,PTPN5,SLC8A2,PLK2,NLGN1,SYT12,ABHD6,RAB11A,YWHAG,CAMK2B,SYNGR1,STAU1,FMR1,LRRTM2,SHISA9
all_old-young	4716	GO-BP	GO_ESTABLISHMENT_OF_PROTEIN_LOCALIZATION	475	4212	1423	17473	9.72e-17	5.9e-12	1.38474	CD74,TOR1A,FKBP1B,RIMS1,STX1A,STXBP1,PAFAH1B1,CTTN,RALA,FLNA,RAP2A,PIP5K1A,MYH9,EZR,CACNB2,ACTN2,MYO5A,ROCK1,RYR2,MYO6,ANK2,RHOU,RND1,ROCK2,F11R,RAN,IKBKB,SPIRE1,ABL1,PACSIN1,KRAS,RHOQ,RAC3,ITGB1,CALR,CDC42,RHOG,CDK5,RAC2,PRKCI,TRIM27,RAC1,RHOF,RAB13,KCNB1,DRD1,GRIK2,ATP1B1,YWHAH,RAB1A,BID,BAD,IFT57,PML,MAPK9,SGSM3,TBC1D2B,TBC1D9,TBC1D8,AKT2,PRKCB,TLR4,PIK3R1,MAPK1,UNC93B1,RFTN1,MYO1C,TLR2,HSP90A…
all_old-young	4716	GO-BP	GO_NEUROGENESIS	469	4212	1402	17473	1.02e-16	6.2e-12	1.38773	TOR1A,FKBP1B,SNAP25,NTRK2,SYT1,RIMS1,SLC1A3,NF1,STXBP1,PAFAH1B1,PAK1,FRY,CTTN,SHC1,KIT,GSN,RAP2A,MICALL2,PRKCZ,EZR,DTNBP1,GJA1,NEDD4L,VIM,MYH10,RND1,BAIAP2,SRGAP2,PPP1R9A,EPB41L3,CFL1,BCL2,RUFY3,IKBKB,TRIM32,ABL1,PACSIN1,KRAS,VASP,RAC3,ITGB1,CALR,CDC42,CDK5,PRKCI,ITPKA,OPHN1,RACGAP1,CTNNA1,RAC1,PREX1,RAB13,NRCAM,DRD1,KCNA1,YWHAH,ADCYAP1,ADCY1,CCK,MAPK9,BOK,NDEL1,RASGRF1,AKT2,ARHGEF10,TLR4,UBB,MAP…
all_old-young	4716	GO-CC	GO_ENVELOPE	380	4212	1090	17473	1.05e-16	6.4e-12	1.44623	TOR1A,HSPD1,GOT2,MRPS36,L2HGDH,ACACB,SLC1A3,TBC1D20,AGFG1,PAFAH1B1,PAK1,PRKCZ,GJA1,SUN2,MYO6,WASF1,RAN,BCL2,AQP1,ABL1,RAC2,TRIM27,EDNRA,SNCA,BID,BAD,SMAD3,PML,CYCS,BOK,NDEL1,MYO1C,FGR,STOML2,TMEM173,ERN1,PTPLAD1,SOD1,PRKAR2B,PINK1,SLC11A1,PARK7,ALOX5,STAT3,PTGER3,GNAZ,ATF2,ACAT1,HK1,GAPDH,AK2,HK2,NRXN1,CNP,HTRA2,RNF180,EPHA4,NPC1,NDUFV1,SDHB,UQCRB,PMPCB,NNT,MDH2,SLC25A14,SDHD,UQCRC2,UQCR10,SIRT3,…
all_old-young	4716	GO-CC	GO_ANCHORING_JUNCTION	199	4212	489	17473	1.5e-16	9.1e-12	1.6882	PVRL2,PAK1,CTTN,RALA,GSN,FLNA,CXADR,PARVB,PIP5K1A,PARVA,MYH9,EZR,SLC9A1,ACTN2,GJA1,VIM,EPB41L5,RHOU,RND1,ACTR3,CFL1,WASF1,ZYX,PALLD,FLNB,PACSIN2,CNN3,KRAS,ARPC1B,ARPC5,VASP,ARPC2,ITGB1,CALR,LCP1,CDC42,RHOG,CAP1,RAC2,TRIOBP,DLG1,SORBS3,PDGFRB,DLC1,SORBS1,SHROOM2,CTNNA1,RAC1,CORO1B,SORBS2,LIMA1,TLN1,ACTR2,ARPC5L,ARPC3,PERP,MAPK1,HCK,PTPRC,YES1,THY1,NCKAP1,ACTB,PTPLAD1,MAP2K1,CD81,FLT1,RPLP1,ITGB1BP…
down_old-medium	831	GO-CC	GO_SYNAPSE_PART	74	740	610	17473	2.11e-16	1.3e-11	2.86443	ANK2,BAIAP2,ABI1,CDK5,ITPKA,KCNB1,DRD1,KCND2,GRIK2,MEF2C,GRM1,GNG3,CHRM3,NRXN1,PARK2,GABRG2,EPHA4,HOMER1,NRXN3,CX3CL1,ATP2B1,SLC32A1,SYNJ1,MTMR2,GAD1,SEMA4F,GRIN2A,ATP6V0D1,CALB1,FZD3,GABRB3,GABRA4,GABRA5,GABRA1,GABRB2,GABRD,DNM1L,ITPR1,VTI1B,RTN4,GRIA1,LRRTM1,MPDZ,SYT13,GPM6A,DLG3,GPHN,ZNRF1,NSF,PTPRO,AMPH,LIN7C,GRIA4,SYN2,GRIK1,SEPT11,STX6,VPS35,SYNE1,LRRTM4,DRP2,AAK1,SCAMP1,STXBP5,LRRTM2,KCTD1…
down_old-young	3056	GO-BP	GO_COGNITION	91	2705	251	17473	3.92e-16	2.4e-11	2.3419	SNAP25,SLC17A7,NF1,HRH2,SLC6A1,PAFAH1B1,KIT,PRKCZ,KRAS,CDK5,TMOD2,DRD1,ADCY1,RASGRF1,MEF2C,BRAF,HTR2A,PRKAR2B,PRKAR1B,ADNP,MAPK8IP2,CAMK4,VIP,GRM7,CHRM1,CNR1,CRH,NLGN4X,NRXN1,PARK2,NTAN1,CRHBP,SHANK2,CNTNAP2,NRXN3,CHL1,HMGCR,SERPINF1,IGF1,JUN,SYNJ1,VLDLR,PLCB1,PTGS2,GRIN2A,EGR2,PPP3CB,TTC8,RELN,TBR1,CALB1,FEN1,SLC12A5,GABRA5,VDAC1,ATP8A1,ARC,TAC1,ARF4,MEIS2,NDRG4,HRH1,NRGN,NPTN,NPTX2,NETO1,RGS14,…
down_old-young	3056	GO-CC	GO_AXON_PART	83	2705	219	17473	3.95e-16	2.4e-11	2.44813	GOT1,SYT1,STXBP1,PAFAH1B1,PRKCZ,DTNBP1,EPB41L3,PACSIN1,DLG1,PFN2,NRCAM,DRD1,SCN2A,GRIK2,KCNA1,KCNA2,SCN8A,ADCYAP1,SNCA,CCK,NDEL1,SOD1,DNM1,CHRM3,CHRM1,GRIK3,CDH8,CRH,NRXN1,CRHBP,CNTNAP2,UCHL1,EPHA4,SERPINF1,SLC32A1,PENK,PTPRN2,PTPRN,ATP6V0D1,CALB1,OLFM1,ESR1,FKBP4,BLOC1S2,KIF3B,NEFL,AP3M2,AP3B2,AP2M1,AP1S1,APC,NAPA,ROBO2,DAGLA,GRIA1,DGKI,KCNAB1,FLRT3,GPM6A,RAB5A,DLG2,KCNJ11,KCNAB2,KCNC4,KCNQ3,KCN…
all_old-young	4716	GO-CC	GO_EXCITATORY_SYNAPSE	100	4212	197	17473	4.05e-16	2.5e-11	2.10578	NTRK2,SYT1,SLC17A7,EPS8,DTNBP1,BAIAP2,SRGAP2,PPP1R9A,ABI1,EPB41L3,ADD2,CNN3,CDK5,DLG1,GRIK2,CAP2,GRM1,GNG3,MAPK8IP2,DNM2,GRM3,CHRM1,NLGN4X,DAB1,SHANK2,EPHA4,HOMER1,MTMR2,PLCB4,PCLO,GRIN2A,TANC1,MIB1,CDK5R1,ITGA8,FGFR2,NEURL,ARC,GOPC,BNIP3,SHARPIN,ITPR1,NRGN,NPTN,NETO1,RGS14,DCLK1,RTN4,GRIA1,PJA2,DGKI,LRRTM1,ALS2,GRM5,NLGN4Y,SORCS3,CLSTN3,CTNNA2,NLGN1,MPDZ,PKP4,CTNND2,GRIN3A,NCS1,DLG3,DLG2,IL1R1,P…
all_old-young	4716	GO-CC	GO_MEMBRANE_REGION	390	4212	1134	17473	4.61e-16	2.8e-11	1.42669	HSPD1,SNAP25,SLC1A1,NTRK2,ABCC4,SYT1,GRM2,RIMS1,MIP,SLC1A3,AQP9,GLRB,PAK1,EPS8,CTTN,CXADR,PIP5K1A,PRKCZ,EZR,DTNBP1,SLC9A1,EMP2,GJA1,MYO6,EPB41L5,TPM1,ANK2,SRGAP2,AIF1,ABI1,EPB41L3,CFL1,IKBKB,AQP1,PACSIN2,PACSIN1,KRAS,VASP,RHOQ,ARPC2,ITGB1,LCP1,CDK5,DLG1,PRKCI,ARPC1A,PDGFRB,DLC1,SORBS1,SHROOM2,CTNNA1,RAC1,PRKAR1A,SORBS2,TLN1,CFLAR,ATP1A2,KCNB1,DRD1,KCND2,AKAP7,GRIK2,KCNA1,KCNA2,ATP1B1,ADCY2,EDNRA,…
down_old-young	3056	GO-BP	GO_SINGLE_ORGANISM_BEHAVIOR	122	2705	384	17473	5.52e-16	3.4e-11	2.05224	SNAP25,SLC17A7,NF1,CACNB4,HRH2,SLC6A1,PAFAH1B1,GLRB,KIT,PRKCZ,FGF12,KRAS,CDK5,TMOD2,DRD1,KCND2,GRIK2,ADCYAP1,ADCY1,SNCA,CCK,RASGRF1,MEF2C,BRAF,HTR2A,PRKAR2B,PRKAR1B,ADNP,MAPK8IP2,PARK7,DNM1,CAMK4,VIP,GRM7,CNR1,ID2,CRH,ARCN1,ADAM22,NLGN4X,NRXN1,PARK2,NTAN1,CRHBP,HTRA2,SEZ6L,RNF180,SLITRK5,SHANK2,CNTNAP2,UCHL1,OXR1,USP46,UNC79,GABRG2,EPHA4,HOMER1,NRXN3,EFNB3,CHL1,NR4A2,SLITRK1,HMGCR,SERPINF1,IGF1,J…
all_old-young	4716	GO-CC	GO_DENDRITE	185	4212	451	17473	7.09e-16	4.3e-11	1.70167	ERO1L,NTRK2,GRM2,SLC1A3,NF1,GLRB,PAK1,CTTN,FLNA,DTNBP1,ACTN2,MYH10,BAIAP2,SRGAP2,PPP1R9A,RUFY3,CNN3,ITGB1,CDK5,ITPKA,OPHN1,PREX1,ATP1A2,KCNB1,DRD1,SLC8A1,KCND2,GRIK2,KCNA1,KCNA2,ADCY2,CCK,IFT57,MAPK1,THY1,SOD1,GRM1,GNG3,GNAI2,HTR2A,PRKAR2B,ADNP,ALOX5,RAB27A,GNB1,GRM3,GRM7,CHRM3,GNAZ,CHRM1,GRIK3,CTNNB1,NLGN4X,CRHBP,SHANK2,CNTNAP2,EPHA4,CHL1,LRP1,APOD,SLC32A1,PENK,MTMR2,PLCB4,ADC,STAT1,RPS6,AQP11,C…
all_old_medium	878	GO-CC	GO_SYNAPSE_PART	75	777	610	17473	8.88e-16	5.4e-11	2.76489	ANK2,BAIAP2,ABI1,CDK5,ITPKA,OPHN1,KCNB1,DRD1,KCND2,GRIK2,MEF2C,GRM1,GNG3,CHRM3,NRXN1,PARK2,GABRG2,EPHA4,HOMER1,NRXN3,CX3CL1,ATP2B1,SLC32A1,SYNJ1,MTMR2,GAD1,SEMA4F,GRIN2A,ATP6V0D1,CALB1,FZD3,GABRB3,GABRA4,GABRA5,GABRA1,GABRB2,GABRD,DNM1L,ITPR1,VTI1B,RTN4,GRIA1,LRRTM1,MPDZ,SYT13,GPM6A,DLG3,GPHN,ZNRF1,NSF,PTPRO,AMPH,LIN7C,GRIA4,SYN2,GRIK1,SEPT11,STX6,VPS35,SYNE1,LRRTM4,DRP2,AAK1,SCAMP1,STXBP5,LRRTM2…
down_old-medium	831	GO-CC	GO_SYNAPSE	83	740	754	17473	8.9e-16	5.4e-11	2.59922	CACNB4,ANK2,BAIAP2,ABI1,CDK5,ITPKA,PRKAR1A,KCNB1,DRD1,KCND2,GRIK2,MEF2C,GRM1,GNG3,CHRM3,CADM2,NRXN1,PARK2,GABRG2,EPHA4,HOMER1,NRXN3,CX3CL1,ATP2B1,SLC32A1,SYNJ1,MTMR2,GAD1,NMNAT2,SEMA4F,ATP2B2,GRIN2A,ATP6V0D1,CALB1,FZD3,GABRB3,GABRA4,GABRA5,GABRA1,GABRB2,GABRD,DNM1L,ITPR1,VTI1B,RTN4,GRIA1,LRRTM1,MPDZ,SYT13,GPM6A,DLG3,GPHN,KCNK1,ZNRF1,KCNC4,NSF,PTPRO,AMPH,LIN7C,GRIA4,SYN2,GRIK1,SEPT11,OLFM3,STX6,VP…
down_old-young	3056	Ractome	REACTOME_NEURONAL_SYSTEM	97	2705	279	17473	9.76e-16	6e-11	2.24578	SNAP25,SLC1A1,SYT1,RIMS1,SLC1A6,GLS,SLC17A7,STX1A,CACNB4,STXBP1,SLC6A1,CACNB2,ACTN2,DLG1,KCNB1,KCND2,GRIK2,KCNA1,KCNA2,ADCY2,GNAL,ADCY1,RASGRF1,PRKCB,MAPK1,CACNB3,PRKACB,GNG3,BRAF,CAMKK1,CAMK4,GNB1,GNG2,GNAI1,GRIK3,GABRG2,SLC32A1,PLCB1,GAD2,GAD1,GRIN2A,GABRB3,GABRA4,GABRA5,GABRA2,GABRA1,GABRB2,NEFL,AP2M1,AP2A2,AP2B1,AP2S1,HCN1,KCNK3,GRIA1,KCNAB1,CACNA2D3,PANX1,CACNG3,NCALD,DLG3,KCNJ11,KCNJ4,KCNK1…
all_old-young	4716	GO-CC	GO_POSTSYNAPSE	161	4212	378	17473	1.06e-15	6.5e-11	1.7669	NTRK2,SLC1A3,SLC17A7,GLRB,EPS8,CTTN,DTNBP1,ACTN2,MYH10,ANK2,BAIAP2,SRGAP2,PPP1R9A,ABI1,EPB41L3,ADD2,CNN3,ITGB1,CDK5,DLG1,ITPKA,OPHN1,ATP1A2,KCNB1,DRD1,SLC8A1,KCND2,GRIK2,CAP2,SNCA,MEF2C,GRM1,GNG3,PRKAR2B,MAPK8IP2,DNM2,GRM3,GRM7,CHRM3,CHRM1,GRIK3,NLGN4X,DAB1,SHANK2,GABRG2,EPHA4,HOMER1,CX3CL1,MTMR2,PLCB4,SEMA4F,PCLO,COMT,GRIN2A,TANC1,MIB1,CDK5R1,ITGA8,FAIM2,NEURL,PCDH8,GABRB3,GABRA4,GABRA5,GABRA2,G…
all_old-young	4716	GO-CC	GO_CELL_BODY	198	4212	494	17473	1.15e-15	7e-11	1.66271	CCT2,GOT2,NTRK2,SLC1A3,AGFG1,PAFAH1B1,FLNA,CXADR,PRKCZ,EZR,MYO5A,MYH10,BAIAP2,AIF1,PPP1R9A,RUFY3,CNN3,RAC3,CDC42,CDK5,KCNB1,DRD1,KCND2,GRIK2,KCNA1,KCNA2,CCK,NDEL1,UBB,MAPK1,MYO10,HSP90AA1,SOD1,GNG3,TGFB3,BRAF,GNAI2,HTR2A,PRKAR2B,PINK1,ADNP,TGFB2,MAPK8IP2,PARK7,PTGER3,TGFB1,GNB1,VIP,GNAZ,GRIK3,ENO2,CRH,ASCL1,DAB1,NRXN1,CRHBP,SEZ6L,SHANK2,CNTNAP2,UCHL1,EPHA4,LRP1,ATP2B1,SERPINF1,IGF1,ENDOG,APOD,SRR…
all_old-young	4716	GO-BP	GO_REGULATION_OF_TRANSPORT	575	4212	1804	17473	1.44e-15	8.8e-11	1.32224	CD74,TOR1A,FKBP1A,FKBP1B,MAPK14,SNAP25,NTRK2,SYT1,RIMS1,STX1A,NF1,CACNB4,STXBP1,ARL6IP5,SLC6A1,TBC1D20,RALA,FLNA,MICALL2,PRKCZ,EZR,DTNBP1,SCN2B,SLC9A1,CACNB2,ACTN2,GPD1L,GJA1,NEDD4L,MYO5A,RYR2,MYBPC1,MYO6,SCN3B,SNTA1,CACNA2D1,FGF12,ANK2,RHOU,CASQ1,PPP1R9A,HCLS1,BCL2,RUFY3,ABR,AQP1,PACSIN2,ABL1,PACSIN1,RHOQ,DOCK2,ITGB1,CALR,LCP1,CDC42,CDK5,RAC2,DLG1,PRKCI,TRIM27,OPHN1,PFN2,PDGFRB,CORO1A,SORBS1,RAC…
up_old-young	1660	GO-BP	GO_CELLULAR_RESPONSE_TO_ORGANIC_SUBSTANCE	256	1507	1848	17473	1.48e-15	9e-11	1.60617	CD74,CSDA,MAPKAPK2,NTRK2,SHC1,EZR,EPB41L5,AIF1,HCLS1,F11R,ZYX,BCL2,IKBKB,AQP1,ABL1,RHOQ,ITGB1,CALR,PDGFRB,SORBS1,CTNNA1,CORO1B,TLN1,RAB13,ATP1A2,CTSH,F3,PML,TNFRSF10B,AKT2,TLR4,HLA-DQA1,HCK,ITGB2,PAK2,HLA-DPB1,CLEC7A,YES1,CD14,MYO1C,FCER1G,HLA-DPA1,UBE2D3,HAVCR2,MB21D1,CD86,TNIP2,TMEM173,RELA,TLR2,HLA-DRA,SYK,IRAK3,TNFAIP3,NFKBIA,GAB1,ERN1,MAP2K7,INSR,CD81,FGF2,TGFB3,FLT1,RAP1A,TGFBR1,AGT,TGFB2,T…
all_old-young	4716	GO-BP	GO_MODULATION_OF_SYNAPTIC_TRANSMISSION	135	4212	301	17473	1.67e-15	1e-10	1.86057	TOR1A,SNAP25,NTRK2,SYT1,GRM2,RIMS1,SLC1A3,STX1A,NF1,HRH2,STXBP1,SLC6A1,KIT,PRKCZ,DTNBP1,BAIAP2,PPP1R9A,KRAS,CDK5,ITPKA,OPHN1,PFN2,ATP1A2,KCNB1,DRD1,GRIK2,YWHAH,ADCYAP1,SNCA,RASGRF1,MAPK1,MEF2C,GRM1,RAP1A,BRAF,GNAI2,HTR2A,AGT,PINK1,ADNP,MAPK8IP2,DNM1,GNAI1,GRM3,GRM7,GRIK3,CNR1,CRH,NLGN4X,NRXN1,PARK2,CRHBP,SHANK2,USP46,EDN1,SYNJ1,MTMR2,PTGS2,GLUL,CPLX3,CSPG5,BCAN,ATP2B2,GRIN2A,EGR2,PPP3CB,RELN,CALB…
all_old-young	4716	GO-BP	GO_MEMBRANE_ORGANIZATION	319	4212	899	17473	2.54e-15	1.5e-10	1.47201	TOR1A,SNAP25,SYT1,RIMS1,STX1A,STXBP1,TBC1D20,PVRL2,PAFAH1B1,GLRB,RALA,GSN,FLNA,RAP2A,PIP5K1A,PRKCZ,MYH9,EZR,SLC9A1,CACNB2,ACTN2,EMP2,MYO5A,ROCK1,MYH10,SUN2,SCN3B,ANK2,ROCK2,BAIAP2,AIF1,EPB41L3,F11R,BCL2,IKBKB,PACSIN2,PACSIN1,DOCK2,ITGB1,CUL3,ELMO1,CDK5,DLG1,PRKCI,RAC1,RAB13,NRCAM,KCNB1,GRIK2,ATP1B1,YWHAH,RAB1A,SNCA,BID,BAD,HIP1,NDEL1,AKT2,PRKCB,ITGB2,PRKCD,CD4,RFTN1,CACNB3,MYO1C,DOCK1,FCER1G,STOM…
down_old-young	3056	GO-BP	GO_PROTEIN_UBIQUITINATION	173	2705	629	17473	2.97e-15	1.8e-10	1.77662	TRIM36,NEDD4L,TNFAIP1,TRIM32,CUL3,CDC42,TRIM27,UBE2S,PSMA5,PSMC6,UBE2N,UBB,PSMD1,PSMD10,PSMB6,PSMB7,ITCH,BTRC,PSMB3,UBC,PSMF1,PSMD13,PSMA1,CUL1,PSMC1,PSMB2,PSMD11,PSMD4,PSMA3,SKP1,BIRC2,PSMD12,PSMD7,FBXW11,PSMC3,UBE2D1,UBE2D2,PSME3,PSMA2,PSMD8,PSMD14,PSMB5,PINK1,RNF168,RNF8,RNF19B,PARK2,RNF180,RNF165,RC3H2,UBE2Q1,CDC27,ANAPC7,BUB3,CCNB1,ANAPC5,CDC16,CDC23,LEO1,MIB1,SOCS7,UBE2B,NEURL,RNF14,LNPEP,M…
down_old-young	3056	GO-MF	GO_ENZYME_BINDING	386	2705	1737	17473	3.15e-15	1.9e-10	1.43545	CCT2,HSPD1,GOT2,HNRNPA0,MAPK14,RIMS1,STX1A,CACNB4,STXBP1,TBC1D20,PAFAH1B1,PAK1,RALA,KIT,PIP5K1A,PRKCZ,SLC9A1,CACNB2,MYO5A,RYR2,ANK2,ROCK2,SRGAP2,PPP1R9A,ABI2,WASF1,TNFAIP1,BRK1,PDCD10,CUL3,CDC42,CDK5,DLG1,ITPKA,RACGAP1,PRKAR1A,DRD1,AKAP7,GRIK2,ATP1B1,YWHAH,ADCY2,UBE2S,SNCA,BID,BAD,SMAD3,MAPK9,PDCD2,SGSM3,TBC1D9,TBC1D7,CYLD,PRKCB,C1QBP,UBE2N,PIK3R1,MAPK1,PAK3,PRKCD,ELMO2,UBC,CACNB3,THY1,CUL1,HSP90…
all_old-young	4716	GO-CC	GO_CELL_SUBSTRATE_JUNCTION	166	4212	398	17473	3.79e-15	2.3e-10	1.73023	PVRL2,PAK1,CTTN,RALA,GSN,FLNA,PARVB,PIP5K1A,PARVA,MYH9,EZR,SLC9A1,ACTN2,GJA1,VIM,EPB41L5,RHOU,ACTR3,CFL1,WASF1,ZYX,PALLD,FLNB,PACSIN2,CNN3,KRAS,ARPC1B,ARPC5,VASP,ARPC2,ITGB1,CALR,LCP1,CDC42,RHOG,CAP1,RAC2,TRIOBP,SORBS3,PDGFRB,DLC1,SORBS1,CTNNA1,RAC1,CORO1B,SORBS2,LIMA1,TLN1,ACTR2,ARPC5L,ARPC3,MAPK1,HCK,PTPRC,YES1,THY1,NCKAP1,ACTB,PTPLAD1,MAP2K1,CD81,FLT1,RPLP1,ITGB1BP1,DNM2,LIG4,ADAM17,GNA13,GNA1…
all_old_medium	878	GO-CC	GO_SYNAPSE	84	777	754	17473	5.02e-15	3.1e-10	2.50527	CACNB4,ANK2,BAIAP2,ABI1,CDK5,ITPKA,OPHN1,PRKAR1A,KCNB1,DRD1,KCND2,GRIK2,MEF2C,GRM1,GNG3,CHRM3,CADM2,NRXN1,PARK2,GABRG2,EPHA4,HOMER1,NRXN3,CX3CL1,ATP2B1,SLC32A1,SYNJ1,MTMR2,GAD1,NMNAT2,SEMA4F,ATP2B2,GRIN2A,ATP6V0D1,CALB1,FZD3,GABRB3,GABRA4,GABRA5,GABRA1,GABRB2,GABRD,DNM1L,ITPR1,VTI1B,RTN4,GRIA1,LRRTM1,MPDZ,SYT13,GPM6A,DLG3,GPHN,KCNK1,ZNRF1,KCNC4,NSF,PTPRO,AMPH,LIN7C,GRIA4,SYN2,GRIK1,SEPT11,OLFM3,S…
up_old-young	1660	GO-BP	GO_IMMUNE_SYSTEM_PROCESS	268	1507	1984	17473	6.49e-15	4e-10	1.5662	CD74,MAPKAPK2,MYD88,SLC7A11,EPS8,SHC1,MYH9,GPR65,EMP2,ROCK1,WIPF1,WAS,WASF2,AIF1,HCLS1,F11R,SWAP70,BCL2,IKBKB,ABL1,ARPC1B,DOCK2,ITGB1,CALR,LCP1,RAC1,PREX1,CTSH,IFI16,PML,TNFRSF10B,TLR4,HLA-DQA1,FCGR2A,TRIL,HCK,ITGB2,MYO10,CFI,CD4,PAK2,PTPN6,HLA-DPB1,FCGR3A,UNC93B1,PTPRC,C1RL,CLEC7A,YES1,CFB,C3AR1,CD14,MYO1C,C1QC,DOCK1,FCER1G,C1S,MAPKAPK3,HLA-DPA1,FGR,VSIG4,UBE2D3,HAVCR2,C1QA,MB21D1,SERPING1,CD86,…
all_old-young	4716	GO-BP	GO_PROTEIN_COMPLEX_SUBUNIT_ORGANIZATION	495	4212	1527	17473	7.7e-15	4.7e-10	1.34476	CD74,CCT2,TOR1A,HSPD1,FKBP1A,MRPS36,ACACB,AASS,SNAP25,SLC1A1,SYT1,RIMS1,MIP,GLS,NF1,SLC6A1,TBC1D20,AGFG1,PAFAH1B1,GLRB,EPS8,FRY,CTTN,GSN,FLNA,MICALL2,ARAP1,PRKCZ,MYH9,EZR,SLC9A1,ACTN2,EMP2,GJA1,VIM,WIPF1,SUN2,WAS,MYO1B,RND1,BAIAP2,CASQ1,NEBL,ACTR3,AIF1,PPP1R9A,ABI1,HCLS1,ABI2,ACTR3B,ALDOA,CFL1,ADD2,WASF1,ZYX,RAN,SWAP70,BCL2,RUFY3,SPIRE1,TNFAIP1,ABL1,BRK1,PACSIN1,ARPC1B,ARPC5,VASP,PDCD10,ARPC2,ITG…
down_old-young	3056	GO-BP	GO_BEHAVIOR	148	2705	516	17473	7.89e-15	4.8e-10	1.85273	SNAP25,GLS,SLC17A7,NF1,CCKBR,CACNB4,HRH2,SLC6A1,PAFAH1B1,GLRB,KIT,PRKCZ,MYO5A,FGF12,KRAS,CDK5,TMOD2,DRD1,KCND2,GRIK2,GPR88,ADCYAP1,ADCY1,SNCA,CCK,RASGRF1,MEF2C,SOD1,GRM1,BRAF,HTR2A,PRKAR2B,PRKAR1B,ADNP,MAPK8IP2,PARK7,DNM1,CAMK4,VIP,GRM7,MCHR1,CNR1,ID2,CRH,ARCN1,ADAM22,NLGN4X,NRXN1,PARK2,NTAN1,CRHBP,HTRA2,SEZ6L,RNF180,SLITRK5,SHANK2,CNTNAP2,UCHL1,OXR1,USP46,UNC79,GABRG2,EPHA4,HOMER1,NRXN3,EFNB3,CH…
up_old-young	1660	GO-CC	GO_CELL_LEADING_EDGE	77	1507	350	17473	9.58e-15	5.8e-10	2.5508	EPS8,CTTN,GSN,PARVB,MYH9,EZR,VIM,ROCK1,MYO9B,WIPF1,MYO6,EPB41L5,WASF2,AIF1,FGD4,FGD6,SWAP70,PALLD,PACSIN2,ABL1,PHACTR4,VASP,ITGB1,LCP1,RAC2,CTNNA1,RAC1,CORO1B,TLN1,RAB13,AKT2,MYO10,MYO1C,FGR,CCDC88A,DNM2,ADAM17,FERMT2,ITGB4,PDPN,ITGA8,ITGAV,RAPGEF3,WLS,ANXA2,MTM1,MYLK,RDX,S100B,APBB1IP,DST,CTNNA3,PXN,EMR2,HPCA,PDE4A,PIEZO1,MACF1,CLIP1,SPTBN1,ARHGEF6,IQGAP1,ENAH,ARHGEF26,ASAP3,SPATA13,RASGRP2,MYO1…
down_old-young	3056	GO-BP	GO_CELLULAR_MACROMOLECULE_LOCALIZATION	290	2705	1234	17473	1.26e-14	7.7e-10	1.51804	TOR1A,RIMS1,STX1A,STXBP1,GLRB,RALA,RAP2A,PIP5K1A,PRKCZ,CACNB2,ACTN2,MYO5A,RYR2,SCN3B,ANK2,ROCK2,EPB41L3,RAN,PACSIN1,KRAS,CDC42,CDK5,DLG1,PRKCI,RHOF,KCNB1,DRD1,GRIK2,KCNA1,ATP1B1,YWHAH,RAB1A,BID,BAD,IFT57,MAPK9,SGSM3,TBC1D9,PIK3R1,MAPK1,PSMD10,RFTN1,CACNB3,HSP90AA1,ERP29,BRAF,HTR2A,PINK1,TOM1L1,ITGB1BP1,CTNNB1,RAB8B,HK1,HK2,ARCN1,NRXN1,PARK2,CNTNAP2,TERF2,MORC3,JUN,ARNTL,SNX17,SLU7,NRP1,RPL13,RPL2…
down_old-young	3056	GO-CC	GO_INNER_MITOCHONDRIAL_MEMBRANE_PROTEIN_COMPLEX	50	2705	106	17473	1.3e-14	7.9e-10	3.04694	SNCA,PARK7,NDUFV1,SDHB,UQCRB,PMPCB,SDHD,UQCRC2,UQCR10,UQCRC1,ATP5G3,NDUFS6,ATPIF1,SLC25A6,ATP5B,TIMM50,NDUFA13,ATP5G1,ATP5O,ATP5H,ATP5F1,ATP5C1,ATP5A1,ATP5J,COX8A,C22orf32,NDUFS4,NDUFAF1,NDUFB3,NDUFS2,NDUFA8,NDUFA10,NDUFB2,NDUFA11,NDUFA5,NDUFA9,UQCRFS1,COX5A,NDUFB6,NDUFV2,NDUFS3,NDUFA6,NDUFB5,NDUFA4,IMMT,TIMM17A,CHCHD6,APOO,C14orf2,APOOL
all_old-young	4716	GO-BP	GO_REGULATION_OF_SYNAPSE_STRUCTURE_OR_ACTIVITY	109	4212	232	17473	1.93e-14	1.2e-09	1.94903	SNAP25,NTRK2,RIMS1,NF1,HRH2,STXBP1,KIT,PRKCZ,BAIAP2,PPP1R9A,KRAS,CDC42,CDK5,ITPKA,KCNB1,DRD1,GRIK2,YWHAH,SNCA,RASGRF1,MAPK1,MEF2C,BRAF,AGT,ADNP,EFNA5,CRH,NRXN1,SLITRK5,SHANK2,NRXN3,SLITRK1,PTGS2,BCAN,ATP2B2,GRIN2A,EGR2,EPHB1,PPP3CB,RELN,CALB1,NEURL,BAI3,MLL,NCDN,ARC,ROBO2,HRH1,NRGN,NPTN,NEUROD2,NETO1,TNR,RGS14,GFAP,S100B,ETV5,FGF14,CNTN4,GRIA1,OXTR,SERPINE2,BHLHB9,DGKI,LPHN3,SLC8A3,LRRTM1,GRM5,IT…
all_old-young	4716	GO-CC	GO_INTRACELLULAR_VESICLE	418	4212	1259	17473	2.24e-14	1.4e-09	1.3773	CD74,TOR1A,HSPH1,HSPD1,DLD,ABCC4,SYT1,SLC17A7,STX1A,STXBP1,AGFG1,TRIM36,RALA,KIT,CXADR,ARAP1,DTNBP1,ACTN2,EMP2,GJA1,MYO5A,WIPF1,MYO6,BAIAP2,SRGAP2,ALDOA,ADD2,F11R,RAN,SPIRE1,PACSIN2,PACSIN1,RHOQ,ITGB1,CALR,CDC42,RAC2,RACGAP1,PDGFRB,CORO1A,CTNNA1,RAC1,RAB13,KCNA1,YWHAH,SCN8A,RAB1A,SNCA,CTSH,HIP1,NDEL1,AKT2,TBC1D7,UBB,HLA-DQA1,HCK,ITGB2,ITCH,HLA-DPB1,UNC93B1,UBC,MYO1C,HLA-DPA1,HSP90AB1,SERPING1,MAR…
down_old-young	3056	GO-CC	GO_MITOCHONDRIAL_MEMBRANE_PART	68	2705	173	17473	2.26e-14	1.4e-09	2.539	L2HGDH,SNCA,BID,PINK1,PARK7,NDUFV1,SDHB,UQCRB,PMPCB,NNT,SDHD,UQCRC2,UQCR10,UQCRC1,ATP5G3,NDUFS6,ATPIF1,SLC25A6,ATP5B,MFN2,RHOT1,TIMM50,BNIP3,MFF,NDUFA13,ATP5G1,ATP5O,ATP5H,ATP5F1,ATP5C1,ATP5A1,ATP5J,TOMM70A,COX8A,TOMM20,TOMM22,C22orf32,NDUFS4,NDUFAF1,NDUFB3,NDUFS2,NDUFA8,NDUFA10,NDUFB2,NDUFA11,NDUFA5,NDUFA9,UQCRFS1,COX5A,NDUFB6,NDUFV2,NDUFS3,COX7B,NDUFA6,NDUFB5,NDUFA4,GDAP1,IMMT,SAMM50,TMEM70,TOM…
all_old-young	4716	GO-CC	GO_PERINUCLEAR_REGION_OF_CYTOPLASM	239	4212	642	17473	2.81e-14	1.7e-09	1.54434	CSDA,SNAP25,PAFAH1B1,GSN,FLNA,PRKCZ,EZR,SLC9A1,MYO9B,MYO6,MYO1B,AIF1,LDB3,TRIP10,SPIRE1,ABL1,PACSIN1,RAC3,ITGB1,CALR,DLG1,CORO1B,SORBS2,PREX1,SNCA,CIDEB,CYFIP2,CYLD,TLR4,PIK3R1,PRKCD,PAK2,MALT1,TMEM173,PRKACB,HSP90AA1,RAP1A,COPS8,PRKAR2B,PINK1,ITGB1BP1,INHBB,DNM2,CTNNB1,RAB8B,CDH13,GAPDH,AKAP13,DAB1,PARK2,CNP,NPC1,HYAL2,CX3CL1,SERPINF1,CDKN1A,APOD,TNFRSF1B,CTGF,VLDLR,PLA2G16,ABCA1,DBI,GAD2,ADC,ST…
all_old-young	4716	GO-BP	GO_COGNITION	115	4212	251	17473	3.37e-14	2.1e-09	1.90065	SNAP25,NTRK2,SLC17A7,NF1,HRH2,SLC6A1,PAFAH1B1,KIT,PRKCZ,KRAS,ITGB1,CDK5,TMOD2,ATP1A2,DRD1,ADCY1,RASGRF1,MEF2C,HLA-DRA,BRAF,HTR2A,PRKAR2B,PRKAR1B,ADNP,MAPK8IP2,HIF1A,CAMK4,VIP,GRM7,CHRM1,CNR1,CRH,MDK,NLGN4X,NRXN1,PARK2,NTAN1,CRHBP,SHANK2,CNTNAP2,NRXN3,CHL1,CHD7,HMGCR,SERPINF1,IGF1,JUN,SYNJ1,VLDLR,PLCB1,PTGS2,COMT,GRIN2A,EGR2,IFT20,PPP3CB,TTC8,TANC1,RELN,TBR1,ITGA8,CALB1,ZNF385A,MLL,FEN1,SLC12A5,GA…
down_old-young	3056	GO-BP	GO_PROTEIN_POLYUBIQUITINATION	85	2705	243	17473	3.94e-14	2.4e-09	2.2595	TRIM36,NEDD4L,TRIM32,CUL3,TRIM27,UBE2S,PSMA5,PSMC6,UBE2N,UBB,PSMD1,PSMD10,PSMB6,PSMB7,ITCH,BTRC,PSMB3,UBC,PSMF1,PSMD13,PSMA1,CUL1,PSMC1,PSMB2,PSMD11,PSMD4,PSMA3,SKP1,BIRC2,PSMD12,PSMD7,FBXW11,PSMC3,UBE2D1,UBE2D2,PSME3,PSMA2,PSMD8,PSMD14,PSMB5,RNF168,RNF8,RNF19B,PARK2,RNF180,RNF165,RC3H2,CDC27,ANAPC7,ANAPC5,CDC16,CDC23,UBE2B,RNF14,LNPEP,MARCH1,UBE4B,UBE2K,RNF41,SMURF1,LRSAM1,TNKS2,UBE3C,RNF6,SIAH2…
all_old-young	4716	GO-CC	GO_MEMBRANE_PROTEIN_COMPLEX	349	4212	1020	17473	4.19e-14	2.6e-09	1.4194	CD74,HSPD1,FKBP1B,SNAP25,SYT1,STX1A,CACNB4,GLRB,EPS8,CTTN,SHC1,MYH9,SCN2B,SLC9A1,CACNB2,GJC1,GJA1,RYR2,SCN3B,SNTA1,CACNA2D1,BCL2,IKBKB,ITGB1,CALR,DLG1,TRIM27,SORBS1,CTNNA1,CFLAR,SCN7A,CACNA1E,ATP1A2,KCNB1,CACNA1G,KCND2,SCN2A,GRIK2,KCNA1,KCNA2,ATP1B1,SCN8A,SNCA,ASPH,PIK3CB,TLR4,PIK3R1,HLA-DQA1,TRIL,ITGB2,CD4,PTPN6,HLA-DPB1,CD14,CACNB3,FCER1G,HLA-DPA1,STOML2,BIRC2,PDE4D,TLR2,HLA-DRA,SYK,PIK3CD,TLR1…
up_old-young	1660	GO-BP	GO_RESPONSE_TO_WOUNDING	104	1507	563	17473	4.91e-14	3e-09	2.1418	SLC1A3,SLC7A11,GSN,FLNA,MYH9,GJA1,WAS,AIF1,BCL2,LCP1,RHOG,RAC2,PDGFRB,CTNNA1,RAC1,CORO1B,TLN1,CFLAR,F3,PTPN6,DOCK1,FCER1G,SERPING1,TEC,SYK,CD81,FGF2,TGFB3,TGFBR1,SLC11A1,TGFB2,TGFBR2,HIF1A,ANO6,SERPINA1,PLSCR1,SCARB1,ADM,RAB27A,ADAM17,TGFB1,SOX2,GNA13,GNA12,MDK,PPARA,APOD,TIMP3,TIMP1,CTGF,MTR,ITGB4,PDPN,CHST3,SDC2,SDC4,LYVE1,CD9,HDAC1,GPR4,ADIPOR2,NOTCH1,GLI3,NINJ1,CLIC1,HBB,BPTF,AXL,MERTK,ERBB3,…
all_old-young	4716	GO-BP	GO_SMALL_GTPASE_MEDIATED_SIGNAL_TRANSDUCTION	148	4212	352	17473	5.47e-14	3.3e-09	1.74421	MAPKAPK2,MAPK14,NF1,EPS8,SHC1,RALA,RAP2A,ROCK1,MYO9B,WASF2,RHOU,RND1,ROCK2,AIF1,ARHGEF11,ABI2,CFL1,WASF1,RAN,ABR,BRK1,KRAS,PHACTR4,RHOQ,RAC3,DOCK2,ELMO1,CDC42,RHOG,RAC2,RAC1,RHOF,RAB13,EDNRA,RAB1A,SGSM3,RASGRP1,RASGRF1,DOCK1,MAPKAPK3,NCKAP1,PTPLAD1,PLCE1,FGF2,RAP1A,CRKL,PARK7,RAB27A,GNB1,GNA13,GNA12,RAB8B,CDH13,DAB1,CDKN1A,IGF1,JUN,TP53,DHCR24,ARL6,GPR56,RAB23,RAPGEF3,ARL13B,KRIT1,RAB3C,RAB33A,AR…
all_old-young	4716	GO-BP	GO_POSITIVE_REGULATION_OF_CELLULAR_COMPONENT_ORGANIZATION	386	4212	1152	17473	5.58e-14	3.4e-09	1.39	CCT2,TOR1A,FKBP1B,MAPK14,NTRK2,SYT1,RIMS1,PAFAH1B1,PAK1,CTTN,RALA,KIT,GSN,FLNA,MICALL2,ARAP1,GPR65,EZR,ACTN2,NEDD4L,ROCK1,WIPF2,WIPF3,WIPF1,MYBPC1,EPB41L5,WAS,TPM1,WASF2,RHOU,ROCK2,BAIAP2,ACTR3,PPP1R9A,HCLS1,ABI2,ACTR3B,WASF1,SWAP70,BCL2,RUFY3,IKBKB,SPIRE1,ABR,BRK1,PACSIN1,ARPC1B,ARPC5,VASP,RHOQ,RAC3,ARPC2,DOCK2,ITGB1,CALR,LCP1,CUL3,DSTN,CDC42,RHOG,CDK5,RAC2,TRIOBP,DLG1,SORBS3,PRKCI,ITPKA,TRIM27,…
down_old-young	3056	GO-CC	GO_CATALYTIC_COMPLEX	250	2705	1038	17473	5.86e-14	3.6e-09	1.55576	HSPD1,DLD,MRPS36,DLAT,PDHB,PDHX,TBPL1,SLC9A1,GPD1L,TNFAIP1,CUL3,PRKAR1A,ATP1B1,UBE2S,SNCA,CYCS,PIK3CB,UBE2N,PIK3R1,BTRC,CUL1,SKP1,PRKACB,FBXW11,UBE2D1,UBE2D2,ACTB,PIK3CD,GNG3,MAP3K13,PRKAR2B,PRKAR1B,PINK1,CAB39,PARK7,PRKAG2,ACVR1C,RNF168,RNF8,RNF19B,GNB1,GNG2,GNAI1,GNAZ,TBL1XR1,ENO1,ENO2,PFKM,PARK2,NDUFV1,SDHB,UQCRB,PMPCB,SDHD,UQCRC2,UQCR10,UQCRC1,NDUFS6,PRKAA2,DPM1,FARSB,FARSA,LRRC47,OGT,TAF7,PR…
all_old-young	4716	GO-CC	GO_MITOCHONDRIAL_PART	329	4212	953	17473	6.35e-14	3.9e-09	1.43213	HSPD1,GOT2,DLD,IDH3B,MRPS36,L2HGDH,IDH3G,DLAT,PDHB,PDHX,ACACB,AASS,SLC1A3,GLS,SHC1,GJA1,CASQ1,WASF1,BCL2,SNCA,BID,BAD,CYCS,BOK,C1QBP,FGR,STOML2,TMEM173,SOD1,PRKAR2B,PINK1,PARK7,STAT3,ATF2,OXCT1,ACAT1,HK1,DHTKD1,AK2,HK2,CNP,HTRA2,EPHA4,NDUFV1,SUCLG2,SDHB,UQCRB,PMPCB,IDH3A,NNT,MDH2,SLC25A14,SDHD,FH,UQCRC2,UQCR10,SIRT3,SUCLA2,ME3,UQCRC1,PANK2,TYMS,HSD17B10,ATP5G3,SOD2,CISD2,TP53,NDUFS6,ACAA2,SLC27A1…
down_old-medium	831	Ractome	REACTOME_TRANSMISSION_ACROSS_CHEMICAL_SYNAPSES	35	740	186	17473	7.96e-14	4.9e-09	4.44315	GLS,CACNB4,CACNB2,GRIK2,ADCY2,PRKCB,MAPK1,CACNB3,PRKACB,GNG3,CAMK4,GNAI1,GABRG2,SLC32A1,GAD1,GRIN2A,GABRB3,GABRA4,GABRA5,GABRA1,GABRB2,AP2S1,GRIA1,CACNA2D3,NCALD,DLG3,KCNJ9,KCNJ3,NSF,GRIA4,SYN2,GRIK1,GNB5,RASGRF2,ARHGEF9
down_old-young	3056	GO-CC	GO_MEMBRANE_PROTEIN_COMPLEX	246	2705	1020	17473	8.09e-14	4.9e-09	1.55788	HSPD1,FKBP1B,SNAP25,SYT1,STX1A,CACNB4,GLRB,SCN2B,SLC9A1,CACNB2,RYR2,SCN3B,CACNA2D1,DLG1,TRIM27,CACNA1E,KCNB1,CACNA1G,KCND2,SCN2A,GRIK2,KCNA1,KCNA2,ATP1B1,SCN8A,SNCA,PIK3CB,PIK3R1,CACNB3,STOML2,BIRC2,PDE4D,PIK3CD,GRM1,GNG3,PINK1,PARK7,ACVR1C,DNM1,GNB1,GNG2,GNAI1,GNAZ,CTNNB1,ARCN1,HTRA2,SHANK2,CNTNAP2,GABRG2,NDUFV1,SDHB,UQCRB,PMPCB,SDHD,UQCRC2,UQCR10,UQCRC1,ATP5G3,NDUFS6,INSIG2,INSIG1,SYNJ1,ATPIF1,…
all_old-young	4716	GO-BP	GO_POSITIVE_REGULATION_OF_MOLECULAR_FUNCTION	562	4212	1791	17473	8.32e-14	5.1e-09	1.30173	CD74,CCT2,HSPH1,HSPD1,FKBP1A,MAPKAPK2,MAPK14,EGLN3,NF1,ARL6IP5,TBC1D20,AGFG1,PAK1,SHC1,KIT,GSN,PIP5K1A,ARAP1,PRKCZ,GPR65,SLC9A1,CACNB2,ACTN2,EMP2,MYO9B,RYR2,EPB41L5,CACNA2D1,TPM1,ANK2,EPB41,SRGAP2,PPP1R9A,ABI1,ARHGEF11,FGD4,ADD2,F11R,RAN,FGD6,BCL2,IKBKB,TRIP10,ABR,TRIM32,ABL1,KRAS,PHACTR4,PDCD10,DOCK2,ITGB1,PDGFRA,CYTH2,ELMO1,CDC42,RHOG,CDK5,CAP1,DLG1,PRKCI,TRIM27,OPHN1,PFN2,RACGAP1,PDGFRB,DLC1,R…
down_old-young	3056	GO-CC	GO_POSTSYNAPTIC_MEMBRANE	75	2705	205	17473	8.92e-14	5.4e-09	2.36324	GLRB,DTNBP1,ANK2,SRGAP2,ABI1,CDK5,DLG1,KCNB1,KCND2,GRIK2,GRM3,GRM7,CHRM3,CHRM1,GRIK3,NLGN4X,SHANK2,GABRG2,EPHA4,HOMER1,SEMA4F,GRIN2A,FAIM2,NEURL,PCDH8,GABRB3,GABRA4,GABRA5,GABRA2,GABRA1,GABRB2,GABRD,ARC,GOPC,NETO1,RGS14,GRIA1,PJA2,ATAD1,LRRTM1,NLGN4Y,CLSTN3,NLGN1,MPDZ,GRIN3A,NCS1,DLG3,GPHN,DLG2,KCNJ4,FBXO45,KCNC2,GABBR2,DLGAP1,LIN7C,GRIA2,GRIA4,LIN7A,GRIK1,APBB1,SYNDIG1,LRRC4,SYNE1,LRRTM4,LRRC4C,…
down_old-young	3056	Ractome	REACTOME_TRANSMISSION_ACROSS_CHEMICAL_SYNAPSES	70	2705	186	17473	1.2e-13	7.3e-09	2.431	SNAP25,SLC1A1,SYT1,RIMS1,SLC1A6,GLS,SLC17A7,STX1A,CACNB4,STXBP1,SLC6A1,CACNB2,ACTN2,DLG1,GRIK2,ADCY2,GNAL,ADCY1,RASGRF1,PRKCB,MAPK1,CACNB3,PRKACB,GNG3,BRAF,CAMKK1,CAMK4,GNB1,GNG2,GNAI1,GRIK3,GABRG2,SLC32A1,PLCB1,GAD2,GAD1,GRIN2A,GABRB3,GABRA4,GABRA5,GABRA2,GABRA1,GABRB2,NEFL,AP2M1,AP2A2,AP2B1,AP2S1,GRIA1,CACNA2D3,CACNG3,NCALD,DLG3,KCNJ4,KCNJ9,KCNJ3,KCNJ6,NSF,AKAP5,GABBR2,GRIA2,GRIA4,SYN2,GRIK1,SY…
up_old-young	1660	GO-BP	GO_REGULATION_OF_CELL_PROLIFERATION	211	1507	1496	17473	1.24e-13	7.6e-09	1.63533	CD74,EGLN3,NTRK2,SHC1,EMP2,GJA1,AIF1,HCLS1,BCL2,IKBKB,AQP1,ABL1,ITGB1,CALR,RHOG,RAC2,PDGFRB,CTNNA1,CFLAR,CTSH,F3,ASPH,PML,TNFRSF10B,TBC1D8,TLR4,HCK,CD4,PTPN6,HLA-DPB1,PTPRC,YES1,C3AR1,HLA-DPA1,FGR,HAVCR2,CD86,TEC,RELA,BTK,C5AR1,SYK,TNFAIP3,NFKBIA,INSR,CD81,FGF2,TGFB3,FLT1,GNAI2,TGFBR1,AGT,GREM1,TGFB2,CCDC88A,TGFBR2,IL6R,HIF1A,NUPR1,STAT3,ADM,IL4R,LILRB1,HLA-E,IL18,GPR183,EBI3,ADAM17,TGFB1,SOX2,NP…
all_old-young	4716	GO-BP	GO_SINGLE_ORGANISM_BEHAVIOR	157	4212	384	17473	1.58e-13	9.6e-09	1.69608	SNAP25,NTRK2,SLC1A3,SLC17A7,NF1,CACNB4,HRH2,SLC6A1,PAFAH1B1,GLRB,EPS8,KIT,PRKCZ,FGF12,BCL2,KRAS,ITGB1,CDK5,TMOD2,ATP1A2,DRD1,KCND2,GRIK2,ADCYAP1,ADCY1,SNCA,CCK,RASGRF1,MEF2C,BRAF,HTR2A,PRKAR2B,PRKAR1B,ADNP,MAPK8IP2,PARK7,HIF1A,DNM1,CAMK4,VIP,GRM7,CNR1,ID2,CRH,MDK,ARCN1,ADAM22,NLGN4X,DAB1,NRXN1,PARK2,NTAN1,CNP,CRHBP,HTRA2,SEZ6L,ZIC1,PPARA,RNF180,SLITRK5,SHANK2,CNTNAP2,UCHL1,OXR1,USP46,UNC79,GABRG2…
down_old-medium	831	Ractome	REACTOME_NEURONAL_SYSTEM	43	740	279	17473	1.71e-13	1e-08	3.63915	GLS,CACNB4,CACNB2,KCNB1,KCND2,GRIK2,ADCY2,PRKCB,MAPK1,CACNB3,PRKACB,GNG3,CAMK4,GNAI1,GABRG2,SLC32A1,GAD1,GRIN2A,GABRB3,GABRA4,GABRA5,GABRA1,GABRB2,AP2S1,HCN1,GRIA1,CACNA2D3,PANX1,NCALD,DLG3,KCNK1,KCNJ9,KCNJ3,KCNC4,NSF,KCNV1,GRIA4,SYN2,GRIK1,STX6,GNB5,RASGRF2,ARHGEF9
up_old-young	1660	GO-CC	GO_RUFFLE	45	1507	156	17473	1.84e-13	1.1e-08	3.34458	EPS8,CTTN,GSN,MYH9,EZR,ROCK1,MYO9B,WIPF1,MYO6,EPB41L5,WASF2,AIF1,FGD4,FGD6,PALLD,PACSIN2,ITGB1,LCP1,RAC1,TLN1,AKT2,MYO10,MYO1C,FGR,DNM2,ADAM17,PDPN,ITGAV,ANXA2,MTM1,RDX,S100B,EMR2,PDE4A,MACF1,CLIP1,IQGAP1,ARHGEF26,ASAP3,SPATA13,RASGRP2,FRMD4B,KANK1,S100A11,LAYN
all_old-young	4716	GO-BP	GO_REGULATION_OF_SYNAPTIC_PLASTICITY	74	4212	140	17473	1.88e-13	1.1e-08	2.19272	SNAP25,NTRK2,RIMS1,NF1,HRH2,STXBP1,KIT,PRKCZ,BAIAP2,PPP1R9A,KRAS,CDK5,ITPKA,KCNB1,DRD1,GRIK2,YWHAH,SNCA,RASGRF1,MAPK1,MEF2C,BRAF,AGT,CRH,SHANK2,PTGS2,BCAN,ATP2B2,GRIN2A,EGR2,PPP3CB,RELN,CALB1,NEURL,MLL,NCDN,ARC,HRH1,NRGN,NPTN,NEUROD2,NETO1,TNR,RGS14,GFAP,S100B,FGF14,CNTN4,GRIA1,SERPINE2,DGKI,SLC8A3,LRRTM1,GRM5,ITPR3,PAIP2,SORCS3,JPH3,PTPN5,SLC8A2,PLK2,NCAM1,NLGN1,SYT12,ABHD6,RAB11A,YWHAG,CAMK2B,S…
all_old-young	4716	GO-BP	GO_VESICLE_MEDIATED_TRANSPORT	408	4212	1239	17473	1.89e-13	1.2e-08	1.36605	TOR1A,HSPH1,MAPKAPK2,SNAP25,ABCC4,SYT1,RIMS1,STX1A,STXBP1,TBC1D20,PAK1,CTTN,RALA,KIT,GSN,FLNA,MICALL2,PIP5K1A,MYH9,EZR,DTNBP1,ACTN2,EMP2,MYO5A,WIPF2,MYH10,WIPF3,WIPF1,MYO6,WAS,WASF2,MYO1B,ANK2,BAIAP2,ACTR3,AIF1,ABI1,ALDOA,TRIP10,SPIRE1,PACSIN2,ABL1,BRK1,PACSIN1,ARPC1B,ARPC5,ARPC2,DOCK2,ITGB1,CALR,CUL3,CYTH2,ELMO1,CDC42,CDK5,CAP1,PRKCI,TRIM27,OPHN1,RACGAP1,ARPC1A,CORO1A,RAC1,TLN1,ACTR2,ARPC3,RAB13…
all_old-young	4716	GO-MF	GO_CYTOSKELETAL_PROTEIN_BINDING	288	4212	819	17473	2.19e-13	1.3e-08	1.45877	TOR1A,HSPH1,STX1A,PAFAH1B1,EPS8,RALA,GSN,FLNA,MICALL2,PARVB,PARVA,MYH9,EZR,CACNB2,ACTN2,GJA1,MYO5A,WIPF2,MYH10,TPM3,MYO9B,WIPF3,WIPF1,SUN2,MYBPC1,MYO6,EPB41L5,WAS,SNTA1,TPM1,WASF2,MYO1B,ANK2,EPB41,BAIAP2,NEBL,ACTR3,FMNL2,AIF1,PPP1R9A,ABI1,EPB41L3,ABLIM2,HCLS1,FGD4,ABI2,ACTR3B,ALDOA,CFL1,ADD2,EPB41L1,LDB3,WASF1,PALLD,SPIRE1,FLNB,PACSIN2,CNN3,TRIM32,ABL1,PACSIN1,PHACTR4,ARPC1B,ARPC5,VASP,DAAM2,ARPC…
up_old-young	1660	GO-CC	GO_CELL_JUNCTION	172	1507	1151	17473	2.23e-13	1.4e-08	1.73264	CSDA,MIP,PVRL2,EPS8,CTTN,GSN,FLNA,MICALL2,PARVB,PARVA,MYH9,EZR,GJC1,GJA1,VIM,EPB41L5,WAS,SNTA1,WASF2,EPB41,RHOU,F11R,ZYX,PALLD,FLNB,PACSIN2,CNN3,ARPC1B,VASP,ITGB1,CALR,LCP1,RHOG,RAC2,TRIOBP,SORBS3,OPHN1,PDGFRB,SORBS1,CTNNA1,RAC1,CORO1B,LIMA1,TLN1,RAB13,ATP1A2,PERP,HCK,PTPN6,PTPRC,YES1,HAVCR2,CD81,FLT1,RAP1A,TGFBR1,ADCYAP1R1,RPLP1,DNM2,ADAM17,GNA13,GNA12,JUP,FERMT2,TRIP6,MLLT4,CDH5,SH3PXD2B,GJB6,N…
all_old-young	4716	GO-BP	GO_REGULATION_OF_INTRACELLULAR_TRANSPORT	229	4212	621	17473	3.13e-13	1.9e-08	1.52976	TOR1A,FKBP1A,FKBP1B,MAPK14,STX1A,NF1,STXBP1,TBC1D20,FLNA,MICALL2,EZR,SLC9A1,ACTN2,MYO5A,RYR2,MYBPC1,ANK2,RHOU,CASQ1,HCLS1,BCL2,RUFY3,ABL1,LCP1,CDC42,CDK5,RAC2,PFN2,CORO1A,ATP1A2,KCNB1,DRD1,SLC8A1,YWHAH,EDNRA,SNCA,BID,BAD,SMAD3,ASPH,ANP32B,PML,NDEL1,AKT2,CYLD,TLR4,PIK3R1,MAPK1,PSMD10,PSMB7,PRKCD,CD4,PTPN6,MYO1C,THY1,FCER1G,FGR,HSP90AB1,UBE2D3,PDE4D,TMEM173,FBXW11,TLR2,HSP90AA1,PSMD8,SYK,NFKBIA,MDF…
all_old_medium	878	Ractome	REACTOME_TRANSMISSION_ACROSS_CHEMICAL_SYNAPSES	35	777	186	17473	3.31e-13	2e-08	4.23157	GLS,CACNB4,CACNB2,GRIK2,ADCY2,PRKCB,MAPK1,CACNB3,PRKACB,GNG3,CAMK4,GNAI1,GABRG2,SLC32A1,GAD1,GRIN2A,GABRB3,GABRA4,GABRA5,GABRA1,GABRB2,AP2S1,GRIA1,CACNA2D3,NCALD,DLG3,KCNJ9,KCNJ3,NSF,GRIA4,SYN2,GRIK1,GNB5,RASGRF2,ARHGEF9
down_old-young	3056	GO-BP	GO_NUCLEOSIDE_MONOPHOSPHATE_METABOLIC_PROCESS	82	2705	239	17473	3.69e-13	2.3e-08	2.21624	DLD,ALDOA,DLG1,ATP1B1,ADCYAP1,SNCA,BAD,CYCS,STOML2,PRKAG2,MSH2,HK3,ENO1,HK1,ENO2,PFKM,PGAM1,GAPDH,TPI1,PGK1,BPGM,AK5,HK2,NDUFV1,UQCRB,PMPCB,UQCRC2,UQCR10,UQCRC1,ATP5G3,NDUFS6,ADSS,GMPS,HPRT1,PRPS1,ATP5B,NDUFA13,ATP5G1,ATP5O,ATP5H,ATP5F1,ATP5C1,ATP6V0A1,ATP5A1,ATP5J,ATP6V1A,ATP6V1B2,COX8A,CASK,UPRT,NDUFS4,RFK,DCK,PAICS,PRPS2,GUK1,NDUFAF1,NDUFB3,NDUFS2,NDUFA8,NDUFA10,NDUFB2,DLG3,DGUOK,NDUFA11,MAGI3…
down_old-young	3056	GO-CC	GO_ORGANELLE_INNER_MEMBRANE	145	2705	525	17473	3.97e-13	2.4e-08	1.78406	HSPD1,GOT2,MRPS36,L2HGDH,SNCA,SMAD3,CYCS,STOML2,PRKAR2B,PINK1,PARK7,NDUFV1,SDHB,UQCRB,PMPCB,NNT,MDH2,SLC25A14,SDHD,UQCRC2,UQCR10,SIRT3,UQCRC1,ATP5G3,NDUFS6,COQ3,ATPIF1,SLC25A32,MRPL9,SLC25A26,MRPL54,MRPL17,MRPL45,MRPL35,MRPL1,CHCHD1,SLC25A3,MRPS15,MRPS7,SLC25A4,MRPS10,MRPS27,MRPS11,MRPS30,MRPL50,MRPL3,MRPS6,MRPL46,MRPS18B,MRPS18C,SLC25A44,MRPL2,MRPS33,GUF1,SLC25A5,SLC25A11,MRPS23,SLC25A40,MRPL44,…
all_old-young	4716	GO-BP	GO_REGULATION_OF_CELLULAR_LOCALIZATION	417	4212	1277	17473	4.07e-13	2.5e-08	1.35464	CCT2,TOR1A,HSPH1,FKBP1A,FKBP1B,MAPK14,SNAP25,NTRK2,SYT1,RIMS1,STX1A,NF1,STXBP1,TBC1D20,RALA,GSN,FLNA,MICALL2,PRKCZ,EZR,DTNBP1,SLC9A1,ACTN2,GPD1L,GJA1,NEDD4L,MYO5A,RYR2,MYBPC1,ANK2,RHOU,CASQ1,PPP1R9A,HCLS1,BCL2,RUFY3,ABR,ABL1,RHOQ,ITGB1,LCP1,CDC42,RHOG,CDK5,RAC2,DLG1,PRKCI,TRIM27,PFN2,RACGAP1,CORO1A,SORBS1,PLS1,CACNA1E,ATP1A2,KCNB1,CACNA1G,DRD1,SLC8A1,KCNA2,YWHAH,EDNRA,ADCYAP1,SNCA,CCK,BID,BAD,SMA…
down_old-young	3056	GO-MF	GO_RIBONUCLEOTIDE_BINDING	398	2705	1860	17473	4.47e-13	2.7e-08	1.3822	CCT2,TOR1A,HSPH1,HSPD1,IDH3G,MAPK14,ACLY,PAK1,RALA,KIT,RAP2A,PIP5K1A,PRKCZ,MYO5A,MYH10,MYO1B,RND1,ROCK2,ACTR3,ACTR3B,RAN,KRAS,RAC3,PDGFRA,CDC42,CDK5,PRKCI,ITPKA,PRKAR1A,ACTR2,RHOF,ATP1B1,SCN8A,ADCY2,GNAL,ADCY1,RAB1A,UBE2S,MAPK9,PRKCB,PSMC6,PIK3CB,UBE2N,MAPK1,PAK3,PRKCD,PSMC1,HSP90AB1,PDE4D,PRKACB,PSMC3,UBE2D1,UBE2D2,HSP90AA1,ACTB,PIK3CD,MAP3K9,MAP2K1,MAPK10,MAP2K5,BRAF,MAP3K13,PRKAR2B,PRKAR1B,PIN…
down_old-young	3056	GO-BP	GO_PROTEASOMAL_PROTEIN_CATABOLIC_PROCESS	89	2705	271	17473	6.33e-13	3.9e-08	2.12139	TOR1A,NEDD4L,TNFAIP1,CUL3,UBE2S,PSMA5,PSMC6,UBB,PSMD1,PSMD10,PSMB6,PSMB7,BTRC,PSMB3,UBC,PSMF1,PSMD13,PSMA1,CUL1,PSMC1,PSMB2,PSMD11,PSMD4,PSMA3,SKP1,BIRC2,PSMD12,PSMD7,FBXW11,PSMC3,UBE2D1,PSME3,PSMA2,PSMD8,PSMD14,PSMB5,CTNNB1,FAM123B,TBL1XR1,PARK2,UCHL1,RNF165,ARNTL,CDC27,ANAPC7,BUB3,CCNB1,ANAPC5,CDC16,CDC23,UBE2B,APC,UBE4B,UBE2K,RNF41,PPP2R5C,UBQLN1,UBQLN2,SMURF1,UBR3,TRIM9,EDEM3,MAN1B1,FBXO45,DN…
up_old-young	1660	GO-MF	GO_ACTIN_BINDING	79	1507	393	17473	6.96e-13	4.2e-08	2.33071	EPS8,GSN,FLNA,MICALL2,PARVB,PARVA,MYH9,EZR,MYO9B,WIPF1,MYBPC1,MYO6,WAS,SNTA1,WASF2,EPB41,NEBL,FMNL2,AIF1,HCLS1,FGD4,EPB41L1,PALLD,FLNB,CNN3,ABL1,PHACTR4,ARPC1B,VASP,DAAM2,ITGB1,LCP1,TRIOBP,CORO6,MICAL1,OPHN1,SORBS1,CTNNA1,CORO1B,LIMA1,TLN1,HIP1,MYO10,MYO1C,CCDC88A,ADSSL1,TNS1,CROCC,MYLK,RDX,CAPG,MSN,CTNNAL1,DST,CTNNA3,HPCA,PDLIM5,NEXN,KCNMA1,MACF1,SPTBN1,HIP1R,CLMN,FLNC,ENAH,PLEC,FXYD5,RCSD1,MYO1…
all_old-young	4716	GO-BP	GO_PHOSPHORYLATION	402	4212	1228	17473	7.58e-13	4.6e-08	1.35802	DLD,MAPKAPK2,MAPK14,NTRK2,NF1,PAK1,SHC1,KIT,PIP5K1A,PRKCZ,ACTN2,ROCK1,FGF12,ROCK2,ABI1,ABI2,ALDOA,BCL2,IKBKB,ABL1,KRAS,CUL3,PDGFRA,CDK5,PRKCI,ITPKA,TRIM27,PDGFRB,SNCA,CTSH,PML,MAPK9,CYCS,RASGRP1,RASGRF1,AKT2,PSMA5,PRKCB,PSMC6,PIK3CB,TLR4,UBB,PIK3R1,PSMD1,MAPK1,HCK,PSMD10,PSMB6,PAK3,PSMB7,PRKCD,PAK2,PTPN6,BTRC,YES1,PSMB3,UBC,PSMF1,THY1,PSMD13,PSMA1,CUL1,PSMC1,MAPKAPK3,PSMB2,PSMD11,FGR,PSMD4,PSMA3,…
down_old-medium	831	GO-CC	GO_POSTSYNAPSE	50	740	378	17473	7.59e-13	4.6e-08	3.1233	ANK2,BAIAP2,ABI1,CDK5,ITPKA,KCNB1,DRD1,KCND2,GRIK2,MEF2C,GRM1,GNG3,CHRM3,GABRG2,EPHA4,HOMER1,CX3CL1,MTMR2,SEMA4F,GRIN2A,GABRB3,GABRA4,GABRA5,GABRA1,GABRB2,GABRD,ITPR1,RTN4,GRIA1,LRRTM1,MPDZ,GPM6A,DLG3,GPHN,NSF,PTPRO,LIN7C,GRIA4,GRIK1,SEPT11,VPS35,SYNE1,LRRTM4,DRP2,LRRTM2,KCTD16,NETO2,RUSC1,FRMPD4,MOB4
all_old-young	4716	GO-MF	GO_GTPASE_ACTIVITY	110	4212	246	17473	8.71e-13	5.3e-08	1.85497	RALA,RAP2A,RHOU,RND1,RAN,KRAS,RHOQ,RAC3,CDC42,RHOG,RAC2,RAC1,RHOF,RAB13,GNAL,RAB1A,GNG3,RAP1A,GNAI2,DNM1,DNM2,GNL1,RAB27A,GNB1,GNA13,GNAI1,GNAI3,GNAZ,GNA12,RAB8B,ADSSL1,EEF1A2,GSPT1,MTIF2,GSPT2,GUF1,EIF5,EFTUD1,GFM2,GFM1,EFTUD2,RAB23,MFN2,RAB3C,RAB33A,ARF4,RAB14,DNM1L,RHOT1,DDX3X,RRAGD,RRAGB,RRAGA,RHEB,RRAS,RAB5A,RIT2,RAB11A,TUBB1,TUBA1A,SEPT4,TUBA4A,RALB,TUBB,ARL3,TUBB3,TUBE1,GEM,TUBB4B,ARL8B,TU…
all_old_medium	878	Ractome	REACTOME_NEURONAL_SYSTEM	43	777	279	17473	8.89e-13	5.4e-08	3.46586	GLS,CACNB4,CACNB2,KCNB1,KCND2,GRIK2,ADCY2,PRKCB,MAPK1,CACNB3,PRKACB,GNG3,CAMK4,GNAI1,GABRG2,SLC32A1,GAD1,GRIN2A,GABRB3,GABRA4,GABRA5,GABRA1,GABRB2,AP2S1,HCN1,GRIA1,CACNA2D3,PANX1,NCALD,DLG3,KCNK1,KCNJ9,KCNJ3,KCNC4,NSF,KCNV1,GRIA4,SYN2,GRIK1,STX6,GNB5,RASGRF2,ARHGEF9
all_old-young	4716	GO-BP	GO_CELL_PROJECTION_ORGANIZATION	309	4212	902	17473	1.14e-12	7e-08	1.42112	TOR1A,ABCC4,STXBP1,PVRL2,PAFAH1B1,PAK1,FRY,CTTN,SHC1,KIT,GSN,FLNA,RAP2A,MICALL2,PARVB,PIP5K1A,PARVA,PRKCZ,MYH9,EZR,DTNBP1,ACTN2,EMP2,GJA1,ROCK1,MYH10,TPM1,WASF2,BAIAP2,SRGAP2,ACTR3,AIF1,PPP1R9A,ABI1,EPB41L3,FGD4,WASF1,FGD6,BCL2,IKBKB,PACSIN2,TRIM32,ABL1,PACSIN1,KRAS,VASP,RAC3,ITGB1,CUL3,CDC42,CDK5,RAC2,ITPKA,OPHN1,CORO1A,CTNNA1,RAC1,CORO1B,LIMA1,ACTR2,RAB13,NRCAM,ADCYAP1,ADCY1,RAB1A,CCK,IFT57,MAP…
down_old-young	3056	GO-BP	GO_SINGLE_ORGANISM_CELLULAR_LOCALIZATION	218	2705	898	17473	1.2e-12	7.3e-08	1.56812	TOR1A,SNAP25,SYT1,RIMS1,STX1A,STXBP1,TBC1D20,PAFAH1B1,GLRB,KIT,RAP2A,PIP5K1A,PRKCZ,DTNBP1,CACNB2,ACTN2,MYO5A,SCN3B,ANK2,ROCK2,ACTR3,EPB41L3,RAN,SPIRE1,PACSIN1,CUL3,CDC42,CDK5,DLG1,PRKCI,ACTR2,KCNB1,DRD1,GRIK2,ATP1B1,RAB1A,SNCA,BID,BAD,MAPK9,RASGRP1,NDEL1,UBB,PIK3R1,MAPK1,RFTN1,CACNB3,LAT2,HSP90AA1,PIK3CD,BRAF,ITGB1BP1,CTNNB1,RAB8B,NRXN1,UCHL1,JUN,ARNTL,SYNJ1,RPL13,RPL24,SLC25A6,RPS12,PCLO,CPLX3,O…
all_old-young	4716	GO-MF	GO_RIBONUCLEOTIDE_BINDING	574	4212	1860	17473	1.23e-12	7.5e-08	1.2802	CCT2,TOR1A,HSPH1,HSPD1,IDH3G,MAPKAPK2,MAPK14,ACLY,ACACB,NTRK2,ABCC4,PAK1,RALA,KIT,RAP2A,PIP5K1A,PRKCZ,MYH9,MYO5A,ROCK1,MYH10,MYO9B,MYO6,MYO1B,RHOU,RND1,ROCK2,ACTR3,ACTR3B,RAN,SWAP70,IKBKB,ABL1,KRAS,RHOQ,RAC3,PDGFRA,CDC42,RHOG,CDK5,RAC2,PRKCI,ITPKA,PDGFRB,RAC1,PRKAR1A,ACTR2,RHOF,RAB13,ATP1A2,ATP1B1,SCN8A,ADCY2,GNAL,ADCY1,RAB1A,UBE2S,MAPK9,AKT2,PRKCB,PSMC6,PIK3CB,UBE2N,MAPK1,HCK,PAK3,MYO10,PRKCD,PA…
all_old-young	4716	GO-BP	GO_FC_RECEPTOR_SIGNALING_PATHWAY	96	4212	206	17473	1.26e-12	7.7e-08	1.93323	PAK1,SHC1,KIT,WIPF2,WIPF3,WIPF1,WAS,WASF2,BAIAP2,ACTR3,ABI1,IKBKB,ABL1,BRK1,KRAS,ARPC1B,ARPC5,ARPC2,ELMO1,CDC42,ARPC1A,RAC1,ACTR2,ARPC3,CYFIP2,MAPK9,PSMA5,PSMC6,PIK3CB,UBE2N,UBB,PIK3R1,PSMD1,FCGR2A,MAPK1,HCK,PSMD10,PSMB6,MYO10,PSMB7,PRKCD,PAK2,ELMO2,FCGR3A,BTRC,YES1,PSMB3,UBC,MYO1C,DOCK1,PSMF1,PSMD13,PSMA1,CUL1,PSMC1,FCER1G,PSMB2,PSMD11,FGR,HSP90AB1,PSMD4,PSMA3,SKP1,PSMD12,MALT1,TEC,PSMD7,NCKAP1,…
all_old-young	4716	GO-BP	GO_CELL_DEATH	337	4212	1001	17473	1.3e-12	7.9e-08	1.39661	ERO1L,HSPD1,MAPK14,EGLN3,NF1,ARL6IP5,PAK1,KIT,GSN,GPR65,SLC9A1,EMP2,GJA1,ROCK1,RYR2,EPB41L3,BCL2,AQP1,TNFAIP1,ABL1,PDCD10,CUL3,ELMO1,CDK5,MICAL1,DLC1,CFLAR,SCN2A,GRIK2,SNCA,PERP,CCK,CTSH,CIDEB,BID,IFI16,F3,BAD,SMAD3,HIP1,ANP32B,IFT57,CYFIP2,PML,NGFRAP1,MAPK9,CYCS,DAP,TNFRSF10B,PDCD2,RPS27L,BOK,AKT2,CYLD,PRKCB,C1QBP,TLR4,PIK3R1,MAPK1,ITGB2,PSMD10,PRKCD,ITCH,PAK2,PTPN6,ELMO2,CD14,DOCK1,CUL1,TNFRSF2…
all_old_medium	878	GO-CC	GO_POSTSYNAPSE	51	777	378	17473	1.31e-12	8e-08	3.03406	ANK2,BAIAP2,ABI1,CDK5,ITPKA,OPHN1,KCNB1,DRD1,KCND2,GRIK2,MEF2C,GRM1,GNG3,CHRM3,GABRG2,EPHA4,HOMER1,CX3CL1,MTMR2,SEMA4F,GRIN2A,GABRB3,GABRA4,GABRA5,GABRA1,GABRB2,GABRD,ITPR1,RTN4,GRIA1,LRRTM1,MPDZ,GPM6A,DLG3,GPHN,NSF,PTPRO,LIN7C,GRIA4,GRIK1,SEPT11,VPS35,SYNE1,LRRTM4,DRP2,LRRTM2,KCTD16,NETO2,RUSC1,FRMPD4,MOB4
all_old-young	4716	GO-CC	GO_MITOCHONDRIAL_ENVELOPE	247	4212	691	17473	1.74e-12	1.1e-07	1.48285	HSPD1,GOT2,MRPS36,L2HGDH,ACACB,SLC1A3,GJA1,WASF1,BCL2,SNCA,BID,BAD,CYCS,BOK,FGR,STOML2,TMEM173,SOD1,PRKAR2B,PINK1,PARK7,STAT3,ATF2,ACAT1,HK1,AK2,HK2,CNP,HTRA2,EPHA4,NDUFV1,SDHB,UQCRB,PMPCB,NNT,MDH2,SLC25A14,SDHD,UQCRC2,UQCR10,SIRT3,UQCRC1,PANK2,TYMS,ATP5G3,CISD2,NDUFS6,ACAA2,SLC27A1,CHDH,COQ3,ATPIF1,CPS1,SLC25A32,ACSL1,SOX10,AGK,MRPL9,SLC25A26,MRPL54,MRPL17,MRPL45,PTCD3,MRPL35,MRPL1,CHCHD1,SLC25A…
down_old-young	3056	GO-BP	GO_NEUROGENESIS	312	2705	1402	17473	1.83e-12	1.1e-07	1.4375	TOR1A,FKBP1B,SNAP25,SYT1,RIMS1,NF1,STXBP1,PAFAH1B1,PAK1,FRY,KIT,RAP2A,PRKCZ,DTNBP1,NEDD4L,MYH10,RND1,BAIAP2,SRGAP2,PPP1R9A,EPB41L3,CFL1,RUFY3,TRIM32,PACSIN1,KRAS,RAC3,CDC42,CDK5,PRKCI,ITPKA,RACGAP1,NRCAM,DRD1,KCNA1,YWHAH,ADCYAP1,ADCY1,CCK,MAPK9,NDEL1,RASGRF1,UBB,MAPK1,PAK3,THY1,TNFRSF21,MEF2C,HSP90AA1,MAP2K1,SOD1,PTPN11,BRAF,ADNP,MAPK8IP2,NRG3,EFNA5,PTGER3,LIG4,P2RY12,CNR1,CTNNB1,ID2,INSM1,ADAM22…
all_old-young	4716	GO-BP	GO_REGULATION_OF_NERVOUS_SYSTEM_DEVELOPMENT	264	4212	750	17473	2.04e-12	1.2e-07	1.46023	FKBP1B,SNAP25,NTRK2,SYT1,RIMS1,NF1,PAFAH1B1,CTTN,KIT,RAP2A,NEDD4L,VIM,BAIAP2,SRGAP2,PPP1R9A,CFL1,BCL2,RUFY3,IKBKB,TRIM32,ABL1,PACSIN1,RAC3,ITGB1,CALR,CDK5,DLG1,PRKCI,ITPKA,CTNNA1,RAC1,PREX1,NRCAM,YWHAH,ADCYAP1,NDEL1,PAK3,THY1,TNFRSF21,PRKACB,MEF2C,RELA,MAP2K1,EFNA1,RAP1A,BRAF,ADNP,GPRC5B,NRG3,EFNA5,CCDC88A,HIF1A,STAT3,PTGER3,DNM2,LIG4,TGFB1,SOX2,P2RY12,CNR1,CTNNB1,ID2,SOX8,ASCL1,DAB1,NRXN1,PARK2,…
up_old-young	1660	GO-BP	GO_ENDOCYTOSIS	93	1507	509	17473	2.16e-12	1.3e-07	2.11846	MAPKAPK2,CTTN,GSN,MYH9,EZR,WIPF1,MYO6,WAS,WASF2,AIF1,TRIP10,PACSIN2,ABL1,ARPC1B,DOCK2,ITGB1,CALR,OPHN1,RAC1,HIP1,FCGR2A,HCK,ITGB2,MYO10,CFI,FCGR3A,CLEC7A,YES1,CD14,MYO1C,DOCK1,FCER1G,MAPKAPK3,FGR,MARCO,MASP1,SYK,CD81,SLC11A1,TGFBR2,CD163,HP,SCARB1,ADM,DNM2,LILRB1,FCGR1B,NPC1,LRP2,ABCA1,SH3BP4,DLL1,CD9,TGM2,NCL,ITGAV,CXCR7,RAMP1,ENPP1,HBB,MEGF10,AXL,MERTK,PEAR1,CD93,SRPX,GRN,CSNK1A1,LGALS3BP,STAB1…
up_old-young	1660	GO-BP	GO_BIOLOGICAL_ADHESION	155	1507	1032	17473	2.61e-12	1.6e-07	1.74143	CD74,SLC7A11,PVRL2,CTTN,SHC1,FLNA,MICALL2,PARVB,PARVA,MYH9,EZR,EMP2,ROCK1,MYBPC1,EPB41L5,WAS,F11R,ZYX,BCL2,ABL1,DOCK2,ITGB1,LCP1,RAC2,SORBS3,SORBS1,CTNNA1,RAC1,TLN1,PREX1,PERP,HCK,ITGB2,CD4,PTPN6,PTPRC,CLEC7A,FCER1G,CD86,MALT1,CLEC4E,SYK,CD81,EFNA1,SLC11A1,SCARB1,CD84,LILRB1,HLA-E,RAB27A,EBI3,ADAM17,TGFB1,JUP,FERMT2,TRIP6,MLLT4,CDH5,CDH7,DAB1,CHD7,CTGF,LEPR,ITPKB,PRKX,ITGB4,CSF3R,RPS6,PDPN,VCAN,B…
up_old-young	1660	GO-BP	GO_DEFENSE_RESPONSE	177	1507	1231	17473	3e-12	1.8e-07	1.66713	CD74,MAPKAPK2,MYD88,NTRK2,SLC1A3,GJA1,WAS,AIF1,F11R,BCL2,IKBKB,ABL1,ITGB1,RAC1,IFI16,F3,PML,TNFRSF10B,TLR4,HLA-DQA1,TRIL,HCK,ITGB2,CFI,CD4,PTPN6,HLA-DPB1,UNC93B1,PTPRC,C1RL,CLEC7A,YES1,CFB,C3AR1,CD14,C1QC,FCER1G,C1S,HLA-DPA1,FGR,VSIG4,HAVCR2,C1QA,MB21D1,SERPING1,CD86,TNIP2,MARCO,MASP1,MALT1,TMEM173,TEC,C1QB,RELA,TLR2,CLEC4E,HLA-DRA,BTK,C5AR1,SYK,TNFAIP3,TLR1,SLC11A1,INHBB,CD163,IL6R,HP,HIF1A,NUPR…
up_old-young	1660	GO-BP	GO_LOCOMOTION	164	1507	1114	17473	3.03e-12	1.8e-07	1.70692	CD74,NTRK2,SLC7A11,PVRL2,EPS8,CTTN,SHC1,FLNA,PARVA,MYH9,EZR,EMP2,GJA1,ROCK1,EPB41L5,WASF2,F11R,PALLD,PHACTR4,VASP,DOCK2,ITGB1,LCP1,KCTD13,RHOG,RAC2,OPHN1,PDGFRB,RAC1,CORO1B,PREX1,RAB13,ATP1A2,PML,HCK,ITGB2,CD4,PTPN6,PTPRC,YES1,C3AR1,DOCK1,FCER1G,FGR,CD86,C5AR1,SYK,CD81,EFNA1,FGF2,FPR1,FLT1,TGFBR1,GREM1,TGFB2,CCDC88A,IL6R,HIF1A,ANO6,SCARB1,CD84,ADAM17,TGFB1,GPR37,JUP,SOX8,ASCL1,MDK,DAB1,NPC1,HYAL2…
all_old-young	4716	GO-BP	GO_SINGLE_ORGANISM_CELLULAR_LOCALIZATION	306	4212	898	17473	3.04e-12	1.9e-07	1.41359	TOR1A,SNAP25,SYT1,RIMS1,STX1A,STXBP1,TBC1D20,PAFAH1B1,GLRB,KIT,FLNA,RAP2A,PIP5K1A,PRKCZ,MYH9,EZR,DTNBP1,CACNB2,ACTN2,EMP2,MYO5A,ROCK1,SUN2,SCN3B,ANK2,ROCK2,ACTR3,EPB41L3,F11R,RAN,IKBKB,SPIRE1,PACSIN1,DOCK2,ITGB1,CUL3,CDC42,CDK5,DLG1,PRKCI,OPHN1,RAC1,ACTR2,RAB13,KCNB1,DRD1,GRIK2,ATP1B1,RAB1A,SNCA,BID,BAD,PML,MAPK9,RASGRP1,NDEL1,AKT2,UBB,PIK3R1,MAPK1,ITGB2,RFTN1,CACNB3,MYO1C,FCER1G,LAT2,HSP90AA1,SY…
up_old-young	1660	GO-BP	GO_SINGLE_ORGANISM_CELL_ADHESION	86	1507	459	17473	3.73e-12	2.3e-07	2.1724	CD74,SLC7A11,SHC1,FLNA,MICALL2,PARVA,MYH9,EZR,ROCK1,WAS,BCL2,ABL1,DOCK2,ITGB1,LCP1,RAC2,CTNNA1,RAC1,TLN1,PREX1,PERP,ITGB2,CD4,PTPN6,PTPRC,CLEC7A,FCER1G,CD86,MALT1,CLEC4E,SYK,EFNA1,SLC11A1,LILRB1,HLA-E,RAB27A,EBI3,ADAM17,TGFB1,JUP,FERMT2,CDH5,CDH7,DAB1,CHD7,LEPR,ITPKB,RPS6,PDPN,CD44,MEGF11,ITGA7,BMP7,ITGA8,ITGAV,GLI3,GPR98,CLIC1,HBB,MEGF10,AXL,MERTK,TNR,PPAP2B,CD93,PTPN2,THBS4,CERCAM,C10orf54,MSN,…
all_old-young	4716	GO-CC	GO_VACUOLE	385	4212	1180	17473	4.08e-12	2.5e-07	1.3535	CD74,HSPD1,GOT1,DLD,MYD88,NTRK2,SHC1,KIT,RAP2A,MICALL2,PRKCZ,EZR,DTNBP1,GJA1,MYO5A,SUN2,MYO6,WASF2,MYO1B,RAN,TRIP10,PACSIN2,TNFAIP1,PACSIN1,ARPC2,ITGB1,CDC42,PRKCI,TRIM27,PDGFRB,CORO1A,RAC1,RAB13,ATP1A2,TPCN1,ADRB1,RAB1A,SNCA,CTSH,PML,RASGRP1,AKT2,TLR4,UBB,HLA-DQA1,MAPK1,HCK,PAK3,CD4,HLA-DPB1,UNC93B1,RFTN1,CD14,UBC,HLA-DPA1,UBE2D3,HAVCR2,LGMN,HLA-DRA,LAT2,HSP90AA1,PIK3CD,TNFAIP3,INSR,MAP2K1,SOD1,…
all_old-young	4716	GO-BP	GO_REGULATION_OF_CATABOLIC_PROCESS	257	4212	731	17473	4.71e-12	2.9e-07	1.45846	ACACB,CTTN,FLNA,EZR,GJA1,NEDD4L,BCL2,TRIM32,ABL1,ITGB1,CUL3,CDC42,CDK5,OPHN1,TPCN1,RAB1A,SNCA,IFI16,BAD,SMAD3,PML,DAP,AKT2,PSMA5,PSMC6,PIK3CB,UBB,PSMD1,PSMD10,PSMB6,PSMB7,PRKCD,ITCH,BTRC,PSMB3,UBC,PSMF1,PSMD13,PSMA1,CUL1,PSMC1,PSMB2,PSMD11,HSP90AB1,PSMD4,PSMA3,SKP1,PSMD12,PSMD7,RELA,PSMC3,UBE2D1,PSME3,PSMA2,PSMD8,IRAK3,TNFAIP3,PSMD14,PSMB5,ERN1,INSR,CD81,HTR2A,PINK1,PARK7,PRKAG2,HP,HIF1A,STAT3,SC…
all_old-young	4716	GO-CC	GO_AXON_PART	99	4212	219	17473	5.43e-12	3.3e-07	1.8753	GOT1,NTRK2,SYT1,STXBP1,PAFAH1B1,PRKCZ,DTNBP1,EPB41L3,PACSIN1,DLG1,OPHN1,PFN2,NRCAM,DRD1,SCN2A,GRIK2,KCNA1,KCNA2,SCN8A,ADCYAP1,SNCA,CCK,NDEL1,SOD1,HIF1A,DNM1,CHRM3,CHRM1,GRIK3,CDH8,CRH,NRXN1,CRHBP,CNTNAP2,UCHL1,EPHA4,SERPINF1,SLC32A1,TNFRSF1B,PENK,GLUL,PTPRN2,PTPRN,ATP6V0D1,TANC1,RAPGEF3,CALB1,OLFM1,ESR1,FKBP4,BLOC1S2,KIF1B,KIF3B,NEFL,AP3M2,AP3B2,AP2M1,AP1S1,PARD3,APC,NAPA,ROBO2,DAGLA,BOC,ANXA5,GR…
all_old-young	4716	GO-BP	GO_BEHAVIOR	193	4212	516	17473	5.61e-12	3.4e-07	1.55162	SNAP25,NTRK2,SLC1A3,GLS,SLC17A7,NF1,CCKBR,CACNB4,HRH2,SLC6A1,PAFAH1B1,GLRB,EPS8,KIT,PRKCZ,MYO5A,FGF12,BCL2,KRAS,ITGB1,CDK5,TMOD2,ATP1A2,DRD1,KCND2,GRIK2,GPR88,ADCYAP1,ADCY1,SNCA,CCK,RASGRF1,MEF2C,SOD1,GRM1,BRAF,HTR2A,AGT,PRKAR2B,PRKAR1B,ADNP,GPRC5B,MAPK8IP2,PARK7,HIF1A,STAT3,DNM1,CAMK4,VIP,GRM7,GPR37,MCHR1,CNR1,ID2,CRH,MDK,ARCN1,ADAM22,NLGN4X,DAB1,NRXN1,PARK2,NTAN1,CNP,CRHBP,HTRA2,SEZ6L,ZIC1,PPAR…
down_old-young	3056	Ractome	REACTOME_ANTIGEN_PROCESSING_UBIQUITINATION_PROTEASOME_DEGRADATION	73	2705	212	17473	5.89e-12	3.6e-07	2.22427	TRIM36,TRIM32,CUL3,UBE2S,PSMA5,PSMC6,UBE2N,PSMD1,PSMD10,PSMB6,PSMB7,BTRC,PSMB3,PSMF1,PSMD13,PSMA1,CUL1,PSMC1,PSMB2,PSMD11,PSMD4,PSMA3,SKP1,PSMD12,PSMD7,FBXW11,PSMC3,UBE2D1,UBE2D2,PSMA2,PSMD8,PSMD14,PSMB5,PARK2,UBE2Q1,CDC27,ANAPC7,ANAPC5,CDC16,CDC23,UBE2B,LNPEP,UBE2K,CUL5,RNF41,CUL2,SMURF1,LRSAM1,ATG7,PJA2,TRIM9,UBE3C,RNF6,PJA1,UBE2G1,RBX1,DZIP3,CDC34,RCHY1,TCEB1,UBE2V2,UBE2E2,UBE2M,UBA5,ASB1,ASB8…
down_old-young	3056	GO-MF	GO_GTPASE_ACTIVITY	81	2705	246	17473	5.92e-12	3.6e-07	2.12691	RALA,RAP2A,RND1,RAN,KRAS,RAC3,CDC42,RHOF,GNAL,RAB1A,GNG3,DNM1,GNL1,GNB1,GNAI1,GNAZ,RAB8B,EEF1A2,GSPT1,MTIF2,GSPT2,GUF1,EIF5,GFM2,GFM1,EFTUD2,RAB23,MFN2,RAB3C,RAB33A,ARF4,RAB14,DNM1L,RHOT1,DDX3X,RRAGD,RRAGB,RRAGA,RHEB,RAB5A,RIT2,RAB11A,TUBB1,TUBA1A,TUBA4A,RALB,TUBB,ARL3,TUBB3,TUBB4B,ARL8B,TUBG1,TUBA1C,TUBA1B,DNM3,TBCC,ARF3,TUBG2,RAB39B,RAB15,SRPR,RAB6B,RAB2A,ARL1,RAB40B,RAB22A,DNAJC27,RAB40C,ARFRP…
all_old-young	4716	GO-BP	GO_ORGANOPHOSPHATE_METABOLIC_PROCESS	301	4212	885	17473	5.95e-12	3.6e-07	1.41092	DLD,IDH3B,IDH3G,PDHB,PDHX,ACACB,CACNB4,TBPL1,PAFAH1B1,KIT,PIP5K1A,GPD1L,ALDOA,AQP1,RHOQ,PDGFRA,DLG1,ITPKA,PDGFRB,ATP1A2,ATP1B1,ADCY2,ADCYAP1,ADCY1,SNCA,BAD,CYCS,PIK3CB,PIK3R1,STOML2,MB21D1,CD86,PDE4D,PIK3CD,GAB1,PLCE1,PTPN11,FGF2,PRKAG2,PLSCR1,LPL,FITM2,ADM,MSH2,TGFB1,PTHLH,NPR3,GNAI3,HK3,ENO1,HK1,DHTKD1,ENO2,PFKM,PGAM1,GAPDH,TPI1,PGK1,BPGM,AK2,AK5,AMPD3,HK2,CNP,NDUFV1,MDH1,UQCRB,PMPCB,NNT,MDH2,U…
up_old-young	1660	GO-CC	GO_CELL_SURFACE	122	1507	757	17473	6.48e-12	4e-07	1.86861	CD74,NTRK2,SLC1A3,SLC7A11,PVRL2,MYH9,EMP2,ITGB1,CALR,LIMA1,TLN1,F3,TNFRSF10B,TLR4,ITGB2,CD4,HLA-DPB1,FCGR3A,PTPRC,CD14,FCER1G,HLA-DPA1,HAVCR2,CD86,TLR2,HLA-DRA,C5AR1,TGFB3,TGFBR1,ADCYAP1R1,GREM1,GPRC5B,TGFBR2,IL6R,ANO6,LPL,GPIHBP1,SCARB1,LILRB1,HLA-E,ADAM17,TGFB1,FERMT2,CDH5,HYAL2,MIF,CRYAB,ABCA1,TNS1,ITGB4,GGT5,PDPN,SLC3A2,BGN,SDC2,GPC4,SDC4,CD44,CD9,ITGA7,CD109,ITGA8,NCL,ITGAV,CXCR7,FGFR2,NOTCH…
down_old-young	3056	GO-BP	GO_PHOSPHORYLATION	277	2705	1228	17473	7.94e-12	4.8e-07	1.45707	DLD,MAPK14,NF1,PAK1,KIT,PIP5K1A,PRKCZ,ACTN2,FGF12,ROCK2,ABI1,ABI2,ALDOA,KRAS,CUL3,PDGFRA,CDK5,PRKCI,ITPKA,TRIM27,SNCA,MAPK9,CYCS,RASGRP1,RASGRF1,PSMA5,PRKCB,PSMC6,PIK3CB,UBB,PIK3R1,PSMD1,MAPK1,PSMD10,PSMB6,PAK3,PSMB7,PRKCD,BTRC,PSMB3,UBC,PSMF1,THY1,PSMD13,PSMA1,CUL1,PSMC1,PSMB2,PSMD11,PSMD4,PSMA3,SKP1,PSMD12,PRKACB,PSMD7,MEF2C,FBXW11,PSMC3,PSME3,PSMA2,HSP90AA1,PSMD8,PIK3CD,PSMD14,PSMB5,MAP3K9,PTP…
all_old-young	4716	GO-BP	GO_REGULATION_OF_CELLULAR_PROTEIN_LOCALIZATION	203	4212	552	17473	9.6e-12	5.9e-07	1.52558	CCT2,TOR1A,HSPH1,MAPK14,NF1,GSN,FLNA,MICALL2,EZR,SLC9A1,ACTN2,GPD1L,NEDD4L,MYBPC1,RHOU,HCLS1,BCL2,RUFY3,RHOQ,ITGB1,LCP1,CDC42,RHOG,CDK5,RAC2,DLG1,PRKCI,RACGAP1,SORBS1,PLS1,KCNB1,YWHAH,BID,BAD,SMAD3,ASPH,ANP32B,PML,NDEL1,AKT2,CYLD,TLR4,PIK3R1,PSMD10,PSMB7,PRKCD,MYO1C,HSP90AB1,UBE2D3,TMEM173,FBXW11,TLR2,HSP90AA1,PSMD8,NFKBIA,MDFIC,PTPN11,TGFB3,TGFBR1,PINK1,GREM1,TGFB2,TXN,PARK7,ITGB1BP1,IL18,TGFB1,…
all_old-young	4716	GO-BP	GO_ENDOCYTOSIS	190	4212	509	17473	1.01e-11	6.2e-07	1.54851	HSPH1,MAPKAPK2,SYT1,PAK1,CTTN,GSN,PIP5K1A,MYH9,EZR,WIPF2,WIPF3,WIPF1,MYO6,WAS,WASF2,BAIAP2,ACTR3,AIF1,ABI1,TRIP10,PACSIN2,ABL1,BRK1,PACSIN1,ARPC1B,ARPC5,ARPC2,DOCK2,ITGB1,CALR,CYTH2,ELMO1,CDC42,CDK5,CAP1,OPHN1,ARPC1A,CORO1A,RAC1,ACTR2,ARPC3,RAB1A,SNCA,HIP1,CYFIP2,PIK3CB,PIK3R1,FCGR2A,MAPK1,HCK,ITGB2,MYO10,PRKCD,CFI,ELMO2,FCGR3A,CLEC7A,YES1,CD14,MYO1C,DOCK1,FCER1G,MAPKAPK3,FGR,HSP90AB1,MARCO,MASP1…
all_old-young	4716	GO-BP	GO_POSITIVE_REGULATION_OF_RESPONSE_TO_STIMULUS	587	4212	1929	17473	1.01e-11	6.2e-07	1.26237	CD74,HSPD1,FKBP1A,FKBP1B,MAPKAPK2,MYD88,MAPK14,NTRK2,RIMS1,STX1A,NF1,CACNB4,ARL6IP5,PVRL2,PAFAH1B1,PAK1,EPS8,SHC1,KIT,GSN,FLNA,ARAP1,PRKCZ,SLC9A1,EMP2,GJA1,WIPF2,WIPF3,WIPF1,WAS,WASF2,BAIAP2,ACTR3,AIF1,ABI1,HCLS1,SWAP70,BCL2,IKBKB,TRIM32,ABL1,BRK1,KRAS,ARPC1B,ARPC5,PDCD10,ARPC2,ITGB1,CALR,PDGFRA,ELMO1,CDC42,RAC2,SORBS3,ARPC1A,PDGFRB,TMOD2,SORBS1,CTNNA1,RAC1,ACTR2,ARPC3,CFLAR,DRD1,YWHAH,EDNRA,ADCY…
up_old-young	1660	GO-BP	GO_REGULATION_OF_CELLULAR_COMPONENT_MOVEMENT	123	1507	771	17473	1.06e-11	6.5e-07	1.84972	CD74,GSN,FLNA,ARAP1,EMP2,ROCK1,SUN2,EPB41L5,WAS,AIF1,SWAP70,BCL2,ABL1,ITGB1,CALR,RAC2,PDGFRB,CTNNA1,RAC1,CORO1B,ATP1A2,CTSH,F3,AKT2,PTPRC,C3AR1,MYO1C,FGR,C5AR1,GAB1,INSR,CD81,EFNA1,FGF2,FLT1,TGFBR1,AGT,GREM1,TGFB2,TGFBR2,IL6R,HIF1A,ANO6,STAT3,SCARB1,ADAM17,TGFB1,GNA13,GNA12,JUP,TRIP6,HYAL2,EDN1,APOD,TIMP1,PTAFR,PADI2,PRKX,SEMA6A,SEMA4B,RPS19,CERS2,PDPN,CHST3,SDC4,ATOH8,DNAAF1,GPR56,SFRP2,ITGAV,RA…
down_old-medium	831	GO-CC	GO_NEURON_PART	105	740	1265	17473	1.47e-11	9e-07	1.9599	GOT2,PAFAH1B1,PAK1,ANK2,BAIAP2,ABI1,CDK5,ITPKA,KCNB1,DRD1,KCND2,SCN2A,GRIK2,SCN8A,ADCY2,MAPK1,THY1,TNFRSF21,GRM1,GNG3,HTR2A,PINK1,CHRM3,CADM2,CDH13,NRXN1,PARK2,GABRG2,EPHA4,HOMER1,NRXN3,CHL1,ATP2B1,SLC32A1,SYNJ1,MTMR2,PTGS2,GAD1,AQP11,OGT,ATP2B2,GRIN2A,SRD5A1,ATP6V0D1,CALB1,FZD3,NCDN,FKBP4,GABRA5,BASP1,ATP6AP2,KIF3B,HCN1,KPNA1,DNM1L,SORT1,VTI1B,CRTAC1,RTN4,GRIA1,LPHN3,LRRTM1,PLK2,MPDZ,NCAM2,SYT13…
all_old-young	4716	GO-BP	GO_POSITIVE_REGULATION_OF_CATALYTIC_ACTIVITY	475	4212	1518	17473	1.54e-11	9.4e-07	1.29808	CD74,CCT2,HSPH1,HSPD1,MAPKAPK2,MAPK14,EGLN3,NF1,ARL6IP5,TBC1D20,AGFG1,PAK1,SHC1,KIT,GSN,PIP5K1A,ARAP1,PRKCZ,GPR65,ACTN2,EMP2,MYO9B,RYR2,TPM1,SRGAP2,PPP1R9A,ABI1,ARHGEF11,FGD4,F11R,FGD6,BCL2,TRIP10,ABR,ABL1,KRAS,PHACTR4,PDCD10,DOCK2,ITGB1,PDGFRA,CYTH2,ELMO1,CDC42,RHOG,CDK5,CAP1,DLG1,OPHN1,PFN2,RACGAP1,PDGFRB,DLC1,RAC1,PRKAR1A,IQSEC1,PREX1,CFLAR,DRD1,ATP1B1,ADCY2,CAP2,EDNRA,ADCYAP1,ADRB1,GNAL,ADCY1…
down_old-young	3056	GO-BP	GO_LEARNING	52	2705	131	17473	1.62e-11	9.9e-07	2.56408	SNAP25,NF1,HRH2,SLC6A1,KIT,KRAS,CDK5,DRD1,BRAF,PRKAR2B,MAPK8IP2,GRM7,CRH,NLGN4X,NRXN1,PARK2,SHANK2,CNTNAP2,NRXN3,HMGCR,JUN,SYNJ1,PTGS2,GRIN2A,PPP3CB,RELN,TBR1,SLC12A5,GABRA5,VDAC1,ATP8A1,ARC,TAC1,ARF4,MEIS2,NDRG4,HRH1,NRGN,NPTN,NPTX2,NETO1,RGS14,ATAD1,DGKI,SLC8A3,GRM5,NLGN4Y,SORCS3,JPH3,GMFB,PAK7,SLC8A2
all_old-young	4716	GO-BP	GO_NEURON_PROJECTION_DEVELOPMENT	200	4212	545	17473	1.71e-11	1e-06	1.52234	TOR1A,STXBP1,PAFAH1B1,PAK1,FRY,CTTN,SHC1,MICALL2,PRKCZ,EZR,DTNBP1,GJA1,MYH10,BAIAP2,SRGAP2,PPP1R9A,EPB41L3,BCL2,IKBKB,TRIM32,ABL1,PACSIN1,KRAS,VASP,RAC3,ITGB1,CDK5,OPHN1,CTNNA1,RAC1,RAB13,NRCAM,ADCYAP1,ADCY1,CCK,MAPK9,NDEL1,RASGRF1,UBB,MAPK1,PAK3,PAK2,EFNA1,PTPN11,TGFB2,MAPK8IP2,EFNA5,ADM,DNM2,CNR1,DAB1,NRXN1,CNP,SLITRK5,CNTNAP2,UCHL1,EPHA4,NRXN3,EFNB3,CHL1,NR4A2,SLITRK1,RNF165,APOD,JUN,ATP8A2,PR…
all_old-young	4716	GO-CC	GO_VESICLE_MEMBRANE	190	4212	512	17473	1.83e-11	1.1e-06	1.53944	CD74,TOR1A,ABCC4,SYT1,SLC17A7,STX1A,RALA,DTNBP1,GJA1,MYO6,WAS,SPIRE1,PACSIN2,PACSIN1,RHOQ,RAC2,CORO1A,RAB13,YWHAH,SNCA,HIP1,UBB,HLA-DQA1,HLA-DPB1,UBC,HLA-DPA1,MARCO,TMEM173,TLR2,HLA-DRA,TLR1,SLC11A1,GPRC5B,CD163,SCARB1,DNM2,FCGR1B,HLA-E,RAB27A,RAB8B,ARCN1,LRP1,SLC32A1,SREBF1,SNX17,GAD2,GAD1,SMO,RAB11FIP2,SNX19,PTPRN2,PTPRN,CSPG5,CD9,ATP6V0D1,RAB23,WLS,TMED2,FZD2,CLIC4,LAMP2,CLCN3,CA4,TMEM30A,ATP8…
down_old-medium	831	Ractome	REACTOME_NEUROTRANSMITTER_RECEPTOR_BINDING_AND_DOWNSTREAM_TRANSMISSION_IN_THE_POSTSYNAPTIC_CELL	27	740	137	17473	1.85e-11	1.1e-06	4.65349	GRIK2,ADCY2,PRKCB,MAPK1,PRKACB,GNG3,CAMK4,GNAI1,GABRG2,GRIN2A,GABRB3,GABRA4,GABRA5,GABRA1,GABRB2,AP2S1,GRIA1,NCALD,DLG3,KCNJ9,KCNJ3,NSF,GRIA4,GRIK1,GNB5,RASGRF2,ARHGEF9
up_old-young	1660	GO-BP	GO_TISSUE_DEVELOPMENT	205	1507	1518	17473	1.89e-11	1.2e-06	1.5658	SLC7A11,GSN,FLNA,EZR,GJC1,GJA1,VIM,ROCK1,EPB41L5,WAS,NEBL,F11R,BCL2,PALLD,FLNB,CNN3,PHACTR4,VASP,ITGB1,CALR,LCP1,PDGFRB,RAC1,RAB13,CFLAR,CTSH,PML,AKT2,HCK,ITGB2,PTPRC,TEC,RELA,BTK,GAB1,INSR,EFNA1,FGF2,RAP1A,TGFBR1,AGT,GREM1,TGFB2,TGFBR2,HIF1A,NUPR1,ANO6,ADM,RAB27A,ADAM17,TGFB1,SOX2,GNA13,MLLT4,SH3PXD2B,ACAT1,SOX8,SALL1,ASCL1,AKAP13,PPARA,CHD7,HIPK2,HYAL2,TYMS,EDN1,CDKN1A,APOD,TIMP3,TIMP1,CTGF,CPS…
down_old-young	3056	GO-BP	GO_INTRACELLULAR_SIGNAL_TRANSDUCTION	338	2705	1572	17473	1.93e-11	1.2e-06	1.38888	ERO1L,FKBP1B,MAPK14,NF1,ARL6IP5,PAK1,RALA,KIT,RAP2A,PRKCZ,SLC9A1,ACTN2,RYR2,FGF12,ANK2,RND1,ROCK2,CASQ1,PPP1R9A,ARHGEF11,ABI2,CFL1,WASF1,RAN,ABR,BRK1,KRAS,RAC3,PDCD10,CUL3,PDGFRA,ELMO1,CDC42,PRKCI,RACGAP1,PRKAR1A,RHOF,DRD1,SLC8A1,AKAP7,SCN2A,ATP1B1,ADCY2,EDNRA,ADCYAP1,ADCY1,RAB1A,BID,BAD,MAPK9,CYCS,SGSM3,RASGRP1,RASGRF1,CYLD,PSMA5,PRKCB,PSMC6,PIK3CB,C1QBP,UBE2N,UBB,PIK3R1,PSMD1,MAPK1,PSMD10,PSMB6…
down_old-young	3056	GO-MF	GO_UBIQUITIN_LIKE_PROTEIN_TRANSFERASE_ACTIVITY	118	2705	420	17473	1.94e-11	1.2e-06	1.81482	TRIM36,NEDD4L,TNFAIP1,TRIM32,CUL3,CDC42,TRIM27,UBE2S,UBE2N,ITCH,BTRC,CUL1,SKP1,BIRC2,FBXW11,UBE2D1,UBE2D2,RNF168,RNF8,RNF19B,PARK2,RNF180,RNF165,RC3H2,UBE2Q1,CDC23,MIB1,UBE2B,NEURL,PIAS1,PIAS2,RNF14,MARCH1,UBE4B,UBE2K,CUL5,RNF41,CUL2,MED31,SMURF1,LRSAM1,PJA2,UBR3,CBLL1,HDAC7,TRIM9,RANBP2,RNF128,UBE3C,RNF6,SIAH2,ZNRF1,HECTD1,FBXL14,KLHDC5,RNF11,RNF187,HERC4,KLHL8,C18orf25,PJA1,UBE2G1,RNF175,RBX1,F…
all_old-young	4716	GO-BP	GO_REGULATION_OF_MULTICELLULAR_ORGANISMAL_DEVELOPMENT	516	4212	1672	17473	2.08e-11	1.3e-06	1.28024	CD74,FKBP1B,CSDA,MAPK14,ACACB,SNAP25,NTRK2,SYT1,RIMS1,NF1,PAFAH1B1,CTTN,KIT,RAP2A,PRKCZ,EMP2,GJA1,NEDD4L,VIM,ROCK1,EPB41L5,ROCK2,BAIAP2,SRGAP2,PPP1R9A,HCLS1,CFL1,BCL2,RUFY3,IKBKB,AQP1,TRIM32,ABL1,PACSIN1,RAC3,PDCD10,ITGB1,CALR,CDC42,CDK5,DLG1,PRKCI,ITPKA,PDGFRB,CTNNA1,RAC1,PREX1,NRCAM,SLC8A1,YWHAH,EDNRA,ADCYAP1,CTSH,F3,BAD,SMAD3,PML,PDCD2,RASGRP1,NDEL1,CYLD,PSMA5,PRKCB,PSMC6,C1QBP,TLR4,UBB,PIK3R1…
all_old-young	4716	GO-BP	GO_REGULATION_OF_PROTEIN_LOCALIZATION	317	4212	950	17473	2.09e-11	1.3e-06	1.38425	CCT2,TOR1A,HSPH1,FKBP1A,FKBP1B,MAPK14,SNAP25,STX1A,NF1,GSN,FLNA,MICALL2,PRKCZ,EZR,SLC9A1,ACTN2,GPD1L,GJA1,NEDD4L,MYBPC1,EPB41L5,RHOU,HCLS1,SWAP70,BCL2,RUFY3,ABL1,RHOQ,ITGB1,LCP1,CDC42,RHOG,CDK5,RAC2,DLG1,PRKCI,TRIM27,RACGAP1,SORBS1,PLS1,CACNA1E,KCNB1,YWHAH,ADCYAP1,BID,BAD,SMAD3,ASPH,ANP32B,PML,RASGRP1,NDEL1,AKT2,CYLD,TLR4,PIK3R1,PSMD10,PSMB7,PRKCD,CD14,MYO1C,TNFRSF21,FGR,HSP90AB1,UBE2D3,HAVCR2,TM…
up_old-young	1660	GO-BP	GO_REGULATION_OF_CELL_DIFFERENTIATION	202	1507	1492	17473	2.17e-11	1.3e-06	1.56977	CD74,ELAVL1,NTRK2,CTTN,FLNA,EMP2,GJA1,VIM,ROCK1,EPB41L5,HCLS1,BCL2,IKBKB,ABL1,ITGB1,CALR,TRIOBP,CTNNA1,RAC1,PREX1,CFLAR,ANP32B,PML,TLR4,PTPN6,C1QC,CD86,RELA,BTK,SYK,NFKBIA,EFNA1,FGF2,TGFB3,RAP1A,TGFBR1,AGT,GREM1,TGFB2,GPRC5B,CCDC88A,TGFBR2,IL6R,HIF1A,STAT3,LPL,ADM,DNM2,IL4R,LILRB1,IL18,TGFB1,SOX2,S1PR3,CDH5,SH3PXD2B,SOX8,ASCL1,FSTL3,AKAP13,DAB1,PPARA,CHD7,EDN1,CTGF,ABCA1,ITPKB,SMO,PRKX,SEMA6A,SEM…
all_old-young	4716	GO-CC	GO_ENDOSOME	272	4212	793	17473	2.38e-11	1.5e-06	1.4229	CD74,HSPD1,MYD88,NTRK2,SHC1,RAP2A,MICALL2,PRKCZ,EZR,DTNBP1,GJA1,MYO5A,SUN2,WASF2,MYO1B,RAN,PACSIN2,TNFAIP1,PACSIN1,ARPC2,ITGB1,PRKCI,TRIM27,CORO1A,RAC1,RAB13,ATP1A2,TPCN1,ADRB1,RAB1A,CTSH,PML,AKT2,TLR4,UBB,HLA-DQA1,MAPK1,PAK3,CD4,HLA-DPB1,UNC93B1,RFTN1,CD14,UBC,HLA-DPA1,UBE2D3,HAVCR2,LGMN,HLA-DRA,INSR,MAP2K1,FPR1,FLT1,RAP1A,TGFBR1,CRKL,ADCYAP1R1,SLC11A1,TGFB2,TOM1L1,DNM2,FCGR1B,HLA-E,RAB27A,CRHBP…
all_old-young	4716	GO-BP	GO_MITOCHONDRION_ORGANIZATION	214	4212	594	17473	2.43e-11	1.5e-06	1.49454	MRPS36,SLC1A3,SLC6A1,PVRL2,CXADR,SLC9A1,BCL2,ATP1B1,YWHAH,SNCA,CCK,BID,BAD,MAPK9,CYCS,STOML2,HSP90AA1,MAP2K1,PINK1,PARK7,STAT3,ATF2,HK2,PARK2,CNP,HTRA2,NDUFV1,MDH1,UQCRB,UQCR10,SIRT3,PANK2,HSD17B10,JUN,SOD2,CISD2,TP53,NDUFS6,ACAA2,ATPIF1,ERBB4,MRPL9,MRPL54,MRPL17,MRPL45,PTCD3,MRPS2,MRPL35,MRPL1,CHCHD1,MRPS15,MRPS7,SLC25A4,MTIF2,MRPS10,GGCT,MRPS27,MRPS11,MRPS30,MRPL50,MRPL3,PET112,MRPS6,MRPL46,MRP…
down_old-medium	831	GO-CC	GO_SYNAPTIC_MEMBRANE	38	740	261	17473	2.6e-11	1.6e-06	3.43779	ANK2,ABI1,CDK5,KCNB1,KCND2,GRIK2,CHRM3,NRXN1,GABRG2,EPHA4,HOMER1,ATP2B1,SYNJ1,MTMR2,SEMA4F,GRIN2A,GABRB3,GABRA4,GABRA5,GABRA1,GABRB2,GABRD,GRIA1,LRRTM1,MPDZ,DLG3,GPHN,LIN7C,GRIA4,GRIK1,SYNE1,LRRTM4,DRP2,LRRTM2,KCTD16,SHISA9,NIPSNAP1,RUSC1
up_old-young	1660	GO-BP	GO_REGULATION_OF_INTRACELLULAR_SIGNAL_TRANSDUCTION	219	1507	1656	17473	2.61e-11	1.6e-06	1.53334	CD74,CSDA,MAPKAPK2,MYD88,NTRK2,SHC1,FLNA,ARAP1,EZR,GJA1,MYO9B,RHOU,HCLS1,FGD4,FGD6,BCL2,IKBKB,TRIP10,ABL1,RHOQ,ITGB1,KCTD13,RHOG,RAC2,SORBS3,OPHN1,PDGFRB,RAC1,PREX1,CFLAR,F3,ASPH,PML,TNFRSF10B,RALGAPA2,ARHGEF10,TLR4,CD4,PTPN6,MAPKAPK3,FGR,HAVCR2,CD86,TNIP2,MALT1,RELA,TLR2,C5AR1,SYK,IRAK3,TNFAIP3,NFKBIA,MDFIC,MAP3K6,GAB1,ERN1,MAP3K11,MAP2K7,PLCE1,INSR,CD81,EFNA1,FGF2,FPR1,TGFB3,MAP3K8,FLT1,RAP1A,G…
all_old_medium	878	GO-CC	GO_NEURON_PART	108	777	1265	17473	2.65e-11	1.6e-06	1.9199	GOT2,PAFAH1B1,PAK1,ANK2,BAIAP2,ABI1,CDK5,ITPKA,OPHN1,KCNB1,DRD1,KCND2,SCN2A,GRIK2,SCN8A,ADCY2,MAPK1,THY1,TNFRSF21,GRM1,GNG3,HTR2A,PINK1,CHRM3,CADM2,CDH13,NRXN1,PARK2,GABRG2,EPHA4,HOMER1,NRXN3,CHL1,ATP2B1,SLC32A1,SYNJ1,MTMR2,PTGS2,GAD1,GARS,AQP11,OGT,ATP2B2,GRIN2A,SRD5A1,ATP6V0D1,CALB1,FZD3,NCDN,FKBP4,GABRA5,BASP1,ATP6AP2,KIF3B,HCN1,KPNA1,DNM1L,SORT1,VTI1B,CRTAC1,RTN4,GRIA1,LPHN3,LRRTM1,PLK2,MPDZ,…
down_old-young	3056	GO-BP	GO_PROTEIN_COMPLEX_SUBUNIT_ORGANIZATION	329	2705	1527	17473	2.89e-11	1.8e-06	1.39174	CCT2,TOR1A,HSPD1,FKBP1A,MRPS36,SNAP25,SLC1A1,SYT1,RIMS1,GLS,NF1,SLC6A1,TBC1D20,AGFG1,PAFAH1B1,GLRB,FRY,PRKCZ,SLC9A1,ACTN2,MYO1B,RND1,BAIAP2,CASQ1,ACTR3,PPP1R9A,ABI1,ABI2,ACTR3B,ALDOA,CFL1,ADD2,WASF1,RAN,RUFY3,SPIRE1,TNFAIP1,BRK1,PACSIN1,ARPC5,PDCD10,ARPC2,CUL3,DSTN,MICAL2,CDC42,DLG1,FHOD3,PRKCI,TRIM27,RACGAP1,ARPC1A,CORO1A,TMOD2,SHROOM2,SORBS2,ACTR2,ARPC5L,ARPC3,RHOF,KCNB1,KCND2,KCNA1,KCNA2,RAB1A…
all_old-young	4716	GO-MF	GO_PROTEIN_COMPLEX_BINDING	312	4212	935	17473	3.04e-11	1.9e-06	1.38427	CD74,FKBP1A,PAFAH1B1,PAK1,SHC1,FLNA,MICALL2,CXADR,MYH9,EZR,CACNB2,ACTN2,EMP2,VIM,WIPF2,MYH10,MYO9B,WIPF3,WIPF1,SUN2,MYO6,WASF2,MYO1B,NEBL,ACTR3,AIF1,PPP1R9A,ABI1,HCLS1,ABI2,ADD2,WASF1,RAN,CNN3,ABL1,BRK1,KRAS,ARPC1B,ARPC5,ARPC2,DOCK2,ITGB1,CALR,LCP1,TRIOBP,CORO6,RACGAP1,ARPC1A,CORO1A,SORBS1,SHROOM2,CTNNA1,CORO1B,LIMA1,PLS1,TLN1,ACTR2,ARPC3,CFLAR,DRD1,ATP1B1,GNAL,SNCA,SMAD3,NDEL1,PIK3R1,FCGR2A,ITGB…
down_old-young	3056	GO-BP	GO_ORGANOPHOSPHATE_METABOLIC_PROCESS	210	2705	885	17473	3.07e-11	1.9e-06	1.53277	DLD,IDH3B,IDH3G,PDHB,PDHX,CACNB4,TBPL1,PAFAH1B1,KIT,PIP5K1A,GPD1L,ALDOA,PDGFRA,DLG1,ITPKA,ATP1B1,ADCY2,ADCYAP1,ADCY1,SNCA,BAD,CYCS,PIK3CB,PIK3R1,STOML2,PDE4D,PIK3CD,PTPN11,PRKAG2,FITM2,MSH2,PTHLH,HK3,ENO1,HK1,ENO2,PFKM,PGAM1,GAPDH,TPI1,PGK1,BPGM,AK5,HK2,NDUFV1,MDH1,UQCRB,PMPCB,NNT,MDH2,UQCRC2,UQCR10,UQCRC1,PANK2,HMGCR,ATP5G3,NDUFS6,SAMD8,FDFT1,FDPS,IDI1,LPIN2,NUS1,CDS1,IMPAD1,MTMR7,SYNJ1,MTMR2,NU…
down_old-young	3056	KEGG	KEGG_PARKINSONS_DISEASE	52	2705	133	17473	3.18e-11	1.9e-06	2.52553	SNCA,CYCS,UBB,PINK1,PARK7,PARK2,HTRA2,UCHL1,NDUFV1,SDHB,UQCRB,SDHD,UQCRC2,UQCR10,UQCRC1,ATP5G3,NDUFS6,SLC25A4,SLC25A5,SLC25A6,ATP5B,VDAC1,VDAC3,ATP5G1,ATP5O,ATP5H,ATP5F1,ATP5C1,ATP5A1,ATP5J,COX8A,NDUFS4,NDUFB3,NDUFS2,NDUFA8,NDUFA10,NDUFB2,COX6C,NDUFA5,NDUFA9,UQCRFS1,CYC1,COX5A,NDUFB6,NDUFV2,NDUFS3,COX7B,NDUFA6,NDUFB5,NDUFA4,UBE2G1,PPID
down_old-young	3056	Ractome	REACTOME_SIGNALING_BY_WNT	33	2705	65	17473	3.28e-11	2e-06	3.27945	PSMA5,PSMC6,PSMD1,PSMD10,PSMB6,PSMB7,BTRC,PSMB3,PSMF1,PSMD13,PSMA1,CUL1,PSMC1,PSMB2,PSMD11,PSMD4,PSMA3,SKP1,PSMD12,PSMD7,PSMC3,PSMA2,PSMD8,PSMD14,PSMB5,CTNNB1,FAM123B,APC,PPP2R5C,PPP2CA,PPP2R1A,PPP2R5D,PPP2R5E
down_old-young	3056	GO-BP	GO_MITOCHONDRIAL_TRANSPORT	63	2705	177	17473	3.31e-11	2e-06	2.29915	SLC9A1,YWHAH,BID,BAD,MAPK9,STOML2,HSP90AA1,PRKAG2,ATF2,HK2,SLC25A14,ATP5G3,PRKAA2,ATPIF1,SLC25A32,SLC25A5,SLC25A6,ATP5B,MFN2,VDAC1,BLOC1S2,DYNLL2,BNIP3L,RHOT1,TIMM50,MTCH2,BNIP3,MFF,MOAP1,NDUFA13,ATP5G1,ATP5O,ATP5H,ATP5F1,ATP5C1,ATP5A1,ATP5J,TOMM70A,TOMM20,TOMM22,SLC8A3,FXC1,C22orf32,PDE2A,PPP3R1,YWHAZ,YWHAG,GDAP1,MTERFD2,SAMM50,HSPA4,MTX2,YWHAQ,YWHAB,DNLZ,TOMM40L,MTX3,TIMM17A,DNAJC19,TIMM13,TIMM…
all_old-young	4716	GO-CC	GO_SYNAPTIC_MEMBRANE	111	4212	261	17473	3.32e-11	2e-06	1.76426	SNAP25,NTRK2,SYT1,GRM2,RIMS1,GLRB,DTNBP1,ANK2,SRGAP2,ABI1,ITGB1,CDK5,DLG1,KCNB1,KCND2,GRIK2,KCNA1,KCNA2,DNM2,GRM3,GRM7,CHRM3,CHRM1,GRIK3,NLGN4X,NRXN1,SHANK2,GABRG2,EPHA4,HOMER1,ATP2B1,SYNJ1,MTMR2,GAD2,SEMA4F,COMT,GRIN2A,TANC1,ITGA8,FAIM2,NEURL,PCDH8,GABRB3,GABRA4,GABRA5,GABRA2,GABRA1,GABRB2,GABRD,ARC,GOPC,NPTN,NETO1,RGS14,GRIA1,PJA2,ATAD1,DGKI,LRRTM1,NLGN4Y,CLSTN3,FLRT3,LPHN1,CASK,NLGN1,CNTNAP4,M…
down_old-young	3056	GO-BP	GO_NUCLEOSIDE_TRIPHOSPHATE_METABOLIC_PROCESS	75	2705	228	17473	3.77e-11	2.3e-06	2.12484	DLD,TBPL1,ALDOA,ATP1B1,ADCYAP1,SNCA,BAD,CYCS,STOML2,PRKAG2,MSH2,HK3,ENO1,HK1,ENO2,PFKM,PGAM1,GAPDH,TPI1,PGK1,BPGM,AK5,HK2,NDUFV1,UQCRB,PMPCB,UQCRC2,UQCR10,UQCRC1,ATP5G3,NDUFS6,ATP5B,NME5,NDUFA13,ATP5G1,ATP5O,ATP5H,ATP5F1,ATP5C1,ATP6V0A1,ATP5A1,ATP5J,ATP6V1A,ATP6V1B2,COX8A,NME1,NDUFS4,GUK1,NME7,NUDT15,NDUFAF1,NDUFB3,NDUFS2,NDUFA8,NDUFA10,NDUFB2,DGUOK,NDUFA11,COX6C,NDUFA5,NDUFA9,GPHN,UQCRFS1,CYC1,C…
up_old-young	1660	GO-BP	GO_CELL_ACTIVATION	97	1507	568	17473	4.04e-11	2.5e-06	1.98006	CD74,SLC7A11,FLNA,MYH9,WAS,AIF1,SWAP70,BCL2,ABL1,DOCK2,ITGB1,LCP1,RHOG,RAC2,RAC1,TLN1,PREX1,TLR4,ITGB2,CD4,PTPN6,PTPRC,CLEC7A,FCER1G,HAVCR2,CD86,MALT1,CLEC4E,BTK,SYK,TLR1,TGFBR1,SLC11A1,TGFBR2,PLSCR1,LILRB1,NFKB2,HLA-E,IL18,RAB27A,GPR183,EBI3,ADAM17,TGFB1,POU2F2,ERCC1,GNA13,GNA12,CHD7,HYAL2,EDN1,TIMP1,LEPR,ITPKB,SMO,RPS6,PDPN,SLC7A2,SNAP23,DLL1,CD9,HHEX,SPI1,GLI3,LRRC8A,CLIC1,ATP11C,HBB,MEGF10,AX…
up_old-young	1660	GO-BP	GO_POSITIVE_REGULATION_OF_CELL_COMMUNICATION	205	1507	1532	17473	4.4e-11	2.7e-06	1.55149	CD74,MAPKAPK2,MYD88,NTRK2,SLC1A3,EPS8,SHC1,GSN,FLNA,ARAP1,EMP2,GJA1,HCLS1,BCL2,IKBKB,ABL1,ITGB1,SORBS3,PDGFRB,SORBS1,CTNNA1,RAC1,CFLAR,CTSH,CIDEB,F3,ASPH,PML,TNFRSF10B,AKT2,TLR4,CD4,PAK2,PTPN6,PTPRC,MYO1C,MAPKAPK3,FGR,HAVCR2,TNIP2,MALT1,RELA,TLR2,C5AR1,SYK,MDFIC,MAP3K6,GAB1,ERN1,MAP3K11,MAP2K7,PLCE1,INSR,CD81,EFNA1,FGF2,FPR1,TGFB3,MAP3K8,FLT1,RAP1A,GNAI2,TGFBR1,GADD45G,AGT,GREM1,TGFB2,GPRC5B,INHB…
down_old-young	3056	GO-BP	GO_MEMBRANE_ORGANIZATION	212	2705	899	17473	4.49e-11	2.7e-06	1.52327	TOR1A,SNAP25,SYT1,RIMS1,STX1A,STXBP1,TBC1D20,PAFAH1B1,GLRB,RALA,RAP2A,PIP5K1A,PRKCZ,SLC9A1,CACNB2,ACTN2,MYO5A,MYH10,SCN3B,ANK2,ROCK2,BAIAP2,EPB41L3,PACSIN1,CUL3,ELMO1,CDK5,DLG1,PRKCI,NRCAM,KCNB1,GRIK2,ATP1B1,YWHAH,RAB1A,SNCA,BID,BAD,NDEL1,PRKCB,PRKCD,RFTN1,CACNB3,STOML2,HSP90AA1,SOD1,BRAF,ITGB1BP1,RAB8B,ATF2,HK2,NLGN4X,NRXN1,CNTNAP2,ATP8A2,DHCR24,ATPIF1,ADC,RPL13,RPL24,SLC25A5,RPS12,CCNB1,ARL6,RE…
up_old-young	1660	GO-BP	GO_POSITIVE_REGULATION_OF_MOLECULAR_FUNCTION	232	1507	1791	17473	4.69e-11	2.9e-06	1.50192	CD74,MAPKAPK2,EGLN3,SHC1,GSN,ARAP1,GPR65,EMP2,MYO9B,EPB41L5,EPB41,FGD4,F11R,FGD6,BCL2,IKBKB,TRIP10,ABL1,PHACTR4,DOCK2,ITGB1,RHOG,OPHN1,PDGFRB,RAC1,PREX1,CFLAR,PERP,CTSH,CIDEB,IFI16,F3,HIP1,ASPH,ANP32B,PML,DAP,TNFRSF10B,RPS27L,BOK,RALGAPA2,TBC1D2B,TBC1D8,AKT2,ARHGEF10,TLR4,ITGB2,CD4,PAK2,PTPRC,DOCK1,MAPKAPK3,FGR,MALT1,TMEM173,RELA,TLR2,BTK,C5AR1,SYK,IRAK3,NFKBIA,MDFIC,MAP3K6,GAB1,ERN1,MAP3K11,MAP2…
up_old-young	1660	GO-BP	GO_RESPONSE_TO_ENDOGENOUS_STIMULUS	196	1507	1450	17473	5.21e-11	3.2e-06	1.56726	NTRK2,SLC7A11,SHC1,GSN,EZR,GJA1,EPB41L5,AIF1,HCLS1,F11R,ZYX,BCL2,AQP1,ABL1,RHOQ,ITGB1,CALR,PDGFRB,SORBS1,CTNNA1,CORO1B,RAB13,ATP1A2,CTSH,F3,ASPH,PML,AKT2,ITGB2,CD4,YES1,FCER1G,UBE2D3,RELA,C5AR1,SYK,IRAK3,TNFAIP3,NFKBIA,GAB1,INSR,CD81,FGF2,TGFB3,RAP1A,TGFBR1,AGT,ADCYAP1R1,TGFB2,TGFBR2,INHBB,HIF1A,STAT3,GPIHBP1,ADM,DNM2,IL4R,ADAM17,TGFB1,JUP,FERMT2,CDH5,ACAT1,AK2,ASCL1,MDK,PPARA,HIPK2,NPC1,HYAL2,TY…
all_old-young	4716	GO-BP	GO_CENTRAL_NERVOUS_SYSTEM_DEVELOPMENT	293	4212	872	17473	5.36e-11	3.3e-06	1.3939	NTRK2,SYT1,SLC17A7,NF1,SLC7A11,PAFAH1B1,GSN,VIM,MYH10,SRGAP2,RAN,BCL2,ABR,AQP1,ABL1,KRAS,RAC3,ITGB1,CDC42,CDK5,DLC1,SHROOM2,RAC1,NRCAM,DRD1,SLC8A1,KCNA1,YWHAH,ADCYAP1,BID,BAD,ANP32B,MAPK9,BOK,NDEL1,TLR4,MAPK1,NCKAP1,ACTB,C5AR1,MAP2K1,PTPN11,NRG3,TGFBR2,HIF1A,STAT3,LIG4,TGFB1,SOX2,CTNNB1,ID2,OXCT1,ACAT1,SOX8,AK2,SALL1,CRH,ASCL1,MDK,ARCN1,ADAM22,NLGN4X,DAB1,NRXN1,PARK2,CNP,HTRA2,SEZ6L,ZIC1,SLITRK5,…
all_old-young	4716	GO-BP	GO_REGULATION_OF_CELLULAR_COMPONENT_BIOGENESIS	263	4212	767	17473	5.37e-11	3.3e-06	1.42246	NTRK2,STX1A,STXBP1,TBC1D20,PAK1,EPS8,CTTN,RALA,KIT,GSN,ARAP1,PRKCZ,GPR65,EZR,SLC9A1,GJA1,ROCK1,WIPF2,WIPF3,WIPF1,EPB41L5,WAS,TPM1,WASF2,ROCK2,BAIAP2,ACTR3,PPP1R9A,HCLS1,ABI2,ACTR3B,ADD2,WASF1,SWAP70,IKBKB,SPIRE1,ABL1,BRK1,ARPC1B,ARPC5,VASP,RHOQ,ARPC2,LCP1,CDC42,RHOG,RAC2,TRIOBP,DLG1,FHOD3,SORBS3,TRIM27,PFN2,ARPC1A,CORO1A,DLC1,TMOD2,RAC1,CORO1B,ACTR2,ARPC5L,ARPC3,PREX1,SNCA,CCK,BID,SMAD3,MAPK9,SGS…
up_old-young	1660	GO-BP	GO_IMMUNE_RESPONSE	158	1507	1100	17473	5.5e-11	3.4e-06	1.6654	CD74,MYD88,GPR65,EMP2,WAS,AIF1,SWAP70,BCL2,IKBKB,ABL1,DOCK2,LCP1,CTSH,IFI16,PML,TNFRSF10B,TLR4,HLA-DQA1,TRIL,HCK,CFI,CD4,PTPN6,HLA-DPB1,FCGR3A,UNC93B1,C1RL,CLEC7A,YES1,CFB,C3AR1,CD14,C1QC,FCER1G,C1S,HLA-DPA1,FGR,VSIG4,HAVCR2,C1QA,MB21D1,SERPING1,CD86,MARCO,MASP1,MALT1,TMEM173,TEC,C1QB,TLR2,CLEC4E,HLA-DRA,BTK,C5AR1,SYK,TLR1,SLC11A1,IL6R,ADM,CD84,IL4R,LILRB1,FCGR1B,NFKB2,HLA-E,IL18,RAB27A,GPR183,LA…
all_old_medium	878	GO-CC	GO_NEURON_PROJECTION	87	777	942	17473	5.6e-11	3.4e-06	2.0769	PAFAH1B1,PAK1,ANK2,BAIAP2,ABI1,CDK5,ITPKA,OPHN1,KCNB1,DRD1,KCND2,SCN2A,GRIK2,SCN8A,ADCY2,MAPK1,THY1,TNFRSF21,GRM1,GNG3,HTR2A,PINK1,CHRM3,CADM2,CDH13,NRXN1,PARK2,GABRG2,EPHA4,HOMER1,CHL1,ATP2B1,SLC32A1,MTMR2,PTGS2,GARS,AQP11,OGT,GRIN2A,SRD5A1,ATP6V0D1,CALB1,FZD3,NCDN,FKBP4,GABRA5,BASP1,ATP6AP2,KIF3B,HCN1,KPNA1,SORT1,CRTAC1,GRIA1,LPHN3,LRRTM1,PLK2,MPDZ,DST,NCAM2,GPM6A,DLG3,GPHN,KCNK1,SIAH2,KCNC4,NS…
all_old_medium	878	Ractome	REACTOME_NEUROTRANSMITTER_RECEPTOR_BINDING_AND_DOWNSTREAM_TRANSMISSION_IN_THE_POSTSYNAPTIC_CELL	27	777	137	17473	5.6e-11	3.4e-06	4.4319	GRIK2,ADCY2,PRKCB,MAPK1,PRKACB,GNG3,CAMK4,GNAI1,GABRG2,GRIN2A,GABRB3,GABRA4,GABRA5,GABRA1,GABRB2,AP2S1,GRIA1,NCALD,DLG3,KCNJ9,KCNJ3,NSF,GRIA4,GRIK1,GNB5,RASGRF2,ARHGEF9
all_old-young	4716	GO-MF	GO_CALMODULIN_BINDING	83	4212	179	17473	5.7e-11	3.5e-06	1.92355	MAPKAPK2,SYT1,MIP,MYH9,SLC9A1,MYO5A,MYH10,MYO9B,RYR2,MYO6,SNTA1,MYO1B,EPB41,ADD2,CNN3,ITPKA,SLC8A1,ADCY1,MYO10,MYO1C,MAPKAPK3,CAMKK1,CAMK4,RGS1,ATP2B1,PLCB1,ITPKB,ATPIF1,ATP2B2,PPP3CB,TJP1,DCX,RYR1,MYLK,MKNK2,DDX5,DAPK1,NRGN,SLC8A3,SLC8A2,PPP3CA,CASK,CAMSAP3,RGS2,RYR3,SYT7,PPP3R1,CAMKK2,PHKB,PHKA1,FBXL2,KCNN3,KCNQ3,AKAP5,RIT2,CAMK1,CDK5RAP2,SPTBN1,GEM,CAMSAP2,IQGAP1,GAP43,MAP2,CAMSAP1,CAMK2B,NDUF…
all_old-young	4716	GO-BP	GO_MACROMOLECULAR_COMPLEX_ASSEMBLY	439	4212	1398	17473	5.87e-11	3.6e-06	1.30268	CD74,CCT2,TOR1A,HSPD1,FKBP1A,ACACB,AASS,SNAP25,SLC1A1,SYT1,RIMS1,MIP,GLS,SLC6A1,TBC1D20,GLRB,CTTN,GSN,FLNA,MICALL2,PRKCZ,SLC9A1,ACTN2,GJA1,WIPF1,WAS,CASQ1,AIF1,HCLS1,ALDOA,ADD2,WASF1,TNFAIP1,BRK1,VASP,CALR,CUL3,KCTD13,TRIM27,RACGAP1,CTNNA1,RAC1,PREX1,KCNB1,KCND2,KCNA1,KCNA2,RAB1A,UBE2S,BID,BAD,SMAD3,HIP1,ANP32B,PML,RPS27L,RASGRP1,NDEL1,ARHGEF10,CYLD,SKAP2,C1QBP,UBB,PSMD10,UBC,PSMD13,PSMD11,PSMD4,…
down_old-medium	831	GO-CC	GO_NEURON_PROJECTION	84	740	942	17473	6.14e-11	3.7e-06	2.10554	PAFAH1B1,PAK1,ANK2,BAIAP2,ABI1,CDK5,ITPKA,KCNB1,DRD1,KCND2,SCN2A,GRIK2,SCN8A,ADCY2,MAPK1,THY1,TNFRSF21,GRM1,GNG3,HTR2A,PINK1,CHRM3,CADM2,CDH13,NRXN1,PARK2,GABRG2,EPHA4,HOMER1,CHL1,ATP2B1,SLC32A1,MTMR2,PTGS2,AQP11,OGT,GRIN2A,SRD5A1,ATP6V0D1,CALB1,FZD3,NCDN,FKBP4,GABRA5,BASP1,ATP6AP2,KIF3B,HCN1,KPNA1,SORT1,CRTAC1,GRIA1,LPHN3,LRRTM1,PLK2,MPDZ,NCAM2,GPM6A,DLG3,GPHN,KCNK1,SIAH2,KCNC4,NSF,PTPRO,SSTR1,L…
up_old-young	1660	GO-BP	GO_ENZYME_LINKED_RECEPTOR_PROTEIN_SIGNALING_PATHWAY	111	1507	689	17473	6.25e-11	3.8e-06	1.86792	MAPKAPK2,NTRK2,EPS8,SHC1,VIM,ROCK1,WASF2,F11R,ZYX,ABL1,ARPC1B,RHOQ,ITGB1,PDGFRB,SORBS1,RAC1,PML,AKT2,HCK,CD4,PAK2,YES1,MYO1C,DOCK1,MAPKAPK3,FGR,UBE2D3,TEC,BTK,SYK,GAB1,PLCE1,INSR,EFNA1,FGF2,TGFB3,FLT1,TGFBR1,GREM1,TGFB2,TGFBR2,INHBB,STAT3,ADAM17,TGFB1,FERMT2,CDH5,HIPK2,CTGF,SREBF1,SGPL1,FOXO1,PTBP1,SDC2,FOXC1,ATOH8,TMEM100,BMP7,ITGAV,FGFR2,TGFBR3,VEGFB,TWSG1,AHI1,FGFR3,SMAD5,TIPARP,NCF2,CYBA,PARD…
up_old-young	1660	GO-BP	GO_REGULATION_OF_CELL_DEATH	198	1507	1472	17473	6.32e-11	3.9e-06	1.55959	CD74,CSDA,MYD88,EGLN3,NTRK2,CTTN,GSN,FLNA,ROCK1,AIF1,HCLS1,FGD4,BCL2,IKBKB,AQP1,ABL1,ITGB1,CALR,MICAL1,PDGFRB,CTNNA1,RAC1,CFLAR,PERP,CTSH,CIDEB,F3,HIP1,ANP32B,PML,DAP,TNFRSF10B,RPS27L,BOK,AKT2,HCK,PAK2,FCER1G,TNIP2,MALT1,RELA,BTK,C5AR1,TNFAIP3,NFKBIA,MAP3K11,MAP2K7,FGF2,TGFB3,TGFBR1,GADD45G,AGT,ADCYAP1R1,GREM1,TGFB2,INHBB,HP,HIF1A,NUPR1,ANO6,STAT3,ANGPTL4,ADM,DNM2,LILRB1,ADAM17,TGFB1,SOX2,GPR37,S…
all_old-young	4716	GO-MF	GO_GUANYL_NUCLEOTIDE_BINDING	151	4212	390	17473	6.45e-11	3.9e-06	1.60617	RALA,RAP2A,RHOU,RND1,RAN,KRAS,RHOQ,RAC3,CDC42,RHOG,RAC2,RAC1,RHOF,RAB13,GNAL,RAB1A,HSP90AB1,MB21D1,TMEM173,HSP90AA1,INSR,RAP1A,GNAI2,DNM1,DNM2,GNL1,RAB27A,GNA13,GNAI1,GNAI3,GNAZ,GNA12,RAB8B,SUCLG2,PCK1,ADSS,ADSSL1,EEF1A2,GSPT1,MTIF2,GSPT2,GUF1,EIF5,EFTUD1,GFM2,GFM1,EFTUD2,PRPS1,ARL6,RAB23,ARL13B,MFN2,FKBP4,RAB3C,RAB33A,ARF4,RAB14,DNM1L,RHOT1,DAPK1,ANXA6,RRAGD,RRAGB,RRAGA,RHEB,UPRT,NME1,RRAS,PDE2A…
down_old-young	3056	GO-BP	GO_PROTEIN_CATABOLIC_PROCESS	149	2705	579	17473	6.51e-11	4e-06	1.66229	TOR1A,NEDD4L,TNFAIP1,TRIM32,CUL3,UBE2S,CYLD,PSMA5,PSMC6,UBE2N,UBB,PSMD1,PSMD10,PSMB6,PSMB7,ITCH,BTRC,PSMB3,UBC,PSMF1,PSMD13,PSMA1,CUL1,PSMC1,PSMB2,PSMD11,PSMD4,PSMA3,SKP1,BIRC2,PSMD12,LGMN,PSMD7,FBXW11,PSMC3,UBE2D1,UBE2D2,PSME3,PSMA2,PSMD8,PSMD14,PSMB5,PINK1,TOM1L1,RNF168,RNF8,RNF19B,CTNNB1,FAM123B,TBL1XR1,PARK2,HTRA2,UCHL1,USP46,RNF165,ARNTL,FAP,CDC27,ANAPC7,BUB3,CCNB1,ANAPC5,CDC16,CDC23,UBE2B,R…
down_old-young	3056	GO-MF	GO_GUANYL_NUCLEOTIDE_BINDING	110	2705	390	17473	7.24e-11	4.4e-06	1.82192	RALA,RAP2A,RND1,RAN,KRAS,RAC3,CDC42,RHOF,GNAL,RAB1A,HSP90AB1,HSP90AA1,DNM1,GNL1,GNAI1,GNAZ,RAB8B,ADSS,EEF1A2,GSPT1,MTIF2,GSPT2,GUF1,EIF5,GFM2,GFM1,EFTUD2,PRPS1,ARL6,RAB23,MFN2,FKBP4,RAB3C,RAB33A,ARF4,RAB14,DNM1L,RHOT1,DAPK1,ANXA6,RRAGD,RRAGB,RRAGA,RHEB,UPRT,NME1,PDE2A,RAB5A,GUCY1A3,GUCY1B3,OLA1,RIT2,RAB11A,TUBB1,TUBA1A,SEPT11,TUBA4A,NOLC1,RALB,TUBB,ARL3,TUBB3,DYNC1LI1,TUBB4B,ARL8B,TUBG1,ERCC3,TUB…
down_old-young	3056	GO-BP	GO_PROTEIN_LOCALIZATION_TO_MITOCHONDRION	34	2705	70	17473	7.96e-11	4.9e-06	3.13748	BID,BAD,MAPK9,HSP90AA1,PINK1,HK1,HK2,PARK2,SLC25A6,MFN2,DNAJA1,DNM1L,TIMM50,MTCH2,MFF,MOAP1,NDUFA13,TOMM70A,TOMM20,TOMM22,FXC1,PDE2A,GDAP1,MTERFD2,SAMM50,HSPA4,MTX2,DNLZ,TOMM40L,MTX3,TIMM17A,DNAJC19,TIMM13,TIMM8B
all_old-young	4716	GO-CC	GO_CYTOPLASMIC_VESICLE_PART	214	4212	601	17473	8.32e-11	5.1e-06	1.47713	CD74,TOR1A,HSPH1,DLD,ABCC4,SYT1,SLC17A7,STX1A,RALA,DTNBP1,ACTN2,GJA1,MYO6,ALDOA,SPIRE1,PACSIN2,PACSIN1,RHOQ,CALR,RAC2,CORO1A,RAB13,YWHAH,SNCA,HIP1,UBB,HLA-DQA1,HLA-DPB1,UBC,HLA-DPA1,SERPING1,MARCO,TMEM173,TLR2,HLA-DRA,HSP90AA1,TLR1,TGFB3,SLC11A1,TGFB2,GPRC5B,CD163,HP,SERPINA1,SCARB1,DNM2,FCGR1B,HLA-E,RAB27A,TGFB1,RAB8B,ARCN1,LRP1,IGF1,TIMP3,SLC32A1,TIMP1,SREBF1,SNX17,GAD2,GAD1,SMO,PCSK1,RAB11FIP2…
up_old-young	1660	GO-BP	GO_WOUND_HEALING	84	1507	470	17473	8.32e-11	5.1e-06	2.07222	SLC7A11,GSN,FLNA,MYH9,GJA1,WAS,LCP1,RHOG,RAC2,PDGFRB,RAC1,CORO1B,TLN1,CFLAR,F3,PTPN6,DOCK1,FCER1G,SERPING1,TEC,SYK,FGF2,TGFB3,TGFBR1,SLC11A1,TGFB2,TGFBR2,HIF1A,ANO6,SERPINA1,PLSCR1,SCARB1,RAB27A,ADAM17,TGFB1,SOX2,GNA13,GNA12,PPARA,APOD,TIMP3,TIMP1,PDPN,SDC2,SDC4,CD9,HDAC1,GPR4,ADIPOR2,NOTCH1,GLI3,NINJ1,CLIC1,HBB,AXL,MERTK,ERBB3,NOTCH2,ANXA5,ITPR3,MYL12A,FERMT3,FZD7,NINJ2,CSRP1,VWF,FBLN1,PAPSS2,IT…
all_old-young	4716	GO-BP	GO_NEURON_DEVELOPMENT	239	4212	687	17473	8.78e-11	5.4e-06	1.44318	TOR1A,NTRK2,SLC1A3,STXBP1,PAFAH1B1,PAK1,FRY,CTTN,SHC1,MICALL2,PRKCZ,EZR,DTNBP1,GJA1,MYH10,RND1,BAIAP2,SRGAP2,PPP1R9A,EPB41L3,BCL2,IKBKB,TRIM32,ABL1,PACSIN1,KRAS,VASP,RAC3,ITGB1,CDK5,PRKCI,OPHN1,CTNNA1,RAC1,RAB13,NRCAM,DRD1,ADCYAP1,ADCY1,CCK,MAPK9,NDEL1,RASGRF1,UBB,MAPK1,PAK3,PAK2,THY1,MEF2C,SOD1,EFNA1,PTPN11,TGFB2,MAPK8IP2,EFNA5,ADM,DNM2,CNR1,ID2,INSM1,CDKN1C,ASCL1,DAB1,NRXN1,CNP,HTRA2,SLITRK5,CN…
all_old-young	4716	GO-BP	GO_INTRACELLULAR_PROTEIN_TRANSPORT	266	4212	781	17473	9.17e-11	5.6e-06	1.41289	CD74,RIMS1,STX1A,CTTN,RALA,RAP2A,PIP5K1A,MYO6,ANK2,RHOU,RAN,KRAS,ITGB1,CALR,RHOG,CDK5,RAC2,PRKCI,RHOF,RAB13,KCNB1,DRD1,GRIK2,ATP1B1,YWHAH,RAB1A,BID,IFT57,PML,MAPK9,SGSM3,TBC1D2B,TBC1D9,TBC1D8,AKT2,PIK3R1,MAPK1,UNC93B1,RFTN1,MYO1C,HSP90AA1,SYK,NFKBIA,ERP29,TGFB3,RAP1A,AGT,SLC11A1,RPLP1,TGFB2,TOM1L1,STAT3,GPIHBP1,RAB27A,TGFB1,CTNNB1,RAB8B,ARCN1,JUN,NPM1,ARNTL,SNX17,AHCYL1,SLU7,RPL37A,RPL13,RPS27,RP…
up_old-young	1660	GO-BP	GO_REGULATION_OF_IMMUNE_SYSTEM_PROCESS	190	1507	1403	17473	9.19e-11	5.6e-06	1.57018	CD74,MAPKAPK2,MYD88,SLC1A3,PVRL2,SHC1,GSN,EZR,WIPF1,WAS,WASF2,AIF1,HCLS1,SWAP70,BCL2,IKBKB,ABL1,ARPC1B,DOCK2,ITGB1,CALR,RAC2,RAC1,CTSH,IFI16,PML,TLR4,HLA-DQA1,FCGR2A,TRIL,HCK,ITGB2,MYO10,CFI,CD4,PAK2,PTPN6,HLA-DPB1,FCGR3A,UNC93B1,PTPRC,C1RL,CLEC7A,YES1,CFB,C3AR1,CD14,MYO1C,C1QC,DOCK1,FCER1G,C1S,MAPKAPK3,HLA-DPA1,FGR,VSIG4,UBE2D3,HAVCR2,C1QA,MB21D1,SERPING1,CD86,TNIP2,MARCO,MASP1,MALT1,TMEM173,TEC…
down_old-young	3056	KEGG	KEGG_HUNTINGTONS_DISEASE	64	2705	185	17473	9.37e-11	5.7e-06	2.23464	TBPL1,IFT57,CYCS,SOD1,NDUFV1,SDHB,UQCRB,SDHD,UQCRC2,UQCR10,UQCRC1,ATP5G3,NDUFS6,PLCB4,PLCB1,SLC25A4,SLC25A5,SLC25A6,ATP5B,VDAC1,VDAC3,AP2M1,AP2A2,CLTC,AP2B1,DCTN4,CLTA,AP2S1,ITPR1,ATP5G1,ATP5O,ATP5H,ATP5F1,ATP5C1,ATP5A1,ATP5J,COX8A,GRM5,NDUFS4,NDUFB3,NDUFS2,NDUFA8,NDUFA10,NDUFB2,COX6C,NDUFA5,NDUFA9,UQCRFS1,CYC1,COX5A,NDUFB6,NDUFV2,NDUFS3,COX7B,NDUFA6,NDUFB5,NDUFA4,BDNF,PPID,CLTB,POLR2K,POLR2B,POL…
down_old-young	3056	GO-MF	GO_RNA_BINDING	339	2705	1598	17473	1e-10	6.1e-06	1.37032	HSPD1,GOT2,CCBL2,HNRNPA0,RIMS1,STXBP1,AGFG1,MYO5A,ROCK2,ALDOA,RAN,TRIM32,CORO1A,SORBS2,C1QBP,UBE2N,RFTN1,UBC,PSMA1,PSMC1,HSP90AB1,PSMD4,MEF2C,HSP90AA1,CRKL,TXN,PARK7,DNM1,EXOSC6,ENO1,ARCN1,MDH2,CAST,LRP1,MORC3,JUN,CISD2,FDPS,SYNJ1,HDLBP,NUDT4,AUH,SARS,RC3H2,SLU7,MRPL9,ABCF1,MRPL54,EEF1A2,EIF4E2,MRPL45,GSPT1,EIF4E,MRPL1,CHCHD1,FARS2,MRPS15,MRPS7,DENR,RPL13,MTIF2,RPL24,EIF2A,MRPS11,RPL7L1,EIF1,MRPS…
all_old-young	4716	GO-MF	GO_POLY_A_RNA_BINDING	375	4212	1170	17473	1.05e-10	6.4e-06	1.32961	HSPD1,GOT2,CCBL2,CSDA,HNRNPA0,ELAVL1,RIMS1,STXBP1,FLNA,MYH9,EZR,MYO5A,ROCK2,ALDOA,ZYX,RAN,FLNB,CALR,CORO1A,CTNNA1,SORBS2,IFI16,RPS27L,C1QBP,UBE2N,UBC,PSMC1,HSP90AB1,PSMD4,HSP90AA1,CRKL,TXN,PARK7,DNM1,EXOSC6,TRIP6,ENO1,ARCN1,CSTB,MDH2,CAST,LRP1,TYMS,HSD17B10,JUN,CISD2,NPM1,LBR,FDPS,ACAA2,HDLBP,AUH,ALDH6A1,RC3H2,SFPQ,CDK13,SRSF1,TNS1,MRPL9,ABCF1,MRPL54,EIF4E2,DARS,MRPL45,GSPT1,PTCD3,EIF4E,RPL37A,MR…
all_old_medium	878	GO-CC	GO_SYNAPTIC_MEMBRANE	38	777	261	17473	1.08e-10	6.6e-06	3.27408	ANK2,ABI1,CDK5,KCNB1,KCND2,GRIK2,CHRM3,NRXN1,GABRG2,EPHA4,HOMER1,ATP2B1,SYNJ1,MTMR2,SEMA4F,GRIN2A,GABRB3,GABRA4,GABRA5,GABRA1,GABRB2,GABRD,GRIA1,LRRTM1,MPDZ,DLG3,GPHN,LIN7C,GRIA4,GRIK1,SYNE1,LRRTM4,DRP2,LRRTM2,KCTD16,SHISA9,NIPSNAP1,RUSC1
down_old-young	3056	GO-CC	GO_SITE_OF_POLARIZED_GROWTH	55	2705	149	17473	1.19e-10	7.3e-06	2.38439	TOR1A,SNAP25,PAFAH1B1,FRY,CXADR,DTNBP1,MYO5A,MYH10,PPP1R9A,ABI1,RUFY3,RAC3,CYTH2,CDK5,TMOD2,SNCA,RASGRF1,THY1,CNR1,NRXN1,SHANK2,EPHA4,NRP1,CDK5R1,EXOC4,OLFM1,FKBP4,BASP1,NEFL,KLC1,APC,USP9X,CRTAC1,LRRTM1,ALS2,FLRT3,LPHN1,GPM6A,DLG3,PTPRO,APBB1,CLASP2,KATNB1,RTN4R,STMN4,GAP43,STMN3,EXOC8,PTBP2,STMN2,MAPK8IP1,NGEF,FMR1,TSHZ3,NRSN1
down_old-young	3056	GO-BP	GO_CELLULAR_PROTEIN_COMPLEX_ASSEMBLY	100	2705	346	17473	1.2e-10	7.3e-06	1.86691	CCT2,HSPD1,FKBP1A,SNAP25,TBC1D20,CASQ1,WASF1,RAB1A,UBE2S,SMAD3,NDEL1,PSMD10,PSMD13,PSMD11,PSMD4,HSP90AA1,PSMD8,MAPK8IP2,NRG3,EFNA5,SMAD2,TBCD,PARK2,NDUFV1,UQCRB,UQCR10,NDUFS6,SYNJ1,ARL6,MKKS,TMED2,DNAAF2,BBS12,FKBP4,BLOC1S2,NEFL,AP2B1,AP2S1,DNM1L,UBE2K,NDUFA13,ATP6V0A1,STRA13,CHMP4A,NUP93,TOMM20,VAMP7,RTN4,NDUFS4,NDUFAF1,NDUFB3,NDUFS2,NDUFA8,NDUFA10,NDUFB2,NDUFA11,NDUFA5,NDUFA9,NDUFB6,NDUFV2,NDUF…
all_old-young	4716	GO-CC	GO_VACUOLAR_MEMBRANE	209	4212	587	17473	1.4e-10	8.5e-06	1.47702	CD74,MYD88,NTRK2,SHC1,RAP2A,DTNBP1,SUN2,MYO6,MYO1B,PACSIN2,RAC1,RAB13,TPCN1,PML,TLR4,UBB,HLA-DQA1,HLA-DPB1,CD14,UBC,HLA-DPA1,UBE2D3,HLA-DRA,INSR,SLC11A1,TOM1L1,SCARB1,FCGR1B,HLA-E,RAB27A,GNB1,PSAP,GNAI1,GNAI3,EPHA4,NPC1,LRP1,LITAF,CP,SLC44A2,SNX17,MTMR2,OSBPL1A,LRP2,EEF1A2,RAB11FIP2,SNX19,SLC7A14,EPHB1,COL6A1,ATP6V1D,ATP6V0D1,RAB23,WLS,SNX10,ANXA2,LAMP2,ENPP1,CLCN4,CLCN3,PCYOX1,ATP9A,ATP11C,SLC22…
up_old-young	1660	GO-MF	GO_PROTEIN_COMPLEX_BINDING	138	1507	935	17473	1.58e-10	9.6e-06	1.71128	CD74,SHC1,FLNA,MICALL2,MYH9,EZR,EMP2,VIM,MYO9B,WIPF1,SUN2,MYO6,WASF2,NEBL,AIF1,HCLS1,CNN3,ABL1,ARPC1B,DOCK2,ITGB1,CALR,LCP1,TRIOBP,CORO6,SORBS1,CTNNA1,CORO1B,LIMA1,TLN1,CFLAR,FCGR2A,ITGB2,MYO10,CD4,FCGR3A,FCER1G,FGR,RELA,HLA-DRA,SYK,NFKBIA,INSR,CD81,RAP1A,GNAI2,CCDC88A,HIF1A,DNM2,FCGR1B,ADAM17,GNA13,S1PR3,GNAI3,GNA12,FSTL3,PPARA,ATR,CDKN1A,CRYAB,CTGF,SREBF1,CPS1,MTHFR,ADSSL1,CD44,CD9,HDAC1,TULP3,…
down_old-medium	831	GO-CC	GO_POSTSYNAPTIC_MEMBRANE	32	740	205	17473	1.6e-10	9.8e-06	3.6858	ANK2,ABI1,CDK5,KCNB1,KCND2,GRIK2,CHRM3,GABRG2,EPHA4,HOMER1,SEMA4F,GRIN2A,GABRB3,GABRA4,GABRA5,GABRA1,GABRB2,GABRD,GRIA1,LRRTM1,MPDZ,DLG3,GPHN,LIN7C,GRIA4,GRIK1,SYNE1,LRRTM4,DRP2,LRRTM2,KCTD16,RUSC1
up_old-young	1660	GO-CC	GO_MEMBRANE_REGION	160	1507	1134	17473	1.63e-10	9.9e-06	1.63592	NTRK2,ABCC4,MIP,SLC1A3,EPS8,CTTN,EZR,EMP2,GJA1,MYO6,EPB41L5,AIF1,IKBKB,AQP1,PACSIN2,VASP,RHOQ,ITGB1,LCP1,PDGFRB,SORBS1,CTNNA1,RAC1,TLN1,CFLAR,ATP1A2,AKT2,HCK,MYO10,CD4,PTPRC,CD14,MYO1C,FGR,TLR2,BTK,C5AR1,TLR1,INSR,CD81,GNAI2,TGFBR1,ADCYAP1R1,GPRC5B,TGFBR2,IL6R,PLSCR1,GPIHBP1,SCARB1,DNM2,RAB27A,ADAM17,GNA13,GNAI3,GNA12,JUP,FERMT2,NPC1,HYAL2,GJB6,TNFRSF1B,SLC27A1,LIPE,LRP2,LEPR,ABCA1,DHRS3,AHCYL1,S…
all_old-young	4716	GO-CC	GO_GOLGI_APPARATUS	449	4212	1445	17473	1.8e-10	1.1e-05	1.28901	CD74,SNAP25,SYT1,SLC1A6,TBC1D20,PAK1,CTTN,ARAP1,EMP2,GJA1,MYO5A,ROCK1,MYO6,MYO1B,RHOU,CASQ1,FGD4,FGD6,TRIP10,PACSIN1,RHOQ,PDCD10,ARPC2,CALR,CUL3,CYTH2,CDC42,DLG1,PRKCI,CTNNA1,RAC1,RAB13,RAB1A,SNCA,PERP,HIP1,IFT57,BOK,RASGRP1,HLA-DQA1,MAPK1,HCK,PSMB6,HLA-DPB1,UNC93B1,YES1,PSMB3,CD14,HLA-DPA1,TMEM173,TLR2,HLA-DRA,TLR1,MDFIC,PLCE1,MAP2K1,TOM1L1,CCDC88A,SERPINA1,PLSCR1,DNM1,DNM2,HLA-E,RAB27A,TGFB1,PT…
down_old-young	3056	GO-BP	GO_INTRACELLULAR_PROTEIN_TRANSPORT	187	2705	781	17473	1.8e-10	1.1e-05	1.54665	RIMS1,STX1A,RALA,RAP2A,PIP5K1A,ANK2,RAN,KRAS,CDK5,PRKCI,RHOF,KCNB1,DRD1,GRIK2,ATP1B1,YWHAH,RAB1A,BID,IFT57,MAPK9,SGSM3,TBC1D9,PIK3R1,MAPK1,RFTN1,HSP90AA1,ERP29,TOM1L1,CTNNB1,RAB8B,ARCN1,JUN,ARNTL,SNX17,SLU7,RPL13,RPL24,SLC25A6,RPS12,EGR2,ARL6,RAB23,PCM1,TMED2,IFT122,SSX2IP,MFN2,FGF9,BBS12,RERE,PGAP1,AP3M2,AP3B2,RAB3C,SEC23A,AP2M1,AP1S1,AP2A2,AP1S2,RAB33A,CLTC,AP1G1,AP2B1,CLTA,AP2S1,RAB14,NAPA,BEC…
all_old-young	4716	GO-BP	GO_LEARNING	65	4212	131	17473	1.97e-10	1.2e-05	2.05836	SNAP25,NTRK2,NF1,HRH2,SLC6A1,KIT,KRAS,ITGB1,CDK5,ATP1A2,DRD1,BRAF,PRKAR2B,MAPK8IP2,HIF1A,GRM7,CRH,NLGN4X,NRXN1,PARK2,SHANK2,CNTNAP2,NRXN3,HMGCR,JUN,SYNJ1,PTGS2,COMT,GRIN2A,IFT20,PPP3CB,TANC1,RELN,TBR1,MLL,SLC12A5,GABRA5,VDAC1,ATP8A1,ARC,TAC1,ARF4,MEIS2,NDRG4,HRH1,SGK1,NRGN,NPTN,NEUROD2,NPTX2,NETO1,PPP1R1B,TNR,RGS14,ATAD1,DGKI,SLC8A3,GRM5,CLDN5,NLGN4Y,SORCS3,JPH3,GMFB,PAK7,SLC8A2
all_old-young	4716	GO-BP	GO_REGULATION_OF_RESPONSE_TO_STRESS	455	4212	1468	17473	1.97e-10	1.2e-05	1.28577	CD74,HSPH1,HSPD1,FKBP1B,CSDA,MAPKAPK2,MYD88,MAPK14,SLC1A3,ARL6IP5,PVRL2,PAFAH1B1,PAK1,CTTN,GSN,RAP2A,EZR,DTNBP1,GJA1,ZYX,IKBKB,ABR,TRIM32,ABL1,KRAS,PDCD10,DOCK2,PDGFRA,ELMO1,CDC42,CDK5,DLG1,RAC1,GRIK2,ATP1B1,EDNRA,ADCYAP1,SNCA,IFI16,F3,SMAD3,PML,MAPK9,RASGRP1,NDEL1,CYLD,PSMA5,PSMC6,C1QBP,UBE2N,TLR4,UBB,PIK3R1,PSMD1,TRIL,MAPK1,HCK,ITGB2,PSMD10,PSMB6,PAK3,PSMB7,PRKCD,ITCH,CFI,CD4,PAK2,PTPN6,BTRC,UN…
all_old-young	4716	GO-BP	GO_ENZYME_LINKED_RECEPTOR_PROTEIN_SIGNALING_PATHWAY	238	4212	689	17473	2.08e-10	1.3e-05	1.43297	FKBP1A,MAPKAPK2,MAPK14,NTRK2,PAK1,EPS8,SHC1,KIT,PRKCZ,VIM,ROCK1,RYR2,FGF12,WASF2,ROCK2,BAIAP2,ACTR3,ABI1,F11R,ZYX,ABL1,BRK1,KRAS,ARPC1B,ARPC5,RHOQ,ARPC2,ITGB1,PDGFRA,ELMO1,CDC42,ARPC1A,PDGFRB,SORBS1,RAC1,ACTR2,ARPC3,SMAD3,CYFIP2,PML,AKT2,PIK3CB,UBB,PIK3R1,MAPK1,HCK,PAK3,CD4,PAK2,ELMO2,YES1,UBC,MYO1C,DOCK1,MAPKAPK3,FGR,UBE2D3,TEC,NCKAP1,UBE2D1,HSP90AA1,ACTB,BTK,SYK,GAB1,PLCE1,INSR,EFNA1,PTPN11,FGF…
down_old-young	3056	KEGG	KEGG_OXIDATIVE_PHOSPHORYLATION	51	2705	135	17473	2.12e-10	1.3e-05	2.44026	NDUFV1,SDHB,UQCRB,SDHD,UQCRC2,UQCR10,UQCRC1,ATP5G3,NDUFS6,PPA1,PPA2,ATP6V1D,ATP6V0D1,ATP5B,ATP5G1,ATP5O,ATP5H,ATP5F1,ATP5C1,ATP6V0A1,ATP5A1,ATP5J,ATP6V0B,ATP6V1A,ATP6AP1,ATP6V1B2,ATP6V1E1,ATP6V1H,COX8A,NDUFS4,NDUFB3,NDUFS2,NDUFA8,NDUFA10,NDUFB2,NDUFA11,COX6C,NDUFA5,NDUFA9,UQCRFS1,CYC1,COX5A,NDUFB6,NDUFV2,NDUFS3,COX7B,NDUFA6,NDUFB5,NDUFA4,ATP6V1G2,COX11
all_old-young	4716	GO-BP	GO_REGULATION_OF_ANATOMICAL_STRUCTURE_MORPHOGENESIS	332	4212	1021	17473	2.16e-10	1.3e-05	1.34894	MAPK14,NTRK2,SYT1,RIMS1,NF1,TBC1D20,PAFAH1B1,EPS8,CTTN,KIT,GSN,FLNA,RAP2A,PARVB,ARAP1,PARVA,MYH9,EZR,EMP2,NEDD4L,ROCK1,WIPF2,MYH10,WIPF3,WIPF1,EPB41L5,TPM1,RHOU,ROCK2,BAIAP2,FMNL2,PPP1R9A,EPB41L3,FGD4,ALDOA,CFL1,FGD6,BCL2,RUFY3,ABR,AQP1,ABL1,RHOQ,RAC3,PDCD10,ARPC2,CALR,CDC42,CDK5,TRIOBP,DLG1,ITPKA,CORO1A,DLC1,RAC1,CORO1B,PREX1,CFLAR,NRCAM,YWHAH,EDNRA,CTSH,F3,SMAD3,PML,MAPK9,SGSM3,NDEL1,TBC1D2B,TB…
down_old-young	3056	GO-BP	GO_REGULATION_OF_CATABOLIC_PROCESS	177	2705	731	17473	2.21e-10	1.3e-05	1.56407	NEDD4L,TRIM32,CUL3,CDC42,CDK5,RAB1A,SNCA,BAD,SMAD3,PSMA5,PSMC6,PIK3CB,UBB,PSMD1,PSMD10,PSMB6,PSMB7,PRKCD,ITCH,BTRC,PSMB3,UBC,PSMF1,PSMD13,PSMA1,CUL1,PSMC1,PSMB2,PSMD11,HSP90AB1,PSMD4,PSMA3,SKP1,PSMD12,PSMD7,PSMC3,UBE2D1,PSME3,PSMA2,PSMD8,PSMD14,PSMB5,HTR2A,PINK1,PARK7,PRKAG2,RNF19B,VIP,PSAP,CNR1,FAM123B,PGAM1,GAPDH,BPGM,PARK2,HTRA2,RNF180,UCHL1,IGF1,ENDOG,CISD2,ARNTL,PRKAA2,MTMR2,ATPIF1,ADC,FAP,E…
all_old-young	4716	Ractome	REACTOME_TRANSMISSION_ACROSS_CHEMICAL_SYNAPSES	84	4212	186	17473	2.3e-10	1.4e-05	1.87346	SNAP25,SLC1A1,SYT1,RIMS1,SLC1A6,SLC1A3,GLS,SLC17A7,STX1A,CACNB4,STXBP1,SLC6A1,CACNB2,ACTN2,MYO6,EPB41L1,DLG1,GRIK2,ADCY2,GNAL,ADCY1,RASGRF1,PRKCB,MAPK1,CACNB3,PRKACB,GNG3,BRAF,GNAI2,CAMKK1,CAMK4,GNB1,GNG2,GNAI1,GNAI3,GRIK3,GABRG2,SLC32A1,ALDH2,PLCB1,GLUL,GAD2,GAD1,MAOA,COMT,GRIN2A,GABRB3,GABRA4,GABRA5,GABRA2,GABRA1,GABRB2,NEFL,AP2M1,AP2A2,AP2B1,AP2S1,GRIA1,RRAS,CACNA2D3,CACNG3,NCALD,DLG3,KCNJ4,KC…
up_old-young	1660	GO-BP	GO_RESPONSE_TO_EXTERNAL_STIMULUS	232	1507	1821	17473	2.34e-10	1.4e-05	1.47718	MAPKAPK2,MYD88,ACACB,NTRK2,SLC1A3,GSN,PARVA,EZR,GJA1,WIPF1,AIF1,BCL2,IKBKB,AQP1,ABL1,VASP,DOCK2,ITGB1,RHOG,RAC2,OPHN1,PDGFRB,RAC1,CORO1B,PREX1,RAB13,ATP1A2,IFI16,F3,PML,DAP,TNFRSF10B,AKT2,TLR4,HCK,ITGB2,CD4,UNC93B1,PTPRC,CLEC7A,C3AR1,CD14,FCER1G,MAPKAPK3,FGR,HAVCR2,MB21D1,CD86,TNIP2,MALT1,TMEM173,RELA,TLR2,CLEC4E,C5AR1,SYK,IRAK3,TNFAIP3,NFKBIA,TLR1,INSR,EFNA1,FGF2,FPR1,FLT1,GNAI2,AGT,SLC11A1,TGFB…
all_old-young	4716	GO-CC	GO_PLASMA_MEMBRANE_REGION	306	4212	929	17473	2.43e-10	1.5e-05	1.36642	SNAP25,SLC1A1,NTRK2,ABCC4,SYT1,GRM2,RIMS1,MIP,SLC1A3,AQP9,GLRB,PAK1,EPS8,CXADR,PIP5K1A,PRKCZ,EZR,DTNBP1,SLC9A1,EMP2,GJA1,MYO6,EPB41L5,TPM1,ANK2,SRGAP2,AIF1,ABI1,EPB41L3,CFL1,AQP1,PACSIN2,PACSIN1,VASP,ARPC2,ITGB1,LCP1,CDK5,DLG1,PRKCI,ARPC1A,PDGFRB,DLC1,SHROOM2,CTNNA1,RAC1,PRKAR1A,SORBS2,TLN1,ATP1A2,KCNB1,DRD1,KCND2,AKAP7,GRIK2,KCNA1,KCNA2,ATP1B1,AKT2,MAPK1,HCK,MYO10,CACNB3,MYO1C,THY1,FGR,HSP90AB1,…
down_old-young	3056	Ractome	REACTOME_HOST_INTERACTIONS_OF_HIV_FACTORS	50	2705	132	17473	2.85e-10	1.7e-05	2.44679	RAN,ELMO1,PSMA5,PSMC6,PSMD1,PSMD10,PSMB6,PSMB7,BTRC,PSMB3,PSMF1,PSMD13,PSMA1,PSMC1,PSMB2,PSMD11,PSMD4,PSMA3,SKP1,PSMD12,PSMD7,PSMC3,PSMA2,PSMD8,PSMD14,PSMB5,SLC25A4,SLC25A5,SLC25A6,AP2M1,AP1S1,AP2A2,AP1S2,AP1G1,AP2B1,AP2S1,KPNA1,CUL5,ATP6V1H,SEH1L,NUP93,RANBP2,RBX1,TCEB1,RAE1,NUP153,RANGAP1,NUPL2,NUP50,PPIA
down_old-young	3056	GO-BP	GO_REGULATION_OF_NEURON_PROJECTION_DEVELOPMENT	112	2705	408	17473	2.9e-10	1.8e-05	1.7732	FKBP1B,SNAP25,SYT1,RIMS1,PAFAH1B1,RAP2A,NEDD4L,BAIAP2,PPP1R9A,CFL1,RUFY3,PACSIN1,CDK5,PRKCI,ITPKA,NRCAM,YWHAH,ADCYAP1,NDEL1,PAK3,THY1,MEF2C,MAP2K1,BRAF,ADNP,EFNA5,CNR1,PARK2,EPHA4,LRP1,SERPINF1,ATP8A2,VLDLR,PQBP1,SEMA5B,NRP1,SEMA6B,SEMA4F,SLIT2,UST,RELN,SKIL,TBR1,CDK5R1,NEURL,BAI3,OLFM1,FKBP4,TMEM30A,NEFL,ROBO2,STK25,NDRG4,NPTN,ULK2,SMURF1,VAMP7,RTN4,EPHA3,NEGR1,SERPINE2,BHLHB9,PTPN5,CUX2,PLK2,PP…
all_old-young	4716	GO-BP	GO_ACTIN_FILAMENT_BASED_PROCESS	167	4212	450	17473	3.06e-10	1.9e-05	1.53951	NF1,PAFAH1B1,PAK1,EPS8,FRY,CTTN,SHC1,RALA,KIT,GSN,FLNA,RAP2A,MICALL2,CXADR,PARVB,PIP5K1A,ARAP1,PARVA,PRKCZ,MYH9,GPR65,EZR,DTNBP1,SCN2B,SLC9A1,CACNB2,GJC1,ACTN2,EMP2,GPD1L,GJA1,NEDD4L,MYO5A,VIM,ROCK1,WIPF2,MYH10,TPM3,MYO9B,MYL6B,WIPF3,WIPF1,SUN2,RYR2,MYBPC1,MYO6,EPB41L5,WAS,SCN3B,SNTA1,CACNA2D1,FGF12,TPM1,WASF2,MYO1B,ANK2,EPB41,RHOU,RND1,ROCK2,BAIAP2,SRGAP2,CASQ1,NEBL,ACTR3,FMNL2,AIF1,PPP1R9A,ABI1…
all_old-young	4716	GO-BP	GO_PROTEIN_COMPLEX_BIOGENESIS	362	4212	1132	17473	3.09e-10	1.9e-05	1.3266	CD74,CCT2,TOR1A,HSPD1,FKBP1A,ACACB,AASS,SNAP25,SLC1A1,SYT1,RIMS1,MIP,GLS,SLC6A1,TBC1D20,GLRB,CTTN,GSN,FLNA,MICALL2,PRKCZ,SLC9A1,ACTN2,GJA1,WIPF1,WAS,CASQ1,AIF1,HCLS1,ALDOA,ADD2,WASF1,TNFAIP1,BRK1,VASP,CALR,CUL3,KCTD13,TRIM27,RACGAP1,CTNNA1,RAC1,PREX1,KCNB1,KCND2,KCNA1,KCNA2,RAB1A,UBE2S,BID,BAD,SMAD3,HIP1,ANP32B,PML,RASGRP1,NDEL1,ARHGEF10,CYLD,SKAP2,PSMD10,PSMD13,PSMD11,PSMD4,STOML2,BIRC2,MALT1,HL…
up_old-young	1660	GO-BP	GO_REGULATION_OF_MULTICELLULAR_ORGANISMAL_DEVELOPMENT	216	1507	1672	17473	3.2e-10	2e-05	1.49786	CD74,CSDA,ACACB,NTRK2,CTTN,EMP2,GJA1,VIM,ROCK1,EPB41L5,HCLS1,BCL2,IKBKB,AQP1,ABL1,ITGB1,CALR,PDGFRB,CTNNA1,RAC1,PREX1,CTSH,F3,PML,TLR4,ITGB2,PTPN6,C3AR1,C1QC,HAVCR2,CD86,RELA,BTK,C5AR1,SYK,IRAK3,TNFAIP3,NFKBIA,INSR,EFNA1,FGF2,TGFB3,FLT1,RAP1A,TGFBR1,AGT,GREM1,TGFB2,GPRC5B,CCDC88A,TGFBR2,HIF1A,NUPR1,ANO6,STAT3,ANGPTL4,ADM,DNM2,IL4R,LILRB1,TGFB1,SOX2,S1PR3,CDH5,SOX8,ASCL1,FSTL3,DAB1,CHD7,HIPK2,EDN1…
up_old-young	1660	GO-MF	GO_LIPID_BINDING	105	1507	657	17473	3.36e-10	2e-05	1.85301	SHC1,ARAP1,EPB41,TRIP10,PACSIN2,OPHN1,PREX1,ATP1A2,F3,HIP1,TLR4,TRIL,MYO10,CD14,TEC,TLR2,BTK,TLR1,INSR,CCDC88A,LPL,GPIHBP1,SCARB1,GPR183,S1PR3,FERMT2,SH3PXD2B,PPARA,NPC1,HSD17B10,APOD,PTAFR,APOC1,NPC2,ABCA1,DBI,PLCD1,CPS1,TULP3,WDR35,ANXA2,MTM1,PITPNC1,PARD3,MAL,AXL,ALOX15B,PTGDS,WIPI1,ANXA5,SH3GLB1,ITPR3,SELL,SELP,CD300A,ITPR2,SYTL4,SYT7,PYGL,NME4,GLTP,ANXA3,S100A13,BIN2,SPTBN1,HSPA2,ZFYVE26,HIP…
down_old-young	3056	GO-CC	GO_RESPIRATORY_CHAIN	36	2705	80	17473	3.4e-10	2.1e-05	2.90678	SNCA,CYCS,PARK7,NDUFV1,SDHB,UQCRB,PMPCB,NNT,SDHD,UQCRC2,UQCR10,UQCRC1,NDUFS6,NDUFA13,COX8A,NDUFS4,NDUFAF1,NDUFB3,NDUFS2,NDUFA8,NDUFA10,NDUFB2,NDUFA11,NDUFA5,NDUFA9,UQCRFS1,CYC1,COX5A,NDUFB6,NDUFV2,NDUFS3,COX7B,NDUFA6,NDUFB5,NDUFA4,HIGD1A
up_old-young	1660	GO-BP	GO_CELL_DEVELOPMENT	190	1507	1426	17473	3.63e-10	2.2e-05	1.54486	NTRK2,SLC1A3,PVRL2,CTTN,SHC1,GSN,MICALL2,PARVA,MYH9,EZR,GJC1,GJA1,VIM,ROCK1,EPB41L5,WASF2,NEBL,LDB3,F11R,BCL2,PALLD,IKBKB,FLNB,ABL1,PHACTR4,VASP,ITGB1,OPHN1,PDGFRB,CTNNA1,RAC1,RAB13,CFLAR,AKT2,ARHGEF10,TLR4,PAK2,PTPN6,PTPRC,BTK,EFNA1,RAP1A,TGFBR1,AGT,GREM1,TGFB2,TGFBR2,INHBB,HIF1A,ADM,DNM2,TGFB1,POU2F2,ERCC1,FERMT2,MLLT4,SOX8,CDKN1C,SALL1,ASCL1,DAB1,CNP,LGI4,TYMS,EDN1,CDKN1A,APOD,CRYAB,PRELP,G6PD…
all_old-young	4716	GO-BP	GO_REGULATION_OF_CYTOPLASMIC_TRANSPORT	176	4212	481	17473	3.7e-10	2.3e-05	1.51791	TOR1A,FKBP1A,FKBP1B,MAPK14,STX1A,NF1,STXBP1,TBC1D20,FLNA,MICALL2,EZR,SLC9A1,MYO5A,RYR2,MYBPC1,ANK2,RHOU,CASQ1,HCLS1,BCL2,ABL1,CDK5,RAC2,PFN2,CORO1A,ATP1A2,DRD1,SLC8A1,EDNRA,SNCA,SMAD3,ASPH,ANP32B,PML,CYLD,TLR4,PIK3R1,MAPK1,PSMD10,PSMB7,PRKCD,CD4,PTPN6,THY1,HSP90AB1,UBE2D3,PDE4D,TMEM173,FBXW11,TLR2,HSP90AA1,PSMD8,NFKBIA,MDFIC,MAP2K1,PTPN11,TGFB3,RAP1A,BRAF,TGFBR1,ADCYAP1R1,PINK1,GREM1,TXN,PARK7,DN…
all_old-young	4716	GO-BP	GO_REGULATION_OF_NEURON_PROJECTION_DEVELOPMENT	154	4212	408	17473	3.72e-10	2.3e-05	1.56581	FKBP1B,SNAP25,NTRK2,SYT1,RIMS1,PAFAH1B1,CTTN,RAP2A,NEDD4L,VIM,BAIAP2,PPP1R9A,CFL1,RUFY3,IKBKB,ABL1,PACSIN1,ITGB1,CDK5,PRKCI,ITPKA,PREX1,NRCAM,YWHAH,ADCYAP1,NDEL1,PAK3,THY1,MEF2C,MAP2K1,EFNA1,RAP1A,BRAF,ADNP,GPRC5B,EFNA5,CCDC88A,DNM2,CNR1,DAB1,PARK2,EPHA4,LRP1,SERPINF1,ATP8A2,VLDLR,PQBP1,SEMA6A,SEMA5B,SEMA4B,NRP1,SEMA6B,SEMA4F,SLIT2,CERS2,SDC2,UST,RELN,BMP7,SKIL,TBR1,CDK5R1,NEURL,BAI3,OLFM1,PLXNB2…
all_old-young	4716	GO-BP	GO_REGULATION_OF_INTRACELLULAR_SIGNAL_TRANSDUCTION	504	4212	1656	17473	3.75e-10	2.3e-05	1.26255	CD74,HSPH1,FKBP1A,FKBP1B,CSDA,MAPKAPK2,MYD88,MAPK14,NTRK2,NF1,ARL6IP5,PAFAH1B1,PAK1,SHC1,KIT,FLNA,RAP2A,PIP5K1A,ARAP1,PRKCZ,EZR,DTNBP1,SLC9A1,GPD1L,GJA1,MYO5A,MYO9B,RHOU,SRGAP2,ARHGEF11,HCLS1,FGD4,FGD6,BCL2,IKBKB,TRIP10,ABR,TNFAIP1,TRIM32,ABL1,KRAS,RHOQ,RAC3,PDCD10,ITGB1,CUL3,PDGFRA,CYTH2,KCTD13,CDC42,RHOG,CDK5,RAC2,DLG1,SORBS3,OPHN1,RACGAP1,PDGFRB,DLC1,RAC1,IQSEC1,PREX1,RHOF,CFLAR,GRIK2,EDNRA,AD…
up_old-young	1660	GO-CC	GO_ACTIN_CYTOSKELETON	79	1507	444	17473	3.81e-10	2.3e-05	2.063	CTTN,GSN,FLNA,MICALL2,MYH9,EZR,MYO9B,WIPF1,MYBPC1,MYO6,WAS,WASF2,EPB41,RHOU,NEBL,AIF1,FGD4,ZYX,PALLD,FLNB,CNN3,ABL1,ARPC1B,VASP,RHOQ,LCP1,RAC2,TRIOBP,CORO6,PDLIM3,OPHN1,SORBS1,CTNNA1,RAC1,CORO1B,LIMA1,HCK,MYO10,YES1,MYO1C,FGR,ADAM17,JUP,FERMT2,SH3PXD2B,AKAP13,CRYAB,CAPN2,RAPGEF3,NOTCH3,CLIC4,CROCC,MYLK,RDX,CAPG,CLDN5,KAT2B,MYL12A,FERMT3,DST,PXN,PDLIM5,BIN2,SPTBN1,STAG2,STK17B,IQGAP1,RCSD1,GNG12,M…
down_old-young	3056	Ractome	REACTOME_NEUROTRANSMITTER_RECEPTOR_BINDING_AND_DOWNSTREAM_TRANSMISSION_IN_THE_POSTSYNAPTIC_CELL	51	2705	137	17473	3.92e-10	2.4e-05	2.40464	ACTN2,DLG1,GRIK2,ADCY2,GNAL,ADCY1,RASGRF1,PRKCB,MAPK1,PRKACB,GNG3,BRAF,CAMKK1,CAMK4,GNB1,GNG2,GNAI1,GRIK3,GABRG2,PLCB1,GRIN2A,GABRB3,GABRA4,GABRA5,GABRA2,GABRA1,GABRB2,NEFL,AP2M1,AP2A2,AP2B1,AP2S1,GRIA1,CACNG3,NCALD,DLG3,KCNJ4,KCNJ9,KCNJ3,KCNJ6,NSF,AKAP5,GABBR2,GRIA2,GRIA4,GRIK1,CAMK2B,GNG4,GNB5,RASGRF2,ARHGEF9
down_old-young	3056	Ractome	REACTOME_TCA_CYCLE_AND_RESPIRATORY_ELECTRON_TRANSPORT	52	2705	141	17473	3.92e-10	2.4e-05	2.38223	DLD,IDH3B,L2HGDH,IDH3G,DLAT,PDHB,PDHX,CYCS,NDUFV1,SDHB,UQCRB,IDH3A,NNT,MDH2,SDHD,UQCRC2,SUCLA2,UQCRC1,NDUFS6,ATP5B,PDK2,NDUFA13,ATP5G1,ATP5O,ATP5H,ATP5F1,ATP5C1,ATP5A1,ATP5J,COX8A,NDUFS4,NDUFB3,NDUFS2,NDUFA8,NDUFA10,NDUFB2,NDUFA11,COX6C,NDUFA5,NDUFA9,UQCRFS1,CYC1,COX5A,NDUFB6,NDUFV2,NDUFS3,COX7B,NDUFA6,NDUFB5,NDUFA4,LDHB,PDP1
down_old-young	3056	GO-BP	GO_REGULATION_OF_TRANSPORT	372	2705	1804	17473	4.52e-10	2.8e-05	1.33201	TOR1A,FKBP1A,FKBP1B,MAPK14,SNAP25,SYT1,RIMS1,STX1A,NF1,CACNB4,STXBP1,ARL6IP5,SLC6A1,TBC1D20,RALA,PRKCZ,DTNBP1,SCN2B,SLC9A1,CACNB2,ACTN2,GPD1L,NEDD4L,MYO5A,RYR2,SCN3B,CACNA2D1,FGF12,ANK2,CASQ1,PPP1R9A,RUFY3,ABR,PACSIN1,CDC42,CDK5,DLG1,PRKCI,TRIM27,PFN2,CORO1A,CACNA1E,KCNB1,CACNA1G,DRD1,SLC8A1,KCND2,AKAP7,SCN2A,KCNA1,KCNA2,ATP1B1,YWHAH,NALCN,SCN8A,EDNRA,ADCYAP1,SNCA,CCK,BID,BAD,SMAD3,MAPK9,SGSM3,RA…
up_old-young	1660	GO-BP	GO_IMMUNE_EFFECTOR_PROCESS	84	1507	486	17473	4.64e-10	2.8e-05	2.004	CD74,EMP2,WIPF1,WAS,WASF2,SWAP70,BCL2,ABL1,ARPC1B,DOCK2,LCP1,RAC1,CTSH,IFI16,PML,TLR4,FCGR2A,HCK,MYO10,CFI,PTPN6,FCGR3A,UNC93B1,PTPRC,C1RL,CLEC7A,YES1,CFB,MYO1C,C1QC,DOCK1,FCER1G,C1S,FGR,VSIG4,HAVCR2,C1QA,MB21D1,SERPING1,CD86,MASP1,TMEM173,C1QB,RELA,CLEC4E,SYK,SLC11A1,IL6R,PLSCR1,IL4R,LILRB1,RAB27A,GPR183,ADAM17,POU2F2,ERCC1,HYAL2,SERINC5,RPS6,SNAP23,DLL1,GPAM,DDIT4,NOTCH2,VAMP8,MFNG,APBB1IP,APOB…
down_old-young	3056	GO-MF	GO_PHOSPHORIC_ESTER_HYDROLASE_ACTIVITY	103	2705	368	17473	4.67e-10	2.8e-05	1.80796	CCKBR,DLG1,EDNRA,CYCS,PDE4D,MAP2K1,DUSP6,PTPN11,DUSP7,CHRM3,CHRM1,PGAM1,BPGM,LPIN2,IMPAD1,MTMR7,SYNJ1,MTMR2,SGPP1,SGPP2,PLCB4,PPIP5K1,PLCB1,INPP4A,INPP5A,ENOPH1,PSPH,PPA2,PTPRN2,PTPRN,NANP,PPP3CB,DUSP4,GPCPD1,PGAP1,TIMM50,C12orf5,PLCL2,PTPN5,PPP3CA,PTPRD,PTPRS,PPM1K,PDE2A,PPP3R1,PDE7B,PDE8B,PPP1CB,INPP5F,NT5C3L,PPP2CA,PPP2R1A,PLD3,PPP2R2A,NAPEPLD,GDE1,MTMR6,PTPRO,PPP5C,PPM1A,PTP4A1,CDKN3,PPP6C,AC…
down_old-young	3056	GO-MF	GO_POLY_A_RNA_BINDING	258	2705	1170	17473	4.95e-10	3e-05	1.42441	HSPD1,GOT2,CCBL2,HNRNPA0,RIMS1,STXBP1,MYO5A,ROCK2,ALDOA,RAN,CORO1A,SORBS2,C1QBP,UBE2N,UBC,PSMC1,HSP90AB1,PSMD4,HSP90AA1,CRKL,TXN,PARK7,DNM1,EXOSC6,ENO1,ARCN1,MDH2,CAST,LRP1,JUN,CISD2,FDPS,HDLBP,AUH,RC3H2,MRPL9,ABCF1,MRPL54,EIF4E2,MRPL45,GSPT1,EIF4E,MRPL1,CHCHD1,MRPS15,MRPS7,RPL13,MTIF2,RPL24,MRPS11,RPL7L1,EIF1,MRPS30,MRPL3,GSPT2,MRPL2,EIF2S2,EIF5,FARSA,SLC25A5,SLC25A11,MRPS23,APEH,EIF1B,MRPL44,EI…
all_old-young	4716	GO-BP	GO_HEAD_DEVELOPMENT	242	4212	709	17473	5.3e-10	3.2e-05	1.41595	NTRK2,SYT1,SLC17A7,NF1,SLC7A11,PAFAH1B1,MYH10,SRGAP2,RAN,BCL2,ABR,AQP1,ABL1,KRAS,RAC3,ITGB1,CDC42,CDK5,DLC1,SHROOM2,RAC1,DRD1,SLC8A1,KCNA1,YWHAH,EDNRA,ADCYAP1,BID,BAD,ASPH,ANP32B,BOK,NDEL1,MAPK1,ACTB,C5AR1,MAP2K1,PTPN11,TGFB3,BRAF,TGFB2,NRG3,TGFBR2,HIF1A,TGFB1,SOX2,CTNNB1,ID2,OXCT1,ACAT1,AK2,SALL1,CRH,ASCL1,MDK,ARCN1,NLGN4X,DAB1,NRXN1,CNP,HTRA2,SEZ6L,ZIC1,SLITRK5,CNTNAP2,CHD7,NR4A2,CAST,LRP1,ATP2…
all_old_medium	878	GO-CC	GO_POSTSYNAPTIC_MEMBRANE	32	777	205	17473	5.43e-10	3.3e-05	3.51029	ANK2,ABI1,CDK5,KCNB1,KCND2,GRIK2,CHRM3,GABRG2,EPHA4,HOMER1,SEMA4F,GRIN2A,GABRB3,GABRA4,GABRA5,GABRA1,GABRB2,GABRD,GRIA1,LRRTM1,MPDZ,DLG3,GPHN,LIN7C,GRIA4,GRIK1,SYNE1,LRRTM4,DRP2,LRRTM2,KCTD16,RUSC1
down_old-medium	831	GO-BP	GO_SYNAPTIC_SIGNALING	48	740	424	17473	5.45e-10	3.3e-05	2.67307	GLS,CACNB4,PAFAH1B1,SCN2B,CACNB2,FGF12,CDK5,DRD1,KCND2,GRIK2,MAPK1,CACNB3,MEF2C,GRM1,HTR2A,CHRM3,NRXN1,PARK2,SLITRK5,GABRG2,HOMER1,NRXN3,CX3CL1,SLC32A1,SYNJ1,GAD1,EGR3,GRIN2A,GABRB3,GABRA4,GABRA5,GABRA1,GABRB2,GABRD,GRIA1,SYT13,DLG3,KCNIP2,KCNC4,AMPH,SSTR1,GPR176,LIN7C,GRIA4,RTN3,SYN2,RIC3,GRIK1
all_old-young	4716	GO-BP	GO_REGULATION_OF_CELL_PROJECTION_ORGANIZATION	198	4212	558	17473	5.96e-10	3.6e-05	1.47201	FKBP1B,SNAP25,NTRK2,SYT1,RIMS1,TBC1D20,PAFAH1B1,CTTN,RALA,KIT,RAP2A,ARAP1,EZR,NEDD4L,VIM,WASF2,BAIAP2,PPP1R9A,CFL1,RUFY3,IKBKB,ABL1,BRK1,PACSIN1,RHOQ,ARPC2,ITGB1,CDC42,RHOG,CDK5,RAC2,PRKCI,ITPKA,PFN2,RAC1,CORO1B,PLS1,PREX1,NRCAM,YWHAH,ADCYAP1,SGSM3,NDEL1,TBC1D2B,TBC1D8,TBC1D7,CYLD,PAK3,MYO10,PRKCD,THY1,NCKAP1,MEF2C,HSP90AA1,MAP2K1,EFNA1,TGFB3,RAP1A,BRAF,TGFBR1,ADNP,GPRC5B,EFNA5,CCDC88A,DNM2,CNR1,…
down_old-young	3056	GO-BP	GO_PURINE_CONTAINING_COMPOUND_METABOLIC_PROCESS	108	2705	394	17473	6.61e-10	4e-05	1.77063	DLD,CACNB4,ALDOA,DLG1,ATP1B1,ADCY2,ADCYAP1,ADCY1,SNCA,BAD,CYCS,STOML2,PDE4D,PRKAG2,MSH2,PTHLH,HK3,ENO1,HK1,ENO2,PFKM,PGAM1,GAPDH,TPI1,PGK1,BPGM,AK5,HK2,NDUFV1,UQCRB,PMPCB,UQCRC2,UQCR10,UQCRC1,PANK2,HMGCR,ATP5G3,NDUFS6,AHCY,ADSS,GMPS,AMD1,ATP2B2,HPRT1,PRPS1,ATP5B,NME5,NDUFA13,HINT1,ATP5G1,ATP5O,ATP5H,ATP5F1,ATP5C1,ATP6V0A1,ATP5A1,ATP5J,ATP6V1A,ATP6V1B2,COX8A,CASK,NME1,PDE2A,NDUFS4,PDE7B,PDE8B,PPCS…
down_old-young	3056	GO-BP	GO_CELLULAR_RESPIRATION	52	2705	143	17473	7.04e-10	4.3e-05	2.34892	DLD,IDH3B,IDH3G,DLAT,PDHB,SNCA,CYCS,PINK1,NDUFV1,MDH1,SDHB,UQCRB,PMPCB,IDH3A,NNT,MDH2,SLC25A14,SDHD,UQCRC2,UQCR10,SIRT3,SUCLA2,ME3,UQCRC1,PANK2,NDUFS6,NDUFA13,COX8A,NDUFS4,NDUFAF1,NDUFB3,NDUFS2,NDUFA8,NDUFA10,NDUFB2,NDUFA11,COX6C,NDUFA5,NDUFA9,UQCRFS1,CYC1,COX5A,NDUFB6,NDUFV2,NDUFS3,COX7B,NDUFA6,NDUFB5,NDUFA4,SCO2,FASTKD2,FASTKD5
down_old-young	3056	GO-BP	GO_FC_RECEPTOR_SIGNALING_PATHWAY	67	2705	206	17473	7.06e-10	4.3e-05	2.10091	PAK1,KIT,WIPF2,WIPF3,BAIAP2,ACTR3,ABI1,BRK1,KRAS,ARPC5,ARPC2,ELMO1,CDC42,ARPC1A,ACTR2,ARPC3,CYFIP2,MAPK9,PSMA5,PSMC6,PIK3CB,UBE2N,UBB,PIK3R1,PSMD1,MAPK1,PSMD10,PSMB6,PSMB7,PRKCD,ELMO2,BTRC,PSMB3,UBC,PSMF1,PSMD13,PSMA1,CUL1,PSMC1,PSMB2,PSMD11,HSP90AB1,PSMD4,PSMA3,SKP1,PSMD12,PSMD7,NCKAP1,FBXW11,PSMC3,UBE2D1,UBE2D2,PSME3,PSMA2,LAT2,HSP90AA1,ACTB,PSMD8,PSMD14,PSMB5,MAPK10,JUN,PPP3CB,PPP3CA,PPP3R1,MA…
all_old-young	4716	GO-CC	GO_ORGANELLE_INNER_MEMBRANE	188	4212	525	17473	7.07e-10	4.3e-05	1.48552	HSPD1,GOT2,MRPS36,L2HGDH,SLC1A3,SUN2,SNCA,SMAD3,CYCS,FGR,STOML2,ERN1,PRKAR2B,PINK1,PARK7,STAT3,ACAT1,AK2,CNP,NDUFV1,SDHB,UQCRB,PMPCB,NNT,MDH2,SLC25A14,SDHD,UQCRC2,UQCR10,SIRT3,UQCRC1,TYMS,ATP5G3,NDUFS6,LBR,ACAA2,SLC27A1,CHDH,COQ3,ATPIF1,CPS1,SLC25A32,MRPL9,SLC25A26,MRPL54,MRPL17,MRPL45,PTCD3,MRPL35,MRPL1,CHCHD1,SLC25A3,MRPS15,MRPS7,SLC25A34,SLC25A4,MRPS10,MRPS27,MRPS11,MRPS30,MRPL50,MRPL3,MRPS6,M…
all_old-young	4716	GO-BP	GO_TRANSMEMBRANE_RECEPTOR_PROTEIN_TYROSINE_KINASE_SIGNALING_PATHWAY	180	4212	498	17473	7.13e-10	4.3e-05	1.49942	MAPKAPK2,MAPK14,NTRK2,PAK1,EPS8,SHC1,KIT,PRKCZ,ROCK1,FGF12,WASF2,ROCK2,BAIAP2,ACTR3,ABI1,ABL1,BRK1,KRAS,ARPC1B,ARPC5,RHOQ,ARPC2,PDGFRA,ELMO1,CDC42,ARPC1A,PDGFRB,SORBS1,RAC1,ACTR2,ARPC3,CYFIP2,AKT2,PIK3CB,UBB,PIK3R1,MAPK1,HCK,PAK3,CD4,PAK2,ELMO2,YES1,UBC,MYO1C,DOCK1,MAPKAPK3,FGR,TEC,NCKAP1,HSP90AA1,ACTB,BTK,SYK,GAB1,PLCE1,INSR,EFNA1,PTPN11,FGF2,FLT1,GREM1,NRG3,EFNA5,STAT3,DNM1,ADAM17,TGFB1,EPHA4,E…
all_old-young	4716	GO-CC	GO_CYTOSKELETON	585	4212	1967	17473	7.19e-10	4.4e-05	1.23376	CCT2,TOR1A,HSPH1,MAPKAPK2,MAPK14,STX1A,ARL6IP5,SLC7A11,PAFAH1B1,TRIM36,PAK1,FRY,CTTN,GSN,FLNA,MICALL2,PARVB,PARVA,PRKCZ,MYH9,EZR,ACTN2,GJA1,MYO5A,VIM,ROCK1,WIPF2,MYH10,TPM3,MYO9B,MYL6B,WIPF3,WIPF1,MYBPC1,MYO6,EPB41L5,WAS,SNTA1,TPM1,WASF2,MYO1B,ANK2,EPB41,RHOU,RND1,ROCK2,BAIAP2,NEBL,ACTR3,AIF1,PPP1R9A,ABI1,EPB41L3,ABLIM2,FGD4,ABI2,ACTR3B,ALDOA,CFL1,ADD2,EPB41L1,LDB3,F11R,WASF1,ZYX,RAN,FGD6,SWAP70,…
all_old-young	4716	GO-BP	GO_CELLULAR_PROTEIN_COMPLEX_ASSEMBLY	134	4212	346	17473	7.47e-10	4.6e-05	1.6066	CCT2,HSPD1,FKBP1A,SNAP25,TBC1D20,CTTN,GSN,MICALL2,WAS,CASQ1,AIF1,HCLS1,WASF1,CALR,RAC1,PREX1,RAB1A,UBE2S,SMAD3,HIP1,NDEL1,PSMD10,PSMD13,PSMD11,PSMD4,HLA-DRA,HSP90AA1,PSMD8,GREM1,MAPK8IP2,NRG3,EFNA5,SMAD2,TGFB1,TBCD,PARK2,NDUFV1,UQCRB,UQCR10,CRYAB,NDUFS6,SYNJ1,SNAP23,ARL6,DNAAF1,MKKS,TGFBR3,TMED2,DNAAF2,CCDC151,BBS12,FKBP4,BLOC1S2,NEFL,CYBA,HLA-DMA,HLA-DMB,AP2B1,AP2S1,DNM1L,UBE2K,NDUFA13,ATP6V0A2,…
up_old-young	1660	GO-BP	GO_POSITIVE_REGULATION_OF_IMMUNE_SYSTEM_PROCESS	128	1507	867	17473	7.53e-10	4.6e-05	1.71177	CD74,MAPKAPK2,MYD88,PVRL2,WIPF1,WAS,WASF2,AIF1,HCLS1,SWAP70,BCL2,IKBKB,ABL1,ARPC1B,CALR,RAC2,RAC1,IFI16,TLR4,HLA-DQA1,FCGR2A,TRIL,HCK,ITGB2,MYO10,CFI,CD4,PAK2,PTPN6,HLA-DPB1,FCGR3A,UNC93B1,PTPRC,C1RL,CLEC7A,YES1,CFB,C3AR1,CD14,MYO1C,C1QC,DOCK1,FCER1G,C1S,MAPKAPK3,HLA-DPA1,FGR,VSIG4,UBE2D3,HAVCR2,C1QA,MB21D1,SERPING1,CD86,TNIP2,MARCO,MASP1,MALT1,TMEM173,TEC,C1QB,RELA,TLR2,CLEC4E,HLA-DRA,BTK,C5AR1,…
up_old-young	1660	GO-BP	GO_POSITIVE_REGULATION_OF_CELL_PROLIFERATION	122	1507	814	17473	7.59e-10	4.6e-05	1.73776	CD74,NTRK2,SHC1,EMP2,AIF1,HCLS1,BCL2,IKBKB,AQP1,ABL1,ITGB1,CALR,RHOG,RAC2,PDGFRB,CTSH,F3,PML,TBC1D8,TLR4,HCK,CD4,PTPN6,HLA-DPB1,PTPRC,C3AR1,HLA-DPA1,HAVCR2,CD86,RELA,C5AR1,SYK,TNFAIP3,INSR,CD81,FGF2,FLT1,GNAI2,TGFBR1,AGT,GREM1,TGFB2,TGFBR2,IL6R,HIF1A,STAT3,ADM,HLA-E,IL18,GPR183,EBI3,ADAM17,TGFB1,S1PR3,SOX8,ASCL1,HIPK2,EDN1,CDKN1A,MIF,NPM1,TIMP1,CTGF,PTAFR,GLUL,CDK13,SMO,SOX10,RPS4X,SKP2,DLL1,HDAC…
all_old-young	4716	Ractome	REACTOME_NEURONAL_SYSTEM	113	4212	279	17473	7.75e-10	4.7e-05	1.68017	SNAP25,SLC1A1,SYT1,RIMS1,SLC1A6,SLC1A3,GLS,SLC17A7,STX1A,CACNB4,STXBP1,SLC6A1,CACNB2,GJC1,ACTN2,MYO6,EPB41L1,DLG1,KCNB1,KCND2,GRIK2,KCNA1,KCNA2,ADCY2,GNAL,ADCY1,RASGRF1,PRKCB,MAPK1,CACNB3,PRKACB,GNG3,BRAF,GNAI2,CAMKK1,CAMK4,GNB1,GNG2,GNAI1,GNAI3,GRIK3,GABRG2,SLC32A1,ALDH2,PLCB1,GLUL,GAD2,GAD1,MAOA,COMT,GRIN2A,GABRB3,GABRA4,GABRA5,GABRA2,GABRA1,GABRB2,NEFL,AP2M1,AP2A2,AP2B1,AP2S1,HCN1,KCNK3,GRIA1,…
up_old-young	1660	GO-BP	GO_CIRCULATORY_SYSTEM_DEVELOPMENT	119	1507	788	17473	7.81e-10	4.8e-05	1.75095	NTRK2,SHC1,PARVA,MYH9,GJC1,GJA1,WASF2,NEBL,ITGB1,CALR,PDLIM3,PDGFRB,ANP32B,SYK,GAB1,PLCE1,INSR,EFNA1,FGF2,FLT1,TGFBR1,AGT,GREM1,TGFB2,TGFBR2,HIF1A,ANGPTL4,ADM,DNM2,IL18,GNA13,CDH5,SH3PXD2B,SALL1,AKAP13,PPARA,CHD7,EDN1,APOD,CTGF,LRP2,LEPR,PLCD1,DHRS3,SGPL1,SMO,PRKX,FOXO1,PDPN,FOXC1,DLL1,KDM6B,IFT20,DNAAF1,TMEM100,DVL2,UNC5B,GPR56,SFRP2,GPR4,ADIPOR2,NCL,COL11A1,HIF3A,ITGAV,CXCR7,RAPGEF3,STK3,FGFR2,…
all_old-young	4716	GO-CC	GO_LAMELLIPODIUM	78	4212	172	17473	7.86e-10	4.8e-05	1.88124	CTTN,GSN,PARVB,PIP5K1A,SLC9A1,ROCK1,MYH10,MYO9B,WASF2,SRGAP2,ACTR3,AIF1,PPP1R9A,ABI1,FGD4,ABI2,CFL1,WASF1,FGD6,SWAP70,RUFY3,PALLD,BRK1,PHACTR4,VASP,RAC3,ITGB1,CDK5,RAC2,CORO1A,CTNNA1,RAC1,CORO1B,SORBS2,ARPC3,RAB13,KCNA2,MYO10,NCKAP1,CCDC88A,ITGB1BP1,DNM2,FERMT2,CTNNB1,FAP,PDPN,ITGAV,RAPGEF3,MYLK,APC,RDX,VAMP7,RAPH1,ALS2,CTNNA2,APBB1IP,FLOT2,CTNNA3,PXN,PIEZO1,SLC39A6,DGKZ,PTPRO,APBB1,ARHGEF6,SH3RF…
all_old-young	4716	GO-MF	GO_GTPASE_BINDING	118	4212	295	17473	8.08e-10	4.9e-05	1.65935	CSDA,RIMS1,TBC1D20,EPS8,FLNA,MICALL2,MYO5A,ROCK1,MYO9B,ROCK2,SRGAP2,FMNL2,PPP1R9A,FGD4,ABI2,WASF1,FGD6,TNFAIP1,BRK1,DAAM2,LCP1,KCTD13,TRIOBP,ITPKA,MICAL1,RAC1,SGSM3,TBC1D2B,TBC1D9,TBC1D8,TBC1D7,PAK3,MYO1C,STOML2,NCKAP1,HSP90AA1,MAP3K11,PLCE1,SOD1,RAP1A,BRAF,ADCYAP1R1,GNB1,MLLT4,ENO1,AKAP13,ABCA1,IARS,RAB11FIP2,PTPRN,SH3BP4,DVL2,EXOC4,ANXA2,DVL3,KIF3B,RILP,NCF2,AP1G1,BNIP3,RNF41,ATP6AP1,VPS41,OPTN…
down_old-young	3056	GO-CC	GO_PERIKARYON	43	2705	108	17473	8.09e-10	4.9e-05	2.57185	GOT2,RUFY3,CDK5,KCNB1,KCND2,GRIK2,KCNA1,KCNA2,CCK,MAPK1,GRIK3,ENO2,CRH,CRHBP,CNTNAP2,EPHA4,ENDOG,PENK,ADC,PTPRN,NEURL,OLFM1,ESR1,NDN,SLC8A3,KCNAB1,PTPN5,SLC8A2,CTNND2,HTR5A,KCNK1,KCNB2,KCNC2,CPNE6,RGS8,PPP5C,CAMK2B,PCSK2,FUS,DRP2,FMR1,CPNE5,DDN
down_old-young	3056	Ractome	REACTOME_HIV_INFECTION	67	2705	207	17473	8.89e-10	5.4e-05	2.09076	RAN,ELMO1,PSMA5,PSMC6,PSMD1,PSMD10,PSMB6,PSMB7,BTRC,PSMB3,PSMF1,PSMD13,PSMA1,PSMC1,PSMB2,PSMD11,PSMD4,PSMA3,SKP1,PSMD12,PSMD7,PSMC3,PSMA2,PSMD8,PSMD14,PSMB5,LIG4,SLC25A4,SLC25A5,SLC25A6,FEN1,CDK7,AP2M1,AP1S1,AP2A2,AP1S2,AP1G1,AP2B1,AP2S1,KPNA1,CUL5,ATP6V1H,SEH1L,NUP93,RANBP2,RBX1,TCEB1,RAE1,NUP153,CCNH,RANGAP1,CCNT2,NUPL2,NUP50,ERCC3,PPIA,SUPT16H,TAF11,POLR2K,POLR2B,POLR2E,GTF2F1,SUPT4H1,RNGTT,GT…
all_old-young	4716	GO-MF	GO_RNA_BINDING	486	4212	1598	17473	9.07e-10	5.5e-05	1.26165	HSPD1,GOT2,CCBL2,CSDA,HNRNPA0,ELAVL1,RIMS1,STXBP1,AGFG1,FLNA,MYH9,EZR,MYO5A,VIM,ROCK2,ALDOA,ZYX,RAN,FLNB,TRIM32,CALR,CORO1A,CTNNA1,SORBS2,IFI16,RPS27L,C1QBP,UBE2N,RFTN1,UBC,PSMA1,PSMC1,HSP90AB1,PSMD4,MEF2C,HSP90AA1,CRKL,RPLP1,TXN,PARK7,DNM1,EXOSC6,SOX2,TRIP6,ENO1,ARCN1,CNP,CSTB,MDH2,CAST,LRP1,TYMS,HSD17B10,MORC3,JUN,CISD2,NPM1,LBR,FDPS,ACAA2,SYNJ1,HDLBP,NUDT4,AUH,ALDH6A1,AHCYL1,SARS,RC3H2,SFPQ,SL…
down_old-medium	831	GO-BP	GO_REGULATION_OF_SYNAPSE_STRUCTURE_OR_ACTIVITY	33	740	232	17473	9.9e-10	6e-05	3.35863	BAIAP2,CDK5,ITPKA,KCNB1,DRD1,GRIK2,MAPK1,MEF2C,EFNA5,NRXN1,SLITRK5,NRXN3,SLITRK1,PTGS2,ATP2B2,GRIN2A,PPP3CB,CALB1,NCDN,FGF14,GRIA1,BHLHB9,LPHN3,LRRTM1,JPH3,CUX2,PLK2,ABHD6,SLITRK3,SLITRK4,LRRTM2,SHISA9,FRMPD4
all_old-young	4716	GO-MF	GO_KINASE_BINDING	211	4212	606	17473	1.05e-09	6.4e-05	1.4444	HNRNPA0,ELAVL1,NTRK2,STX1A,CACNB4,STXBP1,PAK1,SHC1,FLNA,PIP5K1A,PRKCZ,EZR,CACNB2,EMP2,RYR2,WAS,ANK2,PPP1R9A,HCLS1,ABI2,LDB3,IKBKB,ABL1,PDCD10,ITGB1,CDC42,CDK5,DLG1,RACGAP1,PDGFRB,RAC1,PRKAR1A,RAB13,AKAP7,BAD,SMAD3,MAPK9,AKT2,CYLD,PRKCB,C1QBP,PIK3R1,MAPK1,ITGB2,PRKCD,CD4,PAK2,PTPN6,ELMO2,PTPRC,CACNB3,THY1,FGR,HSP90AB1,TNIP2,TMEM173,RELA,HSP90AA1,SYK,TNFAIP3,MAP3K11,MAP2K7,INSR,MAP2K1,PTPN11,BRAF,M…
down_old-young	3056	GO-BP	GO_NEURON_PROJECTION_DEVELOPMENT	138	2705	545	17473	1.07e-09	6.5e-05	1.63562	TOR1A,STXBP1,PAFAH1B1,PAK1,FRY,PRKCZ,DTNBP1,MYH10,BAIAP2,SRGAP2,PPP1R9A,EPB41L3,TRIM32,PACSIN1,KRAS,RAC3,CDK5,NRCAM,ADCYAP1,ADCY1,CCK,MAPK9,NDEL1,RASGRF1,UBB,MAPK1,PAK3,PTPN11,MAPK8IP2,EFNA5,CNR1,NRXN1,SLITRK5,CNTNAP2,UCHL1,EPHA4,NRXN3,EFNB3,CHL1,NR4A2,SLITRK1,RNF165,JUN,ATP8A2,VLDLR,PQBP1,SEMA5B,NRP1,SEMA4F,SLIT2,B3GNT1,HPRT1,EGR2,EPHB1,PPP3CB,RELN,LAMB1,CDK5R1,DCX,ATXN10,FZD3,NRP2,NCDN,RERE,SLC…
down_old-young	3056	GO-BP	GO_POSITIVE_REGULATION_OF_CELLULAR_COMPONENT_ORGANIZATION	253	2705	1152	17473	1.12e-09	6.8e-05	1.41863	CCT2,TOR1A,FKBP1B,MAPK14,SYT1,RIMS1,PAFAH1B1,PAK1,RALA,KIT,ACTN2,NEDD4L,WIPF2,WIPF3,TPM1,ROCK2,BAIAP2,ACTR3,PPP1R9A,ABI2,ACTR3B,WASF1,RUFY3,SPIRE1,ABR,BRK1,PACSIN1,ARPC5,RAC3,ARPC2,CUL3,DSTN,CDC42,CDK5,DLG1,PRKCI,ITPKA,TRIM27,PFN2,ARPC1A,PLS1,ACTR2,ARPC5L,ARPC3,KCNB1,YWHAH,ADCYAP1,RAB1A,SNCA,CCK,BID,BAD,SMAD3,MAPK9,NDEL1,PSMC6,C1QBP,UBE2N,PIK3R1,MAPK1,PAK3,PSMB7,PRKCD,PSMC1,STOML2,NCKAP1,PSMC3,HS…
all_old-young	4716	GO-BP	GO_CELLULAR_RESPONSE_TO_ORGANIC_SUBSTANCE	552	4212	1848	17473	1.17e-09	7.1e-05	1.23913	ERO1L,CD74,TOR1A,FKBP1A,GOT1,CSDA,MAPKAPK2,MAPK14,NTRK2,AQP9,PAK1,SHC1,KIT,PRKCZ,EZR,SLC9A1,ACTN2,MYO5A,RYR2,EPB41L5,FGF12,ROCK2,BAIAP2,AIF1,HCLS1,F11R,ZYX,RAN,BCL2,IKBKB,AQP1,ABL1,KRAS,RHOQ,ITGB1,CALR,PDGFRA,PRKCI,PDGFRB,CORO1A,SORBS1,CTNNA1,PRKAR1A,CORO1B,TLN1,RAB13,ATP1A2,KCNB1,DRD1,SLC8A1,AKAP7,YWHAH,ADCY2,ADCYAP1,ADCY1,SNCA,CTSH,F3,BAD,SMAD3,PML,MAPK9,TNFRSF10B,AKT2,PSMA5,PRKCB,PSMC6,TLR4,UB…
up_old-young	1660	GO-BP	GO_REGULATION_OF_CELL_ADHESION	100	1507	629	17473	1.2e-09	7.3e-05	1.84333	CD74,MIP,GSN,FLNA,EMP2,ROCK1,EPB41L5,AIF1,SWAP70,BCL2,ABL1,ITGB1,CALR,RAC2,TRIOBP,RAC1,PREX1,PML,HLA-DQA1,MYO10,CD4,PAK2,PTPN6,HLA-DPB1,PTPRC,YES1,HLA-DPA1,HAVCR2,CD86,MALT1,HLA-DRA,SYK,EFNA1,MAP3K8,GREM1,TGFB2,TGFBR2,DNM2,IL4R,LILRB1,HLA-E,IL18,EBI3,TGFB1,SOX2,FSTL3,DAB1,PPARA,APOD,PTAFR,ITPKB,PRKX,SDC4,CD44,DLL1,GPR56,TGM2,BMP7,SFRP2,ITGAV,LAMA3,NOTCH1,GLI3,PLXNB2,SASH3,PLXNB1,NINJ1,GPAM,ZBTB16…
up_old-young	1660	GO-BP	GO_RESPONSE_TO_OXYGEN_CONTAINING_COMPOUND	183	1507	1381	17473	1.25e-09	7.6e-05	1.53643	MAPKAPK2,NTRK2,EPS8,SHC1,GSN,EZR,GJA1,AIF1,BCL2,IKBKB,AQP1,ABL1,RHOQ,ITGB1,CALR,PDGFRB,SORBS1,CTNNA1,RAB13,ATP1A2,CTSH,F3,ASPH,TNFRSF10B,AKT2,TLR4,HCK,CD4,CLEC7A,YES1,CD14,MAPKAPK3,HAVCR2,CD86,TNIP2,RELA,TLR2,C5AR1,IRAK3,TNFAIP3,NFKBIA,GAB1,ERN1,MAP2K7,INSR,TGFB3,RAP1A,GNAI2,TGFBR1,AGT,ADCYAP1R1,SLC11A1,TGFB2,TGFBR2,INHBB,HP,HIF1A,STAT3,LPL,GPIHBP1,SCARB1,ADM,DNM2,LILRB1,NFKB2,IL18,ADAM17,TGFB1,E…
down_old-young	3056	GO-CC	GO_PROTEASOME_COMPLEX	34	2705	76	17473	1.27e-09	7.7e-05	2.88978	PSMA5,PSMC6,PSMD1,PSMD10,PSMB6,PSMB7,PSMB3,PSMF1,PSMD13,PSMA1,PSMC1,PSMB2,PSMD11,PSMD4,PSMA3,PSMD12,PSMD7,PSMC3,PSME3,PSMA2,PSMD8,PSMD14,PSMB5,UBQLN1,UCHL5,UBE3C,USP14,RAD23B,SEL1L,MARCH6,KIAA0368,TXNL1,ZFAND2A,PSMG3
up_old-young	1660	GO-BP	GO_NEGATIVE_REGULATION_OF_MULTICELLULAR_ORGANISMAL_PROCESS	140	1507	983	17473	1.35e-09	8.2e-05	1.65131	CD74,CSDA,EZR,GJA1,VIM,ROCK1,BCL2,ITGB1,CALR,CTNNA1,RAC1,ATP1A2,PML,TLR4,C1QC,HAVCR2,SERPING1,CD86,BTK,IRAK3,TNFAIP3,NFKBIA,EFNA1,FGF2,TGFB3,RAP1A,TGFBR1,AGT,GREM1,SLC11A1,TGFB2,TGFBR2,INHBB,IL6R,HIF1A,STAT3,ADM,CD84,IL4R,LILRB1,TGFB1,SOX2,SOX8,ASCL1,FSTL3,DAB1,EDN1,APOD,TIMP1,APOC1,ITPKB,SMO,SEMA6A,SEMA4B,RPS19,CERS2,CHSY1,FOXC1,COMT,DLL1,TULP3,RFX4,GPR56,BMP7,SFRP2,GPR4,RAPGEF3,STK3,NOTCH1,HHEX…
down_old-young	3056	GO-BP	GO_POSITIVE_REGULATION_OF_PROTEIN_MODIFICATION_BY_SMALL_PROTEIN_CONJUGATION_OR_REMOVAL	64	2705	196	17473	1.41e-09	8.6e-05	2.10923	FKBP1A,RAB1A,UBE2S,TBC1D7,PSMA5,PSMC6,UBE2N,UBB,PSMD1,PSMD10,PSMB6,PSMB7,BTRC,PSMB3,UBC,PSMF1,PSMD13,PSMA1,CUL1,PSMC1,PSMB2,PSMD11,PSMD4,PSMA3,SKP1,BIRC2,PSMD12,PSMD7,PSMC3,UBE2D1,PSME3,PSMA2,PSMD8,PSMD14,PSMB5,PINK1,FAM123B,PARK2,RNF180,CDC27,ANAPC7,BUB3,CCNB1,ANAPC5,CDC16,CDC23,PIAS1,STRA13,PHF23,TOLLIP,UBQLN1,SMURF1,SENP2,DERL1,NDFIP1,RNF111,RCHY1,NDFIP2,XIAP,RASSF5,TSPYL5,DCUN1D4,DCUN1D1,DCUN…
up_old-young	1660	GO-BP	GO_REGULATION_OF_IMMUNE_RESPONSE	126	1507	858	17473	1.44e-09	8.8e-05	1.7027	CD74,MAPKAPK2,MYD88,PVRL2,SHC1,EZR,WIPF1,WAS,WASF2,BCL2,IKBKB,ABL1,ARPC1B,ITGB1,RAC2,RAC1,CTSH,IFI16,TLR4,HLA-DQA1,FCGR2A,TRIL,HCK,ITGB2,MYO10,CFI,CD4,PAK2,PTPN6,HLA-DPB1,FCGR3A,UNC93B1,PTPRC,C1RL,CLEC7A,YES1,CFB,C3AR1,CD14,MYO1C,C1QC,DOCK1,FCER1G,C1S,MAPKAPK3,HLA-DPA1,FGR,VSIG4,UBE2D3,HAVCR2,C1QA,MB21D1,SERPING1,CD86,TNIP2,MARCO,MASP1,MALT1,TMEM173,TEC,C1QB,RELA,TLR2,CLEC4E,HLA-DRA,BTK,C5AR1,SYK…
all_medium_young	281	GO-CC	GO_NEURON_PART	47	252	1265	17473	1.58e-09	9.6e-05	2.57617	CXADR,DLG1,ADCY2,CAP2,TGFB3,DNM2,CADM2,CDH13,HOMER1,LRP1,IGF1,APOD,DHRS3,MTHFR,SEMA6A,ATP2B2,SRD5A1,CAPN2,CDK5R1,CALB1,OLFM1,SLC4A8,VDAC1,ACSL4,RAB3C,PPP1R1B,BOC,RTN4,GRIA1,CASK,SYTL5,GRIN3A,WFS1,KCNN3,AKAP5,DLGAP1,PNOC,GRIA4,SYN3,CLASP2,SEPT11,IQGAP1,ASAP1,STXBP5,LRRC7,FAM107A,NRSN1
down_old-young	3056	GO-BP	GO_POSITIVE_REGULATION_OF_LIGASE_ACTIVITY	43	2705	110	17473	1.59e-09	9.7e-05	2.52508	RAB1A,UBE2S,PSMA5,PSMC6,UBE2N,UBB,PSMD1,PSMD10,PSMB6,PSMB7,BTRC,PSMB3,UBC,PSMF1,PSMD13,PSMA1,CUL1,PSMC1,PSMB2,PSMD11,PSMD4,PSMA3,SKP1,PSMD12,PSMD7,PSMC3,UBE2D1,PSME3,PSMA2,PSMD8,PSMD14,PSMB5,PINK1,CDC27,ANAPC7,BUB3,CCNB1,ANAPC5,CDC16,CDC23,DCUN1D4,DCUN1D1,DCUN1D5
down_old-young	3056	GO-CC	GO_EXOCYTIC_VESICLE	51	2705	142	17473	1.69e-09	0.0001	2.31997	TOR1A,SYT1,SLC17A7,STX1A,DTNBP1,SNCA,NDEL1,DNM1,IGF1,SLC32A1,MTMR2,GAD2,COPS5,PTPRN2,PTPRN,GRIN2A,ATP6V0D1,CLCN3,GABRA2,VDAC1,RAB3C,DNM1L,MFF,VTI1B,GRIA1,DGKI,SYT5,SYT17,SYT4,SYT3,SYTL5,RPH3A,TRIM9,SYT12,RAB5A,ZNRF1,SLC30A3,AMPH,SYN2,SYN1,SYNGR1,COPS4,SYNGR3,SCAMP1,STXBP5,SV2B,SVOP,TMEM163,TPRG1L,DMXL2,SYNPR
up_old-young	1660	GO-BP	GO_IMMUNE_SYSTEM_DEVELOPMENT	94	1507	582	17473	1.69e-09	0.0001	1.87266	CD74,MYH9,WASF2,HCLS1,SWAP70,BCL2,ABL1,DOCK2,ITGB1,PREX1,IFI16,PML,CD4,PTPN6,PTPRC,C3AR1,FCER1G,HAVCR2,CD86,MALT1,CLEC4E,SYK,TNFAIP3,TGFBR1,TGFB2,TGFBR2,HIF1A,LILRB1,NFKB2,GPR183,ADAM17,TGFB1,POU2F2,ERCC1,DHTKD1,CDKN1C,FSTL3,CHD7,HIPK2,HYAL2,KAT6A,G6PD,LEPR,ITPKB,CDK13,SGPL1,PRKX,RPS6,RPS19,PGM3,DLL1,CD109,SFRP2,STK3,FGFR2,HHEX,TGFBR3,ANXA2,SPI1,GLI3,TWSG1,ZNF385A,LIG1,MLL,SMAD5,TIPARP,LRRC8A,ATP…
all_old-young	4716	GO-BP	GO_REGULATION_OF_NEURON_DIFFERENTIATION	195	4212	554	17473	1.7e-09	0.0001	1.46017	FKBP1B,SNAP25,NTRK2,SYT1,RIMS1,PAFAH1B1,CTTN,RAP2A,NEDD4L,VIM,BAIAP2,PPP1R9A,CFL1,BCL2,RUFY3,IKBKB,TRIM32,ABL1,PACSIN1,RAC3,ITGB1,CALR,CDK5,PRKCI,ITPKA,RAC1,PREX1,NRCAM,YWHAH,ADCYAP1,NDEL1,PAK3,THY1,MEF2C,MAP2K1,EFNA1,RAP1A,BRAF,ADNP,GPRC5B,EFNA5,CCDC88A,PTGER3,DNM2,SOX2,CNR1,ID2,SOX8,ASCL1,DAB1,PARK2,EPHA4,LRP1,SERPINF1,ATP8A2,VLDLR,PQBP1,SEMA6A,SEMA5B,SEMA4B,NRP1,SEMA6B,SEMA4F,SLIT2,EIF4E,CERS2…
down_old-young	3056	GO-BP	GO_REGULATION_OF_NERVOUS_SYSTEM_DEVELOPMENT	177	2705	750	17473	1.84e-09	0.00011	1.52445	FKBP1B,SNAP25,SYT1,RIMS1,NF1,PAFAH1B1,KIT,RAP2A,NEDD4L,BAIAP2,SRGAP2,PPP1R9A,CFL1,RUFY3,TRIM32,PACSIN1,RAC3,CDK5,DLG1,PRKCI,ITPKA,NRCAM,YWHAH,ADCYAP1,NDEL1,PAK3,THY1,TNFRSF21,PRKACB,MEF2C,MAP2K1,BRAF,ADNP,NRG3,EFNA5,PTGER3,LIG4,P2RY12,CNR1,CTNNB1,ID2,NRXN1,PARK2,SLITRK5,EPHA4,NRXN3,SLITRK1,LRP1,CX3CL1,SERPINF1,ATP8A2,ARNTL,MTMR2,VLDLR,PQBP1,SEMA5B,NRP1,SEMA6B,SEMA4F,SLIT2,ERBB4,EIF4E,UST,EPHB1,C1…
down_old-young	3056	GO-BP	GO_ANAPHASE_PROMOTING_COMPLEX_DEPENDENT_CATABOLIC_PROCESS	34	2705	77	17473	1.93e-09	0.00012	2.85226	UBE2S,PSMA5,PSMC6,UBB,PSMD1,PSMD10,PSMB6,PSMB7,PSMB3,UBC,PSMF1,PSMD13,PSMA1,PSMC1,PSMB2,PSMD11,PSMD4,PSMA3,PSMD12,PSMD7,PSMC3,UBE2D1,PSME3,PSMA2,PSMD8,PSMD14,PSMB5,CDC27,ANAPC7,BUB3,CCNB1,ANAPC5,CDC16,CDC23
down_old-young	3056	GO-BP	GO_GENERATION_OF_PRECURSOR_METABOLITES_AND_ENERGY	85	2705	292	17473	2.01e-09	0.00012	1.88034	DLD,IDH3B,IDH3G,DLAT,PDHB,ALDOA,SNCA,CYCS,UBB,UBC,PINK1,PRKAG2,MSH2,MCHR1,HK3,ENO1,HK1,ENO2,PFKM,PGAM1,GAPDH,TPI1,PGK1,BPGM,HK2,NDUFV1,MDH1,SDHB,UQCRB,PMPCB,IDH3A,NNT,MDH2,SLC25A14,SDHD,UQCRC2,UQCR10,SIRT3,SUCLA2,ME3,UQCRC1,PANK2,NDUFS6,ATPIF1,GFPT1,SLC25A3,SLC25A4,SLC25A27,ATP5B,NDUFA13,ATP5C1,COX8A,MRAP2,NDUFS4,UGP2,PHKB,NDUFAF1,NDUFB3,NDUFS2,NDUFA8,NDUFA10,NDUFB2,NDUFA11,COX6C,NDUFA5,NDUFA9,UQ…
down_old-young	3056	GO-BP	GO_NUCLEOBASE_CONTAINING_SMALL_MOLECULE_METABOLIC_PROCESS	135	2705	535	17473	2.06e-09	0.00013	1.62997	DLD,IDH3B,IDH3G,PDHB,PDHX,CACNB4,TBPL1,GPD1L,ALDOA,DLG1,ATP1B1,ADCY2,ADCYAP1,ADCY1,SNCA,BAD,CYCS,MAPK1,STOML2,PDE4D,TXN,PRKAG2,MSH2,PTHLH,HK3,ENO1,HK1,ENO2,PFKM,PGAM1,GAPDH,TPI1,PGK1,BPGM,AK5,HK2,NDUFV1,MDH1,UQCRB,PMPCB,NNT,MDH2,UQCRC2,UQCR10,UQCRC1,PANK2,HMGCR,ATP5G3,NDUFS6,NUDT4,AHCY,ADSS,GMPS,NMNAT2,AMD1,ATP2B2,HPRT1,PRPS1,ATP5B,NME5,NDUFA13,HINT1,ATP5G1,ATP5O,ATP5H,ATP5F1,ATP5C1,ATP6V0A1,ATP5…
all_old-young	4716	GO-BP	GO_POSITIVE_REGULATION_OF_CELL_COMMUNICATION	466	4212	1532	17473	2.07e-09	0.00013	1.26185	CD74,TOR1A,FKBP1A,MAPKAPK2,MYD88,MAPK14,SNAP25,NTRK2,SYT1,RIMS1,SLC1A3,STX1A,NF1,ARL6IP5,PAFAH1B1,PAK1,EPS8,SHC1,KIT,GSN,FLNA,ARAP1,PRKCZ,DTNBP1,SLC9A1,EMP2,GJA1,HCLS1,BCL2,IKBKB,TRIM32,ABL1,KRAS,PDCD10,ITGB1,PDGFRA,CDC42,SORBS3,PDGFRB,TMOD2,SORBS1,CTNNA1,RAC1,CFLAR,DRD1,GRIK2,YWHAH,EDNRA,ADCYAP1,ADRB1,SNCA,CTSH,CIDEB,BID,F3,BAD,SMAD3,ASPH,PML,MAPK9,TNFRSF10B,RASGRP1,RASGRF1,AKT2,CYLD,PSMA5,PRKCB…
down_old-young	3056	Ractome	REACTOME_CLASS_I_MHC_MEDIATED_ANTIGEN_PROCESSING_PRESENTATION	76	2705	251	17473	2.1e-09	0.00013	1.95587	TRIM36,TRIM32,CUL3,UBE2S,PSMA5,PSMC6,UBE2N,PSMD1,PSMD10,PSMB6,PSMB7,BTRC,PSMB3,PSMF1,PSMD13,PSMA1,CUL1,PSMC1,PSMB2,PSMD11,PSMD4,PSMA3,SKP1,PSMD12,PSMD7,FBXW11,PSMC3,UBE2D1,UBE2D2,PSMA2,PSMD8,PSMD14,PSMB5,PARK2,UBE2Q1,CDC27,ANAPC7,ANAPC5,CDC16,CDC23,UBE2B,SEC23A,LNPEP,UBE2K,CUL5,RNF41,CUL2,SMURF1,LRSAM1,ATG7,PJA2,TRIM9,UBE3C,RNF6,PJA1,UBE2G1,RBX1,DZIP3,CDC34,RCHY1,TCEB1,UBE2V2,SEC61G,UBE2E2,UBE2M,…
up_old-young	1660	GO-CC	GO_MEMBRANE_MICRODOMAIN	57	1507	288	17473	2.1e-09	0.00013	2.29476	EZR,EMP2,GJA1,IKBKB,PACSIN2,RHOQ,ITGB1,SORBS1,CTNNA1,CFLAR,ATP1A2,HCK,CD4,PTPRC,CD14,MYO1C,TLR2,BTK,TLR1,INSR,GNAI2,TGFBR1,ADCYAP1R1,GPRC5B,TGFBR2,PLSCR1,SCARB1,ADAM17,GNAI3,NPC1,HYAL2,TNFRSF1B,SLC27A1,LIPE,ABCA1,SMO,SDC4,DLL1,CAPN2,UNC5B,ANXA2,LAMP2,MAL,TNFRSF1A,TNR,STOM,SERPINH1,KCNMA1,RAP1B,S100A10,MLC1,MYOF,MYO1D,PLLP,GPM6B,AHNAK,SDPR
all_old-young	4716	GO-BP	GO_SYNAPTIC_SIGNALING	156	4212	424	17473	2.38e-09	0.00015	1.52629	SNAP25,SLC1A1,SYT1,GRM2,RIMS1,SLC1A6,SLC1A3,PPFIA2,GLS,SLC17A7,STX1A,NF1,CACNB4,STXBP1,SLC6A1,PAFAH1B1,GLRB,SCN2B,CACNB2,GJC1,MYO5A,FGF12,PPP1R9A,RAC3,CDK5,DLG1,TMOD2,RAC1,CACNA1E,CACNA1G,DRD1,KCND2,GRIK2,KCNA1,SNCA,MAPK1,CACNB3,MEF2C,GRM1,GNAI2,HTR2A,MAPK8IP2,PARK7,ADRBK1,DNM1,GNB1,GRM3,GRM7,CHRM3,CORT,CHRM1,CTNNB1,CDH8,CRH,NRXN1,PARK2,CNP,CRHBP,SLITRK5,GABRG2,HOMER1,NRXN3,CX3CL1,SLC32A1,PENK,SY…
up_old-young	1660	GO-BP	GO_CELL_DEATH	141	1507	1001	17473	2.46e-09	0.00015	1.6332	EGLN3,GSN,GPR65,EMP2,GJA1,ROCK1,BCL2,AQP1,ABL1,MICAL1,CFLAR,PERP,CTSH,CIDEB,IFI16,F3,HIP1,ANP32B,PML,DAP,TNFRSF10B,RPS27L,BOK,AKT2,TLR4,ITGB2,PAK2,PTPN6,CD14,DOCK1,UBE2D3,TNIP2,TMEM173,TLR2,BTK,C5AR1,TNFAIP3,NFKBIA,ERN1,MAP3K11,MAP2K7,MAP3K8,TGFBR1,GADD45G,GREM1,TGFB2,TGFBR2,IL6R,NUPR1,PLSCR1,TGFB1,SOX2,HIPK2,CDKN1A,LITAF,SOD2,GJB6,CRYAB,TP53,TNFRSF1B,CTGF,ACAA2,SGPL1,SEMA6A,FOXO1,RPS6,CD44,EYA2,…
down_old-young	3056	GO-BP	GO_POSITIVE_REGULATION_OF_NERVOUS_SYSTEM_DEVELOPMENT	115	2705	437	17473	2.55e-09	0.00016	1.69987	FKBP1B,SYT1,RIMS1,PAFAH1B1,KIT,NEDD4L,BAIAP2,PPP1R9A,RUFY3,TRIM32,PACSIN1,PRKCI,ITPKA,NRCAM,ADCYAP1,NDEL1,PAK3,MEF2C,MAP2K1,BRAF,ADNP,EFNA5,LIG4,CNR1,CTNNB1,ID2,NRXN1,PARK2,SLITRK5,EPHA4,NRXN3,SLITRK1,CX3CL1,SERPINF1,ATP8A2,VLDLR,NRP1,SLIT2,EPHB1,RELN,SKIL,NEURL,FZD3,BAI3,NCOA1,TMEM30A,NEFL,ROBO2,STK25,RARB,NDRG4,NPTN,RGS14,ETV5,SMURF1,VAMP7,RHEB,EPHA3,NEGR1,SERPINE2,BHLHB9,LPHN3,LRRTM1,PTPN5,CUX…
all_old_medium	878	GO-BP	GO_SYNAPTIC_SIGNALING	48	777	424	17473	2.71e-09	0.00017	2.54579	GLS,CACNB4,PAFAH1B1,SCN2B,CACNB2,FGF12,CDK5,DRD1,KCND2,GRIK2,MAPK1,CACNB3,MEF2C,GRM1,HTR2A,CHRM3,NRXN1,PARK2,SLITRK5,GABRG2,HOMER1,NRXN3,CX3CL1,SLC32A1,SYNJ1,GAD1,EGR3,GRIN2A,GABRB3,GABRA4,GABRA5,GABRA1,GABRB2,GABRD,GRIA1,SYT13,DLG3,KCNIP2,KCNC4,AMPH,SSTR1,GPR176,LIN7C,GRIA4,RTN3,SYN2,RIC3,GRIK1
all_old-young	4716	GO-BP	GO_NEURON_DIFFERENTIATION	285	4212	874	17473	3.24e-09	0.0002	1.35273	TOR1A,NTRK2,SLC1A3,STXBP1,PAFAH1B1,PAK1,FRY,CTTN,SHC1,MICALL2,PRKCZ,EZR,DTNBP1,GJA1,MYH10,RND1,BAIAP2,SRGAP2,PPP1R9A,EPB41L3,BCL2,IKBKB,TRIM32,ABL1,PACSIN1,KRAS,VASP,RAC3,ITGB1,CDC42,CDK5,PRKCI,OPHN1,CTNNA1,RAC1,RAB13,NRCAM,DRD1,ADCYAP1,ADCY1,CCK,MAPK9,NDEL1,RASGRF1,UBB,MAPK1,PAK3,PAK2,THY1,MEF2C,MAP2K1,SOD1,EFNA1,PTPN11,TGFBR1,TGFB2,MAPK8IP2,EFNA5,HIF1A,STAT3,ADM,DNM2,CNR1,CTNNB1,ID2,SOX8,INSM1,…
all_old_medium	878	GO-BP	GO_REGULATION_OF_SYNAPSE_STRUCTURE_OR_ACTIVITY	33	777	232	17473	3.35e-09	0.0002	3.19869	BAIAP2,CDK5,ITPKA,KCNB1,DRD1,GRIK2,MAPK1,MEF2C,EFNA5,NRXN1,SLITRK5,NRXN3,SLITRK1,PTGS2,ATP2B2,GRIN2A,PPP3CB,CALB1,NCDN,FGF14,GRIA1,BHLHB9,LPHN3,LRRTM1,JPH3,CUX2,PLK2,ABHD6,SLITRK3,SLITRK4,LRRTM2,SHISA9,FRMPD4
down_old-young	3056	GO-BP	GO_DEPHOSPHORYLATION	83	2705	286	17473	3.64e-09	0.00022	1.87462	DLG1,CYCS,BTRC,FBXW11,DUSP6,PTPN11,DUSP7,PGAM1,BPGM,POLB,LPIN2,IMPAD1,MTMR7,SYNJ1,MTMR2,SGPP1,SGPP2,PPIP5K1,INPP4A,INPP5A,ENOPH1,PSPH,PPA2,PTPRN2,PTPRN,NANP,PPP3CB,DUSP4,TIMM50,C12orf5,PTPN5,PPP3CA,PTPRD,PTPRS,PPM1K,PPP3R1,PPP1CB,INPP5F,NT5C3L,PPP2CA,PPP2R1A,PPP2R2A,MTMR6,PTPRO,PPP5C,PPM1A,PTP4A1,CDKN3,PPP6C,ACP2,PGAM5,LPPR4,PTPRA,DNAJC6,PPM1L,MTMR4,MTMR8,SACM1L,TMEM55A,MTMR1,LPPR5,LPPR1,TMEM55B,…
down_old-young	3056	GO-BP	GO_CELL_CELL_SIGNALING	179	2705	767	17473	3.65e-09	0.00022	1.5075	FKBP1B,SNAP25,SLC1A1,SYT1,GRM2,RIMS1,SLC1A6,PPFIA2,GLS,SLC17A7,STX1A,NF1,CACNB4,STXBP1,SLC6A1,PAFAH1B1,GLRB,SCN2B,CACNB2,MYO5A,RYR2,SCN3B,FGF12,ANK2,PPP1R9A,KRAS,RAC3,CDC42,CDK5,DLG1,TMOD2,CACNA1E,CACNA1G,DRD1,KCND2,GRIK2,KCNA1,ADCYAP1,ADRB1,RAB1A,SNCA,MAPK1,CACNB3,MEF2C,GRM1,HTR2A,TXN,MAPK8IP2,PARK7,SMAD2,ADRBK1,DNM1,GNB1,PTHLH,VIP,GRM3,GRM7,CHRM3,CORT,CHRM1,CTNNB1,CDH8,CRH,NRXN1,PARK2,CRHBP,SLI…
all_old-young	4716	GO-BP	GO_POSITIVE_REGULATION_OF_CELLULAR_PROTEIN_LOCALIZATION	136	4212	360	17473	3.69e-09	0.00023	1.56717	CCT2,MAPK14,FLNA,MICALL2,EZR,SLC9A1,GPD1L,MYBPC1,RHOU,HCLS1,BCL2,RUFY3,ITGB1,CDC42,RHOG,CDK5,RAC2,DLG1,PRKCI,SORBS1,PLS1,KCNB1,YWHAH,BID,BAD,SMAD3,ASPH,ANP32B,PML,AKT2,TLR4,PIK3R1,PSMB7,PRKCD,MYO1C,HSP90AB1,UBE2D3,TMEM173,TLR2,HSP90AA1,PSMD8,TGFB3,TGFBR1,PINK1,GREM1,TGFB2,PARK7,ITGB1BP1,IL18,TGFB1,GPR26,CHRM1,JUP,TRIP6,NRXN1,HTRA2,ZIC1,HYAL2,IGF1,TP53,PTGS2,SMO,ERBB4,UGCG,OAZ1,OAZ2,OGT,CCNB1,PPP3…
all_old-young	4716	GO-BP	GO_REGULATION_OF_CELL_MORPHOGENESIS	193	4212	552	17473	3.78e-09	0.00023	1.45043	NTRK2,SYT1,RIMS1,TBC1D20,PAFAH1B1,EPS8,CTTN,KIT,FLNA,RAP2A,PARVB,ARAP1,PARVA,MYH9,EZR,NEDD4L,WIPF2,MYH10,WIPF3,WIPF1,EPB41L5,TPM1,RHOU,BAIAP2,FMNL2,PPP1R9A,EPB41L3,FGD4,ALDOA,CFL1,FGD6,RUFY3,ABL1,RHOQ,RAC3,ARPC2,CALR,CDC42,CDK5,TRIOBP,DLG1,ITPKA,CORO1A,DLC1,RAC1,CORO1B,PREX1,NRCAM,YWHAH,SMAD3,MAPK9,SGSM3,NDEL1,TBC1D2B,TBC1D8,TBC1D7,CYLD,C1QBP,HCK,ITGB2,PAK3,MYO10,THY1,FGR,MAP2K1,EFNA1,TGFB3,BRAF,…
all_old-young	4716	GO-BP	GO_REGULATION_OF_CELL_DEVELOPMENT	274	4212	836	17473	3.82e-09	0.00023	1.35964	FKBP1B,ELAVL1,SNAP25,NTRK2,SYT1,RIMS1,NF1,PAFAH1B1,CTTN,KIT,FLNA,RAP2A,NEDD4L,VIM,ROCK1,EPB41L5,ROCK2,BAIAP2,SRGAP2,PPP1R9A,CFL1,BCL2,RUFY3,IKBKB,TRIM32,ABL1,PACSIN1,RAC3,ARPC2,ITGB1,CALR,CDC42,CDK5,TRIOBP,PRKCI,ITPKA,CTNNA1,RAC1,PREX1,NRCAM,YWHAH,ADCYAP1,BAD,SMAD3,PML,MAPK9,NDEL1,C1QBP,PAK3,THY1,TNFRSF21,MEF2C,RELA,MAP2K1,EFNA1,TGFB3,RAP1A,BRAF,TGFBR1,GREM1,ADNP,TGFB2,GPRC5B,NRG3,EFNA5,CCDC88A,T…
down_old-young	3056	GO-CC	GO_TRANSPORT_VESICLE	94	2705	338	17473	3.82e-09	0.00023	1.79643	TOR1A,SYT1,SLC17A7,STX1A,DTNBP1,SNCA,NDEL1,ERP29,DNM1,ARCN1,IGF1,SLC32A1,C14orf1,MTMR2,GAD2,ADC,PCSK1,COPS5,PTPRN2,PTPRN,GRIN2A,ATP6V0D1,TMED2,CLCN3,GABRA2,VDAC1,CA4,TMEM30A,RAB3C,SEC23A,AP1S1,CLTC,CLTA,GOPC,RAB14,DNM1L,MFF,SORT1,NRGN,VTI1B,VAMP7,GRIA1,DGKI,COPA,SYT5,SYT17,SYT4,SYT3,SYTL5,RPH3A,TRIM9,SYT13,SYT12,NCALD,RAB5A,MCFD2,ZNRF1,KIAA0368,SLC30A3,AMPH,NPTX1,SYN2,SYN1,RAB11A,PCSK2,VAMP4,USO1…
down_old-young	3056	GO-CC	GO_MICROTUBULE_CYTOSKELETON	235	2705	1068	17473	3.84e-09	0.00023	1.42134	CCT2,HSPH1,MAPK14,PAFAH1B1,FRY,PRKCZ,MYO5A,MYH10,ROCK2,RAN,CUL3,CDC42,DLG1,PRKCI,RACGAP1,SHROOM2,SLC8A1,IFT57,NDEL1,TBC1D7,CYLD,MAPK1,PSMA1,BIRC2,PDE4D,PRKACB,FBXW11,PSMB5,MAP2K1,MAP2K5,PRKAR2B,PPP2R3C,DNM1,GNAI1,TBCD,CTNNB1,ID2,TBL1XR1,GAPDH,AK5,CRHBP,MDH1,POLB,SYNJ1,PQBP1,CENPV,SLC25A5,CDC27,CCNB1,CDC16,AAMP,CEP41,ARL6,BBS7,ATP6V1D,B9D1,C16orf45,ATP6V0D1,TTC8,LEO1,MIB1,PCM1,KIF3A,MKKS,SHROOM3,D…
up_old-young	1660	GO-BP	GO_CELLULAR_RESPONSE_TO_ENDOGENOUS_STIMULUS	141	1507	1008	17473	3.91e-09	0.00024	1.62186	NTRK2,SHC1,EZR,EPB41L5,AIF1,F11R,ZYX,AQP1,ABL1,RHOQ,ITGB1,CALR,PDGFRB,SORBS1,CTNNA1,CORO1B,RAB13,ATP1A2,CTSH,PML,AKT2,ITGB2,YES1,FCER1G,UBE2D3,RELA,SYK,GAB1,INSR,CD81,FGF2,TGFB3,RAP1A,TGFBR1,AGT,TGFB2,TGFBR2,INHBB,HIF1A,STAT3,DNM2,TGFB1,JUP,FERMT2,CDH5,PPARA,HIPK2,NPC1,HYAL2,EDN1,CTGF,SREBF1,PTAFR,SLC27A1,LEPR,GPD1,PADI2,CPS1,PLOD1,AHCYL1,ACSL1,FOXO1,PTBP1,SH3BP4,CD44,CD9,CAPN2,COL6A1,TMEM100,BMP…
all_old-young	4716	GO-BP	GO_PROTEIN_PHOSPHORYLATION	304	4212	944	17473	4.06e-09	0.00025	1.33592	MAPKAPK2,MAPK14,NTRK2,NF1,PAK1,SHC1,KIT,PRKCZ,ACTN2,ROCK1,FGF12,ROCK2,ABI1,ABI2,BCL2,IKBKB,ABL1,KRAS,CUL3,PDGFRA,CDK5,PRKCI,ITPKA,TRIM27,PDGFRB,CTSH,PML,MAPK9,RASGRP1,RASGRF1,AKT2,PSMA5,PRKCB,PSMC6,TLR4,UBB,PIK3R1,PSMD1,MAPK1,HCK,PSMD10,PSMB6,PAK3,PSMB7,PRKCD,PAK2,PTPN6,BTRC,YES1,PSMB3,UBC,PSMF1,THY1,PSMD13,PSMA1,CUL1,PSMC1,MAPKAPK3,PSMB2,PSMD11,FGR,PSMD4,PSMA3,SKP1,TNIP2,PSMD12,TEC,PRKACB,PSMD7,…
down_old-young	3056	GO-CC	GO_CELL_JUNCTION	250	2705	1151	17473	4.16e-09	0.00025	1.40302	TOR1A,SNAP25,SYT1,GRM2,RIMS1,SLC17A7,STX1A,GLRB,PAK1,RALA,KIT,CXADR,PIP5K1A,PRKCZ,DTNBP1,SLC9A1,ACTN2,ANK2,RND1,SRGAP2,ACTR3,PPP1R9A,ABI1,EPB41L3,CFL1,WASF1,RUFY3,PACSIN1,KRAS,ARPC5,ARPC2,EPB41L4B,CDC42,CDK5,CAP1,DLG1,PRKCI,CORO1A,DLC1,SHROOM2,SORBS2,ACTR2,ARPC5L,ARPC3,KCNB1,SLC8A1,KCND2,SCN2A,GRIK2,KCNA1,KCNA2,ATP1B1,YWHAH,SNCA,CYFIP2,PIK3R1,MAPK1,PRKCD,THY1,NCKAP1,ACTB,PTPLAD1,MAP2K1,ITGB1BP1,L…
all_old-young	4716	GO-CC	GO_MITOCHONDRIAL_PROTEIN_COMPLEX	64	4212	136	17473	4.19e-09	0.00026	1.95218	MRPS36,DLAT,SNCA,PINK1,PARK7,NDUFV1,SDHB,UQCRB,PMPCB,SDHD,UQCRC2,UQCR10,UQCRC1,ATP5G3,NDUFS6,ATPIF1,SLC25A6,ATP5B,TIMM50,PDK2,NDUFA13,ATP5G1,ATP5O,ATP5H,ATP5F1,ATP5C1,ATP5A1,ATP5J,TOMM70A,COX8A,TOMM20,TOMM22,FXC1,C22orf32,NDUFS4,NDUFAF1,NDUFB3,NDUFS2,NDUFA8,NDUFA10,NDUFB2,NDUFA11,NDUFA5,NDUFA9,UQCRFS1,COX5A,NDUFB6,NDUFV2,NDUFS3,NDUFA6,NDUFB5,NDUFA4,NDUFB8,CLPX,IMMT,SAMM50,TOMM40L,TIMM17A,TIMM13,T…
all_old-young	4716	GO-BP	GO_RESPONSE_TO_ENDOGENOUS_STIMULUS	442	4212	1450	17473	4.21e-09	0.00026	1.26454	FKBP1A,GOT1,MAPK14,NTRK2,AQP9,SLC6A1,SLC7A11,GLRB,PAK1,SHC1,KIT,GSN,PRKCZ,EZR,SLC9A1,ACTN2,GJA1,MYO5A,RYR2,EPB41L5,FGF12,ROCK2,BAIAP2,AIF1,HCLS1,F11R,ZYX,RAN,BCL2,AQP1,ABL1,KRAS,RHOQ,ITGB1,CALR,CDK5,PRKCI,PDGFRB,CORO1A,SORBS1,CTNNA1,PRKAR1A,CORO1B,RAB13,ATP1A2,DRD1,SLC8A1,AKAP7,YWHAH,ADCY2,EDNRA,ADCYAP1,ADCY1,SNCA,CTSH,BID,F3,BAD,SMAD3,ASPH,PML,MAPK9,AKT2,UBB,PIK3R1,MAPK1,ITGB2,PRKCD,CD4,YES1,UBC…
down_old-young	3056	GO-BP	GO_POSITIVE_REGULATION_OF_NEURON_PROJECTION_DEVELOPMENT	71	2705	232	17473	4.28e-09	0.00026	1.97684	FKBP1B,SYT1,RIMS1,PAFAH1B1,NEDD4L,BAIAP2,PPP1R9A,RUFY3,PACSIN1,PRKCI,ITPKA,ADCYAP1,NDEL1,PAK3,MAP2K1,BRAF,ADNP,EFNA5,CNR1,PARK2,EPHA4,SERPINF1,ATP8A2,VLDLR,NRP1,SLIT2,RELN,SKIL,NEURL,TMEM30A,NEFL,ROBO2,STK25,NDRG4,NPTN,SMURF1,VAMP7,EPHA3,NEGR1,SERPINE2,BHLHB9,PTPN5,CUX2,FEZ1,PTPRD,NLGN1,NME1,SYT17,SYT4,SYT3,CPNE6,AKAP5,BDNF,RAB11A,APBB1,CAMK1,KATNB1,CAMK2B,UBE2V2,LPPR5,STMN2,PCP4,CAMK1D,SNX3,FMR1…
all_old-young	4716	GO-CC	GO_PRESYNAPSE	112	4212	283	17473	4.42e-09	0.00027	1.64176	TOR1A,SNAP25,NTRK2,SYT1,GRM2,RIMS1,PPFIA2,SLC17A7,STX1A,NF1,STXBP1,DTNBP1,CDK5,OPHN1,PFN2,GRIK2,KCNA1,KCNA2,ADCYAP1,SNCA,CCK,NDEL1,PARK7,DNM1,GRM3,GRM7,GRIK3,NRXN1,PARK2,NRXN3,SLC32A1,SYNJ1,MTMR2,GAD2,GAD1,COPS5,PCLO,CPLX3,PTPRN2,PTPRN,GRIN2A,SNAP23,ATP6V0D1,RAPGEF3,CALB1,PCDH8,FZD3,ESR1,CLCN3,GABRA2,VDAC1,RAB3C,AP2M1,AP1S1,NAPA,DNM1L,MFF,NPTN,VTI1B,ANXA5,RIMS3,GRIA1,DGKI,LPHN1,CASK,NLGN1,CNTNAP4…
up_old-young	1660	GO-CC	GO_LAMELLIPODIUM	40	1507	172	17473	4.83e-09	0.00029	2.69641	CTTN,GSN,PARVB,ROCK1,MYO9B,WASF2,AIF1,FGD4,FGD6,SWAP70,PALLD,PHACTR4,VASP,ITGB1,RAC2,CTNNA1,RAC1,CORO1B,RAB13,MYO10,CCDC88A,DNM2,FERMT2,PDPN,ITGAV,RAPGEF3,MYLK,RDX,APBB1IP,CTNNA3,PXN,PIEZO1,ARHGEF6,ENAH,SPATA13,PTPN13,DYSF,MCC,ARHGAP31,ABI3
up_old-young	1660	GO-BP	GO_REGULATION_OF_CELL_SHAPE	35	1507	139	17473	4.86e-09	0.0003	2.91949	EPS8,PARVB,ARAP1,PARVA,MYH9,EZR,WIPF1,RHOU,FGD4,FGD6,RHOQ,HCK,ITGB2,MYO10,FGR,GNA13,GNA12,FERMT2,PDPN,ITGA7,PLXNB2,PLXNB1,RDX,S100B,CSNK1A1,MSN,S100A13,PLXNB3,CSF1R,LST1,LIMD1,VRK2,CDC42EP4,ARHGAP18,CDC42EP1
up_old-young	1660	GO-BP	GO_REGULATION_OF_ANATOMICAL_STRUCTURE_MORPHOGENESIS	142	1507	1021	17473	5.01e-09	0.00031	1.61256	NTRK2,EPS8,CTTN,GSN,FLNA,PARVB,ARAP1,PARVA,MYH9,EZR,EMP2,ROCK1,WIPF1,EPB41L5,RHOU,FMNL2,FGD4,FGD6,BCL2,AQP1,ABL1,RHOQ,CALR,TRIOBP,RAC1,CORO1B,PREX1,CFLAR,CTSH,F3,PML,TBC1D2B,TBC1D8,HCK,ITGB2,MYO10,C3AR1,FGR,C5AR1,TNFAIP3,EFNA1,FGF2,TGFB3,FLT1,RAP1A,TGFBR1,AGT,GREM1,TGFB2,TGFBR2,HIF1A,ANGPTL4,ADM,DNM2,IL4R,TGFB1,GNA13,GNA12,FERMT2,SOX8,AKAP13,DAB1,HIPK2,EDN1,SMO,SEMA6A,SEMA4B,PDPN,SDC2,GPC4,FOXC1,…
all_old-young	4716	GO-BP	GO_CELL_DEVELOPMENT	435	4212	1426	17473	5.13e-09	0.00031	1.26546	TOR1A,DLD,NTRK2,SLC1A3,NF1,CACNB4,HRH2,STXBP1,TBPL1,TBC1D20,PVRL2,AGFG1,PAFAH1B1,PAK1,FRY,CTTN,SHC1,KIT,GSN,MICALL2,CXADR,PARVA,PRKCZ,MYH9,EZR,DTNBP1,GJC1,ACTN2,GJA1,VIM,ROCK1,MYH10,EPB41L5,TPM1,WASF2,ANK2,RND1,BAIAP2,SRGAP2,CASQ1,NEBL,PPP1R9A,ABI1,EPB41L3,LDB3,F11R,RAN,BCL2,PALLD,IKBKB,FLNB,TRIM32,ABL1,PACSIN1,KRAS,PHACTR4,VASP,RAC3,ITGB1,CUL3,PDGFRA,CDC42,CDK5,FHOD3,PRKCI,OPHN1,PDGFRB,TMOD2,CTN…
down_old-young	3056	GO-BP	GO_VESICLE_LOCALIZATION	69	2705	224	17473	5.22e-09	0.00032	1.98976	TOR1A,SNAP25,SYT1,RIMS1,STX1A,TBC1D20,PAFAH1B1,PRKCZ,DTNBP1,MYO5A,PACSIN1,CUL3,CDK5,SHROOM2,RAB1A,SNCA,RASGRP1,NDEL1,CTNNB1,NRXN1,SYNJ1,PCLO,CPLX3,ARL6,BBS7,KIF3A,MKKS,TMED2,BLOC1S2,KIF3B,AP3M2,AP3B2,SEC23A,SH3GL2,DYNC1I1,KIFAP3,NAPA,VAMP7,GRIA1,LPHN1,NLGN1,SYT5,SYT17,SYT4,SYT3,SYTL5,RPH3A,TRIM9,SYT13,SYT12,RAB5A,MCFD2,NSF,LIN7A,RAB11A,CLASP2,PPP6C,SCFD1,USO1,SYNDIG1,RAB27B,GOSR2,YKT6,SEC22B,TRAP…
down_old-young	3056	GO-CC	GO_TRANSPORTER_COMPLEX	90	2705	321	17473	5.3e-09	0.00032	1.81108	FKBP1B,SNAP25,STX1A,CACNB4,GLRB,SCN2B,SLC9A1,CACNB2,RYR2,SCN3B,CACNA2D1,DLG1,CACNA1E,KCNB1,CACNA1G,KCND2,SCN2A,GRIK2,KCNA1,KCNA2,ATP1B1,SCN8A,CACNB3,PDE4D,SHANK2,CNTNAP2,GABRG2,UQCRB,PMPCB,UQCRC2,UQCR10,UQCRC1,CPT1C,GRIN2A,GABRB3,GABRA4,GABRA5,GABRA2,GABRA1,GABRB2,GABRD,NETO1,GRIA1,KCNAB1,ATP2A2,NLGN1,FXC1,C22orf32,GRIN3A,CACNA2D3,CACNG3,DLG3,UQCRFS1,DLG2,KCNJ11,KCNIP4,KCNJ4,KCNIP1,KCNIP2,KCNK1,A…
down_old-young	3056	GO-BP	GO_NEURON_DEVELOPMENT	163	2705	687	17473	5.52e-09	0.00034	1.53261	TOR1A,STXBP1,PAFAH1B1,PAK1,FRY,PRKCZ,DTNBP1,MYH10,RND1,BAIAP2,SRGAP2,PPP1R9A,EPB41L3,TRIM32,PACSIN1,KRAS,RAC3,CDK5,PRKCI,NRCAM,DRD1,ADCYAP1,ADCY1,CCK,MAPK9,NDEL1,RASGRF1,UBB,MAPK1,PAK3,THY1,MEF2C,SOD1,PTPN11,MAPK8IP2,EFNA5,CNR1,ID2,INSM1,NRXN1,HTRA2,SLITRK5,CNTNAP2,UCHL1,EPHA4,NRXN3,EFNB3,CHL1,NR4A2,SLITRK1,RNF165,JUN,ATP8A2,MTMR2,VLDLR,PQBP1,SEMA5B,NRP1,SEMA4F,SLIT2,B3GNT1,ATP2B2,HPRT1,EGR2,EPHB…
up_old-young	1660	GO-BP	GO_MOVEMENT_OF_CELL_OR_SUBCELLULAR_COMPONENT	169	1507	1275	17473	5.7e-09	0.00035	1.53685	CD74,NTRK2,SLC7A11,EPS8,CTTN,SHC1,FLNA,PARVA,MYH9,EZR,GJC1,EMP2,GJA1,VIM,ROCK1,MYO9B,WIPF1,SUN2,MYBPC1,MYO6,EPB41L5,WAS,SNTA1,WASF2,F11R,PALLD,PHACTR4,ARPC1B,VASP,ITGB1,LCP1,KCTD13,RHOG,OPHN1,PDGFRB,RAC1,CORO1B,TLN1,PREX1,RAB13,PML,HCK,ITGB2,PTPN6,PTPRC,YES1,DOCK1,FCER1G,FGR,C5AR1,SYK,EFNA1,FGF2,FPR1,FLT1,TGFBR1,GREM1,TGFB2,CCDC88A,IL6R,HIF1A,ANO6,STAT3,SCARB1,CD84,ADAM17,TGFB1,GNA13,JUP,SOX8,ASC…
all_old-young	4716	GO-BP	GO_POSITIVE_REGULATION_OF_TRANSPORT	301	4212	936	17473	5.71e-09	0.00035	1.33404	TOR1A,MAPK14,SYT1,STX1A,STXBP1,SLC6A1,TBC1D20,FLNA,MICALL2,PRKCZ,EZR,DTNBP1,SLC9A1,CACNB2,ACTN2,GPD1L,GJA1,NEDD4L,RYR2,MYBPC1,SCN3B,CACNA2D1,FGF12,ANK2,RHOU,HCLS1,BCL2,RUFY3,ABR,AQP1,ABL1,RHOQ,DOCK2,ITGB1,CALR,CDC42,CDK5,RAC2,DLG1,PRKCI,PDGFRB,SORBS1,KCNB1,CACNA1G,DRD1,AKAP7,ATP1B1,YWHAH,EDNRA,ADCYAP1,SNCA,CCK,BID,BAD,SMAD3,HIP1,ASPH,ANP32B,MAPK9,RASGRP1,AKT2,TLR4,PIK3R1,PSMB7,PRKCD,CD4,CD14,MYO1…
down_old-young	3056	GO-BP	GO_CELLULAR_PROTEIN_COMPLEX_DISASSEMBLY	45	2705	122	17473	5.8e-09	0.00035	2.38261	MRPS36,CFL1,DSTN,MICAL2,SYNJ1,MRPL9,MRPL54,MRPL17,MRPL45,GSPT1,MRPL35,MRPL1,CHCHD1,MRPS15,MRPS7,MRPS10,MRPS27,MRPS11,MRPS30,MRPL50,MRPL3,GSPT2,MRPS6,MRPL46,MRPS18B,MRPS18C,MRPL2,MRPS33,MRPS23,APEH,MRPL44,MRPL39,MRPL33,MRPL28,GFM2,MRPL4,MRPS28,MRPS17,NAPA,AKAP5,STMN1,STMN4,STMN3,DNAJC6,PEX14
down_medium_young	171	GO-CC	GO_SYNAPSE	25	150	754	17473	5.97e-09	0.00036	3.86229	CACNB4,CXADR,DLG1,CAP2,CADM2,HOMER1,ATP2B2,CDK5R1,CALB1,OLFM1,VDAC1,RAB3C,RTN4,GRIA1,CASK,SYTL5,GRIN3A,AKAP5,DLGAP1,GRIA4,SEPT11,ASAP1,STXBP5,NETO2,LRRC7
all_old_medium	878	GO-BP	GO_PHOSPHATE_CONTAINING_COMPOUND_METABOLIC_PROCESS	141	777	1977	17473	5.98e-09	0.00036	1.60383	IDH3B,CACNB4,PAFAH1B1,PAK1,FGF12,ABI1,ALDOA,CDK5,ITPKA,ADCY2,CYCS,PRKCB,PSMC6,MAPK1,PSMD10,PAK3,BTRC,PSMF1,THY1,PSMD11,PRKACB,PSMD7,MEF2C,PSMC3,PSMD8,MAP3K6,MAPK10,PINK1,CAB39,ACVR1C,CAMK4,PFKM,HKDC1,HK2,EPHA4,NDUFV1,UQCRB,NNT,UQCRC2,HMGCR,POLB,CDS1,SYNJ1,MTMR2,SGPP1,INPP4A,INPP5A,NUDT10,SERINC3,NMNAT2,GARS,NDST1,ATP2B2,GRIN2A,PPP3CB,PRKDC,SRPK2,TYRO3,DYRK2,PDK2,ATP6V0A1,ATP6V1A,ULK2,LAMTOR3,FGF1…
down_medium_young	171	GO-CC	GO_NEURON_PART	33	150	1265	17473	6.54e-09	0.0004	3.03878	CXADR,DLG1,ADCY2,CAP2,CADM2,CDH13,HOMER1,LRP1,IGF1,ATP2B2,SRD5A1,CDK5R1,CALB1,OLFM1,SLC4A8,VDAC1,ACSL4,RAB3C,RTN4,GRIA1,CASK,SYTL5,GRIN3A,AKAP5,DLGAP1,PNOC,GRIA4,CLASP2,SEPT11,ASAP1,STXBP5,LRRC7,NRSN1
down_old-young	3056	GO-BP	GO_REGULATION_OF_PROTEIN_MODIFICATION_BY_SMALL_PROTEIN_CONJUGATION_OR_REMOVAL	81	2705	280	17473	6.56e-09	0.0004	1.86865	FKBP1A,CDK5,RAB1A,UBE2S,MAPK9,TBC1D7,PSMA5,PSMC6,UBE2N,UBB,PSMD1,PSMD10,PSMB6,PSMB7,ITCH,BTRC,PSMB3,UBC,PSMF1,PSMD13,PSMA1,CUL1,PSMC1,PSMB2,PSMD11,HSP90AB1,PSMD4,PSMA3,SKP1,BIRC2,PSMD12,PSMD7,PSMC3,UBE2D1,PSME3,PSMA2,HSP90AA1,PSMD8,PSMD14,PSMB5,PINK1,PARK7,CTNNB1,FAM123B,PARK2,RNF180,OGT,CDC27,ANAPC7,BUB3,CCNB1,ANAPC5,CDC16,CDC23,SOX4,PIAS1,DNAJA1,ATG5,STRA13,PHF23,TOLLIP,UBQLN1,SMURF1,SENP2,DERL…
all_old-young	4716	GO-BP	GO_NEGATIVE_REGULATION_OF_CELL_COMMUNICATION	371	4212	1192	17473	6.58e-09	0.0004	1.29115	CD74,HSPH1,FKBP1A,FKBP1B,CSDA,MAPK14,NF1,STXBP1,SLC6A1,PAFAH1B1,CTTN,PRKCZ,EZR,GPD1L,PPP1R9A,BCL2,TNFAIP1,TRIM32,ABL1,PHACTR4,ITGB1,CALR,CUL3,KCTD13,CDC42,DLG1,DLC1,CTNNA1,CFLAR,KCNB1,DRD1,GRIK2,SNCA,SMAD3,TNFRSF10B,TBC1D7,CYLD,PSMA5,PRKCB,PSMC6,C1QBP,TLR4,UBB,PSMD1,PSMD10,PSMB6,PSMB7,PRKCD,ITCH,PTPN6,BTRC,PTPRC,PSMB3,CD14,UBC,PSMF1,THY1,PSMD13,PSMA1,PSMC1,PSMB2,PSMD11,PSMD4,PSMA3,PSMD12,LGMN,PRK…
all_old-young	4716	GO-BP	GO_PLASMA_MEMBRANE_ORGANIZATION	86	4212	203	17473	6.6e-09	0.0004	1.75744	STXBP1,RAP2A,PIP5K1A,PRKCZ,EZR,CACNB2,ACTN2,EMP2,MYO5A,ROCK1,MYH10,SCN3B,ANK2,ROCK2,BAIAP2,EPB41L3,F11R,IKBKB,PACSIN2,PACSIN1,DLG1,RAC1,RAB13,KCNB1,ATP1B1,AKT2,CACNB3,FCER1G,SOD1,ANO6,PLSCR1,JUP,TULP3,TMED2,ANXA2,RAMP1,TUB,ANO4,ANO3,RDX,TNFRSF1A,PACS2,CHMP4A,SMURF1,VAMP7,OPTN,C11orf9,ATP2A2,VAMP3,FLOT2,SYT7,KCNIP4,KCNB2,NSF,LIN7C,LIN7A,BIN2,RAB11A,CLASP2,MACF1,CLIP1,SPTBN1,RAPGEF6,FLOT1,BAG4,BLZF…
all_old-young	4716	GO-BP	GO_NUCLEOBASE_CONTAINING_SMALL_MOLECULE_METABOLIC_PROCESS	187	4212	535	17473	6.79e-09	0.00041	1.45	DLD,IDH3B,IDH3G,PDHB,PDHX,ACACB,CACNB4,TBPL1,GPD1L,ALDOA,AQP1,RHOQ,DLG1,ATP1A2,ATP1B1,ADCY2,ADCYAP1,ADCY1,SNCA,BAD,CYCS,MAPK1,STOML2,MB21D1,PDE4D,TXN,PRKAG2,ADM,MSH2,TGFB1,PTHLH,NPR3,GNAI3,HK3,ENO1,HK1,DHTKD1,ENO2,PFKM,PGAM1,GAPDH,TPI1,PGK1,BPGM,AK2,AK5,AMPD3,HK2,CNP,NDUFV1,MDH1,UQCRB,PMPCB,NNT,MDH2,UQCRC2,UQCR10,UQCRC1,PANK2,TYMS,HMGCR,ATP5G3,NDUFS6,G6PD,NUDT4,GPD1,AHCY,MRI1,CPS1,ALDH6A1,AHCYL1,…
down_old-young	3056	GO-BP	GO_OXIDATIVE_PHOSPHORYLATION	35	2705	84	17473	7.3e-09	0.00045	2.69147	DLD,SNCA,CYCS,MSH2,NDUFV1,UQCRB,PMPCB,UQCRC2,UQCR10,UQCRC1,NDUFS6,NDUFA13,ATP5C1,COX8A,NDUFS4,NDUFAF1,NDUFB3,NDUFS2,NDUFA8,NDUFA10,NDUFB2,NDUFA11,COX6C,NDUFA5,NDUFA9,UQCRFS1,CYC1,COX5A,NDUFB6,NDUFV2,NDUFS3,COX7B,NDUFA6,NDUFB5,NDUFA4
down_old-young	3056	GO-BP	GO_REGULATION_OF_SYNAPTIC_VESICLE_TRANSPORT	19	2705	31	17473	8.14e-09	0.0005	3.95906	TOR1A,STX1A,STXBP1,CDK5,PFN2,SNCA,BRAF,PINK1,DNM1,PARK2,SYNJ1,NAPA,FGF14,RIMS3,ATP2A2,NLGN1,RAB5A,SYN1,FMR1
down_old-young	3056	KEGG	KEGG_ALZHEIMERS_DISEASE	56	2705	169	17473	8.17e-09	0.0005	2.14043	CDK5,SNCA,BID,BAD,CYCS,MAPK1,GAPDH,NDUFV1,SDHB,UQCRB,SDHD,UQCRC2,UQCR10,UQCRC1,LRP1,ATP5G3,NDUFS6,PLCB4,PLCB1,GRIN2A,PPP3CB,CDK5R1,ATP5B,ITPR1,ATP5G1,ATP5O,ATP5H,ATP5F1,ATP5C1,ATP5A1,ATP5J,COX8A,PPP3CA,ATP2A2,PPP3R1,NDUFS4,NDUFB3,NDUFS2,NDUFA8,NDUFA10,NDUFB2,COX6C,NDUFA5,NDUFA9,UQCRFS1,CYC1,COX5A,NDUFB6,NDUFV2,NDUFS3,COX7B,NDUFA6,NDUFB5,NDUFA4,ADAM10,APBB1
all_old-young	4716	GO-BP	GO_CELLULAR_RESPONSE_TO_ENDOGENOUS_STIMULUS	320	4212	1008	17473	8.4e-09	0.00051	1.31695	FKBP1A,GOT1,NTRK2,AQP9,PAK1,SHC1,KIT,PRKCZ,EZR,SLC9A1,ACTN2,MYO5A,RYR2,EPB41L5,FGF12,ROCK2,BAIAP2,AIF1,F11R,ZYX,RAN,AQP1,ABL1,RHOQ,ITGB1,CALR,PRKCI,PDGFRB,CORO1A,SORBS1,CTNNA1,PRKAR1A,CORO1B,RAB13,ATP1A2,DRD1,SLC8A1,AKAP7,YWHAH,ADCY2,ADCYAP1,ADCY1,SNCA,CTSH,BAD,SMAD3,PML,AKT2,UBB,PIK3R1,MAPK1,ITGB2,PRKCD,YES1,UBC,FCER1G,UBE2D3,PDE4D,PRKACB,MEF2C,RELA,UBE2D1,SYK,GAB1,INSR,CD81,SOD1,PTPN11,FGF2,GNG…
up_old-young	1660	GO-BP	GO_POSITIVE_REGULATION_OF_BIOSYNTHETIC_PROCESS	223	1507	1805	17473	8.55e-09	0.00052	1.43246	CSDA,MAPKAPK2,ELAVL1,SHC1,GPR65,MYO6,AIF1,HCLS1,IKBKB,RHOQ,CALR,KCTD13,RHOG,PDGFRB,SORBS1,RAC1,CFLAR,IFI16,ASPH,RPS27L,AKT2,TLR4,ITGB2,CD4,YES1,C3AR1,CD86,TNIP2,MALT1,TMEM173,RELA,TLR2,BTK,SYK,IRAK3,NFKBIA,TLR1,MDFIC,MAP2K7,INSR,CD81,FGF2,TGFB3,TGFBR1,AGT,ADCYAP1R1,GREM1,SLC11A1,TGFB2,IL6R,HIF1A,STAT3,PLSCR1,SCARB1,ADM,DNM2,LILRB1,NFKB2,RAB27A,EBI3,TFEB,TGFB1,POU2F2,SOX2,JUP,SOX8,CDKN1C,SALL1,ASC…
up_old-young	1660	GO-BP	GO_ACTIN_FILAMENT_BASED_PROCESS	76	1507	450	17473	8.99e-09	0.00055	1.95819	EPS8,CTTN,SHC1,GSN,FLNA,MICALL2,PARVB,ARAP1,PARVA,MYH9,GPR65,EZR,GJC1,EMP2,GJA1,VIM,ROCK1,MYO9B,WIPF1,SUN2,MYBPC1,MYO6,EPB41L5,WAS,SNTA1,WASF2,EPB41,RHOU,NEBL,FMNL2,AIF1,HCLS1,FGD4,EPB41L1,LDB3,F11R,ZYX,FGD6,SWAP70,BCL2,PALLD,IKBKB,TRIP10,AQP1,FLNB,PACSIN2,CNN3,ABL1,PHACTR4,ARPC1B,VASP,RHOQ,DAAM2,DOCK2,ITGB1,CALR,LCP1,KCTD13,RHOG,RAC2,TRIOBP,SORBS3,CORO6,PDLIM3,MICAL1,OPHN1,PDGFRB,SORBS1,CTNNA1,R…
down_old-young	3056	GO-BP	GO_REGULATION_OF_CELLULAR_LOCALIZATION	271	2705	1277	17473	9.24e-09	0.00056	1.37081	CCT2,TOR1A,HSPH1,FKBP1A,FKBP1B,MAPK14,SNAP25,SYT1,RIMS1,STX1A,NF1,STXBP1,TBC1D20,RALA,PRKCZ,DTNBP1,SLC9A1,ACTN2,GPD1L,NEDD4L,MYO5A,RYR2,ANK2,CASQ1,PPP1R9A,RUFY3,ABR,CDC42,CDK5,DLG1,PRKCI,TRIM27,PFN2,RACGAP1,CORO1A,PLS1,CACNA1E,KCNB1,CACNA1G,DRD1,SLC8A1,KCNA2,YWHAH,EDNRA,ADCYAP1,SNCA,CCK,BID,BAD,SMAD3,RASGRP1,NDEL1,CYLD,PIK3R1,MAPK1,PSMD10,PSMB7,PRKCD,THY1,TNFRSF21,HSP90AB1,PDE4D,MEF2C,FBXW11,HSP9…
up_old-young	1660	GO-BP	GO_INTRACELLULAR_SIGNAL_TRANSDUCTION	199	1507	1572	17473	9.39e-09	0.00057	1.46776	MAPKAPK2,NTRK2,EPS8,SHC1,GSN,EZR,ROCK1,MYO9B,MYO6,WASF2,RHOU,AIF1,HCLS1,BCL2,IKBKB,ABL1,PHACTR4,RHOQ,DOCK2,LCP1,RHOG,RAC2,PDGFRB,RAC1,PREX1,RAB13,ATP1A2,PERP,CTSH,CIDEB,IFI16,ASPH,PML,TNFRSF10B,RPS27L,BOK,AKT2,TLR4,PTPN6,CD14,DOCK1,MAPKAPK3,CD86,TNIP2,MALT1,TEC,RELA,TLR2,BTK,SYK,TNFAIP3,NFKBIA,MDFIC,MAP3K6,GAB1,ERN1,MAP3K11,MAP2K7,PLCE1,FGF2,FPR1,MAP3K8,RAP1A,GNAI2,TGFBR1,AGT,ADCYAP1R1,GREM1,CCDC…
down_old-young	3056	GO-BP	GO_GLYCOSYL_COMPOUND_METABOLIC_PROCESS	99	2705	368	17473	9.76e-09	0.0006	1.73775	DLD,ALDOA,DLG1,ATP1B1,ADCYAP1,SNCA,BAD,CYCS,STOML2,PRKAG2,MSH2,HK3,ENO1,HK1,ENO2,PFKM,PGAM1,GAPDH,TPI1,PGK1,BPGM,AK5,HK2,NDUFV1,UQCRB,PMPCB,UQCRC2,UQCR10,UQCRC1,PANK2,HMGCR,ATP5G3,NDUFS6,AHCY,ADSS,GMPS,AMD1,HPRT1,PRPS1,ATP5B,NME5,NDUFA13,ATP5G1,ATP5O,ATP5H,ATP5F1,ATP5C1,ATP6V0A1,ATP5A1,ATP5J,ATP6V1A,ATP6V1B2,COX8A,GBA2,CASK,UPRT,NME1,NDUFS4,ABHD10,PPCS,DCK,DCTD,PANK4,GUK1,PANK1,NME7,ACOT7,TXNDC9,…
all_old-young	4716	GO-BP	GO_MITOCHONDRIAL_TRANSPORT	77	4212	177	17473	9.97e-09	0.00061	1.80466	ACACB,SLC1A3,SLC9A1,BCL2,YWHAH,BID,BAD,MAPK9,STOML2,HSP90AA1,PRKAG2,STAT3,ATF2,HK2,CNP,SLC25A14,ATP5G3,TP53,ACAA2,PRKAA2,ATPIF1,SLC25A32,SLC25A5,SLC25A20,SLC25A6,CPT1A,EYA2,ATP5B,MFN2,VDAC1,BLOC1S2,DYNLL2,BNIP3L,RHOT1,TIMM50,MTCH2,BNIP3,MFF,MOAP1,TP53BP2,NDUFA13,ATP5G1,ATP5O,ATP5H,ATP5F1,ATP5C1,ATP5A1,ATP5J,TOMM70A,TOMM20,TOMM22,SLC8A3,FXC1,C22orf32,PDE2A,PPP3R1,TST,YWHAZ,YWHAG,GDAP1,MTERFD2,SAMM…
down_old-young	3056	GO-BP	GO_REGULATION_OF_CELL_PROJECTION_ORGANIZATION	137	2705	558	17473	1.02e-08	0.00062	1.58594	FKBP1B,SNAP25,SYT1,RIMS1,TBC1D20,PAFAH1B1,RALA,KIT,RAP2A,NEDD4L,BAIAP2,PPP1R9A,CFL1,RUFY3,BRK1,PACSIN1,ARPC2,CDC42,CDK5,PRKCI,ITPKA,PFN2,PLS1,NRCAM,YWHAH,ADCYAP1,SGSM3,NDEL1,TBC1D7,CYLD,PAK3,PRKCD,THY1,NCKAP1,MEF2C,HSP90AA1,MAP2K1,BRAF,ADNP,EFNA5,CNR1,RAB8B,NRXN1,PARK2,EPHA4,LRP1,SERPINF1,ATP8A2,VLDLR,PQBP1,SEMA5B,NRP1,SEMA6B,SEMA4F,SLIT2,UST,RELN,SKIL,TBR1,CDK5R1,NEURL,BAI3,OLFM1,FKBP4,VDAC3,TME…
all_old-young	4716	GO-BP	GO_NUCLEOSIDE_MONOPHOSPHATE_METABOLIC_PROCESS	97	4212	239	17473	1.06e-08	0.00065	1.68365	DLD,ALDOA,DLG1,ATP1A2,ATP1B1,ADCYAP1,SNCA,BAD,CYCS,STOML2,PRKAG2,MSH2,TGFB1,HK3,ENO1,HK1,DHTKD1,ENO2,PFKM,PGAM1,GAPDH,TPI1,PGK1,BPGM,AK2,AK5,AMPD3,HK2,NDUFV1,UQCRB,PMPCB,UQCRC2,UQCR10,UQCRC1,TYMS,ATP5G3,NDUFS6,ADSS,GMPS,ADSSL1,HPRT1,PRPS1,ATP5B,NDUFA13,ATP5G1,ATP5O,ATP5H,ATP6V0A2,TCIRG1,ATP5F1,ATP5C1,ATP6V0A1,ATP5A1,ATP5J,ATP6V1A,ATP6V1B2,COX8A,CASK,UPRT,NDUFS4,RFK,DCK,UPP1,PAICS,PRPS2,UCKL1,GUK1…
down_old-young	3056	GO-BP	GO_MACROMOLECULAR_COMPLEX_ASSEMBLY	292	2705	1398	17473	1.21e-08	0.00074	1.3492	CCT2,TOR1A,HSPD1,FKBP1A,SNAP25,SLC1A1,SYT1,RIMS1,GLS,SLC6A1,TBC1D20,GLRB,PRKCZ,SLC9A1,ACTN2,CASQ1,ALDOA,ADD2,WASF1,TNFAIP1,BRK1,CUL3,TRIM27,RACGAP1,KCNB1,KCND2,KCNA1,KCNA2,RAB1A,UBE2S,BID,BAD,SMAD3,RASGRP1,NDEL1,CYLD,SKAP2,C1QBP,UBB,PSMD10,UBC,PSMD13,PSMD11,PSMD4,STOML2,BIRC2,HSP90AA1,PSMD8,BRAF,CAB39,MAPK8IP2,NRG3,EFNA5,ITGB1BP1,SMAD2,DNM1,TBCD,CTNNB1,FAM123B,PFKM,NRXN1,PARK2,NDUFV1,UQCRB,UQCR10…
down_old-young	3056	GO-CC	GO_OXIDOREDUCTASE_COMPLEX	37	2705	93	17473	1.23e-08	0.00075	2.56992	DLD,MRPS36,DLAT,PDHB,PDHX,GPD1L,SNCA,PARK7,NDUFV1,SDHB,UQCRB,PMPCB,SDHD,UQCRC2,UQCR10,UQCRC1,NDUFS6,PDK2,NDUFA13,NDUFS4,NDUFAF1,NDUFB3,NDUFS2,NDUFA8,NDUFA10,NDUFB2,NDUFA11,NDUFA5,NDUFA9,UQCRFS1,NDUFB6,NDUFV2,GMPR2,NDUFS3,NDUFA6,NDUFB5,NDUFA4
all_old_medium	878	GO-CC	GO_TRANSPORTER_COMPLEX	39	777	321	17473	1.24e-08	0.00076	2.73216	CACNB4,SCN2B,CACNB2,SCN3B,CACNA2D1,KCNB1,KCND2,SCN2A,GRIK2,SCN8A,CACNB3,GABRG2,UQCRB,UQCRC2,GRIN2A,GABRB3,BEST1,GABRA4,GABRA5,GABRA1,GABRB2,GABRD,GRIA1,CACNA2D3,DLG3,KCNIP4,KCNIP2,KCNK1,ABHD6,KCNJ3,KCNC4,KCNV1,GRIA4,OLFM3,TIMM8B,ABCD4,STXBP5,NETO2,SHISA9
all_old-young	4716	Ractome	REACTOME_ADAPTIVE_IMMUNE_SYSTEM	187	4212	539	17473	1.29e-08	0.00079	1.43924	CD74,PVRL2,TRIM36,PAK1,SHC1,CXADR,WAS,IKBKB,TRIM32,KRAS,VASP,ITGB1,CALR,CUL3,CDC42,RACGAP1,RAC1,UBE2S,CTSH,BAD,RASGRP1,AKT2,PSMA5,PRKCB,PSMC6,PIK3CB,UBE2N,PIK3R1,PSMD1,HLA-DQA1,ITGB2,PSMD10,PSMB6,PSMB7,CD4,PAK2,PTPN6,HLA-DPB1,FCGR3A,BTRC,PTPRC,YES1,PSMB3,PSMF1,PSMD13,PSMA1,CUL1,PSMC1,HLA-DPA1,PSMB2,PSMD11,UBE2D3,PSMD4,PSMA3,SKP1,CD86,PSMD12,LGMN,MALT1,PRKACB,PSMD7,FBXW11,RELA,PSMC3,UBE2D1,UBE2D2,…
up_old-young	1660	GO-BP	GO_POSITIVE_REGULATION_OF_MULTICELLULAR_ORGANISMAL_PROCESS	180	1507	1395	17473	1.32e-08	0.00081	1.49607	CD74,CSDA,MAPKAPK2,MYD88,ACACB,NTRK2,CTTN,SHC1,EZR,GJA1,EPB41L5,AIF1,HCLS1,BCL2,IKBKB,AQP1,ABL1,ITGB1,PDGFRB,CTSH,IFI16,F3,PML,TLR4,ITGB2,CD4,HLA-DPB1,C3AR1,CD14,FCER1G,HLA-DPA1,FGR,HAVCR2,MB21D1,CD86,MALT1,TMEM173,RELA,TLR2,CLEC4E,BTK,C5AR1,SYK,IRAK3,TNFAIP3,TLR1,FGF2,TGFB3,FLT1,RAP1A,AGT,GREM1,SLC11A1,TGFB2,GPRC5B,TGFBR2,INHBB,IL6R,HIF1A,ANO6,ALOX5,LPL,GPIHBP1,SCARB1,ANGPTL4,ADM,IL4R,NFKB2,HLA-…
all_old-young	4716	GO-BP	GO_PROTEIN_LOCALIZATION_TO_CELL_PERIPHERY	68	4212	151	17473	1.33e-08	0.00081	1.86815	STXBP1,RAP2A,PIP5K1A,PRKCZ,EZR,CACNB2,ACTN2,EMP2,MYO5A,ROCK1,SCN3B,ANK2,ROCK2,EPB41L3,F11R,IKBKB,PACSIN1,DLG1,RAC1,RAB13,KCNB1,ATP1B1,AKT2,CACNB3,FCER1G,JUP,TULP3,TMED2,ANXA2,RAMP1,TUB,RDX,TNFRSF1A,PACS2,SMURF1,VAMP7,OPTN,VAMP3,FLOT2,KCNIP4,KCNB2,NSF,LIN7C,LIN7A,RAB11A,CLASP2,MACF1,CLIP1,SPTBN1,RAPGEF6,FLOT1,BAG4,BLZF1,EFR3A,FCHO2,VAMP4,DPP10,TSPAN5,DENND4C,GCC2,S100A10,DPP6,ARFRP1,TESC,GPR158,ZD…
down_old-young	3056	GO-CC	GO_NEURON_PROJECTION_TERMINUS	46	2705	129	17473	1.35e-08	0.00082	2.30339	GOT1,SYT1,STXBP1,PACSIN1,PFN2,DRD1,GRIK2,KCNA1,KCNA2,ADCYAP1,SNCA,CCK,CHRM3,CHRM1,GRIK3,CDH8,CRHBP,UCHL1,EPHA4,SLC32A1,PENK,PTPRN2,PTPRN,ATP6V0D1,CALB1,ESR1,AP2M1,AP1S1,APC,NAPA,DGKI,FLRT3,RAB5A,KCNAB2,KCNC4,KCNA6,KCNC2,PNOC,GRIA4,SYN1,PVALB,CALB2,STX6,SYNGR1,AAK1,FMR1
all_old-young	4716	GO-BP	GO_CELLULAR_RESPONSE_TO_NITROGEN_COMPOUND	177	4212	505	17473	1.37e-08	0.00084	1.45399	GOT1,NTRK2,AQP9,PAK1,SHC1,PRKCZ,EZR,SLC9A1,ACTN2,MYO5A,RYR2,BAIAP2,AIF1,AQP1,ABL1,RHOQ,PRKCI,SORBS1,CTNNA1,PRKAR1A,RAB13,DRD1,SLC8A1,AKAP7,ADCY2,ADCY1,SNCA,BAD,SMAD3,AKT2,PIK3R1,MAPK1,PRKCD,MB21D1,PDE4D,TMEM173,PRKACB,MEF2C,RELA,GAB1,INSR,SOD1,GNG3,RAP1A,GNAI2,AGT,PRKAR2B,PRKAR1B,INHBB,SMAD2,HIF1A,STAT3,ADRBK1,DNM2,GNB1,GNG2,CHRM3,CHRM1,P2RY12,JUP,CTNNB1,CRH,PARK2,CRHBP,GABRG2,NR4A2,EDN1,IGF1,NPM…
all_old-young	4716	GO-BP	GO_POSITIVE_REGULATION_OF_INTRACELLULAR_TRANSPORT	137	4212	370	17473	1.41e-08	0.00086	1.53602	TOR1A,MAPK14,TBC1D20,FLNA,MICALL2,EZR,SLC9A1,ACTN2,MYBPC1,RHOU,HCLS1,BCL2,RUFY3,ABL1,CDC42,CDK5,RAC2,KCNB1,DRD1,YWHAH,EDNRA,SNCA,BID,BAD,SMAD3,ASPH,ANP32B,AKT2,TLR4,PIK3R1,PSMB7,PRKCD,CD4,MYO1C,THY1,FCER1G,FGR,HSP90AB1,UBE2D3,TMEM173,TLR2,HSP90AA1,PSMD8,SYK,TGFB3,TGFBR1,ADCYAP1R1,PINK1,GREM1,ITGB1BP1,DNM1,IL4R,IL18,TGFB1,GPR26,CHRM1,JUP,TRIP6,HTRA2,ZIC1,HYAL2,IGF1,TP53,SYNJ1,MTMR2,PTGS2,ATPIF1,SM…
down_old-young	3056	GO-BP	GO_ORGANELLE_LOCALIZATION	108	2705	415	17473	1.49e-08	0.00091	1.68103	TOR1A,SNAP25,SYT1,RIMS1,STX1A,TBC1D20,PAFAH1B1,KIT,PRKCZ,DTNBP1,MYO5A,MYH10,ACTR3,RAN,SPIRE1,PACSIN1,PDCD10,CUL3,CDC42,CDK5,DLG1,SHROOM2,ACTR2,RAB1A,SNCA,RASGRP1,NDEL1,UBB,LAT2,PIK3CD,CTNNB1,NRXN1,UCHL1,SYNJ1,PCLO,CPLX3,OGT,CCNB1,CDC23,ARL6,BBS7,PCM1,KIF3A,UBE2B,MKKS,TMED2,MFN2,BLOC1S2,KIF3B,NEFL,AP3M2,AP3B2,SEC23A,KIF3C,SH3GL2,DYNC1I1,KIFAP3,DCTN4,NAPA,BECN1,RHOT1,STK25,ATP6AP1,SEH1L,CHMP4A,VAMP…
up_old-young	1660	GO-BP	GO_NEGATIVE_REGULATION_OF_DEVELOPMENTAL_PROCESS	116	1507	801	17473	1.5e-08	0.00091	1.67911	CD74,CSDA,GJA1,VIM,ROCK1,BCL2,ABL1,ITGB1,CALR,CTNNA1,CFLAR,ANP32B,PML,TLR4,C1QC,CD86,NFKBIA,EFNA1,TGFBR1,AGT,GREM1,TGFB2,TGFBR2,HIF1A,STAT3,IL4R,LILRB1,IL18,TGFB1,SOX2,S1PR3,SOX8,ASCL1,FSTL3,DAB1,PPARA,MIF,TIMP1,ABCA1,ITPKB,SMO,SEMA6A,SEMA4B,FOXO1,CERS2,PTBP1,FOXC1,DLL1,HDAC1,TULP3,RFX4,GPR56,BMP7,SFRP2,GPR4,ITGAV,RAPGEF3,STK3,NOTCH1,HHEX,NOTCH3,ECSCR,GLI3,TWSG1,NPHP3,GPR98,FGFR3,ENPP1,ZBTB16,SRG…
up_old-young	1660	GO-CC	GO_PERINUCLEAR_REGION_OF_CYTOPLASM	98	1507	642	17473	1.51e-08	0.00092	1.76989	CSDA,GSN,FLNA,EZR,MYO9B,MYO6,AIF1,LDB3,TRIP10,ABL1,ITGB1,CALR,CORO1B,PREX1,CIDEB,TLR4,PAK2,MALT1,TMEM173,RAP1A,INHBB,DNM2,AKAP13,DAB1,CNP,NPC1,HYAL2,CDKN1A,APOD,TNFRSF1B,CTGF,PLA2G16,ABCA1,DBI,RPS6,THBS3,CAPN2,TMEM100,CXCR7,RAPGEF3,ANXA2,CLIC4,CLIC1,BPTF,CYBA,INADL,HMGB2,TP53BP2,ECE1,PTGDS,SGK1,S100B,STOM,VAMP8,CALCOCO2,ITPR3,USP2,APLN,MSN,SPP1,PHEX,PDE4A,ALG2,SLC2A10,LMNA,RNF207,SLC39A12,SLC30A7…
all_old-young	4716	GO-BP	GO_REGULATION_OF_ORGANELLE_ORGANIZATION	365	4212	1178	17473	1.53e-08	0.00093	1.28537	CCT2,SYT1,STXBP1,TBC1D20,PAFAH1B1,PAK1,EPS8,CTTN,GSN,FLNA,MICALL2,ARAP1,MYH9,GPR65,EZR,SLC9A1,ACTN2,MYO5A,ROCK1,WIPF2,WIPF3,WIPF1,SUN2,MYBPC1,WAS,TPM1,WASF2,RHOU,ROCK2,BAIAP2,ACTR3,PPP1R9A,HCLS1,ABI2,ACTR3B,ADD2,F11R,WASF1,RAN,SWAP70,BCL2,SPIRE1,ABL1,BRK1,ARPC1B,ARPC5,VASP,RHOQ,ARPC2,CALR,LCP1,CUL3,PDGFRA,DSTN,CDC42,CDK5,RAC2,TRIOBP,DLG1,FHOD3,SORBS3,TRIM27,PFN2,RACGAP1,ARPC1A,PDGFRB,CORO1A,DLC1,…
all_old_medium	878	GO-MF	GO_RIBONUCLEOTIDE_BINDING	133	777	1860	17473	1.53e-08	0.00093	1.608	CCT2,HSPH1,PAK1,RND1,ACTR3B,CDK5,ITPKA,PRKAR1A,SCN8A,ADCY2,RAB1A,PRKCB,PSMC6,MAPK1,PAK3,HSP90AB1,TMEM173,PRKACB,PSMC3,MAP3K6,MAPK10,PINK1,ACVR1C,GNL1,CAMK4,GNAI1,RAB8B,PFKM,HKDC1,HK2,EPHA4,NDUFV1,ATP2B1,GSS,SARS,NMNAT2,PET112,GARS,EIF5,FARSA,EARS2,LARS,GFM2,YARS,ATP2B2,ARL6,PRKDC,SRPK2,BBS12,TYRO3,FKBP4,DNAJA1,CLCN4,KIF3B,KIF3C,ACTR1A,HCN1,DNM1L,DYRK2,UBE4B,PDK2,ATP6V1A,ATP6AP1,ULK2,RRAGB,PAK7,PL…
all_medium_young	281	GO-CC	GO_CELL_PROJECTION	56	252	1786	17473	1.56e-08	0.00095	2.17407	GSN,CXADR,MYH9,SLC9A1,WASF2,ACTR3B,PACSIN2,VASP,DLG1,ADCY2,CAP2,PRKACB,ITGB1BP1,DNM2,CADM2,CDH13,HOMER1,LRP1,APOD,DHRS3,MTHFR,SEMA6A,ATP2B2,SRD5A1,CAPN2,CDK5R1,CALB1,SSX2IP,OLFM1,NPHP3,SLC4A8,CA4,WWOX,BOC,RTN4,GRIA1,CASK,GRIN3A,PANX1,DCXR,WFS1,AKAP5,DLGAP1,PNOC,GRIA4,SYN3,CLASP2,SEPT11,CLIP1,AZI1,IQGAP1,ASAP1,RAB15,LRRC7,FAM107A,NRSN1
all_old-young	4716	GO-CC	GO_LEADING_EDGE_MEMBRANE	62	4212	134	17473	1.63e-08	0.00099	1.9194	PAK1,EPS8,PIP5K1A,EZR,MYO6,EPB41L5,TPM1,AIF1,EPB41L3,CFL1,PACSIN2,PACSIN1,VASP,ITGB1,LCP1,CDC42,DLC1,RAC1,TLN1,KCNA2,AKT2,FGR,NCKAP1,HSP90AA1,DNM2,ADAM17,FERMT2,CNTNAP2,GABRG2,ATP2B1,FAP,PDPN,ITGA8,ITGAV,WLS,APC,ARF4,ROBO2,GABARAPL1,GRIA1,EMR2,NME1,HPCA,PDE4A,KCNJ11,KCNC1,PIEZO1,KCNC2,SLC39A6,AMPH,AKAP5,CLASP2,MACF1,SPTBN1,SPATA13,TESC,RASGRP2,MYO1D,ARHGAP44,SHISA9,KANK1,DDN
down_old-young	3056	GO-BP	GO_SMALL_GTPASE_MEDIATED_SIGNAL_TRANSDUCTION	95	2705	352	17473	1.63e-08	0.00099	1.74334	MAPK14,NF1,RALA,RAP2A,RND1,ROCK2,ARHGEF11,ABI2,CFL1,WASF1,RAN,ABR,BRK1,KRAS,RAC3,ELMO1,CDC42,RHOF,EDNRA,RAB1A,SGSM3,RASGRP1,RASGRF1,NCKAP1,PTPLAD1,CRKL,PARK7,GNB1,RAB8B,CDH13,IGF1,JUN,DHCR24,ARL6,RAB23,KRIT1,RAB3C,RAB33A,ARF4,RAB14,RHOT1,RHEB,ALS2,SHC3,PLK2,RAB5A,SIAH2,RIT2,RAB11A,RALB,ARL3,ARL8B,RASGEF1A,IFT27,RAP1GDS1,ARF3,RAB39B,RAB15,SRPRB,RAB6B,RAB2A,ARL1,RAB40B,YWHAQ,RAB22A,DNAJC27,RAB40C,A…
down_old-young	3056	GO-BP	GO_ELECTRON_TRANSPORT_CHAIN	37	2705	94	17473	1.73e-08	0.0011	2.54258	DLD,SNCA,CYCS,PINK1,NDUFV1,SDHB,UQCRB,PMPCB,UQCRC2,UQCR10,UQCRC1,NDUFS6,NDUFA13,COX8A,NDUFS4,NDUFAF1,NDUFB3,NDUFS2,NDUFA8,NDUFA10,NDUFB2,NDUFA11,COX6C,NDUFA5,NDUFA9,UQCRFS1,CYC1,COX5A,NDUFB6,NDUFV2,NDUFS3,COX7B,NDUFA6,NDUFB5,NDUFA4,SCO2,CYB561
up_old-young	1660	KEGG	KEGG_LEISHMANIA_INFECTION	23	1507	72	17473	1.74e-08	0.0011	3.70382	MYD88,ITGB1,TLR4,HLA-DQA1,FCGR2A,ITGB2,PTPN6,HLA-DPB1,FCGR3A,HLA-DPA1,RELA,TLR2,HLA-DRA,NFKBIA,TGFB3,TGFB2,TGFB1,NCF2,CYBA,HLA-DMA,HLA-DMB,IFNGR1,MARCKSL1
all_old-young	4716	GO-BP	GO_RAS_PROTEIN_SIGNAL_TRANSDUCTION	65	4212	143	17473	1.76e-08	0.0011	1.88563	MAPKAPK2,MAPK14,NF1,EPS8,SHC1,RALA,RAP2A,ROCK1,MYO9B,WASF2,RHOU,ROCK2,AIF1,ARHGEF11,ABI2,CFL1,WASF1,BRK1,KRAS,PHACTR4,ELMO1,RHOG,EDNRA,SGSM3,RASGRP1,MAPKAPK3,NCKAP1,PTPLAD1,PLCE1,FGF2,RAP1A,CRKL,PARK7,GNB1,GNA13,GNA12,CDH13,CDKN1A,IGF1,JUN,TP53,DHCR24,GPR56,RAPGEF3,ALS2,SHC3,PLK2,CTNNAL1,RRAS,RALB,RTKN,RAP1B,RAPGEF6,G3BP2,RASGRP2,SHOC2,RGL2,ARHGEF3,CDC42EP4,RASGRP3,DOK3,CDC42EP3,RREB1,ARHGDIG,CDC…
down_old-young	3056	GO-BP	GO_REGULATION_OF_LIGASE_ACTIVITY	46	2705	130	17473	1.78e-08	0.0011	2.28568	RAB1A,UBE2S,PSMA5,PSMC6,UBE2N,UBB,PSMD1,PSMD10,PSMB6,PSMB7,BTRC,PSMB3,UBC,PSMF1,PSMD13,PSMA1,CUL1,PSMC1,PSMB2,PSMD11,PSMD4,PSMA3,SKP1,PSMD12,PSMD7,PSMC3,UBE2D1,PSME3,PSMA2,PSMD8,PSMD14,PSMB5,PINK1,PARK7,CDC27,ANAPC7,BUB3,CCNB1,ANAPC5,CDC16,CDC23,DYNC1LI1,BAG5,DCUN1D4,DCUN1D1,DCUN1D5
down_old-young	3056	GO-BP	GO_POSITIVE_REGULATION_OF_SYNAPSE_ASSEMBLY	28	2705	61	17473	1.8e-08	0.0011	2.96503	ADNP,EFNA5,NRXN1,SLITRK5,NRXN3,SLITRK1,EPHB1,BAI3,BHLHB9,LPHN3,LRRTM1,CUX2,CLSTN3,FLRT3,LPHN1,TPBG,NLGN1,BDNF,SLITRK3,SLITRK4,LRRN1,LINGO2,UBE2V2,SYNDIG1,BAI2,LRRTM2,LRRN3,CBLN2
down_old-young	3056	Ractome	REACTOME_RESPIRATORY_ELECTRON_TRANSPORT_ATP_SYNTHESIS_BY_CHEMIOSMOTIC_COUPLING_AND_HEAT_PRODUCTION_BY_UNCOUPLING_PROTEINS_	38	2705	98	17473	1.81e-08	0.0011	2.50471	CYCS,NDUFV1,SDHB,UQCRB,SDHD,UQCRC2,UQCRC1,NDUFS6,ATP5B,NDUFA13,ATP5G1,ATP5O,ATP5H,ATP5F1,ATP5C1,ATP5A1,ATP5J,COX8A,NDUFS4,NDUFB3,NDUFS2,NDUFA8,NDUFA10,NDUFB2,NDUFA11,COX6C,NDUFA5,NDUFA9,UQCRFS1,CYC1,COX5A,NDUFB6,NDUFV2,NDUFS3,COX7B,NDUFA6,NDUFB5,NDUFA4
up_old-young	1660	GO-BP	GO_POSITIVE_REGULATION_OF_INTRACELLULAR_SIGNAL_TRANSDUCTION	124	1507	876	17473	1.81e-08	0.0011	1.64124	CD74,MAPKAPK2,MYD88,NTRK2,SHC1,FLNA,GJA1,HCLS1,BCL2,IKBKB,ABL1,ITGB1,SORBS3,PDGFRB,RAC1,CFLAR,F3,ASPH,TNFRSF10B,TLR4,CD4,PTPN6,MAPKAPK3,FGR,HAVCR2,TNIP2,MALT1,RELA,TLR2,C5AR1,SYK,MDFIC,MAP3K6,GAB1,ERN1,MAP3K11,MAP2K7,PLCE1,INSR,CD81,EFNA1,FGF2,FPR1,TGFB3,MAP3K8,FLT1,RAP1A,GNAI2,TGFBR1,GADD45G,AGT,GREM1,TGFB2,GPRC5B,IL6R,STAT3,IL18,GPR183,TGFB1,SOX2,GPR37,TRIP6,AKAP13,HIPK2,EDN1,ATR,LITAF,MIF,TP53…
all_old-young	4716	GO-BP	GO_REGULATION_OF_TRANSFERASE_ACTIVITY	301	4212	946	17473	1.86e-08	0.0011	1.31994	CD74,CCT2,HSPH1,MAPKAPK2,MAPK14,NF1,CCKBR,PAK1,SHC1,KIT,PRKCZ,DTNBP1,EMP2,PPP1R9A,ABI1,ABL1,KRAS,PDCD10,CUL3,PDGFRA,CDC42,CDK5,RAC2,DLG1,TRIM27,PDGFRB,RAC1,PRKAR1A,DRD1,ADCY2,ADCYAP1,ADCY1,RAB1A,UBE2S,SNCA,BAD,PML,TNFRSF10B,RASGRP1,PSMA5,PSMC6,PIK3CB,UBE2N,TLR4,UBB,PIK3R1,PSMD1,MAPK1,PSMD10,PSMB6,PAK3,PSMB7,PRKCD,CD4,PAK2,PTPN6,BTRC,PTPRC,PSMB3,UBC,PSMF1,THY1,PSMD13,PSMA1,CUL1,PSMC1,MAPKAPK3,PSMB…
up_old-young	1660	GO-BP	GO_POSITIVE_REGULATION_OF_CELL_ADHESION	66	1507	376	17473	1.86e-08	0.0011	2.03522	CD74,MIP,FLNA,EMP2,ROCK1,EPB41L5,AIF1,ITGB1,CALR,TRIOBP,RAC1,PREX1,HLA-DQA1,MYO10,CD4,PAK2,PTPN6,HLA-DPB1,PTPRC,YES1,HLA-DPA1,HAVCR2,CD86,MALT1,HLA-DRA,SYK,MAP3K8,TGFB2,TGFBR2,DNM2,IL4R,LILRB1,HLA-E,IL18,EBI3,TGFB1,SOX2,FSTL3,PTAFR,ITPKB,SDC4,CD44,GPR56,TGM2,BMP7,SFRP2,ITGAV,GLI3,SASH3,NINJ1,GPAM,ZBTB16,HLA-A,HLA-DMB,PPAP2B,NID1,COL16A1,APBB1IP,SELP,FBLN1,PIEZO1,CD59,ERBB2,S100A10,RASAL3,RREB1
up_old-young	1660	GO-BP	GO_POSITIVE_REGULATION_OF_GENE_EXPRESSION	214	1507	1733	17473	1.88e-08	0.0011	1.43176	CSDA,ELAVL1,NTRK2,GSN,MYH9,EZR,GJA1,VIM,MYO6,HCLS1,IKBKB,RHOQ,CALR,RHOG,CFLAR,CTSH,IFI16,ASPH,RPS27L,AKT2,TLR4,ITGB2,YES1,MYO1C,CD86,TNIP2,MALT1,TMEM173,RELA,TLR2,BTK,IRAK3,NFKBIA,MDFIC,ERN1,INSR,CD81,FGF2,TGFB3,TGFBR1,AGT,GREM1,SLC11A1,TGFB2,IL6R,HIF1A,STAT3,PLSCR1,DNM2,LILRB1,NFKB2,IL18,RAB27A,TFEB,TGFB1,POU2F2,SOX2,JUP,SOX8,CDKN1C,SALL1,ASCL1,FSTL3,MDK,ZIC1,PPARA,HIPK2,HYAL2,EDN1,KAT6A,TP53,NP…
up_old-young	1660	GO-BP	GO_INNATE_IMMUNE_RESPONSE	95	1507	619	17473	1.92e-08	0.0012	1.77946	MYD88,AIF1,IKBKB,ABL1,IFI16,PML,TLR4,HLA-DQA1,TRIL,HCK,CFI,PTPN6,HLA-DPB1,UNC93B1,C1RL,CLEC7A,YES1,CFB,CD14,C1QC,FCER1G,C1S,HLA-DPA1,FGR,VSIG4,HAVCR2,C1QA,MB21D1,SERPING1,CD86,MARCO,MASP1,MALT1,TMEM173,TEC,C1QB,TLR2,CLEC4E,HLA-DRA,BTK,SYK,TLR1,SLC11A1,CD84,FCGR1B,NFKB2,HLA-E,RAB27A,TGFB1,EDN1,MIF,PTAFR,SERINC5,RPL39,CD44,SP100,HLA-C,HLA-A,NCF2,CYBA,HLA-B,HIST2H2BE,AXL,HMGB2,S100B,CALCOCO2,NCAM1,C…
all_old-young	4716	Ractome	REACTOME_AXON_GUIDANCE	100	4212	251	17473	1.97e-08	0.0012	1.65274	CACNB4,PAK1,MYH9,EZR,SCN2B,CACNB2,ROCK1,MYH10,SCN3B,RND1,ROCK2,SRGAP2,ARHGEF11,CFL1,ABL1,KRAS,VASP,ITGB1,CDC42,RHOG,CDK5,CAP1,RAC2,DLG1,PFN2,RAC1,TLN1,SCN7A,NRCAM,CACNA1G,SCN2A,SCN8A,CAP2,MAPK1,MYO10,PAK2,PTPRC,CACNB3,DOCK1,HSP90AB1,HSP90AA1,MAP2K1,DNM1,DNM2,SEMA6A,NRP1,SLIT2,ST8SIA4,COL6A1,UNC5B,LAMB1,CDK5R1,ITGAV,DCX,NRP2,PLXNB1,PITPNA,AP2M1,SH3GL2,AP2A2,CLTC,AP2B1,CLTA,AP2S1,RDX,ROBO2,PAK7,MSN…
down_old-medium	831	GO-BP	GO_MODULATION_OF_SYNAPTIC_TRANSMISSION	36	740	301	17473	1.97e-08	0.0012	2.82405	BAIAP2,CDK5,ITPKA,KCNB1,DRD1,GRIK2,MAPK1,MEF2C,GRM1,HTR2A,PINK1,GNAI1,NRXN1,PARK2,SYNJ1,MTMR2,PTGS2,ATP2B2,GRIN2A,PPP3CB,CALB1,NCDN,FGF14,PLCL2,GRIA1,LRRTM1,JPH3,CUX2,PLK2,ABHD6,KCNC4,GRIK1,FLOT1,LRRTM2,NETO2,SHISA9
down_old-young	3056	Ractome	REACTOME_SCF_BETA_TRCP_MEDIATED_DEGRADATION_OF_EMI1	25	2705	51	17473	1.99e-08	0.0012	3.16643	PSMA5,PSMC6,PSMD1,PSMD10,PSMB6,PSMB7,BTRC,PSMB3,PSMF1,PSMD13,PSMA1,CUL1,PSMC1,PSMB2,PSMD11,PSMD4,PSMA3,SKP1,PSMD12,PSMD7,PSMC3,PSMA2,PSMD8,PSMD14,PSMB5
all_old_medium	878	GO-BP	GO_MODULATION_OF_SYNAPTIC_TRANSMISSION	37	777	301	17473	2.15e-08	0.0013	2.76428	BAIAP2,CDK5,ITPKA,OPHN1,KCNB1,DRD1,GRIK2,MAPK1,MEF2C,GRM1,HTR2A,PINK1,GNAI1,NRXN1,PARK2,SYNJ1,MTMR2,PTGS2,ATP2B2,GRIN2A,PPP3CB,CALB1,NCDN,FGF14,PLCL2,GRIA1,LRRTM1,JPH3,CUX2,PLK2,ABHD6,KCNC4,GRIK1,FLOT1,LRRTM2,NETO2,SHISA9
all_old-young	4716	GO-BP	GO_CELL_PART_MORPHOGENESIS	213	4212	633	17473	2.18e-08	0.0013	1.3959	ABCC4,STXBP1,PVRL2,PAFAH1B1,PAK1,CTTN,GSN,FLNA,PARVA,PRKCZ,EZR,DTNBP1,GJA1,MYH10,WASF2,BAIAP2,SRGAP2,ACTR3,ABI1,EPB41L3,WASF1,BCL2,PACSIN2,ABL1,PACSIN1,KRAS,VASP,ITGB1,CDK5,OPHN1,RAC1,ACTR2,NRCAM,ADCY1,RAB1A,CCK,IFT57,NDEL1,UBB,MAPK1,PAK3,EFNA1,PTPN11,TGFB2,MAPK8IP2,EFNA5,DNM2,RAB8B,NRXN1,CNP,SLITRK5,UCHL1,EPHA4,NRXN3,EFNB3,CHL1,NR4A2,SLITRK1,PANK2,RNF165,ATP8A2,NDUFS6,PRELP,VLDLR,PQBP1,SEMA6A,SE…
all_old-young	4716	GO-BP	GO_LONG_TERM_SYNAPTIC_POTENTIATION	26	4212	39	17473	2.19e-08	0.0013	2.76559	SNAP25,NTRK2,RIMS1,PRKCZ,DRD1,SNCA,MAPK1,BRAF,CRH,SHANK2,GRIN2A,RELN,NPTN,TNR,RGS14,GFAP,S100B,SERPINE2,SLC8A3,LRRTM1,ITPR3,SLC8A2,PLK2,NLGN1,SYT12,LRRTM2
down_old-young	3056	GO-BP	GO_POSITIVE_REGULATION_OF_NEURON_DIFFERENTIATION	85	2705	306	17473	2.24e-08	0.0014	1.79431	FKBP1B,SYT1,RIMS1,PAFAH1B1,NEDD4L,BAIAP2,PPP1R9A,RUFY3,TRIM32,PACSIN1,PRKCI,ITPKA,NRCAM,ADCYAP1,NDEL1,PAK3,MEF2C,MAP2K1,BRAF,ADNP,EFNA5,CNR1,PARK2,EPHA4,SERPINF1,ATP8A2,VLDLR,NRP1,SLIT2,RELN,SKIL,NEURL,NCOA1,TMEM30A,NEFL,ROBO2,STK25,RARB,NDRG4,NPTN,ETV5,SMURF1,VAMP7,EPHA3,NEGR1,SERPINE2,BHLHB9,PTPN5,CUX2,FEZ1,PTPRD,NLGN1,NME1,SYT17,SYT4,SYT3,ZEB1,CPNE6,AKAP5,BDNF,RAB11A,APBB1,FAM5C,CAMK1,KATNB1,F…
all_old-young	4716	GO-BP	GO_POSITIVE_REGULATION_OF_TRANSFERASE_ACTIVITY	208	4212	616	17473	2.36e-08	0.0014	1.40075	CD74,CCT2,HSPH1,MAPKAPK2,MAPK14,PAK1,SHC1,KIT,PRKCZ,EMP2,PPP1R9A,ABI1,ABL1,KRAS,PDCD10,PDGFRA,CDC42,CDK5,DLG1,PDGFRB,RAC1,PRKAR1A,ADCY2,ADCYAP1,ADCY1,RAB1A,UBE2S,SNCA,BAD,TNFRSF10B,RASGRP1,PSMA5,PSMC6,PIK3CB,UBE2N,TLR4,UBB,PSMD1,MAPK1,PSMD10,PSMB6,PAK3,PSMB7,PRKCD,CD4,PAK2,BTRC,PTPRC,PSMB3,UBC,PSMF1,PSMD13,PSMA1,CUL1,PSMC1,MAPKAPK3,PSMB2,PSMD11,FGR,HSP90AB1,PSMD4,PSMA3,SKP1,PSMD12,MALT1,PRKACB,PS…
all_old-young	4716	Ractome	REACTOME_SIGNALLING_BY_NGF	89	4212	217	17473	2.36e-08	0.0014	1.70141	MAPKAPK2,MYD88,MAPK14,NTRK2,SHC1,RALA,ARHGEF11,FGD4,IKBKB,ABR,KRAS,PRKCI,RAC1,PRKAR1A,PREX1,ADCY2,ADCYAP1,ADCY1,BAD,NGFRAP1,RASGRF1,AKT2,PIK3CB,PIK3R1,MAPK1,PRKCD,MAPKAPK3,PRKACB,MEF2C,RELA,NFKBIA,MAP2K1,DUSP6,DUSP7,MAP2K5,RAP1A,BRAF,ADCYAP1R1,PRKAR2B,PRKAR1B,STAT3,ADRBK1,DNM1,DNM2,ADAM17,CAMK4,AKAP13,CDKN1A,FOXO1,HDAC1,DUSP4,AP2M1,SH3GL2,AP2A2,CLTC,AP2B1,CLTA,AP2S1,RTN4,ITPR3,SORCS3,SHC3,ITPR2,I…
up_old-young	1660	KEGG	KEGG_CELL_ADHESION_MOLECULES_CAMS	33	1507	134	17473	2.39e-08	0.0015	2.85538	PVRL2,F11R,ITGB1,HLA-DQA1,ITGB2,CD4,HLA-DPB1,PTPRC,HLA-DPA1,CD86,HLA-DRA,HLA-E,CDH5,VCAN,SDC2,SDC4,ITGA8,ITGAV,HLA-C,HLA-A,HLA-DMA,HLA-B,HLA-DMB,CLDN5,SELL,CD22,CLDN11,NCAM1,NEO1,CD58,ITGB8,CD99,SELP
all_old-young	4716	GO-CC	GO_VACUOLAR_PART	230	4212	694	17473	2.54e-08	0.0015	1.37483	CD74,DLD,MYD88,NTRK2,SHC1,RAP2A,DTNBP1,SUN2,MYO6,MYO1B,PACSIN2,PDGFRB,RAC1,RAB13,TPCN1,CTSH,PML,TLR4,UBB,HLA-DQA1,HLA-DPB1,CD14,UBC,HLA-DPA1,UBE2D3,LGMN,HLA-DRA,HSP90AA1,INSR,SLC11A1,TOM1L1,SCARB1,FCGR1B,HLA-E,RAB27A,GNB1,PSAP,GNAI1,GNAI3,EPHA4,NPC1,LRP1,LITAF,CP,PRELP,SLC44A2,SNX17,MTMR2,OSBPL1A,LRP2,EEF1A2,RAB11FIP2,SNX19,SLC7A14,CSPG5,BGN,VCAN,BCAN,SDC2,GPC4,SDC4,OMD,GUSB,EPHB1,COL6A1,ATP6V1D,…
all_old-young	4716	GO-CC	GO_RUFFLE	69	4212	156	17473	2.55e-08	0.0016	1.83486	PAK1,EPS8,CTTN,GSN,PIP5K1A,MYH9,EZR,MYO5A,ROCK1,MYO9B,WIPF1,MYO6,EPB41L5,TPM1,WASF2,BAIAP2,AIF1,FGD4,CFL1,FGD6,PALLD,PACSIN2,PACSIN1,ITGB1,LCP1,DLC1,RAC1,TLN1,AKT2,MYO10,MYO1C,FGR,HSP90AA1,ITGB1BP1,DNM2,ADAM17,FAP,PDPN,ITGAV,ANXA2,MTM1,APC,RDX,ARF4,S100B,ATP6V1B2,ALS2,EMR2,RASA1,NME1,PDE4A,RAB5A,CLASP2,MACF1,CLIP1,IQGAP1,ARHGEF26,ASAP3,SPATA13,RAB22A,TESC,RASGRP2,CYTH3,FRMD4B,KANK1,S100A11,PSD,KL…
down_old-young	3056	GO-BP	GO_REGULATION_OF_ION_TRANSPORT	142	2705	592	17473	2.65e-08	0.0016	1.54941	TOR1A,FKBP1A,FKBP1B,CACNB4,ARL6IP5,SLC6A1,DTNBP1,SCN2B,SLC9A1,CACNB2,ACTN2,GPD1L,NEDD4L,MYO5A,RYR2,SCN3B,CACNA2D1,FGF12,ANK2,CASQ1,DLG1,TRIM27,CORO1A,CACNA1E,KCNB1,CACNA1G,DRD1,SLC8A1,KCND2,AKAP7,SCN2A,KCNA1,KCNA2,ATP1B1,YWHAH,NALCN,SCN8A,EDNRA,ADCYAP1,SNCA,CCK,MAPK9,RASGRF1,PRKCD,CACNB3,THY1,PDE4D,MEF2C,HTR2A,PINK1,CAB39,MAPK8IP2,PARK7,PTGER3,VIP,GRM7,CHRM1,P2RY12,CNR1,CTNNB1,CRH,NRXN1,PARK2,CRH…
all_old-young	4716	GO-CC	GO_POSTSYNAPTIC_MEMBRANE	85	4212	205	17473	2.67e-08	0.0016	1.72006	NTRK2,GLRB,DTNBP1,ANK2,SRGAP2,ABI1,CDK5,DLG1,KCNB1,KCND2,GRIK2,DNM2,GRM3,GRM7,CHRM3,CHRM1,GRIK3,NLGN4X,SHANK2,GABRG2,EPHA4,HOMER1,SEMA4F,COMT,GRIN2A,TANC1,FAIM2,NEURL,PCDH8,GABRB3,GABRA4,GABRA5,GABRA2,GABRA1,GABRB2,GABRD,ARC,GOPC,NETO1,RGS14,GRIA1,PJA2,ATAD1,LRRTM1,NLGN4Y,CLSTN3,NLGN1,MPDZ,SSPN,GRIN3A,NCS1,DLG3,GPHN,DLG2,PDLIM5,KCNJ4,FBXO45,KCNC2,GRIN2C,GABBR2,DLGAP1,LIN7C,GRIA2,GRIA4,LIN7A,GRIK1…
down_old-medium	831	GO-CC	GO_SOMATODENDRITIC_COMPARTMENT	59	740	650	17473	2.79e-08	0.0017	2.14326	GOT2,PAFAH1B1,PAK1,BAIAP2,CDK5,ITPKA,KCNB1,DRD1,KCND2,GRIK2,ADCY2,MAPK1,THY1,GRM1,GNG3,HTR2A,CHRM3,NRXN1,EPHA4,CHL1,ATP2B1,SLC32A1,MTMR2,AQP11,OGT,ATP2B2,SRD5A1,CALB1,FZD3,NCDN,FKBP4,GABRA5,HCN1,KPNA1,SORT1,VTI1B,GRIA1,PLK2,MPDZ,GPM6A,PMM1,DLG3,GPHN,KCNK1,SIAH2,NSF,PTPRO,GRIA4,RIC3,PPP5C,SEPT11,RANGAP1,GLRX3,PTBP2,DRP2,CAPRIN1,FRMPD4,MOB4,TMEM185A
down_old-young	3056	GO-BP	GO_POSITIVE_REGULATION_OF_CELLULAR_PROTEIN_CATABOLIC_PROCESS	60	2705	192	17473	2.85e-08	0.0017	2.0186	CUL3,RAB1A,PSMA5,PSMC6,UBB,PSMD1,PSMD10,PSMB6,PSMB7,BTRC,PSMB3,UBC,PSMF1,PSMD13,PSMA1,CUL1,PSMC1,PSMB2,PSMD11,PSMD4,PSMA3,SKP1,PSMD12,PSMD7,PSMC3,UBE2D1,PSME3,PSMA2,PSMD8,PSMD14,PSMB5,RNF19B,FAM123B,PARK2,RNF180,ATPIF1,CDC27,ANAPC7,BUB3,CCNB1,ANAPC5,CDC16,CDC23,BBS7,PIAS1,RNF14,UBQLN1,UBQLN2,SMURF1,PLK2,RNF128,ARIH1,RCHY1,SOCS5,UBE2V2,ZFAND2A,DDRGK1,DACT1,FMR1,RFWD2
down_old-young	3056	GO-MF	GO_HYDROLASE_ACTIVITY_ACTING_ON_ACID_ANHYDRIDES	185	2705	820	17473	2.93e-08	0.0018	1.45733	TOR1A,HSPD1,RALA,RAP2A,MYO5A,MYH10,MYL6B,MYO1B,RND1,RAN,KRAS,RAC3,CDC42,RHOF,ATP1B1,GNAL,RAB1A,PSMC6,PSMC1,PSMC3,HSP90AA1,GNG3,DNM1,GNL1,MSH2,GNB1,GNAI1,GNAZ,RAB8B,ATP2B1,ATP8A2,NUDT11,NUDT4,NUDT10,GMPS,ABCF1,EEF1A2,GSPT1,PPA1,MTIF2,PPA2,GSPT2,GUF1,EIF5,GFM2,GFM1,EFTUD2,ATP2B2,ATP6V1D,ATP6V0D1,RAB23,KIF3A,ATP5B,MFN2,RFC5,RFC2,RAD51C,CDK7,PCYOX1,ASNA1,ATP9A,ABCD2,ATP8A1,KIF3B,RAB3C,KIF3C,DYNC1I1,D…
up_old-young	1660	GO-BP	GO_POSITIVE_REGULATION_OF_CATALYTIC_ACTIVITY	191	1507	1518	17473	3.1e-08	0.0019	1.45887	CD74,MAPKAPK2,EGLN3,SHC1,GSN,ARAP1,GPR65,EMP2,MYO9B,FGD4,F11R,FGD6,BCL2,TRIP10,ABL1,PHACTR4,DOCK2,ITGB1,RHOG,OPHN1,PDGFRB,RAC1,PREX1,CFLAR,PERP,CTSH,CIDEB,IFI16,F3,HIP1,ASPH,ANP32B,PML,DAP,TNFRSF10B,RPS27L,BOK,RALGAPA2,TBC1D2B,TBC1D8,AKT2,ARHGEF10,TLR4,CD4,PAK2,PTPRC,DOCK1,MAPKAPK3,FGR,MALT1,C5AR1,SYK,MDFIC,MAP3K6,GAB1,ERN1,MAP3K11,MAP2K7,PLCE1,INSR,CD81,EFNA1,FGF2,FPR1,TGFB3,MAP3K8,FLT1,RAP1A,GN…
all_old-young	4716	GO-CC	GO_CATALYTIC_COMPLEX	325	4212	1038	17473	3.13e-08	0.0019	1.29887	HSPD1,DLD,MRPS36,DLAT,PDHB,PDHX,TBPL1,SLC9A1,GPD1L,MYO6,IKBKB,TNFAIP1,CUL3,KCTD13,SORBS1,PRKAR1A,CFLAR,ATP1A2,ATP1B1,UBE2S,SNCA,CYCS,PIK3CB,UBE2N,PIK3R1,BTRC,CUL1,SKP1,PRKACB,FBXW11,UBE2D1,UBE2D2,ACTB,PIK3CD,ERN1,INSR,GNG3,GNAI2,MAP3K13,TGFBR1,PRKAR2B,PRKAR1B,PINK1,CAB39,PARK7,TGFBR2,PRKAG2,ACVR1C,RNF168,RNF8,RNF19B,ERCC1,GNB1,GNG2,GNA13,GNAI1,GNAI3,GPR37,GNAZ,GNA12,TBL1XR1,ENO1,DHTKD1,ENO2,PFKM,…
all_old-young	4716	GO-CC	GO_COATED_VESICLE	94	4212	234	17473	3.23e-08	0.002	1.66645	CD74,HSPD1,SYT1,SLC17A7,MYO6,PACSIN1,HIP1,HLA-DQA1,HLA-DPB1,HLA-DPA1,HLA-DRA,SERPINA1,DNM2,FCGR1B,HLA-E,RAB27A,ARCN1,LRP1,EDN1,SLC32A1,SREBF1,GAD2,GAD1,SH3BP4,CD9,DVL2,COL7A1,TMED2,FZD2,AP3B2,HLA-C,SEC23A,AP2M1,HLA-A,SH3GL2,AP1S1,HLA-B,AP2A2,AP1S2,CLTC,AP1G1,AP2B1,CLTA,AP2S1,GOPC,RAB14,SORT1,ECE1,NRGN,WIPI1,VTI1B,CLVS1,VPS41,GRIA1,VAMP3,VWF,COPA,NCALD,SCYL2,MCFD2,INPP5F,KIAA0368,CD59,CPNE6,SNAP91…
down_old-young	3056	GO-BP	GO_LONG_TERM_SYNAPTIC_POTENTIATION	21	2705	39	17473	3.27e-08	0.002	3.4782	SNAP25,RIMS1,PRKCZ,DRD1,SNCA,MAPK1,BRAF,CRH,SHANK2,GRIN2A,RELN,NPTN,RGS14,SERPINE2,SLC8A3,LRRTM1,SLC8A2,PLK2,NLGN1,SYT12,LRRTM2
all_old-young	4716	GO-BP	GO_ORGANONITROGEN_COMPOUND_METABOLIC_PROCESS	528	4212	1796	17473	3.28e-08	0.002	1.21957	ERO1L,GOT2,GOT1,DLD,IDH3B,CCBL2,MRPS36,IDH3G,EGLN3,PDHB,PDHX,ACACB,AASS,SLC1A3,GLS,CACNB4,TBPL1,PAFAH1B1,KIT,SLC9A1,GPD1L,ALDOA,AQP1,RHOQ,DLG1,PDGFRB,ATP1A2,DRD1,ATP1B1,ADCY2,ADCYAP1,ADCY1,SNCA,CTSH,BAD,CYCS,RPS27L,MAPK1,STOML2,PDE4D,SOD1,FGF2,AGT,RPLP1,TGFB2,PRKAG2,PLSCR1,ADM,MSH2,TGFB1,PTHLH,NPR3,PSAP,GNAI3,GPR37,ACAT1,HK3,ENO1,HK1,DHTKD1,ENO2,PFKM,PGAM1,GAPDH,TPI1,PGK1,BPGM,AK2,AK5,AMPD3,HK2,I…
down_old-young	3056	GO-BP	GO_PROTEIN_TARGETING_TO_MITOCHONDRION	25	2705	52	17473	3.28e-08	0.002	3.10554	BID,MAPK9,HSP90AA1,SLC25A6,MFN2,TIMM50,MFF,NDUFA13,TOMM70A,TOMM20,TOMM22,FXC1,PDE2A,GDAP1,MTERFD2,SAMM50,HSPA4,MTX2,DNLZ,TOMM40L,MTX3,TIMM17A,DNAJC19,TIMM13,TIMM8B
down_old-young	3056	Ractome	REACTOME_VIF_MEDIATED_DEGRADATION_OF_APOBEC3G	25	2705	52	17473	3.28e-08	0.002	3.10554	PSMA5,PSMC6,PSMD1,PSMD10,PSMB6,PSMB7,PSMB3,PSMF1,PSMD13,PSMA1,PSMC1,PSMB2,PSMD11,PSMD4,PSMA3,PSMD12,PSMD7,PSMC3,PSMA2,PSMD8,PSMD14,PSMB5,CUL5,RBX1,TCEB1
up_old-young	1660	GO-BP	GO_LEUKOCYTE_ACTIVATION	70	1507	414	17473	3.32e-08	0.002	1.96043	CD74,MYH9,WAS,AIF1,SWAP70,BCL2,ABL1,DOCK2,ITGB1,LCP1,PREX1,TLR4,ITGB2,CD4,PTPRC,CLEC7A,FCER1G,HAVCR2,CD86,MALT1,CLEC4E,BTK,SYK,TLR1,SLC11A1,TGFBR2,LILRB1,HLA-E,IL18,RAB27A,GPR183,EBI3,ADAM17,TGFB1,POU2F2,ERCC1,CHD7,HYAL2,EDN1,LEPR,ITPKB,RPS6,SLC7A2,SNAP23,DLL1,HHEX,SPI1,GLI3,LRRC8A,ATP11C,AXL,MERTK,NOTCH2,CD93,VAMP8,CMTM7,MFNG,PTPN2,KIF13B,FZD7,APBB1IP,PATZ1,PRF1,TYROBP,MT1G,S100A12,ANXA3,CRTC3,S…
down_old-medium	831	GO-CC	GO_DENDRITE	46	740	451	17473	3.33e-08	0.002	2.40834	PAK1,BAIAP2,CDK5,ITPKA,KCNB1,DRD1,KCND2,GRIK2,ADCY2,MAPK1,THY1,GRM1,GNG3,HTR2A,CHRM3,EPHA4,CHL1,SLC32A1,MTMR2,AQP11,CALB1,FZD3,NCDN,GABRA5,HCN1,KPNA1,SORT1,GRIA1,PLK2,MPDZ,GPM6A,DLG3,GPHN,KCNK1,NSF,PTPRO,GRIA4,PPP5C,SEPT11,RANGAP1,GLRX3,DRP2,CAPRIN1,FRMPD4,MOB4,TMEM185A
down_old-medium	831	GO-CC	GO_TRANSPORTER_COMPLEX	37	740	321	17473	3.34e-08	0.002	2.72165	CACNB4,SCN2B,CACNB2,SCN3B,CACNA2D1,KCNB1,KCND2,SCN2A,GRIK2,SCN8A,CACNB3,GABRG2,UQCRB,UQCRC2,GRIN2A,GABRB3,GABRA4,GABRA5,GABRA1,GABRB2,GABRD,GRIA1,CACNA2D3,DLG3,KCNIP4,KCNIP2,KCNK1,ABHD6,KCNJ3,KCNC4,KCNV1,GRIA4,OLFM3,TIMM8B,STXBP5,NETO2,SHISA9
all_old-young	4716	GO-CC	GO_TRANSPORT_VESICLE	126	4212	338	17473	3.39e-08	0.0021	1.54644	CD74,TOR1A,SYT1,SLC17A7,STX1A,DTNBP1,SNCA,NDEL1,HLA-DQA1,HCK,HLA-DPB1,HLA-DPA1,HLA-DRA,ERP29,SERPINA1,DNM1,HLA-E,RAB27A,ARCN1,IGF1,SLC32A1,SREBF1,C14orf1,MTMR2,GAD2,ADC,PCSK1,COPS5,PTPRN2,PTPRN,BGN,GRIN2A,ATP6V0D1,COL7A1,TMED2,FGFR3,CLCN3,GABRA2,VDAC1,C12orf39,CA4,TMEM30A,RAB3C,HLA-C,SEC23A,HLA-A,AP1S1,HLA-B,CLTC,CLTA,GOPC,RAB14,DNM1L,MFF,SORT1,NRGN,VTI1B,ANXA5,VAMP7,GRIA1,DGKI,FGFRL1,VAMP3,SSPN,…
all_old-young	4716	GO-MF	GO_MOLECULAR_FUNCTION_REGULATOR	410	4212	1353	17473	3.51e-08	0.0021	1.25709	HSPH1,FKBP1A,FKBP1B,GRM2,RIMS1,STX1A,NF1,CCKBR,TBC1D20,AGFG1,FRY,SHC1,KIT,ARAP1,PRKCZ,SCN2B,CACNB2,ACTN2,GPD1L,NEDD4L,MYO9B,WAS,SCN3B,SNTA1,FGF12,SRGAP2,ABI1,ARHGEF11,FGD4,FGD6,BCL2,TRIP10,ABR,PHACTR4,DOCK2,PDGFRA,CYTH2,ELMO1,CDK5,RAC2,DLG1,OPHN1,PFN2,RACGAP1,PDGFRB,DLC1,PRKAR1A,IQSEC1,PREX1,CFLAR,ATP1B1,YWHAH,ADRB1,SNCA,CTSH,BAD,NGFRAP1,MAPK9,RPS27L,SGSM3,RASGRP1,RALGAPA2,TBC1D2B,TBC1D9,RASGRF1,…
up_old-young	1660	GO-BP	GO_GLIAL_CELL_DIFFERENTIATION	33	1507	136	17473	3.53e-08	0.0022	2.81339	NTRK2,GSN,VIM,ABL1,BOK,AKT2,ARHGEF10,TLR4,STAT3,TGFB1,SOX2,SOX8,ASCL1,CNP,LGI4,SMO,SOX10,DLL1,CD9,NOTCH1,GLI3,PARD3,ERBB3,GFAP,S100B,PPAP2B,NKX2-2,ID4,C11orf9,KLF15,GSTP1,ERBB2,METRN
down_old-young	3056	GO-BP	GO_VESICLE_MEDIATED_TRANSPORT	261	2705	1239	17473	3.58e-08	0.0022	1.36072	TOR1A,HSPH1,SNAP25,SYT1,RIMS1,STX1A,STXBP1,TBC1D20,PAK1,RALA,KIT,PIP5K1A,DTNBP1,ACTN2,MYO5A,WIPF2,MYH10,WIPF3,MYO1B,ANK2,BAIAP2,ACTR3,ABI1,ALDOA,SPIRE1,BRK1,PACSIN1,ARPC5,ARPC2,CUL3,CYTH2,ELMO1,CDC42,CDK5,CAP1,PRKCI,TRIM27,RACGAP1,ARPC1A,CORO1A,ACTR2,ARPC3,KCNB1,RAB1A,SNCA,CYFIP2,SGSM3,RASGRP1,PIK3CB,PIK3R1,MAPK1,PRKCD,ELMO2,HSP90AB1,NCKAP1,LAT2,HSP90AA1,ACTB,PIK3CD,SOD1,PTGER3,ADRBK1,DNM1,PSAP,C…
up_old-young	1660	GO-BP	GO_TRANSMEMBRANE_RECEPTOR_PROTEIN_TYROSINE_KINASE_SIGNALING_PATHWAY	80	1507	498	17473	3.59e-08	0.0022	1.86258	MAPKAPK2,NTRK2,EPS8,SHC1,ROCK1,WASF2,ABL1,ARPC1B,RHOQ,PDGFRB,SORBS1,RAC1,AKT2,HCK,CD4,PAK2,YES1,MYO1C,DOCK1,MAPKAPK3,FGR,TEC,BTK,SYK,GAB1,PLCE1,INSR,EFNA1,FGF2,FLT1,GREM1,STAT3,ADAM17,TGFB1,CTGF,SREBF1,SGPL1,FOXO1,PTBP1,SDC2,FOXC1,ITGAV,FGFR2,VEGFB,AHI1,FGFR3,TIPARP,NCF2,CYBA,AXL,ERBB3,DDIT4,ERBB2IP,ATP6V0A2,TCIRG1,SMARCC1,ATP6V0E1,PDK4,PTPN2,FGFRL1,MYL12A,PXN,SULF2,RASSF2,TXNIP,FOXO4,CSF1R,IQGAP…
up_old-young	1660	GO-MF	GO_ENZYME_BINDING	213	1507	1737	17473	3.6e-08	0.0022	1.42179	CD74,CSDA,ELAVL1,NTRK2,EPS8,SHC1,FLNA,MICALL2,EZR,EMP2,ROCK1,MYO9B,WAS,SNTA1,FMNL2,HCLS1,FGD4,LDB3,FGD6,BCL2,IKBKB,ABL1,PHACTR4,DAAM2,ITGB1,CALR,LCP1,KCTD13,TRIOBP,MICAL1,PDGFRB,RAC1,PREX1,RAB13,CFLAR,F3,ANP32B,PML,TBC1D2B,TBC1D8,AKT2,ITGB2,CD4,PAK2,PTPN6,PTPRC,YES1,MYO1C,FGR,TNIP2,MALT1,TMEM173,RELA,SYK,TNFAIP3,NFKBIA,ERN1,MAP3K11,MAP2K7,PLCE1,INSR,RAP1A,ADCYAP1R1,GPRC5B,CCDC88A,TGFBR2,IL6R,HIF1…
down_old-young	3056	GO-BP	GO_NEGATIVE_REGULATION_OF_PROTEIN_MODIFICATION_PROCESS	146	2705	616	17473	3.77e-08	0.0023	1.53099	HSPH1,FKBP1A,FKBP1B,NF1,PAFAH1B1,FRY,PRKCZ,GPD1L,ROCK2,CUL3,CDK5,DLG1,TRIM27,PRKAR1A,DRD1,SNCA,SMAD3,PSMA5,PSMC6,UBB,PSMD1,PSMD10,PSMB6,PSMB7,PRKCD,ITCH,PSMB3,UBC,PSMF1,THY1,PSMD13,PSMA1,PSMC1,PSMB2,PSMD11,PSMD4,PSMA3,PSMD12,PDE4D,PSMD7,PSMC3,UBE2D1,PSME3,PSMA2,PSMD8,PSMD14,PSMB5,DUSP6,DUSP7,PRKAR2B,PRKAR1B,PINK1,PARK7,PRKAG2,ITGB1BP1,CTNNB1,INSM1,PARK2,UCHL1,SIRT3,HMGCR,JUN,SLIT2,SLC7A14,OGT,TAF…
down_old-young	3056	GO-BP	GO_REGULATION_OF_MEMBRANE_POTENTIAL	92	2705	343	17473	3.77e-08	0.0023	1.73258	FKBP1B,DLD,RIMS1,SLC1A6,SLC17A7,STX1A,CACNB4,ARL6IP5,GLRB,PRKCZ,SCN2B,SLC9A1,CACNB2,ACTN2,GPD1L,NEDD4L,RYR2,SCN3B,CACNA2D1,FGF12,ANK2,PPP1R9A,CDK5,DLG1,NRCAM,CACNA1E,KCNB1,CACNA1G,DRD1,SLC8A1,KCND2,AKAP7,SCN2A,GRIK2,KCNA1,KCNA2,ATP1B1,YWHAH,GPR88,NALCN,SCN8A,ADCYAP1,SNCA,CCK,BAD,UBB,CACNB3,STOML2,MEF2C,SOD1,PINK1,PPP2R3C,MAPK8IP2,PARK7,GRIK3,CNR1,NLGN4X,NRXN1,PARK2,PANK2,CX3CL1,JUN,MTMR2,ATPIF1,G…
all_old-young	4716	GO-BP	GO_NEGATIVE_REGULATION_OF_PROTEIN_MODIFICATION_PROCESS	207	4212	616	17473	3.89e-08	0.0024	1.39402	HSPH1,FKBP1A,FKBP1B,NF1,PAFAH1B1,FRY,PRKCZ,EZR,GPD1L,ROCK1,SNTA1,ROCK2,SWAP70,IKBKB,ABL1,CUL3,CDK5,DLG1,MICAL1,TRIM27,PRKAR1A,DRD1,SNCA,SMAD3,PML,PSMA5,PSMC6,TLR4,UBB,PSMD1,PSMD10,PSMB6,PSMB7,PRKCD,ITCH,PAK2,PTPN6,PTPRC,PSMB3,UBC,PSMF1,THY1,PSMD13,PSMA1,PSMC1,PSMB2,PSMD11,PSMD4,PSMA3,PSMD12,PDE4D,PSMD7,PSMC3,UBE2D1,PSME3,PSMA2,PSMD8,IRAK3,TNFAIP3,PSMD14,PSMB5,INSR,DUSP6,DUSP7,PRKAR2B,PRKAR1B,PINK…
down_old-young	3056	Ractome	REACTOME_REGULATION_OF_ORNITHINE_DECARBOXYLASE_ODC	24	2705	49	17473	3.9e-08	0.0024	3.16385	PSMA5,PSMC6,PSMD1,PSMD10,PSMB6,PSMB7,PSMB3,PSMF1,PSMD13,PSMA1,PSMC1,PSMB2,PSMD11,PSMD4,PSMA3,PSMD12,PSMD7,PSMC3,PSMA2,PSMD8,PSMD14,PSMB5,OAZ1,OAZ2
down_old-young	3056	GO-BP	GO_CELLULAR_MACROMOLECULAR_COMPLEX_ASSEMBLY	167	2705	727	17473	3.95e-08	0.0024	1.48382	CCT2,HSPD1,FKBP1A,SNAP25,TBC1D20,CASQ1,WASF1,RAB1A,UBE2S,SMAD3,NDEL1,C1QBP,UBB,PSMD10,UBC,PSMD13,PSMD11,PSMD4,HSP90AA1,PSMD8,MAPK8IP2,NRG3,EFNA5,SMAD2,TBCD,PARK2,NDUFV1,UQCRB,UQCR10,NDUFS6,SYNJ1,SLU7,CENPV,CDC123,MRPS7,DENR,RPL24,EIF2A,MRPS11,EIF3J,MCTS1,EIF3M,TAF7,ARL6,MKKS,TMED2,DNAAF2,SRPK2,STRAP,RAD51C,RPA3,BBS12,CDK7,FKBP4,BLOC1S2,NEFL,AP2B1,AP2S1,DNM1L,UBE2K,DDX3X,NDUFA13,ATP6V0A1,RBBP4,SPT…
down_old-young	3056	Ractome	REACTOME_REGULATION_OF_MITOTIC_CELL_CYCLE	34	2705	85	17473	4.06e-08	0.0025	2.58381	PSMA5,PSMC6,PSMD1,PSMD10,PSMB6,PSMB7,BTRC,PSMB3,PSMF1,PSMD13,PSMA1,CUL1,PSMC1,PSMB2,PSMD11,PSMD4,PSMA3,SKP1,PSMD12,PSMD7,PSMC3,UBE2D1,PSMA2,PSMD8,PSMD14,PSMB5,CDC27,ANAPC7,BUB3,CCNB1,ANAPC5,CDC16,CDC23,CCNA1
all_old-young	4716	KEGG	KEGG_MAPK_SIGNALING_PATHWAY	104	4212	267	17473	4.11e-08	0.0025	1.61585	MAPKAPK2,MAPK14,NTRK2,NF1,CACNB4,PAK1,FLNA,CACNB2,CACNA2D1,FGF12,IKBKB,FLNB,KRAS,RAC3,PDGFRA,CDC42,RAC2,PDGFRB,RAC1,CACNA1E,CACNA1G,MAPK9,RASGRP1,RASGRF1,AKT2,PRKCB,MAPK1,PAK2,CD14,CACNB3,MAPKAPK3,PRKACB,MEF2C,RELA,MAP3K6,MAP3K11,MAP2K7,MAP2K1,DUSP6,DUSP7,FGF2,MAPK10,MAP2K5,TGFB3,MAP3K8,RAP1A,BRAF,MAP3K13,TGFBR1,CRKL,GADD45G,TGFB2,MAPK8IP2,TGFBR2,NFKB2,TGFB1,GNA12,ATF2,JUN,TP53,PRKX,PPP3CB,STK3,F…
down_old-young	3056	Ractome	REACTOME_CDT1_ASSOCIATION_WITH_THE_CDC6_ORC_ORIGIN_COMPLEX	26	2705	56	17473	4.32e-08	0.0026	2.99906	PSMA5,PSMC6,PSMD1,PSMD10,PSMB6,PSMB7,PSMB3,PSMF1,PSMD13,PSMA1,PSMC1,PSMB2,PSMD11,PSMD4,PSMA3,PSMD12,PSMD7,PSMC3,PSMA2,PSMD8,PSMD14,PSMB5,CDC6,ORC2,ORC4,ORC5
all_old-young	4716	GO-BP	GO_POSITIVE_REGULATION_OF_CELL_PROJECTION_ORGANIZATION	115	4212	303	17473	4.34e-08	0.0026	1.57447	FKBP1B,NTRK2,SYT1,RIMS1,PAFAH1B1,RALA,KIT,ARAP1,NEDD4L,WASF2,BAIAP2,PPP1R9A,RUFY3,IKBKB,BRK1,PACSIN1,RHOQ,ARPC2,ITGB1,CDC42,RAC2,PRKCI,ITPKA,RAC1,CORO1B,ADCYAP1,NDEL1,PAK3,NCKAP1,HSP90AA1,MAP2K1,TGFB3,RAP1A,BRAF,TGFBR1,ADNP,GPRC5B,EFNA5,DNM2,CNR1,RAB8B,PARK2,EPHA4,SERPINF1,ATP8A2,VLDLR,NRP1,SLIT2,RELN,BMP7,SKIL,NEURL,PLXNB2,PLXNB1,TMEM30A,NEFL,APC,ROBO2,STK25,NDRG4,SGK1,NPTN,SMURF1,VAMP7,EPHA3,NE…
all_old-young	4716	GO-BP	GO_REGULATION_OF_CELLULAR_RESPONSE_TO_STRESS	228	4212	691	17473	4.38e-08	0.0027	1.36879	CD74,HSPH1,FKBP1B,CSDA,MAPKAPK2,ARL6IP5,PAFAH1B1,PAK1,CTTN,RAP2A,EZR,DTNBP1,TRIM32,ABL1,PDCD10,CDC42,CDK5,DLG1,GRIK2,SNCA,PML,MAPK9,RASGRP1,NDEL1,UBE2N,TLR4,PIK3R1,MAPK1,PSMD10,PRKCD,ITCH,HSP90AB1,HSP90AA1,SYK,MDFIC,MAP3K9,MAP3K6,GAB1,ERN1,MAP3K11,MAP2K7,PTPLAD1,MAP2K1,SOD1,ERP29,BRAF,GADD45G,PINK1,GREM1,TGFB2,TXN,MAPK8IP2,PARK7,HP,HIF1A,RNF168,RNF8,PSAP,GPR37,GAPDH,PARK2,HTRA2,UCHL1,EPHA4,HIPK2,…
up_old-young	1660	GO-MF	GO_MACROMOLECULAR_COMPLEX_BINDING	178	1507	1399	17473	4.43e-08	0.0027	1.47522	CD74,SHC1,FLNA,MICALL2,MYH9,EZR,EMP2,VIM,MYO9B,WIPF1,SUN2,MYO6,WASF2,NEBL,AIF1,HCLS1,CNN3,ABL1,ARPC1B,DOCK2,ITGB1,CALR,LCP1,TRIOBP,CORO6,SORBS1,CTNNA1,CORO1B,LIMA1,TLN1,CFLAR,FCGR2A,ITGB2,MYO10,CD4,FCGR3A,FCER1G,FGR,RELA,HLA-DRA,SYK,NFKBIA,INSR,CD81,RAP1A,GNAI2,CCDC88A,HIF1A,NUPR1,STAT3,GPIHBP1,SCARB1,DNM2,FCGR1B,NFKB2,ADAM17,GNA13,S1PR3,GNAI3,GNA12,ASCL1,FSTL3,PPARA,CHD7,ATR,CDKN1A,CRYAB,TP53,NP…
all_old-young	4716	GO-BP	GO_REGULATION_OF_CYTOSKELETON_ORGANIZATION	174	4212	502	17473	4.44e-08	0.0027	1.43789	PAFAH1B1,PAK1,EPS8,CTTN,GSN,FLNA,ARAP1,MYH9,GPR65,EZR,SLC9A1,ACTN2,ROCK1,WIPF2,WIPF3,WIPF1,SUN2,WAS,TPM1,WASF2,ROCK2,BAIAP2,ACTR3,PPP1R9A,HCLS1,ABI2,ACTR3B,ADD2,F11R,WASF1,RAN,SWAP70,SPIRE1,ABL1,BRK1,ARPC1B,ARPC5,VASP,RHOQ,ARPC2,PDGFRA,DSTN,CDC42,CDK5,TRIOBP,DLG1,FHOD3,SORBS3,TRIM27,PFN2,RACGAP1,ARPC1A,PDGFRB,CORO1A,DLC1,TMOD2,RAC1,CORO1B,LIMA1,ACTR2,ARPC5L,ARPC3,PREX1,SNCA,SMAD3,ARHGEF10,CYLD,PI…
down_old-young	3056	GO-CC	GO_NEURON_SPINE	43	2705	121	17473	4.45e-08	0.0027	2.29553	DTNBP1,ACTN2,MYH10,BAIAP2,SRGAP2,PPP1R9A,ITPKA,DRD1,SLC8A1,KCND2,PRKAR2B,GRM3,SHANK2,EPHA4,MTMR2,CDK5R1,NEURL,ARC,ARF4,NRGN,RGS14,GRIA1,DGKI,SLC8A3,ALS2,SLC8A2,NLGN1,GPM6A,PTPRO,AKAP5,APBB1,SEPT11,ASAP1,DNM3,SYNDIG1,LRRC4,FUS,ARHGAP44,FMR1,LRRC7,ARHGAP32,FRMPD4,MOB4
all_old-young	4716	GO-BP	GO_POSITIVE_REGULATION_OF_NERVOUS_SYSTEM_DEVELOPMENT	155	4212	437	17473	4.53e-08	0.0028	1.4714	FKBP1B,NTRK2,SYT1,RIMS1,PAFAH1B1,KIT,NEDD4L,BAIAP2,PPP1R9A,BCL2,RUFY3,IKBKB,TRIM32,PACSIN1,ITGB1,PRKCI,ITPKA,NRCAM,ADCYAP1,NDEL1,PAK3,MEF2C,RELA,MAP2K1,RAP1A,BRAF,ADNP,GPRC5B,EFNA5,HIF1A,LIG4,CNR1,CTNNB1,ID2,SOX8,ASCL1,DAB1,NRXN1,PARK2,SLITRK5,EPHA4,NRXN3,SLITRK1,CX3CL1,SERPINF1,ATP8A2,VLDLR,SMO,SEMA6A,NRP1,SOX10,SLIT2,EPHB1,RELN,BMP7,SKIL,NEURL,NOTCH1,GLI3,FZD3,BAI3,HEYL,PLXNB2,PLXNB1,NCOA1,TMEM…
down_old-young	3056	GO-BP	GO_POSITIVE_REGULATION_OF_PROTEIN_CATABOLIC_PROCESS	75	2705	263	17473	4.56e-08	0.0028	1.84207	NEDD4L,TRIM32,CUL3,RAB1A,PSMA5,PSMC6,UBB,PSMD1,PSMD10,PSMB6,PSMB7,ITCH,BTRC,PSMB3,UBC,PSMF1,PSMD13,PSMA1,CUL1,PSMC1,PSMB2,PSMD11,PSMD4,PSMA3,SKP1,PSMD12,PSMD7,PSMC3,UBE2D1,PSME3,PSMA2,PSMD8,PSMD14,PSMB5,RNF19B,VIP,FAM123B,PARK2,RNF180,ATPIF1,OAZ1,OAZ2,CDC27,ANAPC7,BUB3,CCNB1,ANAPC5,CDC16,CDC23,BBS7,PIAS1,RNF14,RILP,APC,NDUFA13,ATG4B,UBQLN1,UBQLN2,SMURF1,ATG7,PLK2,RNF128,NDFIP1,ARIH1,RCHY1,CUL4B,N…
all_old-young	4716	GO-BP	GO_IMMUNE_RESPONSE_REGULATING_CELL_SURFACE_RECEPTOR_SIGNALING_PATHWAY	121	4212	323	17473	4.59e-08	0.0028	1.55404	CACNB4,PAK1,SHC1,KIT,WIPF2,WIPF3,WIPF1,WAS,WASF2,BAIAP2,ACTR3,ABI1,BCL2,IKBKB,ABL1,BRK1,KRAS,ARPC1B,ARPC5,ARPC2,ELMO1,CDC42,ARPC1A,RAC1,ACTR2,ARPC3,CYFIP2,MAPK9,PSMA5,PRKCB,PSMC6,PIK3CB,UBE2N,UBB,PIK3R1,PSMD1,HLA-DQA1,FCGR2A,MAPK1,HCK,PSMD10,PSMB6,PAK3,MYO10,PSMB7,PRKCD,CD4,PAK2,PTPN6,ELMO2,HLA-DPB1,FCGR3A,BTRC,PTPRC,RFTN1,CLEC7A,YES1,PSMB3,C3AR1,UBC,CACNB3,MYO1C,DOCK1,PSMF1,THY1,PSMD13,PSMA1,CUL…
down_old-medium	831	GO-MF	GO_GATED_CHANNEL_ACTIVITY	37	740	325	17473	4.62e-08	0.0028	2.68815	CACNB4,SCN2B,CACNB2,SCN3B,CACNA2D1,SHROOM2,KCNB1,KCND2,SCN2A,GRIK2,SCN8A,CACNB3,GABRG2,GRIN2A,GABRB3,CLCN4,GABRA4,GABRA5,GABRA1,GABRB2,GABRD,HCN1,ITPR1,GRIA1,JPH3,CACNA2D3,NCALD,DLG3,KCNIP4,KCNIP2,KCNK1,KCNJ9,KCNJ3,KCNC4,KCNV1,GRIA4,GRIK1
all_old-young	4716	GO-BP	GO_REGULATION_OF_CELL_DEATH	441	4212	1472	17473	4.69e-08	0.0029	1.24282	CD74,HSPH1,HSPD1,CSDA,MYD88,EGLN3,NTRK2,NF1,STXBP1,ARL6IP5,CTTN,KIT,GSN,FLNA,PRKCZ,SLC9A1,ACTN2,ROCK1,SRGAP2,AIF1,ARHGEF11,HCLS1,FGD4,CFL1,BCL2,IKBKB,ABR,AQP1,TRIM32,ABL1,KRAS,PDCD10,ITGB1,CALR,CDC42,CDK5,PRKCI,MICAL1,PDGFRB,CORO1A,DLC1,CTNNA1,RAC1,CFLAR,KCNB1,GRIK2,YWHAH,EDNRA,ADCYAP1,SNCA,PERP,CCK,CTSH,CIDEB,BID,F3,BAD,SMAD3,HIP1,ANP32B,IFT57,PML,NGFRAP1,MAPK9,CYCS,DAP,TNFRSF10B,PDCD2,RPS27L,BO…
all_old-young	4716	GO-CC	GO_SITE_OF_POLARIZED_GROWTH	66	4212	149	17473	4.75e-08	0.0029	1.83754	TOR1A,SNAP25,NTRK2,PAFAH1B1,EPS8,FRY,CTTN,CXADR,DTNBP1,MYO5A,MYH10,PPP1R9A,ABI1,RUFY3,PALLD,RAC3,CYTH2,CDK5,TMOD2,PREX1,SNCA,RASGRF1,THY1,DNM2,CNR1,NRXN1,SHANK2,EPHA4,NRP1,CDK5R1,EXOC4,RAPGEF3,OLFM1,DFNB31,FKBP4,BASP1,NEFL,KLC1,PARD3,APC,BOC,USP9X,CRTAC1,LRRTM1,ALS2,FLRT3,LPHN1,GPM6A,DLG3,PTPRO,APBB1,CLASP2,KATNB1,IQGAP1,RTN4R,STMN4,GAP43,STMN3,EXOC8,PTBP2,STMN2,MAPK8IP1,NGEF,FMR1,TSHZ3,NRSN1
up_old-young	1660	GO-BP	GO_INTERFERON_GAMMA_MEDIATED_SIGNALING_PATHWAY	22	1507	70	17473	4.95e-08	0.003	3.644	PML,HLA-DQA1,HCK,HLA-DPB1,HLA-DPA1,HLA-DRA,FCGR1B,HLA-E,PTAFR,CD44,SP100,HLA-C,HLA-A,HLA-B,NCAM1,IRF2,MT2A,MID1,IRF8,TRIM22,IFNGR1,GBP2
all_old-young	4716	KEGG	KEGG_FC_GAMMA_R_MEDIATED_PHAGOCYTOSIS	48	4212	97	17473	5e-08	0.003	2.05281	PAK1,GSN,PIP5K1A,WAS,WASF2,CFL1,WASF1,ARPC1B,ARPC5,VASP,ARPC2,DOCK2,CDC42,RAC2,ARPC1A,RAC1,ARPC5L,ARPC3,AKT2,PRKCB,PIK3CB,PIK3R1,FCGR2A,MAPK1,HCK,MYO10,PRKCD,FCGR3A,PTPRC,SYK,PIK3CD,MAP2K1,CRKL,DNM1,DNM2,DNM1L,PPAP2B,AMPH,ASAP3,ASAP1,DNM3,PPAP2C,PIP4K2B,PIP5K1B,FCGR2B,AKT3,ASAP2,MARCKSL1
down_old-medium	831	GO-MF	GO_RIBONUCLEOTIDE_BINDING	126	740	1860	17473	5.06e-08	0.0031	1.59953	CCT2,HSPH1,PAK1,RND1,ACTR3B,CDK5,ITPKA,PRKAR1A,SCN8A,ADCY2,RAB1A,PRKCB,PSMC6,MAPK1,PAK3,HSP90AB1,PRKACB,PSMC3,MAPK10,PINK1,ACVR1C,GNL1,CAMK4,GNAI1,RAB8B,PFKM,HK2,EPHA4,NDUFV1,ATP2B1,GSS,SARS,NMNAT2,PET112,EIF5,FARSA,EARS2,LARS,GFM2,YARS,ATP2B2,ARL6,PRKDC,SRPK2,BBS12,TYRO3,FKBP4,DNAJA1,CLCN4,KIF3B,KIF3C,ACTR1A,HCN1,DNM1L,DYRK2,UBE4B,PDK2,ATP6V1A,ATP6AP1,ULK2,RRAGB,PAK7,PLK2,CCT4,CAMKK2,PANK4,GUCY1…
[truncated: 7,260 more rows]

## Sheet: DEG_CellType_Enrichment
Comparison	DEG	mod	population	module_size (DEG)	module_size (mod)	Overlap	Fold_Enrichment	FET_P	FET_P_corrected	SharedMembers
[truncated: 54 more rows]
