# Supplementary material for: Molecular Networks and Key Regulators Underlying Resilience of the Human Brain to Aging and Dementia
Source: Biomolecules. 2026 Jul 6;16(7):992. doi: 10.3390/biom16070992 (PMC13406847; doi:10.3390/biom16070992)
Supplement: Supplementary file 1 [file biomolecules-16-00992-s001.zip › Supplementary File S3.xlsx]

## Sheet: OO
	DEG_medium-young_down	DEG_medium-young_up	DEG_old-young_down	DEG_old-young_up	DEG_old_medium_down	DEG_old_medium_up	Trend_Up	Trend_Down	Score
c1_2	5.21946e-46	1	5.56092e-305	1	7.60968e-123	1	1	3.7398e-285	751.828
c1_40	6.24384e-12	1	2.55607e-139	1	4.33166e-33	1	1	4.878e-125	306.472
c1_3	0.0790236	1	4.97556e-57	1	1.36584e-26	1	1	9.47958e-42	124.293
c1_39	4.03898e-05	1	1.24877e-47	1	1.12682e-20	1	1	1.02438e-45	116.235
c1_380	1	1	6.53652e-48	1	7.65846e-07	1	1	8.63406e-42	94.3643
c1_6	1	1	5.07312e-51	1	1	1	1	1.59673e-41	91.0915
c1_24	1	1	1	1.79998e-59	1	1	5.88612e-30	1	87.9749
c1_377	1	1	1.17072e-33	1	1.45852e-08	1	1	4.16256e-31	71.1483
c1_220	1	1	2.07315e-35	1	0.00329265	1	1	4.99182e-27	63.4676
c1_25	1	1	1	3.77069e-40	1	1	1.3447e-23	1	62.295
c1_384	1	1	1.52681e-23	1	1.08292e-15	1	1	1.26178e-21	58.6806
c1_43	1	1	3.19997e-24	1	1.63901e-05	1	1	3.85362e-21	48.6944
c1_264	1	1	1.2195e-21	1	1.87803e-09	1	1	2.99184e-19	48.1642
c1_381	0.00010634	1	4.19996e-17	1	8.14626e-10	1	1	3.69102e-19	47.872
c1_420	1	1	3.47801e-26	1	8.58528e-07	1	1	3.0894e-16	47.035
c1_17	1	1	2.18534e-25	1	0.056097	1	1	2.32518e-19	44.5451
c1_54	1	1	2.80485e-24	1	3.63899e-06	1	1	4.97556e-15	43.2943
c1_21	1	1	1.84388e-21	1	0.130243	1	1	4.3902e-22	42.977
c1_839	1	1	3.0146e-21	1	6.39018e-05	1	1	5.0406e-17	41.0128
c1_813	2.65851e-07	1	2.22437e-14	1	2.94143e-08	1	1	6.52026e-14	40.9453
c1_395	1	1	1.99998e-19	1	2.62436e-05	1	1	1.82112e-17	40.0196
c1_378	1.25365e-07	1	5.41458e-13	1	2.65851e-08	1	1	5.13816e-13	39.0328
c1_287	1	0.307802	1	5.95116e-25	1	1	9.80478e-15	1	38.7457
c1_44	0.00128779	1	2.55607e-19	1	1	1	1	5.80482e-18	38.7188
c1_826	1	1	2.55607e-16	1	5.17068e-09	1	1	1.20974e-14	37.7962
c1_35	1	1	1	1.42925e-21	1	1	7.0731e-17	1	36.9953
c1_289	1	1	1	1.92193e-26	1	1	1.52844e-07	1	32.532
c1_95	1	1	4.09264e-19	1	1	1	1	1.72356e-14	32.1516
c1_855	1	1	1.22438e-18	1	1	1	1	2.87802e-14	31.453
c1_1050	1	1	2.48778e-17	1	1	1	1	2.29266e-13	29.2438
c1_817	1	1	7.8048e-14	1	0.00135121	1	1	1.28942e-13	28.8665
c1_463	1	1	2.31705e-17	1	1	1	1	1.03576e-12	28.6198
c1_293	1	1	1	2.93168e-15	1	1	1.24552e-13	1	27.4375
c1_397	0.00409264	1	2.99509e-12	1	0.295607	1	1	1.33169e-12	26.3165
c1_595	1	1	6.87798e-17	1	1	1	1	1.8699e-10	25.8907
c1_41	0.023512	1	2.08778e-10	1	1.26828e-08	1	1	2.47152e-07	25.8128
c1_30	1	1	1	3.0829e-13	1	1	3.77232e-13	1	24.9344
c1_382	1	1	2.54632e-15	1	1	1	1	8.66658e-11	24.6562
c1_403	1	1	1.45364e-09	1	2.30242e-06	1	1	6.6666e-10	23.6515
c1_818	1	1	5.65848e-12	1	1	1	1	1.41299e-12	23.0972
c1_365	1	1	1	3.30728e-15	1	1	5.691e-08	1	21.7253
c1_51	1	1	3.51216e-09	1	0.000132682	1	1	5.43084e-10	21.5967
c1_98	1	1	2.61461e-10	1	0.0507312	1	1	6.73164e-10	20.0492
c1_20	1	0.0492678	1	3.69752e-17	1	1	0.00686172	1	19.9031
c1_46	1	1	1.78535e-06	1	1.00487e-07	1	1	4.9593e-07	19.0507
c1_296	1	1	1	9.65844e-15	1	1	6.1788e-05	1	18.2242
c1_846	1	1	4.71703e-08	1	0.000197559	1	1	2.22762e-07	17.6828
c1_692	1	1	1	6.8292e-14	1	1	0.000105365	1	17.1429
c1_383	1	1	1.41462e-09	1	1	1	1	7.04058e-09	17.0018
c1_49	1	1	6.0975e-07	1	0.00128291	1	1	1.65852e-08	16.8869
c1_62	1	1	6.63408e-08	1	2.21949e-05	1	1	1.7886e-05	16.5795
c1_650	1	1	1.39999e-07	1	0.000760968	1	1	3.252e-07	16.4604
c1_97	1	1	1.39511e-08	1	1	1	1	4.09752e-09	16.2429
c1_686	1	1	1	1.71218e-12	1	1	9.00804e-05	1	15.8118
c1_400	0.168291	1	4.478e-07	1	0.00502434	1	1	2.09754e-06	15.1001
c1_654	1	1	4.92678e-08	1	1	1	1	1.90242e-08	15.0281
c1_978	1	1	1	2.42924e-08	1	1	4.065e-08	1	15.0055
c1_390	1	1	1.07316e-06	1	0.0194144	1	1	6.71538e-08	14.8541
c1_33	1	1	1	1.28291e-12	1	1	0.0020325	1	14.5838
c1_596	1	1	3.58533e-09	1	1	1	1	7.65846e-07	14.5613
c1_810	1	1	2.43412e-07	1	1	1	1	1.37722e-08	14.4747
c1_412	0.726822	1	5.80482e-06	1	0.146828	1	1	1.7886e-08	13.9555
c1_597	1	1	4.00484e-07	1	0.348289	1	1	1.7073e-07	13.6232
c1_685	1	1	1	2.98046e-07	1	1	9.56088e-08	1	13.5452
c1_780	1	1	1	9.12186e-10	1	1	3.36582e-05	1	13.5128
c1_358	1	1	1	1.51706e-09	1	1	2.0325e-05	1	13.511
c1_227	1	1	2.1512e-07	1	0.364387	1	1	7.70724e-07	13.2189
c1_265	1	1	1.42438e-06	1	1	1	1	5.02434e-08	13.1453
c1_290	1	1	1	2.12193e-07	1	1	6.21132e-07	1	12.8801
c1_303	1	1	6.63408e-08	1	1	1	1	3.13818e-06	12.6815
c1_4	1	0.556092	1	1.54633e-11	1	1	0.0977226	1	12.0756
c1_295	1	1	1	3.76094e-08	1	1	0.000105365	1	11.402
c1_809	1	1	3.11704e-07	1	1	1	1	1.58535e-05	11.3061
c1_911	1	1	5.17068e-06	1	1	1	1	3.36582e-06	10.7594
c1_36	1	1	1	1.2634e-08	1	1	0.00177234	1	10.6499
c1_61	1	1	3.95606e-06	1	0.119023	1	1	6.35766e-05	10.5238
c1_824	1	1	1.88291e-08	1	1	1	1	0.00204876	10.4137
c1_711	1	1	1	2.12681e-07	1	1	0.000450402	1	10.0187
c1_100	1	1	2.71217e-05	1	1	1	1	5.18694e-06	9.85177
c1_352	1	1	1	7.46334e-10	1	1	0.201624	1	9.82252
c1_469	1	1	9.31698e-06	1	1	1	1	1.91868e-05	9.74772
c1_551	1	1	1.73169e-06	1	1	1	1	0.000136747	9.62561
c1_938	1	1	2.98046e-06	1	1	1	1	0.000157234	9.32917
c1_699	1	1	1	3.9463e-06	1	1	0.000135121	1	9.27309
c1_47	1	1	7.51212e-05	1	0.161462	1	1	5.691e-05	9.16098
c1_825	1	1	0.000159511	1	1	1	1	9.36576e-06	8.82567
c1_405	1	1	0.000131218	1	0.912186	1	1	1.44389e-05	8.76239
c1_613	1	1	9.70722e-05	1	0.328289	1	1	0.0001013	8.49104
c1_652	1	1	6.24384e-05	1	0.0195608	1	1	0.0030081	8.43487
c1_344	1	1	1	2.67314e-05	1	1	0.000175608	1	8.32843
c1_257	1	1	1	2.34144e-08	1	1	0.253656	1	8.22627
c1_398	1	1	1.60974e-05	1	1	1	1	0.000720318	7.93572
c1_351	1	1	1	1.33657e-07	1	1	0.0956088	1	7.89351
c1_549	1	1	0.00128291	1	0.100487	1	1	0.000143738	7.73212
c1_182	1	1	9.9999e-07	1	1	1	1	0.0191868	7.717
c1_835	1	1	0.000643896	1	0.521946	1	1	7.8048e-05	7.5812
c1_45	0.92682	1	0.000187315	1	0.212193	1	1	0.000925194	7.46747
c1_941	1	1	2.26339e-05	1	1	1	1	0.00182112	7.3849
c1_254	1	1	1	4.92678e-08	1	1	1	1	7.30744
c1_467	1	1	0.000936576	1	1	1	1	5.75604e-05	7.26833
c1_58	1	1	6.14628e-05	1	0.281948	1	1	0.0062601	6.96464
c1_425	1	1	0.00653652	1	0.469751	1	1	3.56094e-05	6.96122
c1_651	1	1	0.000381947	1	1	1	1	0.000413004	6.80204
c1_939	1	1	0.000381947	1	1	1	1	0.000413004	6.80204
c1_386	1	1	9.95112e-05	1	1	1	1	0.00165852	6.78241
c1_48	1	1	0.108292	1	0.0438532	1	0.0692676	0.00133982	6.35583
c1_981	1	1	1	4.01459e-06	1	1	0.253656	1	5.99211
c1_432	1	1	0.0256583	1	0.0195608	1	1	0.0030081	5.82109
c1_950	1	1	0.0255607	1	0.0251217	1	1	0.00351216	5.6468
c1_657	1	1	0.0162925	1	1	1	1	0.00017073	5.5557
c1_980	1	1	1	2.13656e-05	1	1	0.180486	1	5.41384
c1_415	1	1	0.00653652	1	1	1	1	0.000692676	5.34412
c1_29	1	1	1	0.262436	1	1	2.24388e-05	1	5.22998
c1_292	1	1	1	7.90236e-05	1	1	0.101462	1	5.09594
c1_1077	1	1	1	1.15609e-05	1	1	1	1	4.93701
c1_646	1	1	1	0.000165364	1	1	0.0752838	1	4.90486
c1_819	1	1	0.0162925	1	1	1	1	0.0010943	4.74888
c1_343	1	1	1	0.00848772	1	1	0.002439	1	4.684
c1_56	1	1	9.21942e-05	1	1	1	1	0.266664	4.60933
c1_34	1	1	1	2.99509e-05	1	1	1	1	4.52359
c1_422	1	1	0.000330241	1	1	1	1	0.146828	4.31436
c1_428	1	1	0.00439996	1	1	1	1	0.0162437	4.14587
c1_468	1	1	0.0095121	1	1	1	1	0.00946332	4.04568
c1_714	1	1	1	0.000111218	1	1	1	1	3.95382
c1_774	1	1	1	0.000308777	1	1	0.408126	1	3.89956
c1_715	1	1	1	0.000141462	1	1	1	1	3.84936
c1_760	1	1	1	0.00092682	1	1	0.164226	1	3.81756
c1_57	1	1	0.0575604	1	0.92682	1	1	0.0038211	3.69069
c1_691	1	1	1	0.000295119	1	1	1	1	3.53
c1_411	1	1	0.0590238	1	1	1	1	0.00502434	3.52789
c1_940	1	1	0.000556092	1	1	1	1	0.995112	3.25698
c1_799	1	1	1	0.0912186	1	1	0.00801618	1	3.13595
c1_773	1	1	1	0.00075609	1	1	1	1	3.12143
c1_256	1	1	1	0.00080487	1	1	1	1	3.09427
c1_88	1	1	0.0056097	1	1	1	1	0.226014	2.89693
c1_74	1	1	1	0.00132194	1	1	1	1	2.87879
c1_396	1	1	0.0207315	1	1	1	1	0.0868284	2.74471
c1_837	1	1	0.114633	1	1	1	1	0.0160974	2.73393
c1_1092	1	1	1	0.00204876	1	1	1	1	2.68851
c1_797	1	1	1	0.00204876	1	1	1	1	2.68851
c1_820	1	1	0.142925	1	1	1	1	0.0161787	2.63595
c1_194	1	1	1	0.00315119	1	1	1	1	2.50153
c1_796	1	1	1	0.0265851	1	1	0.147478	1	2.40663
c1_1022	1	1	1	0.0139023	1	1	0.289428	1	2.39537
c1_359	1	1	1	0.0224388	1	1	0.37398	1	2.07615
c1_984	1	1	1	0.0085365	1	1	1	1	2.06872
c1_270	1	1	0.360972	1	1	1	1	0.0248778	2.04671
c1_771	1	1	1	0.0340484	1	1	0.28455	1	2.01374
c1_350	1	1	1	0.0102926	1	1	1	1	1.98748
c1_1039	1	1	0.0990234	1	1	1	1	0.145527	1.84132
c1_13	1	1	0.015073	1	1	1	1	1	1.8218
c1_222	1	1	0.0702432	1	1	1	1	0.291054	1.68942
c1_637	1	1	0.37463	1	0.100487	1	1	0.549588	1.68425
c1_772	1	1	1	0.0224388	1	1	1	1	1.649
c1_434	1	1	0.114633	1	0.912186	1	1	0.21951	1.63915
c1_60	1	1	0.692676	1	0.0348777	1	1	1	1.61692
c1_821	1	1	0.058536	1	1	1	1	0.421134	1.60816
c1_406	1	1	0.114633	1	1	1	1	0.21951	1.59924
c1_433	1	1	0.0256583	1	1	1	1	1	1.59077
c1_645	1	1	1	0.0262924	1	1	1	1	1.58017
c1_345	1	1	1	0.416581	1	1	0.0632514	1	1.57923
c1_249	1	1	0.033707	1	1	1	1	1	1.47228
c1_73	1	1	1	0.0344387	1	1	1	1	1.46295
c1_763	1	0.0354143	1	1	1	1	1	1	1.45082
c1_99	1	1	0.0366338	1	1	1	1	1	1.43612
c1_200	1	1	1	1	1	0.0395606	1	1	1.40274
c1_942	1	1	0.2039	1	1	1	1	0.208128	1.37225
c1_410	1	1	1	0.517068	1	1	0.112194	1	1.23648
c1_362	1	1	1	0.0702432	1	1	1	1	1.1534
c1_660	1	1	0.241949	1	1	1	1	0.305688	1.131
c1_738	1	1	1	1	1	1	0.0752838	1	1.1233
c1_970	1	1	1	1	1	1	1	0.0757716	1.12049
c1_79	1	1	1	0.134145	1	1	0.730074	1	1.00906
c1_322	1	1	1	1	1	1	0.126828	1	0.896785
c1_93	1	1	0.138047	1	1	1	1	1	0.859972
c1_717	1	1	1	1	1	1	0.142925	1	0.844891
c1_364	1	1	1	0.143901	1	1	1	1	0.841936
c1_360	1	1	1	1	1	1	0.177234	1	0.751453
c1_1014	1	1	1	0.181462	1	1	1	1	0.741215
c1_1075	1	1	1	0.185364	1	1	1	1	0.731975
c1_1076	1	1	1	0.185364	1	1	1	1	0.731975
c1_688	1	1	1	0.185364	1	1	1	1	0.731975
c1_417	1	1	1	1	0.912186	1	1	0.21951	0.698462
c1_845	1	1	1	1	1	1	1	0.208128	0.681669
c1_769	1	1	1	0.492678	1	1	0.534954	1	0.57912
c1_266	1	1	1	1	1	1	1	0.271542	0.566163
c1_414	1	1	1	1	1	1	1	0.339834	0.468733
c1_68	1	1	1	1	1	1	1	0.339834	0.468733
c1_648	1	1	1	0.358533	1	1	1	1	0.445471
c1_176	1	1	1	1	1	1	1	0.460158	0.337093
c1_829	1	1	0.460483	1	1	1	1	1	0.336786
c1_534	1	1	1	0.492678	1	1	1	1	0.307437
c1_348	1	0.526824	1	1	1	1	1	1	0.278334
c1_305	1	1	0.599994	1	1	1	1	1	0.221853
c1_1090	1	1	0.692676	1	1	1	1	1	0.15947
c1_392	1	1	1	1	1	1	1	0.78861	0.103138
c1_175	1	1	1	1	1	1	1	0.868284	0.0613382
c1_607	1	1	1	1	1	1	1	0.86991	0.0605257
c1_994	1	1	1	0.965844	1	1	1	1	0.015093
c1_10	1	1	1	1	1	1	1	1	0
c1_1000	1	1	1	1	1	1	1	1	0
c1_1001	1	1	1	1	1	1	1	1	0
c1_1002	1	1	1	1	1	1	1	1	0
c1_1006	1	1	1	1	1	1	1	1	0
c1_1007	1	1	1	1	1	1	1	1	0
c1_1008	1	1	1	1	1	1	1	1	0
c1_101	1	1	1	1	1	1	1	1	0
c1_1010	1	1	1	1	1	1	1	1	0
c1_1012	1	1	1	1	1	1	1	1	0
c1_1020	1	1	1	1	1	1	1	1	0
c1_1021	1	1	1	1	1	1	1	1	0
c1_1023	1	1	1	1	1	1	1	1	0
c1_1026	1	1	1	1	1	1	1	1	0
c1_1027	1	1	1	1	1	1	1	1	0
c1_103	1	1	1	1	1	1	1	1	0
c1_1032	1	1	1	1	1	1	1	1	0
c1_104	1	1	1	1	1	1	1	1	0
c1_1043	1	1	1	1	1	1	1	1	0
c1_1044	1	1	1	1	1	1	1	1	0
c1_1049	1	1	1	1	1	1	1	1	0
c1_105	1	1	1	1	1	1	1	1	0
c1_1052	1	1	1	1	1	1	1	1	0
c1_1059	1	1	1	1	1	1	1	1	0
c1_106	1	1	1	1	1	1	1	1	0
c1_1061	1	1	1	1	1	1	1	1	0
c1_1062	1	1	1	1	1	1	1	1	0
c1_1063	1	1	1	1	1	1	1	1	0
c1_1065	1	1	1	1	1	1	1	1	0
c1_1066	1	1	1	1	1	1	1	1	0
c1_1067	1	1	1	1	1	1	1	1	0
c1_107	1	1	1	1	1	1	1	1	0
c1_1079	1	1	1	1	1	1	1	1	0
c1_108	1	1	1	1	1	1	1	1	0
c1_1085	1	1	1	1	1	1	1	1	0
c1_1086	1	1	1	1	1	1	1	1	0
c1_1087	1	1	1	1	1	1	1	1	0
c1_1089	1	1	1	1	1	1	1	1	0
c1_109	1	1	1	1	1	1	1	1	0
c1_11	1	1	1	1	1	1	1	1	0
c1_110	1	1	1	1	1	1	1	1	0
c1_111	1	1	1	1	1	1	1	1	0
c1_112	1	1	1	1	1	1	1	1	0
c1_113	1	1	1	1	1	1	1	1	0
c1_114	1	1	1	1	1	1	1	1	0
c1_115	1	1	1	1	1	1	1	1	0
c1_116	1	1	1	1	1	1	1	1	0
c1_117	1	1	1	1	1	1	1	1	0
c1_118	1	1	1	1	1	1	1	1	0
c1_119	1	1	1	1	1	1	1	1	0
c1_12	1	1	1	1	1	1	1	1	0
c1_120	1	1	1	1	1	1	1	1	0
c1_121	1	1	1	1	1	1	1	1	0
c1_122	1	1	1	1	1	1	1	1	0
c1_123	1	1	1	1	1	1	1	1	0
c1_124	1	1	1	1	1	1	1	1	0
c1_125	1	1	1	1	1	1	1	1	0
c1_126	1	1	1	1	1	1	1	1	0
c1_127	1	1	1	1	1	1	1	1	0
c1_128	1	1	1	1	1	1	1	1	0
c1_129	1	1	1	1	1	1	1	1	0
c1_130	1	1	1	1	1	1	1	1	0
c1_131	1	1	1	1	1	1	1	1	0
c1_132	1	1	1	1	1	1	1	1	0
c1_133	1	1	1	1	1	1	1	1	0
c1_134	1	1	1	1	1	1	1	1	0
c1_135	1	1	1	1	1	1	1	1	0
c1_136	1	1	1	1	1	1	1	1	0
c1_137	1	1	1	1	1	1	1	1	0
c1_138	1	1	1	1	1	1	1	1	0
c1_139	1	1	1	1	1	1	1	1	0
c1_14	1	1	1	1	1	1	1	1	0
c1_140	1	1	1	1	1	1	1	1	0
c1_141	1	1	1	1	1	1	1	1	0
c1_143	1	1	1	1	1	1	1	1	0
c1_144	1	1	1	1	1	1	1	1	0
c1_145	1	1	1	1	1	1	1	1	0
c1_146	1	1	1	1	1	1	1	1	0
c1_148	1	1	1	1	1	1	1	1	0
c1_149	1	1	1	1	1	1	1	1	0
c1_151	1	1	1	1	1	1	1	1	0
c1_152	1	1	1	1	1	1	1	1	0
c1_153	1	1	1	1	1	1	1	1	0
c1_154	1	1	1	1	1	1	1	1	0
c1_155	1	1	1	1	1	1	1	1	0
c1_156	1	1	1	1	1	1	1	1	0
c1_157	1	1	1	1	1	1	1	1	0
c1_16	1	1	1	1	1	1	1	1	0
c1_160	1	1	1	1	1	1	1	1	0
c1_161	1	1	1	1	1	1	1	1	0
c1_162	1	1	1	1	1	1	1	1	0
c1_164	1	1	1	1	1	1	1	1	0
c1_166	1	1	1	1	1	1	1	1	0
c1_167	1	1	1	1	1	1	1	1	0
c1_168	1	1	1	1	1	1	1	1	0
c1_169	1	1	1	1	1	1	1	1	0
c1_170	1	1	1	1	1	1	1	1	0
c1_171	1	1	1	1	1	1	1	1	0
c1_172	1	1	1	1	1	1	1	1	0
c1_173	1	1	1	1	1	1	1	1	0
c1_174	1	1	1	1	1	1	1	1	0
c1_177	1	1	1	1	1	1	1	1	0
c1_178	1	1	1	1	1	1	1	1	0
c1_179	1	1	1	1	1	1	1	1	0
c1_18	1	1	1	1	1	1	1	1	0
c1_180	1	1	1	1	1	1	1	1	0
c1_183	1	1	1	1	1	1	1	1	0
c1_186	1	1	1	1	1	1	1	1	0
c1_187	1	1	1	1	1	1	1	1	0
c1_188	1	1	1	1	1	1	1	1	0
c1_189	1	1	1	1	1	1	1	1	0
c1_19	1	1	1	1	1	1	1	1	0
c1_190	1	1	1	1	1	1	1	1	0
c1_191	1	1	1	1	1	1	1	1	0
c1_192	1	1	1	1	1	1	1	1	0
c1_193	1	1	1	1	1	1	1	1	0
c1_195	1	1	1	1	1	1	1	1	0
c1_196	1	1	1	1	1	1	1	1	0
c1_197	1	1	1	1	1	1	1	1	0
c1_198	1	1	1	1	1	1	1	1	0
c1_199	1	1	1	1	1	1	1	1	0
c1_202	1	1	1	1	1	1	1	1	0
c1_203	1	1	1	1	1	1	1	1	0
c1_204	1	1	1	1	1	1	1	1	0
c1_205	1	1	1	1	1	1	1	1	0
c1_206	1	1	1	1	1	1	1	1	0
c1_207	1	1	1	1	1	1	1	1	0
c1_208	1	1	1	1	1	1	1	1	0
c1_209	1	1	1	1	1	1	1	1	0
c1_210	1	1	1	1	1	1	1	1	0
c1_211	1	1	1	1	1	1	1	1	0
c1_213	1	1	1	1	1	1	1	1	0
c1_215	1	1	1	1	1	1	1	1	0
c1_216	1	1	1	1	1	1	1	1	0
c1_217	1	1	1	1	1	1	1	1	0
c1_218	1	1	1	1	1	1	1	1	0
c1_219	1	1	1	1	1	1	1	1	0
c1_22	1	1	1	1	1	1	1	1	0
c1_221	1	1	1	1	1	1	1	1	0
c1_223	1	1	1	1	1	1	1	1	0
c1_224	1	1	1	1	1	1	1	1	0
c1_225	1	1	1	1	1	1	1	1	0
c1_226	1	1	1	1	1	1	1	1	0
c1_228	1	1	1	1	1	1	1	1	0
c1_229	1	1	1	1	1	1	1	1	0
c1_23	1	1	1	1	1	1	1	1	0
c1_230	1	1	1	1	1	1	1	1	0
c1_231	1	1	1	1	1	1	1	1	0
c1_232	1	1	1	1	1	1	1	1	0
c1_233	1	1	1	1	1	1	1	1	0
c1_234	1	1	1	1	1	1	1	1	0
c1_235	1	1	1	1	1	1	1	1	0
c1_236	1	1	1	1	1	1	1	1	0
c1_237	1	1	1	1	1	1	1	1	0
c1_238	1	1	1	1	1	1	1	1	0
c1_239	1	1	1	1	1	1	1	1	0
c1_240	1	1	1	1	1	1	1	1	0
c1_241	1	1	1	1	1	1	1	1	0
c1_242	1	1	1	1	1	1	1	1	0
c1_243	1	1	1	1	1	1	1	1	0
c1_245	1	1	1	1	1	1	1	1	0
c1_246	1	1	1	1	1	1	1	1	0
c1_247	1	1	1	1	1	1	1	1	0
c1_248	1	1	1	1	1	1	1	1	0
c1_250	1	1	1	1	1	1	1	1	0
c1_252	1	1	1	1	1	1	1	1	0
c1_253	1	1	1	1	1	1	1	1	0
c1_255	1	1	1	1	1	1	1	1	0
c1_258	1	1	1	1	1	1	1	1	0
c1_259	1	1	1	1	1	1	1	1	0
c1_26	1	1	1	1	1	1	1	1	0
c1_260	1	1	1	1	1	1	1	1	0
c1_261	1	1	1	1	1	1	1	1	0
c1_262	1	1	1	1	1	1	1	1	0
c1_263	1	1	1	1	1	1	1	1	0
c1_267	1	1	1	1	1	1	1	1	0
c1_269	1	1	1	1	1	1	1	1	0
c1_27	1	1	1	1	1	1	1	1	0
c1_271	1	1	1	1	1	1	1	1	0
c1_273	1	1	1	1	1	1	1	1	0
c1_274	1	1	1	1	1	1	1	1	0
c1_276	1	1	1	1	1	1	1	1	0
c1_277	1	1	1	1	1	1	1	1	0
c1_278	1	1	1	1	1	1	1	1	0
c1_279	1	1	1	1	1	1	1	1	0
c1_28	1	1	1	1	1	1	1	1	0
c1_280	1	1	1	1	1	1	1	1	0
c1_281	1	1	1	1	1	1	1	1	0
c1_282	1	1	1	1	1	1	1	1	0
c1_283	1	1	1	1	1	1	1	1	0
c1_284	1	1	1	1	1	1	1	1	0
c1_285	1	1	1	1	1	1	1	1	0
c1_286	1	1	1	1	1	1	1	1	0
c1_288	1	1	1	1	1	1	1	1	0
c1_291	1	1	1	1	1	1	1	1	0
c1_294	1	1	1	1	1	1	1	1	0
c1_297	1	1	1	1	1	1	1	1	0
c1_298	1	1	1	1	1	1	1	1	0
c1_299	1	1	1	1	1	1	1	1	0
c1_300	1	1	1	1	1	1	1	1	0
c1_301	1	1	1	1	1	1	1	1	0
c1_302	1	1	1	1	1	1	1	1	0
c1_304	1	1	1	1	1	1	1	1	0
c1_306	1	1	1	1	1	1	1	1	0
c1_307	1	1	1	1	1	1	1	1	0
c1_308	1	1	1	1	1	1	1	1	0
c1_309	1	1	1	1	1	1	1	1	0
c1_31	1	1	1	1	1	1	1	1	0
c1_311	1	1	1	1	1	1	1	1	0
c1_312	1	1	1	1	1	1	1	1	0
c1_313	1	1	1	1	1	1	1	1	0
c1_314	1	1	1	1	1	1	1	1	0
c1_315	1	1	1	1	1	1	1	1	0
c1_316	1	1	1	1	1	1	1	1	0
c1_318	1	1	1	1	1	1	1	1	0
c1_319	1	1	1	1	1	1	1	1	0
c1_32	1	1	1	1	1	1	1	1	0
c1_320	1	1	1	1	1	1	1	1	0
c1_321	1	1	1	1	1	1	1	1	0
c1_323	1	1	1	1	1	1	1	1	0
c1_324	1	1	1	1	1	1	1	1	0
c1_325	1	1	1	1	1	1	1	1	0
c1_326	1	1	1	1	1	1	1	1	0
c1_327	1	1	1	1	1	1	1	1	0
c1_328	1	1	1	1	1	1	1	1	0
c1_329	1	1	1	1	1	1	1	1	0
c1_330	1	1	1	1	1	1	1	1	0
c1_331	1	1	1	1	1	1	1	1	0
c1_332	1	1	1	1	1	1	1	1	0
c1_333	1	1	1	1	1	1	1	1	0
c1_334	1	1	1	1	1	1	1	1	0
c1_335	1	1	1	1	1	1	1	1	0
c1_336	1	1	1	1	1	1	1	1	0
c1_337	1	1	1	1	1	1	1	1	0
c1_338	1	1	1	1	1	1	1	1	0
c1_339	1	1	1	1	1	1	1	1	0
c1_341	1	1	1	1	1	1	1	1	0
c1_346	1	1	1	1	1	1	1	1	0
c1_347	1	1	1	1	1	1	1	1	0
c1_349	1	1	1	1	1	1	1	1	0
c1_353	1	1	1	1	1	1	1	1	0
c1_354	1	1	1	1	1	1	1	1	0
c1_355	1	1	1	1	1	1	1	1	0
c1_356	1	1	1	1	1	1	1	1	0
c1_357	1	1	1	1	1	1	1	1	0
c1_361	1	1	1	1	1	1	1	1	0
c1_366	1	1	1	1	1	1	1	1	0
c1_367	1	1	1	1	1	1	1	1	0
c1_368	1	1	1	1	1	1	1	1	0
c1_369	1	1	1	1	1	1	1	1	0
c1_37	1	1	1	1	1	1	1	1	0
c1_370	1	1	1	1	1	1	1	1	0
c1_371	1	1	1	1	1	1	1	1	0
c1_372	1	1	1	1	1	1	1	1	0
c1_373	1	1	1	1	1	1	1	1	0
c1_374	1	1	1	1	1	1	1	1	0
c1_375	1	1	1	1	1	1	1	1	0
c1_376	1	1	1	1	1	1	1	1	0
c1_379	1	1	1	1	1	1	1	1	0
c1_38	1	1	1	1	1	1	1	1	0
c1_385	1	1	1	1	1	1	1	1	0
c1_387	1	1	1	1	1	1	1	1	0
c1_388	1	1	1	1	1	1	1	1	0
c1_389	1	1	1	1	1	1	1	1	0
c1_391	1	1	1	1	1	1	1	1	0
c1_393	1	1	1	1	1	1	1	1	0
c1_394	1	1	1	1	1	1	1	1	0
c1_402	1	1	1	1	1	1	1	1	0
c1_404	1	1	1	1	1	1	1	1	0
c1_407	1	1	1	1	1	1	1	1	0
c1_408	1	1	1	1	1	1	1	1	0
c1_413	1	1	1	1	1	1	1	1	0
c1_418	1	1	1	1	1	1	1	1	0
c1_419	1	1	1	1	1	1	1	1	0
c1_421	1	1	1	1	1	1	1	1	0
c1_426	1	1	1	1	1	1	1	1	0
c1_435	1	1	1	1	1	1	1	1	0
c1_436	1	1	1	1	1	1	1	1	0
c1_438	1	1	1	1	1	1	1	1	0
c1_440	1	1	1	1	1	1	1	1	0
c1_444	1	1	1	1	1	1	1	1	0
c1_445	1	1	1	1	1	1	1	1	0
c1_446	1	1	1	1	1	1	1	1	0
c1_447	1	1	1	1	1	1	1	1	0
c1_450	1	1	1	1	1	1	1	1	0
c1_451	1	1	1	1	1	1	1	1	0
c1_453	1	1	1	1	1	1	1	1	0
c1_454	1	1	1	1	1	1	1	1	0
c1_455	1	1	1	1	1	1	1	1	0
c1_456	1	1	1	1	1	1	1	1	0
c1_458	1	1	1	1	1	1	1	1	0
c1_459	1	1	1	1	1	1	1	1	0
c1_465	1	1	1	1	1	1	1	1	0
c1_473	1	1	1	1	1	1	1	1	0
c1_474	1	1	1	1	1	1	1	1	0
c1_475	1	1	1	1	1	1	1	1	0
c1_476	1	1	1	1	1	1	1	1	0
c1_477	1	1	1	1	1	1	1	1	0
c1_478	1	1	1	1	1	1	1	1	0
c1_479	1	1	1	1	1	1	1	1	0
c1_481	1	1	1	1	1	1	1	1	0
c1_482	1	1	1	1	1	1	1	1	0
c1_483	1	1	1	1	1	1	1	1	0
c1_484	1	1	1	1	1	1	1	1	0
c1_486	1	1	1	1	1	1	1	1	0
c1_487	1	1	1	1	1	1	1	1	0
c1_489	1	1	1	1	1	1	1	1	0
c1_490	1	1	1	1	1	1	1	1	0
c1_491	1	1	1	1	1	1	1	1	0
c1_492	1	1	1	1	1	1	1	1	0
c1_493	1	1	1	1	1	1	1	1	0
c1_495	1	1	1	1	1	1	1	1	0
c1_496	1	1	1	1	1	1	1	1	0
c1_497	1	1	1	1	1	1	1	1	0
c1_498	1	1	1	1	1	1	1	1	0
c1_5	1	1	1	1	1	1	1	1	0
c1_50	1	1	1	1	1	1	1	1	0
c1_500	1	1	1	1	1	1	1	1	0
c1_501	1	1	1	1	1	1	1	1	0
c1_502	1	1	1	1	1	1	1	1	0
c1_504	1	1	1	1	1	1	1	1	0
c1_505	1	1	1	1	1	1	1	1	0
c1_506	1	1	1	1	1	1	1	1	0
c1_507	1	1	1	1	1	1	1	1	0
c1_508	1	1	1	1	1	1	1	1	0
c1_509	1	1	1	1	1	1	1	1	0
c1_510	1	1	1	1	1	1	1	1	0
c1_511	1	1	1	1	1	1	1	1	0
c1_512	1	1	1	1	1	1	1	1	0
c1_513	1	1	1	1	1	1	1	1	0
c1_514	1	1	1	1	1	1	1	1	0
c1_515	1	1	1	1	1	1	1	1	0
c1_516	1	1	1	1	1	1	1	1	0
c1_517	1	1	1	1	1	1	1	1	0
c1_52	1	1	1	1	1	1	1	1	0
c1_520	1	1	1	1	1	1	1	1	0
c1_521	1	1	1	1	1	1	1	1	0
c1_522	1	1	1	1	1	1	1	1	0
c1_526	1	1	1	1	1	1	1	1	0
c1_527	1	1	1	1	1	1	1	1	0
c1_528	1	1	1	1	1	1	1	1	0
c1_53	1	1	1	1	1	1	1	1	0
c1_531	1	1	1	1	1	1	1	1	0
c1_533	1	1	1	1	1	1	1	1	0
c1_535	1	1	1	1	1	1	1	1	0
c1_537	1	1	1	1	1	1	1	1	0
c1_538	1	1	1	1	1	1	1	1	0
c1_539	1	1	1	1	1	1	1	1	0
c1_540	1	1	1	1	1	1	1	1	0
c1_541	1	1	1	1	1	1	1	1	0
c1_542	1	1	1	1	1	1	1	1	0
c1_543	1	1	1	1	1	1	1	1	0
c1_544	1	1	1	1	1	1	1	1	0
c1_547	1	1	1	1	1	1	1	1	0
c1_55	1	1	1	1	1	1	1	1	0
c1_552	1	1	1	1	1	1	1	1	0
c1_553	1	1	1	1	1	1	1	1	0
c1_554	1	1	1	1	1	1	1	1	0
c1_555	1	1	1	1	1	1	1	1	0
c1_556	1	1	1	1	1	1	1	1	0
c1_557	1	1	1	1	1	1	1	1	0
c1_558	1	1	1	1	1	1	1	1	0
c1_560	1	1	1	1	1	1	1	1	0
c1_561	1	1	1	1	1	1	1	1	0
c1_562	1	1	1	1	1	1	1	1	0
c1_563	1	1	1	1	1	1	1	1	0
c1_564	1	1	1	1	1	1	1	1	0
c1_565	1	1	1	1	1	1	1	1	0
c1_566	1	1	1	1	1	1	1	1	0
c1_567	1	1	1	1	1	1	1	1	0
c1_568	1	1	1	1	1	1	1	1	0
c1_569	1	1	1	1	1	1	1	1	0
c1_570	1	1	1	1	1	1	1	1	0
c1_571	1	1	1	1	1	1	1	1	0
c1_572	1	1	1	1	1	1	1	1	0
c1_573	1	1	1	1	1	1	1	1	0
c1_574	1	1	1	1	1	1	1	1	0
c1_576	1	1	1	1	1	1	1	1	0
c1_577	1	1	1	1	1	1	1	1	0
c1_578	1	1	1	1	1	1	1	1	0
c1_579	1	1	1	1	1	1	1	1	0
c1_581	1	1	1	1	1	1	1	1	0
c1_582	1	1	1	1	1	1	1	1	0
c1_583	1	1	1	1	1	1	1	1	0
c1_584	1	1	1	1	1	1	1	1	0
c1_585	1	1	1	1	1	1	1	1	0
c1_586	1	1	1	1	1	1	1	1	0
c1_588	1	1	1	1	1	1	1	1	0
c1_589	1	1	1	1	1	1	1	1	0
c1_59	1	1	1	1	1	1	1	1	0
c1_591	1	1	1	1	1	1	1	1	0
c1_598	1	1	1	1	1	1	1	1	0
c1_600	1	1	1	1	1	1	1	1	0
c1_601	1	1	1	1	1	1	1	1	0
c1_602	1	1	1	1	1	1	1	1	0
c1_603	1	1	1	1	1	1	1	1	0
c1_604	1	1	1	1	1	1	1	1	0
c1_605	1	1	1	1	1	1	1	1	0
c1_606	1	1	1	1	1	1	1	1	0
c1_608	1	1	1	1	1	1	1	1	0
c1_612	1	1	1	1	1	1	1	1	0
c1_614	1	1	1	1	1	1	1	1	0
c1_615	1	1	1	1	1	1	1	1	0
c1_616	1	1	1	1	1	1	1	1	0
c1_617	1	1	1	1	1	1	1	1	0
c1_618	1	1	1	1	1	1	1	1	0
c1_621	1	1	1	1	1	1	1	1	0
c1_622	1	1	1	1	1	1	1	1	0
c1_623	1	1	1	1	1	1	1	1	0
c1_624	1	1	1	1	1	1	1	1	0
c1_625	1	1	1	1	1	1	1	1	0
c1_626	1	1	1	1	1	1	1	1	0
c1_627	1	1	1	1	1	1	1	1	0
c1_629	1	1	1	1	1	1	1	1	0
c1_63	1	1	1	1	1	1	1	1	0
c1_630	1	1	1	1	1	1	1	1	0
c1_631	1	1	1	1	1	1	1	1	0
c1_632	1	1	1	1	1	1	1	1	0
c1_634	1	1	1	1	1	1	1	1	0
c1_636	1	1	1	1	1	1	1	1	0
c1_638	1	1	1	1	1	1	1	1	0
c1_639	1	1	1	1	1	1	1	1	0
c1_64	1	1	1	1	1	1	1	1	0
c1_640	1	1	1	1	1	1	1	1	0
c1_641	1	1	1	1	1	1	1	1	0
c1_643	1	1	1	1	1	1	1	1	0
c1_644	1	1	1	1	1	1	1	1	0
c1_647	1	1	1	1	1	1	1	1	0
c1_65	1	1	1	1	1	1	1	1	0
c1_656	1	1	1	1	1	1	1	1	0
c1_658	1	1	1	1	1	1	1	1	0
c1_659	1	1	1	1	1	1	1	1	0
c1_66	1	1	1	1	1	1	1	1	0
c1_661	1	1	1	1	1	1	1	1	0
c1_663	1	1	1	1	1	1	1	1	0
c1_664	1	1	1	1	1	1	1	1	0
c1_665	1	1	1	1	1	1	1	1	0
c1_666	1	1	1	1	1	1	1	1	0
c1_668	1	1	1	1	1	1	1	1	0
c1_669	1	1	1	1	1	1	1	1	0
c1_67	1	1	1	1	1	1	1	1	0
c1_670	1	1	1	1	1	1	1	1	0
c1_671	1	1	1	1	1	1	1	1	0
c1_672	1	1	1	1	1	1	1	1	0
c1_674	1	1	1	1	1	1	1	1	0
c1_676	1	1	1	1	1	1	1	1	0
c1_677	1	1	1	1	1	1	1	1	0
c1_681	1	1	1	1	1	1	1	1	0
c1_682	1	1	1	1	1	1	1	1	0
c1_683	1	1	1	1	1	1	1	1	0
c1_684	1	1	1	1	1	1	1	1	0
c1_687	1	1	1	1	1	1	1	1	0
c1_689	1	1	1	1	1	1	1	1	0
c1_69	1	1	1	1	1	1	1	1	0
c1_690	1	1	1	1	1	1	1	1	0
c1_693	1	1	1	1	1	1	1	1	0
c1_694	1	1	1	1	1	1	1	1	0
c1_695	1	1	1	1	1	1	1	1	0
c1_696	1	1	1	1	1	1	1	1	0
c1_697	1	1	1	1	1	1	1	1	0
c1_698	1	1	1	1	1	1	1	1	0
c1_7	1	1	1	1	1	1	1	1	0
c1_70	1	1	1	1	1	1	1	1	0
c1_700	1	1	1	1	1	1	1	1	0
c1_701	1	1	1	1	1	1	1	1	0
c1_702	1	1	1	1	1	1	1	1	0
c1_703	1	1	1	1	1	1	1	1	0
c1_704	1	1	1	1	1	1	1	1	0
c1_705	1	1	1	1	1	1	1	1	0
c1_706	1	1	1	1	1	1	1	1	0
c1_707	1	1	1	1	1	1	1	1	0
c1_709	1	1	1	1	1	1	1	1	0
c1_710	1	1	1	1	1	1	1	1	0
c1_712	1	1	1	1	1	1	1	1	0
c1_713	1	1	1	1	1	1	1	1	0
c1_716	1	1	1	1	1	1	1	1	0
c1_718	1	1	1	1	1	1	1	1	0
c1_72	1	1	1	1	1	1	1	1	0
c1_721	1	1	1	1	1	1	1	1	0
c1_723	1	1	1	1	1	1	1	1	0
c1_724	1	1	1	1	1	1	1	1	0
c1_725	1	1	1	1	1	1	1	1	0
c1_726	1	1	1	1	1	1	1	1	0
c1_727	1	1	1	1	1	1	1	1	0
c1_728	1	1	1	1	1	1	1	1	0
c1_729	1	1	1	1	1	1	1	1	0
c1_731	1	1	1	1	1	1	1	1	0
c1_732	1	1	1	1	1	1	1	1	0
c1_733	1	1	1	1	1	1	1	1	0
c1_734	1	1	1	1	1	1	1	1	0
c1_735	1	1	1	1	1	1	1	1	0
c1_736	1	1	1	1	1	1	1	1	0
c1_737	1	1	1	1	1	1	1	1	0
c1_740	1	1	1	1	1	1	1	1	0
c1_741	1	1	1	1	1	1	1	1	0
c1_743	1	1	1	1	1	1	1	1	0
c1_747	1	1	1	1	1	1	1	1	0
c1_748	1	1	1	1	1	1	1	1	0
c1_75	1	1	1	1	1	1	1	1	0
c1_750	1	1	1	1	1	1	1	1	0
c1_752	1	1	1	1	1	1	1	1	0
c1_754	1	1	1	1	1	1	1	1	0
c1_755	1	1	1	1	1	1	1	1	0
c1_76	1	1	1	1	1	1	1	1	0
c1_761	1	1	1	1	1	1	1	1	0
c1_764	1	1	1	1	1	1	1	1	0
c1_765	1	1	1	1	1	1	1	1	0
c1_766	1	1	1	1	1	1	1	1	0
c1_767	1	1	1	1	1	1	1	1	0
c1_768	1	1	1	1	1	1	1	1	0
c1_77	1	1	1	1	1	1	1	1	0
c1_770	1	1	1	1	1	1	1	1	0
c1_775	1	1	1	1	1	1	1	1	0
c1_776	1	1	1	1	1	1	1	1	0
c1_777	1	1	1	1	1	1	1	1	0
c1_778	1	1	1	1	1	1	1	1	0
c1_78	1	1	1	1	1	1	1	1	0
c1_783	1	1	1	1	1	1	1	1	0
c1_784	1	1	1	1	1	1	1	1	0
c1_785	1	1	1	1	1	1	1	1	0
c1_786	1	1	1	1	1	1	1	1	0
c1_787	1	1	1	1	1	1	1	1	0
c1_788	1	1	1	1	1	1	1	1	0
c1_789	1	1	1	1	1	1	1	1	0
c1_790	1	1	1	1	1	1	1	1	0
c1_792	1	1	1	1	1	1	1	1	0
c1_793	1	1	1	1	1	1	1	1	0
c1_794	1	1	1	1	1	1	1	1	0
c1_795	1	1	1	1	1	1	1	1	0
c1_8	1	1	1	1	1	1	1	1	0
c1_80	1	1	1	1	1	1	1	1	0
c1_800	1	1	1	1	1	1	1	1	0
c1_801	1	1	1	1	1	1	1	1	0
c1_802	1	1	1	1	1	1	1	1	0
c1_803	1	1	1	1	1	1	1	1	0
c1_804	1	1	1	1	1	1	1	1	0
c1_805	1	1	1	1	1	1	1	1	0
c1_808	1	1	1	1	1	1	1	1	0
c1_81	1	1	1	1	1	1	1	1	0
c1_814	1	1	1	1	1	1	1	1	0
c1_82	1	1	1	1	1	1	1	1	0
c1_831	1	1	1	1	1	1	1	1	0
c1_833	1	1	1	1	1	1	1	1	0
c1_834	1	1	1	1	1	1	1	1	0
c1_84	1	1	1	1	1	1	1	1	0
c1_840	1	1	1	1	1	1	1	1	0
c1_841	1	1	1	1	1	1	1	1	0
c1_843	1	1	1	1	1	1	1	1	0
c1_844	1	1	1	1	1	1	1	1	0
c1_85	1	1	1	1	1	1	1	1	0
c1_853	1	1	1	1	1	1	1	1	0
c1_857	1	1	1	1	1	1	1	1	0
c1_86	1	1	1	1	1	1	1	1	0
c1_860	1	1	1	1	1	1	1	1	0
c1_861	1	1	1	1	1	1	1	1	0
c1_866	1	1	1	1	1	1	1	1	0
c1_868	1	1	1	1	1	1	1	1	0
c1_87	1	1	1	1	1	1	1	1	0
c1_870	1	1	1	1	1	1	1	1	0
c1_872	1	1	1	1	1	1	1	1	0
c1_876	1	1	1	1	1	1	1	1	0
c1_878	1	1	1	1	1	1	1	1	0
c1_880	1	1	1	1	1	1	1	1	0
c1_882	1	1	1	1	1	1	1	1	0
c1_886	1	1	1	1	1	1	1	1	0
c1_888	1	1	1	1	1	1	1	1	0
c1_889	1	1	1	1	1	1	1	1	0
c1_89	1	1	1	1	1	1	1	1	0
c1_896	1	1	1	1	1	1	1	1	0
c1_897	1	1	1	1	1	1	1	1	0
c1_898	1	1	1	1	1	1	1	1	0
c1_899	1	1	1	1	1	1	1	1	0
c1_9	1	1	1	1	1	1	1	1	0
c1_90	1	1	1	1	1	1	1	1	0
c1_902	1	1	1	1	1	1	1	1	0
c1_91	1	1	1	1	1	1	1	1	0
c1_912	1	1	1	1	1	1	1	1	0
c1_913	1	1	1	1	1	1	1	1	0
c1_914	1	1	1	1	1	1	1	1	0
c1_916	1	1	1	1	1	1	1	1	0
c1_917	1	1	1	1	1	1	1	1	0
c1_918	1	1	1	1	1	1	1	1	0
c1_919	1	1	1	1	1	1	1	1	0
c1_92	1	1	1	1	1	1	1	1	0
c1_922	1	1	1	1	1	1	1	1	0
c1_923	1	1	1	1	1	1	1	1	0
c1_924	1	1	1	1	1	1	1	1	0
c1_925	1	1	1	1	1	1	1	1	0
c1_926	1	1	1	1	1	1	1	1	0
c1_928	1	1	1	1	1	1	1	1	0
c1_930	1	1	1	1	1	1	1	1	0
c1_931	1	1	1	1	1	1	1	1	0
c1_934	1	1	1	1	1	1	1	1	0
c1_943	1	1	1	1	1	1	1	1	0
c1_951	1	1	1	1	1	1	1	1	0
c1_953	1	1	1	1	1	1	1	1	0
c1_954	1	1	1	1	1	1	1	1	0
c1_957	1	1	1	1	1	1	1	1	0
c1_96	1	1	1	1	1	1	1	1	0
c1_962	1	1	1	1	1	1	1	1	0
c1_965	1	1	1	1	1	1	1	1	0
c1_974	1	1	1	1	1	1	1	1	0
c1_975	1	1	1	1	1	1	1	1	0
c1_977	1	1	1	1	1	1	1	1	0
c1_982	1	1	1	1	1	1	1	1	0
c1_986	1	1	1	1	1	1	1	1	0
c1_987	1	1	1	1	1	1	1	1	0
c1_988	1	1	1	1	1	1	1	1	0
c1_989	1	1	1	1	1	1	1	1	0
c1_991	1	1	1	1	1	1	1	1	0
c1_992	1	1	1	1	1	1	1	1	0
c1_996	1	1	1	1	1	1	1	1	0
c1_998	1	1	1	1	1	1	1	1	0
c1_999	1	1	1	1	1	1	1	1	0

## Sheet: OO_Pathway_Enrichment
Module	OriginalModuleSize	System	Gene.Category	OverlapSize	ModuleSize	CategoryTermSize	PopulationSize	FET_P	Corrected_P	Fold_Enrichment	Genes
c1_4	255	KEGG	KEGG_RIBOSOME	24	235	88	17473	4.12e-25	2.3e-18	20.2781	UBA52,RPLP1,RPS9,RPL8,RPL23,RPS3,RPS7,RPL32,RPL29,RPS5,RPS6,RPS19,RPL35,RPL3,RPL41,RPL30,RPL19,RPL37,RPS16,RPL23A,RPL14,RPL36,RPL18,FAU
c1_4	255	GO-BP	GO_ESTABLISHMENT_OF_PROTEIN_LOCALIZATION_TO_ENDOPLASMIC_RETICULUM	25	235	104	17473	1.32e-24	7.3e-18	17.8734	UBA52,RPLP1,RPS9,RPL8,RPL23,RPS3,RPS7,RPL32,RPL29,RPS5,RPS6,RPS19,RPL35,RPS14,RPL3,RPL41,RPL30,RPL19,RPL37,RPS16,RPL23A,RPL14,RPL36,RPL18,FAU
c1_4	255	GO-BP	GO_NUCLEAR_TRANSCRIBED_MRNA_CATABOLIC_PROCESS_NONSENSE_MEDIATED_DECAY	26	235	118	17473	1.72e-24	9.5e-18	16.3829	UBA52,RPLP1,RPS9,RPL8,RPL23,RPS3,RPS7,RPL32,RPL29,RPS5,RPS6,RPS19,RPL35,RPS14,PABPC1,RPL3,RPL41,RPL30,RPL19,RPL37,RPS16,RPL23A,RPL14,RPL36,RPL18,FAU
c1_4	255	GO-BP	GO_PROTEIN_LOCALIZATION_TO_ENDOPLASMIC_RETICULUM	26	235	123	17473	5.45e-24	3e-17	15.7169	UBA52,RPLP1,PPP1R15A,RPS9,RPL8,RPL23,RPS3,RPS7,RPL32,RPL29,RPS5,RPS6,RPS19,RPL35,RPS14,RPL3,RPL41,RPL30,RPL19,RPL37,RPS16,RPL23A,RPL14,RPL36,RPL18,FAU
c1_4	255	GO-CC	GO_CYTOSOLIC_RIBOSOME	25	235	113	17473	1.24e-23	6.8e-17	16.4498	UBA52,RPLP1,RPS9,RPL8,RPL23,RPS3,RPS7,RPL32,RPL29,RPS5,RPS6,RPS19,RPL35,RPS14,RPL3,RPL41,RPL30,RPL19,RPL37,RPS16,RPL23A,RPL14,RPL36,RPL18,FAU
c1_4	255	GO-BP	GO_TRANSLATIONAL_INITIATION	27	235	146	17473	3.14e-23	1.7e-16	13.7502	UBA52,RPLP1,RPS9,RPL8,RPL23,RPS3,RPS7,RPL32,RPL29,EIF3G,RPS5,RPS6,RPS19,RPL35,RPS14,PABPC1,RPL3,RPL41,RPL30,RPL19,RPL37,RPS16,RPL23A,RPL14,RPL36,RPL18,FAU
c1_24	622	GO-BP	GO_DEFENSE_RESPONSE	109	559	1231	17473	5.61e-23	3.1e-16	2.76773	ANXA1,KCNQ1,F11R,DRD1,NLRP3,IFI16,LY96,PSMB8,HCK,ITGB2,MNDA,CFI,PTPN6,PTPRC,CD55,CLEC7A,YES1,LYN,C3AR1,CD14,C1QC,TLR7,C3,FCER1G,LGALS9,HLA-DPA1,VSIG4,HAVCR2,C1QA,CD86,HLA-DQB1,TMEM173,C1QB,TLR2,HLA-DRA,NOD2,C5AR1,TNFAIP3,TLR1,THBS1,IL1B,CHI3L1,CD163,NUPR1,SERPINA3,ALOX5,SIGIRR,SERPINA1,STAT3,ICAM1,PLSCR1,TFRC,IL4R,FCGR1B,NFKB2,HLA-E,LILRB3,RAB27A,PIK3CG,TGFB1,TAP1,S1PR3,MIF,PTGS1,PTGS2,CD44,HMOX1…
c1_4	255	GO-BP	GO_MULTI_ORGANISM_METABOLIC_PROCESS	26	235	138	17473	1.27e-22	7e-16	14.0086	UBA52,RPLP1,RPS9,RPL8,RPL23,RPS3,RPS7,RPL32,RPL29,EIF3G,RPS5,RPS6,RPS19,RPL35,RPS14,RPL3,RPL41,RPL30,RPL19,RPL37,RPS16,RPL23A,RPL14,RPL36,RPL18,FAU
c1_103	300	GO-CC	GO_EXTRACELLULAR_MATRIX	43	275	426	17473	1.31e-22	7.2e-16	6.41348	BMP4,DCN,COL3A1,PRELP,NOV,FMOD,GPC6,OGN,OMD,NDNF,COL8A1,COL2A1,SFRP2,TGFBR3,ANXA2,COL15A1,COL18A1,MMP2,COL1A1,TGFB1I1,LTBP1,TNFRSF11B,NID1,NID2,ECM2,MFAP4,COL6A3,NPNT,ALPL,FBLN1,RARRES2,MGP,COL1A2,CPXM2,COL9A3,THSD4,ABI3BP,OLFML2A,ADAM11,VWC2,PCOLCE,ADAMTS19,ADAMTSL3
c1_4	255	GO-BP	GO_PROTEIN_TARGETING_TO_MEMBRANE	27	235	157	17473	2.38e-22	1.3e-15	12.7869	UBA52,RPLP1,RPS9,RPL8,RPL23,RPS3,RPS7,RPL32,RPL29,RPS5,RPS6,RPS19,RPL35,RPS14,RPL3,RPL41,RPL30,RPL19,RPL37,RPS16,RPL23A,RPL14,RPL36,RPL18,FAU,RTP1,SSR2
c1_24	622	GO-BP	GO_IMMUNE_SYSTEM_PROCESS	144	559	1984	17473	4.79e-22	2.6e-15	2.2687	ANXA1,EPS8,SHC1,MYH9,WIPF3,HCLS1,F11R,NLRP3,IFI16,EPHA2,LY96,PSMB8,FCGR2A,HCK,ITGB2,MNDA,CFI,PTPN6,SCARA3,PTPRC,CD55,CLEC7A,YES1,LYN,C3AR1,CD14,LCP2,PLCG1,C1QC,TLR7,C3,FCER1G,LGALS9,HLA-DPA1,TXK,VSIG4,HAVCR2,C1QA,PIK3AP1,CD86,HLA-DQB1,TMEM173,C1QB,TLR2,HLA-DRA,NOD2,C5AR1,TNFAIP3,NFKBIA,TLR1,THBS1,IL1B,MAP3K8,TGFBR1,ICAM1,PLSCR1,TFRC,IL4R,FCGR1B,NFKB2,HLA-E,LILRB3,RAB27A,IL18BP,IL18R1,CTSC,LAIR1,R…
c1_24	622	GO-BP	GO_INFLAMMATORY_RESPONSE	61	559	454	17473	9.99e-22	5.5e-15	4.19981	ANXA1,F11R,NLRP3,IFI16,LY96,HCK,ITGB2,CLEC7A,LYN,C3AR1,CD14,TLR7,C3,FCER1G,LGALS9,HAVCR2,TLR2,C5AR1,TNFAIP3,TLR1,THBS1,IL1B,CHI3L1,CD163,NUPR1,SERPINA3,ALOX5,SIGIRR,SERPINA1,STAT3,ICAM1,PLSCR1,TFRC,IL4R,NFKB2,PIK3CG,TGFB1,S1PR3,MIF,PTGS1,PTGS2,HMOX1,LYZ,CYBB,CYBA,TNFRSF10D,TNFRSF1A,CCR1,SPP1,FPR2,STAB1,LTBR,CXCL11,LY86,GSDMD,IL10RB,NMI,NFKBIZ,AOAH,MMP25,TPST1
c1_4	255	Ractome	REACTOME_TRANSLATION	30	235	222	17473	1.41e-21	7.8e-15	10.0477	UBA52,RPLP1,RPS9,RPL8,RPL23,RPS3,RPS7,RPL32,RPL29,EIF3G,RPS5,EEF1D,RPS6,RPS19,RPL35,RPS14,PABPC1,RPL3,RPL41,RPL30,RPL19,RPL37,RPS16,RPL23A,RPL14,RPL36,RPL18,FAU,SSR2,SSR4
c1_4	255	Ractome	REACTOME_INFLUENZA_VIRAL_RNA_TRANSCRIPTION_AND_REPLICATION	27	235	169	17473	1.81e-21	1e-14	11.8789	UBA52,RPLP1,RPS9,RPL8,RPL23,RPS3,RPS7,RPL32,RPL29,RPS5,RPS6,RPS19,RPL35,RPS14,RPL3,RPL41,RPL30,RPL19,RPL37,RPS16,RPL23A,RPL14,RPL36,RPL18,FAU,POLR2J,POLR2L
c1_103	300	GO-BP	GO_EXTRACELLULAR_STRUCTURE_ORGANIZATION	36	275	304	17473	2.34e-21	1.3e-14	7.52426	GSN,MYH11,JAM3,RAMP2,CDH1,DCN,COL3A1,CYP1B1,KDR,FMOD,FOXC1,NDNF,COL8A1,COL2A1,SFRP2,ITGA8,ANXA2,COL18A1,MMP2,COL1A1,BSG,TNFRSF11B,NID1,NID2,JAM2,ECM2,MFAP4,COL6A3,NPNT,ITGA10,FBLN1,COL1A2,COL9A3,THSD4,ABI3BP,OLFML2A
c1_7	460	GO-CC	GO_EXTRACELLULAR_MATRIX	50	413	426	17473	4.5e-21	2.5e-14	4.96567	FGF10,BMP4,DCN,COL3A1,PRELP,NOV,FMOD,GPC6,OGN,OMD,NDNF,COL8A1,COL2A1,TGFBI,SFRP2,CYR61,TGFBR3,ANXA2,COL15A1,COL18A1,MMP2,COL1A1,MUC4,TGFB1I1,LTBP1,TNFRSF11B,NID1,NID2,ECM2,COL6A2,MFAP4,COL6A3,NPNT,ALPL,FBLN1,RARRES2,MGP,COL1A2,CPXM2,COCH,COL9A3,THSD4,CCDC80,ABI3BP,OLFML2A,ADAM11,VWC2,PCOLCE,ADAMTS19,ADAMTSL3
c1_4	255	Ractome	REACTOME_3_UTR_MEDIATED_TRANSLATIONAL_REGULATION	27	235	176	17473	5.46e-21	3e-14	11.4065	UBA52,RPLP1,RPS9,RPL8,RPL23,RPS3,RPS7,RPL32,RPL29,EIF3G,RPS5,RPS6,RPS19,RPL35,RPS14,PABPC1,RPL3,RPL41,RPL30,RPL19,RPL37,RPS16,RPL23A,RPL14,RPL36,RPL18,FAU
c1_4	255	Ractome	REACTOME_SRP_DEPENDENT_COTRANSLATIONAL_PROTEIN_TARGETING_TO_MEMBRANE	27	235	179	17473	8.64e-21	4.8e-14	11.2153	UBA52,RPLP1,RPS9,RPL8,RPL23,RPS3,RPS7,RPL32,RPL29,RPS5,RPS6,RPS19,RPL35,RPS14,RPL3,RPL41,RPL30,RPL19,RPL37,RPS16,RPL23A,RPL14,RPL36,RPL18,FAU,SSR2,SSR4
c1_4	255	GO-CC	GO_RIBOSOMAL_SUBUNIT	26	235	163	17473	1.08e-20	6e-14	11.86	UBA52,RPLP1,RPS9,RPL8,RPL23,RPS3,RPS7,RPL32,RPL29,RPS5,RPS6,RPS19,RPL35,RPS14,RPL3,RPL41,RPL30,RPL19,RPL37,RPS16,RPL23A,RPL14,RPL36,RPL18,FAU,IMP3
c1_4	255	Ractome	REACTOME_PEPTIDE_CHAIN_ELONGATION	25	235	153	17473	3.37e-20	1.9e-13	12.1492	UBA52,RPLP1,RPS9,RPL8,RPL23,RPS3,RPS7,RPL32,RPL29,RPS5,RPS6,RPS19,RPL35,RPS14,RPL3,RPL41,RPL30,RPL19,RPL37,RPS16,RPL23A,RPL14,RPL36,RPL18,FAU
c1_103	300	GO-CC	GO_PROTEINACEOUS_EXTRACELLULAR_MATRIX	37	275	356	17473	5.73e-20	3.2e-13	6.60369	BMP4,DCN,COL3A1,PRELP,NOV,FMOD,GPC6,OGN,OMD,NDNF,COL8A1,COL2A1,TGFBR3,ANXA2,COL15A1,COL18A1,MMP2,COL1A1,LTBP1,TNFRSF11B,NID1,NID2,ECM2,MFAP4,COL6A3,NPNT,ALPL,FBLN1,MGP,COL1A2,COL9A3,THSD4,ABI3BP,OLFML2A,VWC2,ADAMTS19,ADAMTSL3
c1_4	255	Ractome	REACTOME_NONSENSE_MEDIATED_DECAY_ENHANCED_BY_THE_EXON_JUNCTION_COMPLEX	26	235	176	17473	8.06e-20	4.4e-13	10.984	UBA52,RPLP1,RPS9,RPL8,RPL23,RPS3,RPS7,RPL32,RPL29,RPS5,RPS6,RPS19,RPL35,RPS14,PABPC1,RPL3,RPL41,RPL30,RPL19,RPL37,RPS16,RPL23A,RPL14,RPL36,RPL18,FAU
c1_24	622	GO-BP	GO_IMMUNE_RESPONSE	96	559	1100	17473	9.49e-20	5.2e-13	2.72794	ANXA1,NLRP3,IFI16,LY96,PSMB8,HCK,CFI,PTPN6,CD55,CLEC7A,YES1,LYN,C3AR1,CD14,LCP2,C1QC,TLR7,C3,FCER1G,LGALS9,HLA-DPA1,TXK,VSIG4,HAVCR2,C1QA,CD86,HLA-DQB1,TMEM173,C1QB,TLR2,HLA-DRA,NOD2,C5AR1,TLR1,THBS1,IL1B,ICAM1,IL4R,FCGR1B,NFKB2,HLA-E,LILRB3,RAB27A,IL18BP,IL18R1,CTSC,LAIR1,RNF125,EBI3,PIK3CG,TGFB1,TAP1,MIF,ST6GAL1,CD44,GATA2,CYBB,MR1,NCF2,CYBA,HLA-DMA,HLA-DMB,HIST1H2BE,H2BFS,TNFRSF10D,TNFRSF1A,CC…
c1_7	460	GO-BP	GO_EXTRACELLULAR_STRUCTURE_ORGANIZATION	41	413	304	17473	1.18e-19	6.5e-13	5.70595	GSN,MYH11,RIPK3,JAM3,RAMP2,CDH1,DCN,COL3A1,CYP1B1,KDR,FMOD,FOXC1,NDNF,COL8A1,COL2A1,TGFBI,SFRP2,CYR61,ITGA8,ANXA2,COL18A1,MMP2,COL1A1,BSG,TNFRSF11B,NID1,NID2,JAM2,ECM2,COL6A2,MFAP4,COL6A3,NPNT,ITGA10,FBLN1,COL1A2,COL9A3,THSD4,CCDC80,ABI3BP,OLFML2A
c1_4	255	Ractome	REACTOME_INFLUENZA_LIFE_CYCLE	27	235	203	17473	2.52e-19	1.4e-12	9.88934	UBA52,RPLP1,RPS9,RPL8,RPL23,RPS3,RPS7,RPL32,RPL29,RPS5,RPS6,RPS19,RPL35,RPS14,RPL3,RPL41,RPL30,RPL19,RPL37,RPS16,RPL23A,RPL14,RPL36,RPL18,FAU,POLR2J,POLR2L
c1_7	460	GO-CC	GO_PROTEINACEOUS_EXTRACELLULAR_MATRIX	43	413	356	17473	1.04e-18	5.7e-12	5.11018	BMP4,DCN,COL3A1,PRELP,NOV,FMOD,GPC6,OGN,OMD,NDNF,COL8A1,COL2A1,TGFBI,CYR61,TGFBR3,ANXA2,COL15A1,COL18A1,MMP2,COL1A1,MUC4,LTBP1,TNFRSF11B,NID1,NID2,ECM2,COL6A2,MFAP4,COL6A3,NPNT,ALPL,FBLN1,MGP,COL1A2,COCH,COL9A3,THSD4,CCDC80,ABI3BP,OLFML2A,VWC2,ADAMTS19,ADAMTSL3
c1_73	67	Ractome	REACTOME_TRANSLATION	17	62	222	17473	1.41e-18	7.8e-12	21.581	RPS9,RPS3,RPS7,RPL29,EIF3G,RPS5,EEF1D,RPS6,RPS19,RPS14,PABPC1,RPL3,RPL41,RPS16,RPL18,FAU,SSR2
c1_12	340	GO-CC	GO_MITOCHONDRIAL_MEMBRANE_PART	27	297	173	17473	1.6e-18	8.8e-12	9.18182	UQCRC1,NDUFS6,FIS1,TIMM50,NDUFA13,ATP5G1,C11orf83,ATP5D,ATP5I,ATP5G2,TOMM5,NDUFB11,NDUFC1,NDUFA10,NDUFB2,NDUFA11,NDUFB10,NDUFB7,NDUFA1,NDUFB4,COX7A2,SAMM50,CHCHD6,C19orf70,DUSP18,TMEM11,USMG5
c1_73	67	GO-BP	GO_TRANSLATIONAL_INITIATION	15	62	146	17473	2.16e-18	1.2e-11	28.9544	RPS9,RPS3,RPS7,RPL29,EIF3G,RPS5,RPS6,RPS19,RPS14,PABPC1,RPL3,RPL41,RPS16,RPL18,FAU
c1_4	255	GO-BP	GO_ESTABLISHMENT_OF_PROTEIN_LOCALIZATION_TO_MEMBRANE	29	235	264	17473	2.34e-18	1.3e-11	8.16759	UBA52,RPLP1,RPS9,RPL8,RPL23,RPS3,RPS7,RPL32,RPL29,RPS5,RPS6,RPS19,RPL35,RPS14,RPL3,RPL41,RPL30,RPL19,RPL37,RPS16,RPL23A,RPL14,RPL36,RPL18,FAU,RILPL2,RTP1,TSPAN14,SSR2
c1_24	622	GO-BP	GO_REGULATION_OF_IMMUNE_RESPONSE	80	559	858	17473	3.66e-18	2e-11	2.91446	ANXA1,SHC1,WIPF3,RAC2,NLRP3,IFI16,LY96,PSMB8,FCGR2A,HCK,ITGB2,MNDA,CFI,PTPN6,SCARA3,PTPRC,CD55,CLEC7A,YES1,LYN,C3AR1,CD14,LCP2,PLCG1,C1QC,TLR7,C3,FCER1G,LGALS9,HLA-DPA1,TXK,VSIG4,HAVCR2,C1QA,PIK3AP1,CD86,HLA-DQB1,TMEM173,C1QB,TLR2,HLA-DRA,NOD2,C5AR1,TNFAIP3,NFKBIA,TLR1,IL1B,ICAM1,PLSCR1,NR1H3,IL4R,FCGR1B,HLA-E,LAIR1,TGFB1,TAP1,MIF,SOCS3,HMOX1,FZD5,CYBA,HLA-DMB,PTPN2,SIGLEC9,SIGLEC7,CD300A,PARP9,T…
c1_24	622	GO-BP	GO_REGULATION_OF_IMMUNE_SYSTEM_PROCESS	108	559	1403	17473	3.96e-18	2.2e-11	2.40614	ANXA1,SHC1,WIPF3,KCNQ1,SCIN,HCLS1,RAC2,NLRP3,IFI16,LY96,PSMB8,FCGR2A,HCK,ITGB2,MNDA,CFI,PTPN6,SCARA3,PTPRC,CD55,CLEC7A,YES1,LYN,C3AR1,CD14,LCP2,PLCG1,C1QC,TLR7,C3,FCER1G,LGALS9,HLA-DPA1,TXK,VSIG4,HAVCR2,C1QA,PIK3AP1,CD86,HLA-DQB1,TMEM173,C1QB,TLR2,HLA-DRA,NOD2,C5AR1,TNFAIP3,NFKBIA,TLR1,THBS1,IL1B,MAP3K8,ICAM1,PLSCR1,NR1H3,IL4R,FCGR1B,HLA-E,LILRB3,LAIR1,EBI3,TGFB1,TAP1,FSTL3,CDKN1A,ATM,APOD,MIF,SO…
c1_73	67	GO-BP	GO_NUCLEAR_TRANSCRIBED_MRNA_CATABOLIC_PROCESS_NONSENSE_MEDIATED_DECAY	14	62	118	17473	4.11e-18	2.3e-11	33.4366	RPS9,RPS3,RPS7,RPL29,RPS5,RPS6,RPS19,RPS14,PABPC1,RPL3,RPL41,RPS16,RPL18,FAU
c1_4	255	GO-BP	GO_RNA_CATABOLIC_PROCESS	27	235	227	17473	4.76e-18	2.6e-11	8.84377	UBA52,RPLP1,RPS9,RPL8,RPL23,PABPC4,RPS3,RPS7,RPL32,RPL29,RPS5,RPS6,RPS19,RPL35,RPS14,PABPC1,RPL3,RPL41,RPL30,RPL19,RPL37,RPS16,RPL23A,RPL14,RPL36,RPL18,FAU
c1_73	67	GO-BP	GO_PROTEIN_TARGETING_TO_MEMBRANE	15	62	157	17473	6.58e-18	3.6e-11	26.9257	RPS9,RPS3,RPS7,RPL29,RPS5,RPS6,RPS19,RPS14,RPL3,RPL41,RPS16,RPL18,FAU,RTP1,SSR2
c1_4	255	GO-MF	GO_STRUCTURAL_CONSTITUENT_OF_RIBOSOME	26	235	212	17473	9.44e-18	5.2e-11	9.11879	UBA52,RPLP1,RPS9,RPL8,RPL23,RPS3,RPS7,RPL32,RPL29,RPS5,RPS6,RPS19,RPL35,RPS14,RPL3,RPL41,RPL30,RPL19,RPL37,RPS16,RPL23A,RPL14,RPL36,RPL18,FAU,IMP3
c1_4	255	GO-CC	GO_CYTOSOLIC_PART	26	235	223	17473	3.36e-17	1.9e-10	8.66898	CASP8,UBA52,RPLP1,RPS9,RPL8,RPL23,RPS3,RPS7,RPL32,RPL29,RPS5,RPS6,RPS19,RPL35,RPS14,RPL3,RPL41,RPL30,RPL19,RPL37,RPS16,RPL23A,RPL14,RPL36,RPL18,FAU
c1_73	67	GO-BP	GO_ESTABLISHMENT_OF_PROTEIN_LOCALIZATION_TO_ENDOPLASMIC_RETICULUM	13	62	104	17473	3.54e-17	2e-10	35.2278	RPS9,RPS3,RPS7,RPL29,RPS5,RPS6,RPS19,RPS14,RPL3,RPL41,RPS16,RPL18,FAU
c1_73	67	Ractome	REACTOME_3_UTR_MEDIATED_TRANSLATIONAL_REGULATION	15	62	176	17473	3.76e-17	2.1e-10	24.019	RPS9,RPS3,RPS7,RPL29,EIF3G,RPS5,RPS6,RPS19,RPS14,PABPC1,RPL3,RPL41,RPS16,RPL18,FAU
c1_73	67	GO-BP	GO_MULTI_ORGANISM_METABOLIC_PROCESS	14	62	138	17473	3.95e-17	2.2e-10	28.5907	RPS9,RPS3,RPS7,RPL29,EIF3G,RPS5,RPS6,RPS19,RPS14,RPL3,RPL41,RPS16,RPL18,FAU
c1_4	255	GO-CC	GO_RIBOSOME	26	235	226	17473	4.69e-17	2.6e-10	8.55391	UBA52,RPLP1,RPS9,RPL8,RPL23,RPS3,RPS7,RPL32,RPL29,RPS5,RPS6,RPS19,RPL35,RPS14,RPL3,RPL41,RPL30,RPL19,RPL37,RPS16,RPL23A,RPL14,RPL36,RPL18,FAU,IMP3
c1_4	255	Ractome	REACTOME_METABOLISM_OF_PROTEINS	37	235	518	17473	7.05e-17	3.9e-10	5.31094	UBA52,RPLP1,RPS9,RPL8,RPL23,RPS3,RPS7,RPL32,RPL29,EIF3G,RPS5,EEF1D,RPS6,RPS19,RPL35,RPS14,PABPC1,RPL3,RPL41,RPL30,RPL19,ST6GALNAC3,RPL37,RPS16,RPL23A,RPL14,RPL36,RPL18,FAU,DAD1,VKORC1,STT3A,GALNT13,PAM16,SSR2,PFDN5,SSR4
c1_12	340	GO-CC	GO_INNER_MITOCHONDRIAL_MEMBRANE_PROTEIN_COMPLEX	21	297	106	17473	7.38e-17	4.1e-10	11.6553	UQCRC1,NDUFS6,TIMM50,NDUFA13,ATP5G1,C11orf83,ATP5D,ATP5I,ATP5G2,NDUFB11,NDUFC1,NDUFA10,NDUFB2,NDUFA11,NDUFB10,NDUFB7,NDUFA1,NDUFB4,CHCHD6,C19orf70,USMG5
c1_4	255	GO-CC	GO_CYTOSOLIC_LARGE_RIBOSOMAL_SUBUNIT	16	235	61	17473	8.13e-17	4.5e-10	19.5025	UBA52,RPLP1,RPL8,RPL23,RPL32,RPL29,RPL35,RPL3,RPL41,RPL30,RPL19,RPL37,RPL23A,RPL14,RPL36,RPL18
c1_4	255	GO-BP	GO_RRNA_METABOLIC_PROCESS	27	235	255	17473	9.53e-17	5.3e-10	7.87269	UBA52,RPLP1,RPS9,RPL8,RPL23,RPS3,RPS7,RPL32,RPL29,RPS5,RPS6,RPS19,RPL35,RPS14,RPL3,RPL41,RPL30,RPL19,RPL37,RPS16,RPL23A,RPL14,RPL36,RPL18,FAU,FBL,IMP3
c1_12	340	GO-CC	GO_MITOCHONDRIAL_PROTEIN_COMPLEX	23	297	136	17473	9.61e-17	5.3e-10	9.94947	UQCRC1,NDUFS6,TIMM50,NDUFA13,ATP5G1,C11orf83,ATP5D,ATP5I,ATP5G2,TOMM5,NDUFB11,NDUFC1,NDUFA10,NDUFB2,NDUFA11,NDUFB10,NDUFB7,NDUFA1,NDUFB4,SAMM50,CHCHD6,C19orf70,USMG5
c1_73	67	GO-CC	GO_CYTOSOLIC_RIBOSOME	13	62	113	17473	1.09e-16	6e-10	32.4221	RPS9,RPS3,RPS7,RPL29,RPS5,RPS6,RPS19,RPS14,RPL3,RPL41,RPS16,RPL18,FAU
c1_24	622	GO-BP	GO_POSITIVE_REGULATION_OF_RESPONSE_TO_STIMULUS	129	559	1929	17473	1.19e-16	6.6e-10	2.09032	ANXA1,EPS8,SHC1,WIPF3,ARHGAP6,HCLS1,RAC2,PDGFRB,DRD1,NLRP3,IFI16,LY96,PSMB8,FCGR2A,HCK,ITGB2,MNDA,CFI,PTPN6,SCARA3,PTPRC,CD55,CLEC7A,YES1,LYN,C3AR1,CD14,LCP2,PLCG1,C1QC,TLR7,C3,FCER1G,LGALS9,HLA-DPA1,TXK,VSIG4,HAVCR2,C1QA,PIK3AP1,CD86,HLA-DQB1,TMEM173,C1QB,TLR2,HLA-DRA,NOD2,C5AR1,TNFAIP3,NFKBIA,TLR1,ERCC6,THBS1,EFNA1,IL1B,FPR1,MAP3K8,TGFBR1,GADD45B,CHI3L1,PDGFC,ITGB1BP1,STAT3,ICAM1,PLSCR1,NR1H3,I…
c1_4	255	GO-BP	GO_RIBOSOME_BIOGENESIS	29	235	308	17473	1.55e-16	8.5e-10	7.00079	UBA52,RPLP1,RPS9,RPL8,RPL23,RPS3,RPS7,RPL32,RPL29,RPS5,RPS6,RPS19,RPL35,RPS14,RPL3,RPL41,RPL30,RPL19,RPL37,RPS16,RPL23A,RPL14,RPL36,RPL18,FAU,AATF,FBL,SETD4,IMP3
c1_7	460	GO-BP	GO_CIRCULATORY_SYSTEM_DEVELOPMENT	61	413	788	17473	1.96e-16	1.1e-09	3.27507	FGF10,PKP2,TPM1,MYH11,SRI,PPARG,BMP4,XBP1,JAG1,IL18,JAM3,RAMP2,DSP,LRP5,STRA6,PLN,CAV1,COL3A1,SPHK1,CYP1B1,TWIST1,NOV,ID1,KDR,NACA,FOXC1,NDNF,COL8A1,COL2A1,ROBO4,TGFBI,ANPEP,TMEM100,MEOX2,MCAM,SFRP2,CYR61,FZD1,MSX1,OSR1,TGFBR3,JUNB,ANXA2,COL15A1,COL18A1,MMP2,SIX1,COL1A1,RHOB,FAT4,LTBP1,SMAD6,MYOCD,KCNK2,DSG2,NEXN,COL1A2,ACTA2,IMMP2L,ID3,BICC1
c1_2	1514	GO-CC	GO_NEURON_PART	178	1333	1265	17473	2.11e-16	1.2e-09	1.84445	GOT2,GOT1,SNAP25,SYT1,SLC6A9,VAMP2,SLC17A7,STX1A,NF1,RAB3A,SLC6A1,PAFAH1B1,SYT6,GLRB,PAK1,ANK2,EPB41L3,ADD2,CNN3,CYTH2,PTK2B,CDC42,DLG1,PFN2,TMOD2,NRCAM,KCNB1,ATP1A1,SCN2A,YWHAE,SCN8A,ADRB2,SNCA,CCK,NGFR,IFT57,RASGRF1,UBB,MAPK1,TNFRSF21,MAPK8IP3,LPAR3,GNG3,TGFB3,BRAF,HTR2A,PINK1,ADNP,ACVRL1,GNB1,CHRM3,ENO2,CRH,GRIN1,MAPT,CNTNAP2,UCHL1,GABRG2,EPHA4,NRXN3,APP,LRP1,ATP2B1,SERPINF1,IGF1,ATP8A2,PENK,A…
c1_73	67	KEGG	KEGG_RIBOSOME	12	62	88	17473	2.15e-16	1.2e-09	38.4304	RPS9,RPS3,RPS7,RPL29,RPS5,RPS6,RPS19,RPL3,RPL41,RPS16,RPL18,FAU
c1_3	697	GO-CC	GO_SYNAPSE_PART	64	580	610	17473	2.41e-16	1.3e-09	3.16075	PPFIA2,STXBP1,EPB49,ITPKA,KCND2,KCNA1,KCNA2,CAP2,NDEL1,PRKAR2B,MAPK8IP2,DNM1,GRM3,CHRM1,SLC17A5,SNCB,GRIN2A,AXIN2,FAIM2,FZD3,GABRB2,GABRB1,NRGN,NPTN,RIMS3,NEFH,SLC8A2,PPP3CA,CLSTN2,RAB3GAP1,SYT5,SYT4,SYT9,TRIM9,SYT13,STX3,GPM6A,BSN,AMPH,GRIA2,GRIA4,LIN7A,APBB1,TBC1D24,GAP43,CAMK2B,SV2A,SYNDIG1,SYNGR1,LRRC4,LRRTM4,LRRC4C,SCAMP5,SYNGR3,LGI3,WDR7,LRRTM2,ZMYND8,CABP1,LRRC7,PSD3,RUSC1,PALMD,MAGEE1
c1_24	622	GO-BP	GO_POSITIVE_REGULATION_OF_IMMUNE_SYSTEM_PROCESS	77	559	867	17473	2.61e-16	1.4e-09	2.77605	ANXA1,WIPF3,SCIN,HCLS1,RAC2,NLRP3,IFI16,LY96,PSMB8,FCGR2A,HCK,ITGB2,MNDA,CFI,PTPN6,SCARA3,PTPRC,CD55,CLEC7A,YES1,LYN,C3AR1,CD14,LCP2,PLCG1,C1QC,TLR7,C3,FCER1G,LGALS9,HLA-DPA1,TXK,VSIG4,HAVCR2,C1QA,PIK3AP1,CD86,HLA-DQB1,TMEM173,C1QB,TLR2,HLA-DRA,NOD2,C5AR1,TNFAIP3,NFKBIA,TLR1,THBS1,IL1B,MAP3K8,ICAM1,PLSCR1,NR1H3,IL4R,HLA-E,EBI3,TGFB1,TAP1,CDKN1A,MIF,ITPKB,HMOX1,GLI3,FZD5,GATA2,CYBA,HLA-DMB,PRDM1,C…
c1_73	67	GO-BP	GO_PROTEIN_LOCALIZATION_TO_ENDOPLASMIC_RETICULUM	13	62	123	17473	3.38e-16	1.9e-09	29.7861	RPS9,RPS3,RPS7,RPL29,RPS5,RPS6,RPS19,RPS14,RPL3,RPL41,RPS16,RPL18,FAU
c1_7	460	GO-BP	GO_TISSUE_DEVELOPMENT	89	413	1518	17473	4.51e-16	2.5e-09	2.48048	FGF10,GSN,MYL6,FRMD6,TMOD1,PKP2,TPM1,MYH11,PPARG,DUSP5,BMP4,XBP1,JAG1,VCL,DSP,LRP5,STRA6,PLN,DCN,CAV1,COL3A1,FOS,CYP1B1,PTGIS,TWIST1,NOV,EDN3,ID1,KDR,FAM20A,NACA,FOXC1,COL8A1,COL2A1,TGFBI,TMEM100,MEOX2,FOXD1,SFRP2,CYR61,FZD1,ITGA8,MSX1,OSR1,SHROOM3,TGFBR3,DUSP1,JUNB,NLE1,KLF4,COL18A1,MMP2,SIX1,COL1A1,RHOB,FAT4,TGFB1I1,SLC4A5,BSG,ALX4,SMAD6,CRABP2,MYOCD,BCL9L,DSG2,NPNT,ALPL,BMP6,LRRC17,EVC,MET,IGF…
c1_73	67	Ractome	REACTOME_METABOLISM_OF_PROTEINS	20	62	518	17473	5.55e-16	3.1e-09	10.8812	RPS9,RPS3,RPS7,RPL29,EIF3G,RPS5,EEF1D,RPS6,RPS19,RPS14,PABPC1,RPL3,RPL41,RPS16,RPL18,FAU,STT3A,PAM16,SSR2,PFDN5
c1_4	255	GO-BP	GO_PROTEIN_TARGETING	32	235	406	17473	6.59e-16	3.6e-09	5.86035	SYK,UBA52,RPLP1,AKR1C3,RPS9,RPL8,RPL23,RPS3,RPS7,RPL32,RPL29,RPS5,RPS6,RPS19,RPL35,RPS14,RPL3,RPL41,RPL30,RPL19,RPL37,RPS16,RPL23A,RPL14,RPL36,RPL18,FAU,PAM16,DNLZ,RTP1,PTTG1IP,SSR2
c1_24	622	GO-BP	GO_RESPONSE_TO_EXTERNAL_STIMULUS	122	559	1821	17473	9.04e-16	5e-09	2.09414	ZFP36,ANXA1,KCNQ1,RAC2,PDGFRB,RAB13,DRD1,NLRP3,IFI16,DAP,EPHA2,LY96,HCK,ITGB2,PTPRC,CLEC7A,LYN,C3AR1,CD14,TLR7,FCER1G,LGALS9,HAVCR2,CD86,TMEM173,TLR2,NOD2,C5AR1,TNFAIP3,NFKBIA,TLR1,EFNA1,IL1B,FPR1,CHI3L1,ALOX5,ICAM1,PLSCR1,TFRC,NR1H3,IL4R,NFKB2,HLA-E,IL18BP,PIK3CG,TGFB1,MC4R,NRXN1,CDKN1A,LITAF,MIF,UCP2,SOCS3,CP,ENG,SORD,NPC2,PTGS2,SEMA3F,CHSY1,NOG,TYMP,HMOX1,GLI3,ANGPT2,FZD5,LYZ,BTG2,MR1,CYBA,HIS…
c1_103	300	GO-BP	GO_TISSUE_DEVELOPMENT	68	275	1518	17473	1.14e-15	6.3e-09	2.84624	GSN,MYL6,FRMD6,TMOD1,PKP2,MYH11,PPARG,BMP4,VCL,DSP,LRP5,PLN,DCN,CAV1,COL3A1,CYP1B1,PTGIS,TWIST1,NOV,EDN3,ID1,KDR,FAM20A,FOXC1,COL8A1,COL2A1,TMEM100,MEOX2,FOXD1,SFRP2,FZD1,ITGA8,MSX1,OSR1,TGFBR3,KLF4,COL18A1,MMP2,SIX1,COL1A1,FAT4,TGFB1I1,SLC4A5,BSG,SMAD6,CRABP2,MYOCD,DSG2,NPNT,ALPL,LRRC17,EVC,MET,IGFBP5,MGP,BMP5,GJB2,C16orf89,S100A4,ACTA2,APCDD1,ID3,FRZB,SVIL,FOXQ1,UPK1B,TAGLN,ACTG2
c1_73	67	Ractome	REACTOME_NONSENSE_MEDIATED_DECAY_ENHANCED_BY_THE_EXON_JUNCTION_COMPLEX	14	62	176	17473	1.25e-15	6.9e-09	22.4177	RPS9,RPS3,RPS7,RPL29,RPS5,RPS6,RPS19,RPS14,PABPC1,RPL3,RPL41,RPS16,RPL18,FAU
c1_2	1514	GO-CC	GO_SYNAPSE_PART	105	1333	610	17473	1.36e-15	7.5e-09	2.2563	SNAP25,SYT1,SLC6A9,VAMP2,SLC17A7,STX1A,NF1,RAB3A,SYT6,GLRB,ANK2,EPB41L3,ADD2,CNN3,PTK2B,DLG1,PFN2,KCNB1,ATP1A1,ADRB2,SNCA,DNAJA3,CCK,MEF2C,GNG3,CHRM3,GRIN2D,GRIN1,MAPT,GABRG2,EPHA4,NRXN3,APP,ATP2B1,SYNJ1,GAD2,GAD1,SEMA4F,PCLO,CAMK2G,PTPRN2,PTPRN,SLC6A17,GABRB3,ABCC8,GABRA4,GABRA5,GABRA1,VDAC1,RAB3C,AP1S1,ARF4,NAPA,DNM1L,BNIP3,CAMK2A,ITPR1,NETO1,VTI1B,PI4K2A,DCLK1,RTN4,GRIA1,PJA2,DGKI,CLSTN3,FLRT3…
c1_4	255	GO-BP	GO_ESTABLISHMENT_OF_PROTEIN_LOCALIZATION_TO_ORGANELLE	30	235	361	17473	1.38e-15	7.6e-09	6.17894	SYK,UBA52,RPLP1,AKR1C3,RPS9,RPL8,RPL23,RPS3,RPS7,RPL32,RPL29,RPS5,RPS6,RPS19,RPL35,RPS14,RPL3,RPL41,RPL30,RPL19,RPL37,RPS16,RPL23A,RPL14,RPL36,RPL18,FAU,PAM16,DNLZ,PTTG1IP
c1_3	697	GO-CC	GO_SYNAPSE	71	580	754	17473	1.47e-15	8.1e-09	2.83679	PPFIA2,CACNB4,STXBP1,EPB49,ITPKA,KCND2,KCNA1,KCNA2,CAP2,NDEL1,PRKAR2B,MAPK8IP2,DNM1,GRM3,CHRM1,CADM2,SLC17A5,SNCB,GRIN2A,AXIN2,FAIM2,FZD3,OLFM1,GABRB2,GABRB1,NRGN,NPTN,RIMS3,NEFH,SLC8A2,PPP3CA,CLSTN2,ATP2A2,RAB3GAP1,SYT5,SYT4,SYT9,TRIM9,SYT13,STX3,GPM6A,USP14,BSN,AMPH,GRIA2,GRIA4,LIN7A,APBB1,ATCAY,TBC1D24,OLFM3,GAP43,CAMK2B,SV2A,SYNDIG1,SYNGR1,LRRC4,LRRTM4,LRRC4C,SCAMP5,SYNGR3,LGI3,WDR7,LRRTM2,ZM…
c1_12	340	GO-CC	GO_ORGANELLE_INNER_MEMBRANE	40	297	525	17473	1.54e-15	8.5e-09	4.48241	UQCRC1,NDUFS6,MRPL54,MRPL21,MRPS15,MRPL43,MRPS35,MRPL49,MRPL55,MRPS17,KCNH1,TIMM50,BCL2L1,NDUFA13,ATP5G1,C11orf83,ATP5D,ATP5I,ATP5G2,NDUFB11,COX6B1,NDUFC1,NDUFA10,NDUFB2,NDUFA11,NDUFB10,UQCR11,NDUFB7,NDUFA1,NDUFB4,COX7A2,MTFP1,COQ4,SAMM50,CHCHD6,C19orf70,DUSP18,TMEM11,MTG1,USMG5
c1_73	67	Ractome	REACTOME_SRP_DEPENDENT_COTRANSLATIONAL_PROTEIN_TARGETING_TO_MEMBRANE	14	62	179	17473	1.59e-15	8.8e-09	22.042	RPS9,RPS3,RPS7,RPL29,RPS5,RPS6,RPS19,RPS14,RPL3,RPL41,RPS16,RPL18,FAU,SSR2
c1_73	67	GO-BP	GO_PROTEIN_TARGETING	18	62	406	17473	1.94e-15	1.1e-08	12.4946	AKR1C3,RPS9,RPS3,RPS7,RPL29,RPS5,RPS6,RPS19,RPS14,RPL3,RPL41,RPS16,RPL18,FAU,PAM16,DNLZ,RTP1,SSR2
c1_103	300	GO-BP	GO_CIRCULATORY_SYSTEM_DEVELOPMENT	47	275	788	17473	2.29e-15	1.3e-08	3.78971	PKP2,MYH11,SRI,PPARG,BMP4,IL18,JAM3,RAMP2,DSP,LRP5,PLN,CAV1,COL3A1,CYP1B1,TWIST1,NOV,ID1,KDR,FOXC1,NDNF,COL8A1,COL2A1,ROBO4,TMEM100,MEOX2,MCAM,SFRP2,FZD1,MSX1,OSR1,TGFBR3,ANXA2,COL15A1,COL18A1,MMP2,SIX1,COL1A1,FAT4,LTBP1,SMAD6,MYOCD,DSG2,COL1A2,ACTA2,IMMP2L,ID3,BICC1
c1_4	255	GO-BP	GO_VIRAL_LIFE_CYCLE	27	235	290	17473	2.44e-15	1.3e-08	6.92254	UBA52,RPLP1,RPS9,RPL8,RPL23,RPS3,RPS7,RPL32,RPL29,EIF3G,RPS5,RPS6,RPS19,RPL35,RPS14,RPL3,RPL41,RPL30,RPL19,RPL37,RPS16,RPL23A,RPL14,RPL36,RPL18,FAU,FAM125A
c1_4	255	GO-BP	GO_PROTEIN_LOCALIZATION_TO_MEMBRANE	30	235	376	17473	4.13e-15	2.3e-08	5.93244	UBA52,RPLP1,SCP2,RPS9,RPL8,RPL23,RPS3,RPS7,RPL32,RPL29,RPS5,RPS6,RPS19,RPL35,RPS14,RPL3,RPL41,RPL30,RPL19,RPL37,RPS16,RPL23A,RPL14,RPL36,RPL18,FAU,RILPL2,RTP1,TSPAN14,SSR2
c1_73	67	Ractome	REACTOME_PEPTIDE_CHAIN_ELONGATION	13	62	153	17473	6.09e-15	3.4e-08	23.9457	RPS9,RPS3,RPS7,RPL29,RPS5,RPS6,RPS19,RPS14,RPL3,RPL41,RPS16,RPL18,FAU
c1_2	1514	Ractome	REACTOME_TRANSMISSION_ACROSS_CHEMICAL_SYNAPSES	49	1333	186	17473	6.55e-15	3.6e-08	3.45319	SNAP25,SYT1,VAMP2,SLC1A6,GLS,SLC17A7,STX1A,RAB3A,SLC6A1,CACNB2,DLG1,RASGRF1,PRKCB,MAPK1,PRKACB,GNG3,BRAF,CAMKK1,CAMK4,GNB1,GRIN2D,GRIN1,GABRG2,GAD2,GAD1,MAOA,GABRB3,GABRA4,GABRA5,GABRA1,NEFL,AP2A1,AP2A2,CAMK2A,GRIA1,CACNA2D3,CACNG8,NCALD,DLG3,KCNJ4,KCNJ9,NSF,GABBR2,SYN2,SYN1,GNB3,GNB5,RASGRF2,ARHGEF9
c1_73	67	Ractome	REACTOME_ACTIVATION_OF_THE_MRNA_UPON_BINDING_OF_THE_CAP_BINDING_COMPLEX_AND_EIFS_AND_SUBSEQUENT_BINDING_TO_43S	11	62	84	17473	6.7e-15	3.7e-08	36.9053	RPS9,RPS3,RPS7,EIF3G,RPS5,RPS6,RPS19,RPS14,PABPC1,RPS16,FAU
c1_7	460	GO-BP	GO_MUSCLE_STRUCTURE_DEVELOPMENT	42	413	432	17473	6.82e-15	3.8e-08	4.11323	FGF10,MYL6,TMOD1,PKP2,TPM1,MYH11,OBSCN,SRI,BMP4,ASS1,XBP1,JAG1,RAMP2,DSP,STRA6,DCN,CAV1,COL3A1,FOS,TWIST1,FOXC1,MEOX2,FZD1,ITGA8,MSX1,TGFBR3,SIX1,ALX4,MYOCD,BCL9L,COL6A3,NPNT,CD164,EVC,IGFBP5,NEXN,C16orf89,WFIKKN2,ID3,SVIL,TAGLN,SMTN
c1_4	255	Ractome	REACTOME_METABOLISM_OF_MRNA	26	235	284	17473	1.24e-14	6.8e-08	6.80698	UBA52,RPLP1,RPS9,RPL8,RPL23,RPS3,RPS7,RPL32,RPL29,RPS5,RPS6,RPS19,RPL35,RPS14,PABPC1,RPL3,RPL41,RPL30,RPL19,RPL37,RPS16,RPL23A,RPL14,RPL36,RPL18,FAU
c1_73	67	GO-CC	GO_RIBOSOMAL_SUBUNIT	13	62	163	17473	1.4e-14	7.7e-08	22.4766	RPS9,RPS3,RPS7,RPL29,RPS5,RPS6,RPS19,RPS14,RPL3,RPL41,RPS16,RPL18,FAU
c1_73	67	GO-BP	GO_ESTABLISHMENT_OF_PROTEIN_LOCALIZATION_TO_MEMBRANE	15	62	264	17473	1.62e-14	8.9e-08	16.0126	RPS9,RPS3,RPS7,RPL29,RPS5,RPS6,RPS19,RPS14,RPL3,RPL41,RPS16,RPL18,FAU,RTP1,SSR2
c1_73	67	Ractome	REACTOME_INFLUENZA_VIRAL_RNA_TRANSCRIPTION_AND_REPLICATION	13	62	169	17473	2.24e-14	1.2e-07	21.6787	RPS9,RPS3,RPS7,RPL29,RPS5,RPS6,RPS19,RPS14,RPL3,RPL41,RPS16,RPL18,FAU
c1_73	67	GO-CC	GO_CYTOSOLIC_SMALL_RIBOSOMAL_SUBUNIT	9	62	44	17473	3.13e-14	1.7e-07	57.6455	RPS9,RPS3,RPS7,RPS5,RPS6,RPS19,RPS14,RPS16,FAU
c1_12	340	GO-CC	GO_MITOCHONDRIAL_ENVELOPE	44	297	691	17473	3.38e-14	1.9e-07	3.74615	NOS1,UQCRC1,NDUFS6,ARG1,MRPL54,MRPL21,MRPS15,MRPL43,MRPS35,MRPL49,MRPL55,MRPS17,FIS1,TIMM50,BCL2L1,NDUFA13,ATP5G1,C11orf83,ATP5D,ATP5I,CHCHD10,ATP5G2,TOMM5,NDUFB11,COX6B1,NDUFC1,NDUFA10,NDUFB2,NDUFA11,NDUFB10,UQCR11,NDUFB7,NDUFA1,NDUFB4,COX7A2,MTFP1,COQ4,SAMM50,CHCHD6,C19orf70,DUSP18,TMEM11,MTG1,USMG5
c1_4	255	GO-BP	GO_RIBONUCLEOPROTEIN_COMPLEX_BIOGENESIS	31	235	440	17473	4.19e-14	2.3e-07	5.23852	UBA52,RPLP1,RPS9,RPL8,RPL23,RPS3,RPS7,RPL32,RPL29,EIF3G,RPS5,RPS6,RPS19,RPL35,RPS14,RPL3,RPL41,RPL30,RPL19,RPL37,RPS16,RPL23A,RPL14,RPL36,RPL18,FAU,AATF,SNRPG,FBL,SETD4,IMP3
c1_73	67	GO-BP	GO_RNA_CATABOLIC_PROCESS	14	62	227	17473	4.37e-14	2.4e-07	17.3811	RPS9,RPS3,RPS7,RPL29,RPS5,RPS6,RPS19,RPS14,PABPC1,RPL3,RPL41,RPS16,RPL18,FAU
c1_12	340	GO-BP	GO_OXIDATIVE_PHOSPHORYLATION	17	297	84	17473	4.79e-14	2.6e-07	11.9064	UQCRC1,NDUFS6,NDUFA13,C11orf83,ATP5D,CHCHD10,NDUFB11,COX6B1,NDUFC1,NDUFA10,NDUFB2,NDUFA11,NDUFB10,UQCR11,NDUFB7,NDUFA1,NDUFB4
c1_24	622	GO-BP	GO_INNATE_IMMUNE_RESPONSE	59	559	619	17473	5.38e-14	3e-07	2.97932	ANXA1,NLRP3,IFI16,LY96,PSMB8,HCK,CFI,PTPN6,CD55,CLEC7A,YES1,LYN,CD14,C1QC,TLR7,C3,FCER1G,LGALS9,HLA-DPA1,VSIG4,HAVCR2,C1QA,CD86,HLA-DQB1,TMEM173,C1QB,TLR2,HLA-DRA,NOD2,TLR1,ICAM1,FCGR1B,NFKB2,HLA-E,RAB27A,PIK3CG,TGFB1,MIF,CD44,CYBB,MR1,NCF2,CYBA,HIST1H2BE,H2BFS,CD58,ISG20,CXCL16,LY86,GSDMD,TREM2,TRIM22,GBP1,IFITM3,IFITM1,IFITM2,RNF135,KLRD1,DDX60
c1_4	255	Ractome	REACTOME_METABOLISM_OF_RNA	27	235	330	17473	5.84e-14	3.2e-07	6.08344	UBA52,RPLP1,RPS9,RPL8,RPL23,RPS3,RPS7,RPL32,RPL29,RPS5,RPS6,RPS19,RPL35,RPS14,PABPC1,RPL3,RPL41,RPL30,RPL19,RPL37,RPS16,RPL23A,RPL14,RPL36,RPL18,FAU,SNRPG
c1_6	409	GO-MF	GO_POLY_A_RNA_BINDING	66	364	1170	17473	8.25e-14	4.5e-07	2.70785	RIMS1,TMSB4X,CS,FDPS,EIF4H,MTIF2,MRPS11,RPL7L1,EIF3A,HARS2,NOA1,EIF4G3,MRPL39,LRRC47,MRPS9,GRSF1,ZNF346,DDX5,ZNF622,SNRPD1,CCT3,DROSHA,UPF3B,LSM1,UBE2I,AKAP8,KHDRBS1,FAM32A,PEG10,PPIA,C16orf80,PES1,PURB,IMMT,DHX30,PRPF8,LUC7L2,SRP54,ZC3H15,PRKRA,STAU1,FKBP3,ERI3,LRPPRC,NTPCR,SRSF7,SRSF3,SARNP,PPHLN1,EIF4ENIF1,TNRC6A,PEBP1,NGDN,CIRH1A,UTP14A,NOP2,HNRNPA3,SNRPA1,HNRPLL,ZRANB2,RPP25,TCERG1,CCT6A,YLP…
c1_73	67	Ractome	REACTOME_FORMATION_OF_THE_TERNARY_COMPLEX_AND_SUBSEQUENTLY_THE_43S_COMPLEX	10	62	74	17473	8.91e-14	4.9e-07	38.0841	RPS9,RPS3,RPS7,EIF3G,RPS5,RPS6,RPS19,RPS14,RPS16,FAU
c1_73	67	GO-BP	GO_ESTABLISHMENT_OF_PROTEIN_LOCALIZATION_TO_ORGANELLE	16	62	361	17473	9.13e-14	5e-07	12.4908	AKR1C3,RPS9,RPS3,RPS7,RPL29,RPS5,RPS6,RPS19,RPS14,RPL3,RPL41,RPS16,RPL18,FAU,PAM16,DNLZ
c1_24	622	GO-BP	GO_CELLULAR_RESPONSE_TO_ORGANIC_SUBSTANCE	118	559	1848	17473	9.46e-14	5.2e-07	1.99589	CSDA,ANXA1,SHC1,KCNQ1,HCLS1,F11R,PDGFRB,RAB13,DPYSL3,DRD1,NLRP3,LY96,PSMB8,HCK,ITGB2,CLEC7A,YES1,LYN,CD14,PLCG1,FCER1G,LGALS9,HLA-DPA1,HAVCR2,CD86,HLA-DQB1,TMEM173,TLR2,HLA-DRA,NOD2,TNFAIP3,NFKBIA,IL1B,TGFBR1,CHI3L1,PDGFC,ITGB1BP1,STAT3,ICAM1,NR1H3,DGAT2,IL4R,FCGR1B,HLA-E,IL18BP,IL18R1,EBI3,PIK3CG,TGFB1,CDH5,NAMPT,LITAF,UCP2,SOCS3,SERP1,ENG,PTGS2,CD44,RGS19,NOG,COL4A2,RAB8A,COL4A1,SPI1,TWSG1,ANGP…
c1_7	460	GO-BP	GO_VASCULATURE_DEVELOPMENT	42	413	469	17473	1.15e-13	6.3e-07	3.78873	FGF10,BMP4,XBP1,JAG1,IL18,JAM3,RAMP2,LRP5,STRA6,CAV1,COL3A1,SPHK1,CYP1B1,NOV,ID1,KDR,FOXC1,NDNF,COL8A1,ROBO4,TGFBI,ANPEP,TMEM100,MEOX2,MCAM,SFRP2,CYR61,OSR1,JUNB,ANXA2,COL15A1,COL18A1,MMP2,SIX1,COL1A1,RHOB,LTBP1,SMAD6,MYOCD,COL1A2,ACTA2,IMMP2L
c1_75	34	GO-CC	GO_CYTOSOLIC_LARGE_RIBOSOMAL_SUBUNIT	8	32	61	17473	1.35e-13	7.4e-07	71.6107	UBA52,RPLP1,RPL8,RPL32,RPL30,RPL37,RPL23A,RPL36
c1_4	255	GO-CC	GO_LARGE_RIBOSOMAL_SUBUNIT	16	235	95	17473	1.48e-13	8.2e-07	12.5226	UBA52,RPLP1,RPL8,RPL23,RPL32,RPL29,RPL35,RPL3,RPL41,RPL30,RPL19,RPL37,RPL23A,RPL14,RPL36,RPL18
c1_73	67	GO-BP	GO_RIBOSOME_BIOGENESIS	15	62	308	17473	1.55e-13	8.5e-07	13.7251	RPS9,RPS3,RPS7,RPL29,RPS5,RPS6,RPS19,RPS14,RPL3,RPL41,RPS16,RPL18,FAU,AATF,FBL
c1_73	67	GO-BP	GO_RRNA_METABOLIC_PROCESS	14	62	255	17473	2.17e-13	1.2e-06	15.4726	RPS9,RPS3,RPS7,RPL29,RPS5,RPS6,RPS19,RPS14,RPL3,RPL41,RPS16,RPL18,FAU,FBL
c1_12	340	GO-CC	GO_MITOCHONDRIAL_PART	51	297	953	17473	2.31e-13	1.3e-06	3.14839	IDH3G,NOS1,UQCRC1,NDUFS6,ARG1,ARG2,MRPL54,MRPL21,MRPS15,MRPL43,MRPS35,DARS2,MRPL49,MRPL55,MRPS17,FIS1,TIMM50,BCL2L1,NDUFA13,ATP5G1,C11orf83,ATP5D,ATP5I,CHCHD10,ATP5G2,TOMM5,TDRD7,NDUFB11,COX6B1,NDUFC1,NDUFA10,NDUFB2,NDUFA11,NDUFB10,UQCR11,NDUFB7,NDUFA1,NDUFB4,COX7A2,MTFP1,COQ4,SAMM50,RNASEL,CHCHD6,C19orf70,DUSP18,ELAC2,TMEM11,MTG1,LYRM4,USMG5
c1_73	67	Ractome	REACTOME_INFLUENZA_LIFE_CYCLE	13	62	203	17473	2.41e-13	1.3e-06	18.0478	RPS9,RPS3,RPS7,RPL29,RPS5,RPS6,RPS19,RPS14,RPL3,RPL41,RPS16,RPL18,FAU
c1_474	59	GO-CC	GO_EXTRACELLULAR_MATRIX	16	57	426	17473	2.73e-13	1.5e-06	11.5134	BMP4,PRELP,NOV,GPC6,OGN,OMD,SFRP2,MMP2,TNFRSF11B,ECM2,COL1A2,THSD4,ABI3BP,OLFML2A,VWC2,ADAMTS19
c1_265	98	GO-CC	GO_INNER_MITOCHONDRIAL_MEMBRANE_PROTEIN_COMPLEX	12	92	106	17473	3.18e-13	1.8e-06	21.5008	SDHB,SDHA,ATP5G3,ATP5L,ATP5O,ATP5F1,ATP5C1,COX8A,NDUFB3,NDUFA9,NDUFB6,APOOL
c1_474	59	GO-CC	GO_PROTEINACEOUS_EXTRACELLULAR_MATRIX	15	57	356	17473	3.28e-13	1.8e-06	12.9162	BMP4,PRELP,NOV,GPC6,OGN,OMD,MMP2,TNFRSF11B,ECM2,COL1A2,THSD4,ABI3BP,OLFML2A,VWC2,ADAMTS19
c1_103	300	GO-BP	GO_MUSCLE_STRUCTURE_DEVELOPMENT	32	275	432	17473	3.32e-13	1.8e-06	4.70653	MYL6,TMOD1,PKP2,MYH11,OBSCN,SRI,BMP4,ASS1,RAMP2,DSP,DCN,CAV1,COL3A1,TWIST1,FOXC1,MEOX2,FZD1,ITGA8,MSX1,TGFBR3,SIX1,MYOCD,COL6A3,NPNT,CD164,EVC,IGFBP5,C16orf89,WFIKKN2,ID3,SVIL,TAGLN
c1_73	67	GO-MF	GO_STRUCTURAL_CONSTITUENT_OF_RIBOSOME	13	62	212	17473	4.2e-13	2.3e-06	17.2816	RPS9,RPS3,RPS7,RPL29,RPS5,RPS6,RPS19,RPS14,RPL3,RPL41,RPS16,RPL18,FAU
c1_12	340	GO-BP	GO_MITOCHONDRION_ORGANIZATION	39	297	594	17473	4.33e-13	2.4e-06	3.86268	PVRL2,CDKN2A,NDUFS6,MRPL54,MRPL21,MRPS15,MRPL43,MRPS35,DARS2,MRPL49,MRPL55,MRPS17,FIS1,TIMM50,BCL2L1,NDUFA13,C11orf83,CHCHD10,MAP1LC3A,WIPI2,LSM4,TOMM5,NDUFB11,NDUFC1,NDUFA10,NDUFB2,NDUFA11,NDUFB10,NDUFB7,NDUFA1,NDUFB4,MTFP1,SLIRP,SAMM50,CHCHD6,C19orf70,C2orf18,ELAC2,TMEM11
c1_2	1514	Ractome	REACTOME_NEURONAL_SYSTEM	59	1333	279	17473	4.59e-13	2.5e-06	2.77195	SNAP25,SYT1,VAMP2,SLC1A6,GLS,SLC17A7,STX1A,RAB3A,SLC6A1,CACNB2,DLG1,KCNB1,RASGRF1,PRKCB,MAPK1,PRKACB,GNG3,BRAF,CAMKK1,CAMK4,GNB1,GRIN2D,GRIN1,GABRG2,GAD2,GAD1,MAOA,GABRB3,ABCC8,GABRA4,GABRA5,GABRA1,NEFL,AP2A1,AP2A2,CAMK2A,GRIA1,CACNA2D3,CACNG8,PANX1,NCALD,DLG3,KCNJ4,KCND1,KCNK1,KCNAB2,KCNJ9,KCNC4,KCNH5,NSF,GABBR2,SYN2,SYN1,VAMP1,STX10,GNB3,GNB5,RASGRF2,ARHGEF9
c1_292	85	Ractome	REACTOME_ENDOSOMAL_VACUOLAR_PATHWAY	6	78	9	17473	5.41e-13	3e-06	149.342	B2M,HLA-C,HLA-G,HLA-F,HLA-A,HLA-B
c1_287	183	GO-BP	GO_DEFENSE_RESPONSE	41	165	1231	17473	6.42e-13	3.5e-06	3.52703	F11R,DRD1,IFI16,LY96,PSMB8,HCK,ITGB2,CFI,PTPRC,YES1,VSIG4,C1QA,C1QB,TNFAIP3,CD163,SERPINA3,STAT3,TFRC,IL4R,HLA-E,TAP1,S1PR3,MIF,CD44,HMOX1,LYZ,TNFRSF10D,TNFRSF1A,STOM,CD93,CCR1,SPP1,PLAC8,ISG20,LTBR,HAMP,TRIM22,IFITM3,IFITM1,IFITM2,NFKBIZ
c1_4	255	GO-BP	GO_PROTEIN_LOCALIZATION_TO_ORGANELLE	33	235	556	17473	7.34e-13	4e-06	4.41305	SYK,UBA52,RPLP1,PPP1R15A,ATR,AKR1C3,RPS9,RPL8,RPL23,RPS3,RPS7,RPL32,RPL29,RPS5,RPS6,RPS19,RPL35,RPS14,RPL3,RPL41,RPL30,RPL19,RPL37,RPS16,RPL23A,RPL14,RPL36,RPL18,FAU,IFT20,PAM16,DNLZ,PTTG1IP
c1_4	255	GO-BP	GO_ORGANIC_CYCLIC_COMPOUND_CATABOLIC_PROCESS	29	235	427	17473	7.45e-13	4.1e-06	5.04975	UBA52,RPLP1,CAT,HNMT,RPS9,RPL8,RPL23,PABPC4,RPS3,RPS7,RPL32,RPL29,RPS5,RPS6,RPS19,RPL35,RPS14,PABPC1,RPL3,RPL41,RPL30,RPL19,RPL37,RPS16,RPL23A,RPL14,RPL36,RPL18,FAU
c1_73	67	GO-CC	GO_CYTOSOLIC_PART	13	62	223	17473	8.03e-13	4.4e-06	16.4291	RPS9,RPS3,RPS7,RPL29,RPS5,RPS6,RPS19,RPS14,RPL3,RPL41,RPS16,RPL18,FAU
c1_2	1514	GO-CC	GO_SYNAPSE	114	1333	754	17473	8.26e-13	4.6e-06	1.98185	SNAP25,SYT1,SLC6A9,VAMP2,SLC17A7,STX1A,NF1,RAB3A,SYT6,GLRB,SNTA1,ANK2,EPB41L3,ADD2,CNN3,PTK2B,DLG1,PFN2,NRCAM,KCNB1,ATP1A1,ADRB2,SNCA,DNAJA3,CCK,MEF2C,GNG3,CHRM3,GRIN2D,GRIN1,MAPT,GABRG2,EPHA4,NRXN3,APP,ATP2B1,PENK,SYNJ1,GAD2,GAD1,NMNAT2,SEMA4F,PCLO,CAMK2G,PTPRN2,PTPRN,SLC6A17,ATP2B2,GABRB3,ABCC8,GABRA4,GABRA5,GABRA1,VDAC1,RAB3C,AP1S1,ARF4,NAPA,DNM1L,BNIP3,CAMK2A,ITPR1,NETO1,VTI1B,PI4K2A,DCLK1,RT…
c1_73	67	Ractome	REACTOME_METABOLISM_OF_MRNA	14	62	284	17473	9.44e-13	5.2e-06	13.8927	RPS9,RPS3,RPS7,RPL29,RPS5,RPS6,RPS19,RPS14,PABPC1,RPL3,RPL41,RPS16,RPL18,FAU
c1_73	67	GO-CC	GO_RIBOSOME	13	62	226	17473	9.53e-13	5.3e-06	16.211	RPS9,RPS3,RPS7,RPL29,RPS5,RPS6,RPS19,RPS14,RPL3,RPL41,RPS16,RPL18,FAU
c1_103	300	GO-CC	GO_EXTRACELLULAR_MATRIX_COMPONENT	18	275	125	17473	1.07e-12	5.9e-06	9.1495	DCN,COL3A1,COL8A1,COL2A1,ANXA2,COL15A1,COL18A1,COL1A1,LTBP1,NID1,NID2,MFAP4,COL6A3,NPNT,FBLN1,COL1A2,THSD4,VWC2
c1_24	622	GO-BP	GO_NEGATIVE_REGULATION_OF_IMMUNE_SYSTEM_PROCESS	42	559	372	17473	1.2e-12	6.6e-06	3.52908	ANXA1,IFI16,LY96,MNDA,PTPN6,PTPRC,CD55,LYN,CD14,C1QC,FCER1G,LGALS9,HAVCR2,PIK3AP1,CD86,TNFAIP3,NFKBIA,THBS1,NR1H3,IL4R,HLA-E,LILRB3,TGFB1,TAP1,FSTL3,ATM,APOD,MIF,ITPKB,HMOX1,GLI3,GPR116,GATA2,HIST1H4H,PRDM1,PTPN2,CD300A,GBP1,IL1RL1,NMI,SAMSN1,TMEM176B
c1_709	18	KEGG	KEGG_RIBOSOME	7	17	88	17473	1.2e-12	6.6e-06	81.7587	RPS24,RPS18,RPL39,RPS15A,RPS25,RPL9,RPL27
c1_73	67	GO-BP	GO_VIRAL_LIFE_CYCLE	14	62	290	17473	1.25e-12	6.9e-06	13.6052	RPS9,RPS3,RPS7,RPL29,EIF3G,RPS5,RPS6,RPS19,RPS14,RPL3,RPL41,RPS16,RPL18,FAU
c1_2	1514	GO-CC	GO_NEURON_PROJECTION	133	1333	942	17473	1.59e-12	8.8e-06	1.85071	GOT1,SNAP25,SYT1,VAMP2,SLC17A7,STX1A,NF1,RAB3A,SLC6A1,PAFAH1B1,GLRB,PAK1,ANK2,EPB41L3,CNN3,CYTH2,PTK2B,CDC42,DLG1,PFN2,TMOD2,NRCAM,KCNB1,SCN2A,YWHAE,SCN8A,ADRB2,SNCA,CCK,NGFR,IFT57,RASGRF1,UBB,MAPK1,TNFRSF21,MAPK8IP3,LPAR3,GNG3,BRAF,HTR2A,PINK1,ADNP,ACVRL1,GNB1,CHRM3,CRH,GRIN1,MAPT,CNTNAP2,UCHL1,GABRG2,EPHA4,APP,LRP1,ATP2B1,SERPINF1,PENK,APOE,GAD2,NRP1,PTPRN2,PTPRN,OGT,PLXDC1,NCDN,SLC4A8,GABRA5,A…
c1_4	255	GO-BP	GO_AMIDE_BIOSYNTHETIC_PROCESS	31	235	507	17473	1.8e-12	9.9e-06	4.54625	UBA52,RPLP1,RPS9,RPL8,RPL23,PABPC4,RPS3,RPS7,RPL32,RPL29,EIF3G,RPS5,EEF1D,RPS6,RPS19,RPL35,RPS14,CERS2,PABPC1,RPL3,RPL41,RPL30,RPL19,ST6GALNAC3,RPL37,RPS16,RPL23A,RPL14,RPL36,RPL18,FAU
c1_24	622	GO-BP	GO_POSITIVE_REGULATION_OF_IMMUNE_RESPONSE	53	559	563	17473	1.84e-12	1e-05	2.94255	ANXA1,WIPF3,NLRP3,IFI16,LY96,PSMB8,FCGR2A,HCK,ITGB2,MNDA,CFI,PTPN6,SCARA3,PTPRC,CD55,CLEC7A,YES1,LYN,C3AR1,CD14,LCP2,PLCG1,C1QC,TLR7,C3,FCER1G,LGALS9,HLA-DPA1,TXK,VSIG4,HAVCR2,C1QA,PIK3AP1,CD86,HLA-DQB1,TMEM173,C1QB,TLR2,HLA-DRA,NOD2,C5AR1,TNFAIP3,NFKBIA,TLR1,IL1B,PLSCR1,IL4R,HLA-E,TGFB1,MIF,FZD5,HLA-DMB,TNFSF13
c1_73	67	GO-BP	GO_RIBONUCLEOPROTEIN_COMPLEX_BIOGENESIS	16	62	440	17473	1.89e-12	1e-05	10.2481	RPS9,RPS3,RPS7,RPL29,EIF3G,RPS5,RPS6,RPS19,RPS14,RPL3,RPL41,RPS16,RPL18,FAU,AATF,FBL
c1_73	67	GO-CC	GO_SMALL_RIBOSOMAL_SUBUNIT	9	62	68	17473	2.04e-12	1.1e-05	37.3	RPS9,RPS3,RPS7,RPS5,RPS6,RPS19,RPS14,RPS16,FAU
c1_294	56	KEGG	KEGG_RIBOSOME	9	49	88	17473	2.39e-12	1.3e-05	36.4696	RPS24,RPS18,RPL10A,RPL39,RPS15A,RPL11,RPS25,RPL9,RPL27
c1_4	255	GO-BP	GO_NCRNA_PROCESSING	27	235	386	17473	2.46e-12	1.4e-05	5.20087	UBA52,RPLP1,RPS9,RPL8,RPL23,RPS3,RPS7,RPL32,RPL29,RPS5,RPS6,RPS19,RPL35,RPS14,RPL3,RPL41,RPL30,RPL19,RPL37,RPS16,RPL23A,RPL14,RPL36,RPL18,FAU,FBL,IMP3
c1_73	67	GO-BP	GO_PROTEIN_LOCALIZATION_TO_MEMBRANE	15	62	376	17473	2.76e-12	1.5e-05	11.2429	RPS9,RPS3,RPS7,RPL29,RPS5,RPS6,RPS19,RPS14,RPL3,RPL41,RPS16,RPL18,FAU,RTP1,SSR2
c1_75	34	KEGG	KEGG_RIBOSOME	8	32	88	17473	2.85e-12	1.6e-05	49.6392	UBA52,RPLP1,RPL8,RPL32,RPL30,RPL37,RPL23A,RPL36
c1_292	85	GO-CC	GO_MHC_CLASS_I_PROTEIN_COMPLEX	6	78	11	17473	2.95e-12	1.6e-05	122.189	B2M,HLA-C,HLA-G,HLA-F,HLA-A,HLA-B
c1_861	27	GO-CC	GO_EXTRACELLULAR_MATRIX	11	24	426	17473	2.99e-12	1.6e-05	18.7992	COL3A1,FMOD,NDNF,COL2A1,COL1A1,NID2,MFAP4,COL6A3,CPXM2,ADAM11,PCOLCE
c1_103	300	GO-BP	GO_VASCULATURE_DEVELOPMENT	32	275	469	17473	3.04e-12	1.7e-05	4.33523	BMP4,IL18,JAM3,RAMP2,LRP5,CAV1,COL3A1,CYP1B1,NOV,ID1,KDR,FOXC1,NDNF,COL8A1,ROBO4,TMEM100,MEOX2,MCAM,SFRP2,OSR1,ANXA2,COL15A1,COL18A1,MMP2,SIX1,COL1A1,LTBP1,SMAD6,MYOCD,COL1A2,ACTA2,IMMP2L
c1_7	460	GO-BP	GO_MUSCLE_ORGAN_DEVELOPMENT	30	413	277	17473	3.8e-12	2.1e-05	4.58204	MYL6,PKP2,TPM1,SRI,ASS1,XBP1,DSP,STRA6,DCN,CAV1,COL3A1,FOS,TWIST1,FOXC1,MEOX2,FZD1,MSX1,TGFBR3,SIX1,ALX4,BCL9L,COL6A3,CD164,EVC,IGFBP5,C16orf89,ID3,SVIL,TAGLN,SMTN
c1_709	18	GO-BP	GO_ESTABLISHMENT_OF_PROTEIN_LOCALIZATION_TO_ENDOPLASMIC_RETICULUM	7	17	104	17473	3.99e-12	2.2e-05	69.1804	RPS24,RPS18,RPL39,RPS15A,RPS25,RPL9,RPL27
c1_12	340	GO-CC	GO_RESPIRATORY_CHAIN	15	297	80	17473	4.94e-12	2.7e-05	11.0309	UQCRC1,NDUFS6,NDUFA13,C11orf83,NDUFB11,NDUFC1,NDUFA10,NDUFB2,NDUFA11,NDUFB10,UQCR11,NDUFB7,NDUFA1,NDUFB4,COX7A2
c1_685	23	GO-BP	GO_DEFENSE_RESPONSE	14	21	1231	17473	5.03e-12	2.8e-05	9.46277	ITGB2,CFI,VSIG4,C1QA,C1QB,CD163,SERPINA3,LYZ,STOM,CD93,SPP1,IFITM3,IFITM1,IFITM2
c1_4	255	GO-BP	GO_INTRACELLULAR_PROTEIN_TRANSPORT	38	235	781	17473	5.04e-12	2.8e-05	3.6177	STX2,SYK,UBA52,RPLP1,AKR1C3,RPS9,RPL8,RPL23,RPS3,RPS7,RPL32,RPL29,RPS5,RPS6,RPS19,RPL35,RPS14,RPL3,RPL41,RPL30,RPL19,RPL37,RPS16,RPL23A,RPL14,RPL36,RPL18,FAU,IFT20,SNX18,RILPL2,PAM16,DNLZ,SNX6,RTP1,SIL1,PTTG1IP,SSR2
c1_75	34	GO-CC	GO_LARGE_RIBOSOMAL_SUBUNIT	8	32	95	17473	5.34e-12	2.9e-05	45.9816	UBA52,RPLP1,RPL8,RPL32,RPL30,RPL37,RPL23A,RPL36
c1_265	98	GO-CC	GO_MITOCHONDRIAL_MEMBRANE_PART	13	92	173	17473	6.32e-12	3.5e-05	14.2717	SDHB,SDHA,ATP5G3,MFF,ATP5L,ATP5O,ATP5F1,ATP5C1,COX8A,NDUFB3,NDUFA9,NDUFB6,APOOL
c1_2	1514	GO-BP	GO_ESTABLISHMENT_OF_LOCALIZATION_IN_CELL	203	1333	1676	17473	6.44e-12	3.5e-05	1.58767	FKBP1B,SNAP25,SYT1,SLC6A9,VAMP2,SLC17A7,STX1A,NF1,RAB3A,PAFAH1B1,SYT6,CACNA2D1,ANK2,RAN,KRAS,PDCD10,CUL3,CDC42,DLG1,PRKCI,KCNB1,YWHAE,ATP1B1,YWHAH,ADRB2,RAB1A,SNCA,NGFR,IFT57,PML,MAPK9,UBB,PLCG2,MAPK1,ERP29,TP73,TGFB3,HTR2A,PRKAG2,ARCN1,MAPT,UCHL1,NRXN3,APP,ATP8A2,APOE,SYNJ1,ABCA1,ATPIF1,GAD2,GAD1,AHCYL1,SLU7,EIF4E,RPL24,SLC25A5,RPS23,SLC25A20,RAB11FIP2,PCLO,RAB11FIP5,PTPRN2,PTPRN,CPT1A,CCNB1,KIF…
c1_265	98	GO-CC	GO_MITOCHONDRIAL_PROTEIN_COMPLEX	12	92	136	17473	6.45e-12	3.6e-05	16.758	SDHB,SDHA,ATP5G3,ATP5L,ATP5O,ATP5F1,ATP5C1,COX8A,NDUFB3,NDUFA9,NDUFB6,APOOL
c1_4	255	GO-BP	GO_NCRNA_METABOLIC_PROCESS	31	235	533	17473	6.58e-12	3.6e-05	4.32448	UBA52,RPLP1,RPS9,RPL8,RPL23,RPS3,RPS7,RPL32,RPL29,RPS5,RPS6,RPS19,RPL35,RPS14,RPL3,RPL41,RPL30,RPL19,RPL37,RPS16,RPL23A,RPL14,RPL36,RPL18,FAU,POLR2J,POLR2L,FBL,ELL3,IMP3,SNAPC4
c1_73	67	Ractome	REACTOME_METABOLISM_OF_RNA	14	62	330	17473	7.17e-12	4e-05	11.9561	RPS9,RPS3,RPS7,RPL29,RPS5,RPS6,RPS19,RPS14,PABPC1,RPL3,RPL41,RPS16,RPL18,FAU
c1_709	18	GO-CC	GO_CYTOSOLIC_RIBOSOME	7	17	113	17473	7.23e-12	4e-05	63.6705	RPS24,RPS18,RPL39,RPS15A,RPS25,RPL9,RPL27
c1_7	460	GO-BP	GO_REGULATION_OF_CELLULAR_COMPONENT_MOVEMENT	52	413	771	17473	8.58e-12	4.7e-05	2.85342	STAT5A,DRD2,FGF10,GSN,EMP2,PKP2,TPM1,SRI,DDX58,BMP4,RIPK3,JAG1,JAM3,JUP,VCL,DSP,PLN,CXCL12,DCN,CAV1,COL3A1,SPHK1,CYP1B1,TWIST1,NOV,EDN3,KDR,KIAA1199,GCNT2,ROBO4,MCAM,SFRP2,CYR61,TGFBR3,KLF4,COL18A1,COL1A1,RHOB,MTA2,DSG2,FBLN1,MET,RARRES2,IGFBP5,NEXN,BMP5,DAB2,NBL1,PDGFD,PHLDB2,PRR5L,SPINT2
c1_12	340	Ractome	REACTOME_RESPIRATORY_ELECTRON_TRANSPORT_ATP_SYNTHESIS_BY_CHEMIOSMOTIC_COUPLING_AND_HEAT_PRODUCTION_BY_UNCOUPLING_PROTEINS_	16	297	98	17473	8.78e-12	4.8e-05	9.60517	UQCRC1,NDUFS6,NDUFA13,ATP5G1,ATP5D,ATP5I,COX6B1,NDUFC1,NDUFA10,NDUFB2,NDUFA11,NDUFB10,UQCR11,NDUFB7,NDUFA1,NDUFB4
c1_7	460	GO-BP	GO_BLOOD_VESSEL_MORPHOGENESIS	34	413	364	17473	8.9e-12	4.9e-05	3.9518	FGF10,BMP4,XBP1,JAG1,IL18,JAM3,RAMP2,LRP5,STRA6,CAV1,COL3A1,CYP1B1,NOV,ID1,KDR,FOXC1,NDNF,COL8A1,ROBO4,TGFBI,ANPEP,TMEM100,MEOX2,MCAM,SFRP2,CYR61,JUNB,ANXA2,COL15A1,COL18A1,MMP2,SIX1,RHOB,MYOCD
c1_709	18	GO-BP	GO_NUCLEAR_TRANSCRIBED_MRNA_CATABOLIC_PROCESS_NONSENSE_MEDIATED_DECAY	7	17	118	17473	9.84e-12	5.4e-05	60.9726	RPS24,RPS18,RPL39,RPS15A,RPS25,RPL9,RPL27
c1_265	98	Ractome	REACTOME_TCA_CYCLE_AND_RESPIRATORY_ELECTRON_TRANSPORT	12	92	141	17473	9.92e-12	5.5e-05	16.1637	LDHA,SDHB,SDHA,MDH2,ATP5L,ATP5O,ATP5F1,ATP5C1,COX8A,NDUFB3,NDUFA9,NDUFB6
c1_3	697	GO-CC	GO_NEURON_PROJECTION	73	580	942	17473	1.01e-11	5.6e-05	2.33459	STXBP1,SCN1B,RUFY3,ITPKA,PAWR,SCN1A,KCND2,CNTNAP1,KCNA1,KCNA2,GNAS,ADCY2,NDEL1,TSC1,THY1,PRKAR2B,DNM1,GRM3,CHRM1,CADM2,CDH13,PPARGC1A,ADAM22,CHL1,GLRX2,AMFR,SNCB,GRIN2A,EXOC4,RAB17,FZD3,OLFM1,SLC12A5,GABRB1,BASP1,TAC1,HCN1,DCC,DAGLA,NRGN,NPTN,NEFH,CNTN4,SLC8A2,L1CAM,SYT5,SYT4,TRIM9,STX3,GPM6A,KCND3,BSN,GRIA4,LIN7A,APBB1,RANGAP1,ATCAY,UNC5A,TBC1D24,GAP43,STMN3,CAMK2B,SV2A,SYNDIG1,SYNGR1,LRRC4,GDI1…
c1_294	56	GO-BP	GO_ESTABLISHMENT_OF_PROTEIN_LOCALIZATION_TO_ENDOPLASMIC_RETICULUM	9	49	104	17473	1.11e-11	6.1e-05	30.8589	RPS24,RPS18,RPL10A,RPL39,RPS15A,RPL11,RPS25,RPL9,RPL27
c1_75	34	GO-BP	GO_ESTABLISHMENT_OF_PROTEIN_LOCALIZATION_TO_ENDOPLASMIC_RETICULUM	8	32	104	17473	1.12e-11	6.2e-05	42.0024	UBA52,RPLP1,RPL8,RPL32,RPL30,RPL37,RPL23A,RPL36
c1_2	1514	GO-BP	GO_PHOSPHATE_CONTAINING_COMPOUND_METABOLIC_PROCESS	230	1333	1977	17473	1.16e-11	6.4e-05	1.52496	DLD,OGDH,IDH3B,PDHB,NF1,PAFAH1B1,PAK1,FGF7,PLEK,FGF12,AQP1,KRAS,CUL3,PTK2B,DLG1,PRKCI,ATP1A1,ATP1B1,MASTL,SNCA,PML,MAPK9,RASGRF1,PRKCB,PSMD6,UBB,PLCG2,MAPK1,PSMD10,PAK3,BTRC,TAB3,PSMA1,PSMC1,MAPKAPK3,PSMD11,PDE4D,PRKACB,PSMD7,MEF2C,PSMA2,MAPK8IP3,PTPLAD1,MDFI,MAP2K1,BRAF,CRKL,PRKAR1B,PINK1,CAMKK1,CAB39,PRKAG2,ACVRL1,FITM2,MSH2,CAMK4,HIPK1,HK3,ENO2,PFKM,PFKP,GAPDH,PGK1,OGDHL,GRIN2D,GRIN1,CTNS,EPHA…
c1_289	200	GO-BP	GO_INFLAMMATORY_RESPONSE	25	183	454	17473	1.16e-11	6.4e-05	5.25776	LYN,CD14,C3,FCER1G,LGALS9,HAVCR2,TLR2,C5AR1,TLR1,ALOX5,SIGIRR,SERPINA1,ICAM1,PLSCR1,NFKB2,TGFB1,PTGS1,CYBA,FPR2,STAB1,LY86,GSDMD,IL10RB,NMI,AOAH
c1_6	409	GO-MF	GO_RNA_BINDING	75	364	1598	17473	1.31e-11	7.2e-05	2.25294	RIMS1,TMSB4X,CS,FDPS,EIF4H,MTIF2,MRPS11,RPL7L1,EIF3A,HARS2,NOA1,MRPL18,AARS,EIF4G3,MRPL39,LRRC47,MRPS9,GRSF1,ZNF346,DDX5,ZNF622,SNRPD1,CCT3,DROSHA,UPF3B,LSM1,UBE2I,AKAP8,KHDRBS1,FAM32A,PEG10,PPIA,C16orf80,PES1,PURB,IMMT,DHX30,PRPF8,LUC7L2,SRP54,YY1,ZC3H15,PRKRA,STAU1,PCP4,FKBP3,ERI3,LRPPRC,NTPCR,THOC7,SRSF7,SRSF3,SARNP,PPHLN1,UNC50,EIF4ENIF1,TNRC6A,PEBP1,NGDN,CIRH1A,UTP14A,NOP2,HNRNPA3,SNRPA1,CEL…
c1_709	18	GO-BP	GO_PROTEIN_LOCALIZATION_TO_ENDOPLASMIC_RETICULUM	7	17	123	17473	1.32e-11	7.3e-05	58.494	RPS24,RPS18,RPL39,RPS15A,RPS25,RPL9,RPL27
c1_7	460	GO-CC	GO_EXTRACELLULAR_MATRIX_COMPONENT	20	413	125	17473	1.38e-11	7.6e-05	6.7692	DCN,COL3A1,COL8A1,COL2A1,TGFBI,ANXA2,COL15A1,COL18A1,COL1A1,LTBP1,NID1,NID2,MFAP4,COL6A3,NPNT,FBLN1,COL1A2,THSD4,CCDC80,VWC2
c1_75	34	Ractome	REACTOME_INFLUENZA_VIRAL_RNA_TRANSCRIPTION_AND_REPLICATION	9	32	169	17473	1.39e-11	7.7e-05	29.0786	UBA52,RPLP1,RPL8,RPL32,RPL30,RPL37,RPL23A,RPL36,POLR2L
c1_12	340	KEGG	KEGG_OXIDATIVE_PHOSPHORYLATION	18	297	135	17473	1.48e-11	8.2e-05	7.84422	UQCRC1,NDUFS6,ATP5G1,ATP5D,ATP5I,ATP5G2,ATP6V1F,COX6B1,NDUFC1,NDUFA10,NDUFB2,NDUFA11,NDUFB10,UQCR11,NDUFB7,NDUFA1,NDUFB4,COX7A2
c1_7	460	GO-CC	GO_EXTRACELLULAR_SPACE	74	413	1376	17473	1.55e-11	8.5e-05	2.27526	FGF10,GSN,TNFSF10,CFB,C1S,SERPING1,C1R,C1QTNF2,BMP4,IFNK,IL18,MICA,JAM3,NLGN4X,CXCL12,DCN,COL3A1,C2orf40,IGFBP2,PRELP,PLBD1,PTGIS,EDN3,FMOD,GPC6,OGN,OMD,COL2A1,TGFBI,ANPEP,MCAM,SFRP2,TGFBR3,ANXA2,COL15A1,COL18A1,MMP2,COL1A1,MUC4,TNFRSF11B,PTGDS,ATP4A,ECM2,COL6A2,COL6A3,ALPL,FBLN1,BMP6,LRRC17,IGFBP5,BMP5,CES2,COL25A1,COL1A2,CKLF,NBL1,S100A4,ACTA2,PROS1,IGFBP4,CPXM2,TIMM8B,PDGFD,FRZB,SELENBP1,ABI3B…
c1_73	67	GO-BP	GO_AMIDE_BIOSYNTHETIC_PROCESS	16	62	507	17473	1.59e-11	8.8e-05	8.89381	RPS9,RPS3,RPS7,RPL29,EIF3G,RPS5,EEF1D,RPS6,RPS19,RPS14,PABPC1,RPL3,RPL41,RPS16,RPL18,FAU
c1_73	67	GO-BP	GO_SINGLE_ORGANISM_CELLULAR_LOCALIZATION	20	62	898	17473	1.59e-11	8.8e-05	6.27667	AKR1C3,RPS9,RPS3,RPS7,RPL29,RPS5,RPS6,RPS19,RPS14,RPL3,RPL41,RPS16,RPL18,FAU,TRAPPC10,PAM16,DNLZ,RTP1,SSR2,UXT
c1_4	255	GO-BP	GO_INTERSPECIES_INTERACTION_BETWEEN_ORGANISMS	34	235	662	17473	1.78e-11	9.8e-05	3.81874	WASF2,ABI2,CASP8,RBCK1,SYK,UBA52,RPLP1,RPS9,RPL8,RPL23,RPS3,RPS7,RPL32,RPL29,EIF3G,RPS5,RPS6,RPS19,RPL35,RPS14,RPL3,RPL41,RPL30,RPL19,RPL37,RPS16,RPL23A,RPL14,RPL36,RPL18,FAU,FAM125A,HNRNPA1,NXF1
c1_12	340	GO-CC	GO_MITOCHONDRION	66	297	1633	17473	1.81e-11	0.0001	2.37776	IDH3G,CDKN2A,MAP2K2,RAB8B,NOS1,UQCRC1,NDUFS6,ARG1,DDAH1,ARG2,ARSB,MRPL54,MRPL21,MRPS15,MTFMT,MRPL43,MRPS35,DARS2,MRPL49,MRPL55,MRPS17,FIS1,TIMM50,BCL2L1,NDUFA13,ATP5G1,C11orf83,ATP5D,ATP5I,CHCHD10,ATP5G2,PACS2,TOMM5,TDRD7,NDUFB11,COX6B1,NDUFC1,NDUFA10,NDUFB2,NDUFA11,NDUFB10,UQCR11,NDUFB7,NDUFA1,NDUFB4,UBA1,COX7A2,MTFP1,SLIRP,COQ4,GPX4,SAMM50,RNASEL,CHCHD6,C19orf70,DUSP18,C2orf18,ELAC2,TMEM11,RPUS…
c1_4	255	GO-BP	GO_SINGLE_ORGANISM_CELLULAR_LOCALIZATION	40	235	898	17473	1.99e-11	0.00011	3.31195	STX2,SYK,UBA52,RPLP1,DNM2,SCP2,AKR1C3,RPS9,RPL8,RPL23,RPS3,RPS7,RPL32,RPL29,RPS5,RPS6,RPS19,RPL35,RPS14,RPL3,RPL41,RPL30,RPL19,RPL37,RPS16,RPL23A,RPL14,RPL36,RPL18,FAU,SYT2,TRAPPC10,RILPL2,PAM16,DNLZ,RTP1,PTTG1IP,TSPAN14,SSR2,UXT
c1_3	697	GO-CC	GO_NEURON_PART	88	580	1265	17473	2.1e-11	0.00012	2.09571	PPFIA2,STXBP1,EPB49,SCN1B,RUFY3,ITPKA,PAWR,SCN1A,KCND2,CNTNAP1,KCNA1,KCNA2,GNAS,ADCY2,CAP2,NDEL1,TSC1,THY1,PRKAR2B,MAPK8IP2,DNM1,GRM3,CHRM1,CADM2,CDH13,PPARGC1A,ADAM22,CHL1,GLRX2,AMFR,EEF1A2,SLC17A5,SNCB,GRIN2A,EXOC4,RAB17,FZD3,OLFM1,SLC12A5,GABRB1,BASP1,TAC1,HCN1,DCC,DAGLA,NRGN,NPTN,RIMS3,NEFH,CNTN4,SLC8A2,CLSTN2,L1CAM,SYT5,SYT4,SYT9,TRIM9,SYT13,STX3,GPM6A,KCND3,SLC31A1,BSN,AMPH,GRIA4,LIN7A,APBB…
c1_75	34	GO-CC	GO_CYTOSOLIC_RIBOSOME	8	32	113	17473	2.2e-11	0.00012	38.6571	UBA52,RPLP1,RPL8,RPL32,RPL30,RPL37,RPL23A,RPL36
c1_292	85	GO-CC	GO_MHC_PROTEIN_COMPLEX	7	78	27	17473	2.22e-11	0.00012	58.0774	CD74,B2M,HLA-C,HLA-G,HLA-F,HLA-A,HLA-B
c1_75	34	Ractome	REACTOME_SRP_DEPENDENT_COTRANSLATIONAL_PROTEIN_TARGETING_TO_MEMBRANE	9	32	179	17473	2.33e-11	0.00013	27.4541	UBA52,RPLP1,RPL8,RPL32,RPL30,RPL37,RPL23A,RPL36,SSR4
c1_294	56	GO-CC	GO_CYTOSOLIC_RIBOSOME	9	49	113	17473	2.37e-11	0.00013	28.4011	RPS24,RPS18,RPL10A,RPL39,RPS15A,RPL11,RPS25,RPL9,RPL27
c1_709	18	GO-BP	GO_NCRNA_PROCESSING	9	17	386	17473	2.38e-11	0.00013	23.9648	RPS24,RPS18,RPL39,RPS15A,RPS25,RPL9,RPL27,TSEN34,TSEN54
c1_709	18	GO-BP	GO_MULTI_ORGANISM_METABOLIC_PROCESS	7	17	138	17473	2.99e-11	0.00016	52.136	RPS24,RPS18,RPL39,RPS15A,RPS25,RPL9,RPL27
c1_103	300	GO-CC	GO_EXTRACELLULAR_SPACE	56	275	1376	17473	3.1e-11	0.00017	2.58586	GSN,TNFSF10,BMP4,IFNK,IL18,MICA,JAM3,CXCL12,DCN,COL3A1,C2orf40,PRELP,PLBD1,PTGIS,EDN3,FMOD,GPC6,OGN,OMD,COL2A1,MCAM,SFRP2,TGFBR3,ANXA2,COL15A1,COL18A1,MMP2,COL1A1,TNFRSF11B,PTGDS,ECM2,COL6A3,ALPL,FBLN1,LRRC17,IGFBP5,BMP5,CES2,COL25A1,COL1A2,CKLF,S100A4,ACTA2,CPXM2,TIMM8B,PDGFD,FRZB,SELENBP1,ABI3BP,SERPIND1,ACTG2,VWC2,DKK2,IGFBP6,PCOLCE,FGL2
c1_75	34	GO-BP	GO_NUCLEAR_TRANSCRIBED_MRNA_CATABOLIC_PROCESS_NONSENSE_MEDIATED_DECAY	8	32	118	17473	3.13e-11	0.00017	37.0191	UBA52,RPLP1,RPL8,RPL32,RPL30,RPL37,RPL23A,RPL36
c1_2	1514	GO-CC	GO_TRANSPORT_VESICLE_MEMBRANE	38	1333	151	17473	3.18e-11	0.00018	3.29871	SYT1,VAMP2,SLC17A7,STX1A,RAB3A,SYT6,GAD2,RAB11FIP5,PTPRN2,PTPRN,SLC6A17,ABCC8,TMEM30A,SEC23A,AP1S1,AP2A1,CLTC,DNM1L,VTI1B,PI4K2A,GRIA1,RPH3A,SYTL4,DOC2A,NCALD,ZNRF1,SYN2,SYN1,VAMP1,SYP,SEC22B,SCAMP1,AFTPH,SCG3,KIAA1244,SV2B,SVOP,DMXL2
c1_294	56	Ractome	REACTOME_INFLUENZA_VIRAL_RNA_TRANSCRIPTION_AND_REPLICATION	10	49	169	17473	3.25e-11	0.00018	21.1001	RPS24,RPS18,RPL10A,RPL39,RPS15A,RPL11,RPS25,RPL9,RPL27,POLR2G
c1_294	56	GO-BP	GO_NUCLEAR_TRANSCRIBED_MRNA_CATABOLIC_PROCESS_NONSENSE_MEDIATED_DECAY	9	49	118	17473	3.51e-11	0.00019	27.1977	RPS24,RPS18,RPL10A,RPL39,RPS15A,RPL11,RPS25,RPL9,RPL27
c1_2	1514	GO-CC	GO_EXOCYTIC_VESICLE_MEMBRANE	22	1333	56	17473	3.77e-11	0.00021	5.14958	SYT1,VAMP2,SLC17A7,STX1A,SYT6,GAD2,PTPRN2,SLC6A17,ABCC8,DNM1L,PI4K2A,RPH3A,DOC2A,ZNRF1,SYN2,SYN1,VAMP1,SYP,SCAMP1,SV2B,SVOP,DMXL2
c1_75	34	GO-BP	GO_PROTEIN_LOCALIZATION_TO_ENDOPLASMIC_RETICULUM	8	32	123	17473	4.37e-11	0.00024	35.5142	UBA52,RPLP1,RPL8,RPL32,RPL30,RPL37,RPL23A,RPL36
c1_709	18	GO-BP	GO_TRANSLATIONAL_INITIATION	7	17	146	17473	4.46e-11	0.00025	49.2792	RPS24,RPS18,RPL39,RPS15A,RPS25,RPL9,RPL27
c1_294	56	GO-BP	GO_PROTEIN_LOCALIZATION_TO_ENDOPLASMIC_RETICULUM	9	49	123	17473	5.12e-11	0.00028	26.0921	RPS24,RPS18,RPL10A,RPL39,RPS15A,RPL11,RPS25,RPL9,RPL27
c1_12	340	GO-BP	GO_NUCLEOSIDE_TRIPHOSPHATE_METABOLIC_PROCESS	22	297	228	17473	5.44e-11	0.0003	5.67674	ALDOA,UQCRC1,NDUFS6,NDUFA13,ATP5G1,C11orf83,ATP5D,ATP5I,CHCHD10,ATP5G2,NDUFB11,COX6B1,NDUFC1,NDUFA10,NDUFB2,NDUFA11,NDUFB10,UQCR11,NDUFB7,NDUFA1,NDUFB4,DCTPP1
c1_12	340	GO-BP	GO_ELECTRON_TRANSPORT_CHAIN	15	297	94	17473	5.59e-11	0.00031	9.38803	UQCRC1,NDUFS6,NDUFA13,C11orf83,NDUFB11,COX6B1,NDUFC1,NDUFA10,NDUFB2,NDUFA11,NDUFB10,UQCR11,NDUFB7,NDUFA1,NDUFB4
c1_24	622	GO-BP	GO_REGULATION_OF_CELL_PROLIFERATION	95	559	1496	17473	5.69e-11	0.00031	1.98494	ANXA1,CCKBR,SHC1,SCIN,HCLS1,RAC2,PDGFRB,TBC1D8,HCK,MNDA,PTPN6,PTPRC,CD55,YES1,LYN,C3AR1,LGALS9,HLA-DPA1,TXK,HAVCR2,CD86,NOD2,C5AR1,TNFAIP3,NFKBIA,THBS1,IL1B,TGFBR1,PDGFC,ITGB1BP1,NUPR1,STAT3,TFRC,IL4R,HLA-E,EBI3,TGFB1,S1PR3,CDH5,NAMPT,CDKN1A,ATM,APOD,MIF,ENG,PTGS1,PTGS2,PDF,ST6GAL1,NOG,STK3,HHEX,HMOX1,GLI3,FZD5,GATA2,SFRP4,BTG2,CYBA,HLA-DMB,PRDM1,SFN,TNFRSF10D,TNFRSF1A,MBD2,IKZF3,PTPN2,DERL2,FGFR…
c1_294	56	Ractome	REACTOME_SRP_DEPENDENT_COTRANSLATIONAL_PROTEIN_TARGETING_TO_MEMBRANE	10	49	179	17473	5.75e-11	0.00032	19.9213	RPS24,RPS18,RPL10A,RPL39,RPS15A,RPL11,RPS25,RPL9,RPL27,SEC11A
c1_73	67	GO-BP	GO_NCRNA_PROCESSING	14	62	386	17473	5.79e-11	0.00032	10.2215	RPS9,RPS3,RPS7,RPL29,RPS5,RPS6,RPS19,RPS14,RPL3,RPL41,RPS16,RPL18,FAU,FBL
c1_709	18	Ractome	REACTOME_PEPTIDE_CHAIN_ELONGATION	7	17	153	17473	6.21e-11	0.00034	47.0246	RPS24,RPS18,RPL39,RPS15A,RPS25,RPL9,RPL27
c1_73	67	GO-BP	GO_PROTEIN_LOCALIZATION_TO_ORGANELLE	16	62	556	17473	6.29e-11	0.00035	8.11	AKR1C3,RPS9,RPS3,RPS7,RPL29,RPS5,RPS6,RPS19,RPS14,RPL3,RPL41,RPS16,RPL18,FAU,PAM16,DNLZ
c1_24	622	GO-BP	GO_REGULATION_OF_CYTOKINE_PRODUCTION	50	559	563	17473	6.67e-11	0.00037	2.77599	ZFP36,ANXA1,F11R,NLRP3,IFI16,LY96,LYN,C3AR1,CD14,TLR7,C3,FCER1G,LGALS9,HLA-DPA1,TXK,HAVCR2,CD86,TMEM173,TLR2,NOD2,C5AR1,TNFAIP3,TLR1,THBS1,IL1B,SIGIRR,IL4R,NFKB2,HLA-E,IL18R1,EBI3,TGFB1,S1PR3,LITAF,APOD,MIF,PTGS2,HMOX1,FZD5,CYBA,SRGN,CD58,POMC,GSDMD,GBP1,IL1RL1,RNF135,NMI,DDX60,LRRFIP1
c1_75	34	Ractome	REACTOME_INFLUENZA_LIFE_CYCLE	9	32	203	17473	7.19e-11	0.0004	24.2083	UBA52,RPLP1,RPL8,RPL32,RPL30,RPL37,RPL23A,RPL36,POLR2L
c1_2	1514	GO-CC	GO_TRANSPORT_VESICLE	62	1333	338	17473	7.26e-11	0.0004	2.40443	SYT1,VAMP2,SLC17A7,STX1A,RAB3A,SYT6,SNCA,ERP29,ARCN1,GRIN1,APP,IGF1,GAD2,PCSK1,RAB11FIP5,VGF,PTPRN2,PTPRN,SLC6A17,ABCC8,VDAC1,TMEM30A,BLOC1S3,RAB3C,SEC23A,AP1S1,AP2A1,CLTC,DNM1L,SORT1,VTI1B,PI4K2A,GRIA1,DGKI,SSPN,COPA,SLC2A4,RPH3A,SYTL4,DOC2A,NCALD,ZNRF1,NPTX1,SYN2,SYN1,VAMP1,RAB27B,COPS4,SYP,SEC22B,KLHL12,SCAMP1,AFTPH,YIPF5,STXBP5,SCG3,KIAA1244,SV2B,SVOP,NRSN1,TPRG1L,DMXL2
c1_709	18	GO-BP	GO_PROTEIN_TARGETING_TO_MEMBRANE	7	17	157	17473	7.46e-11	0.00041	45.8265	RPS24,RPS18,RPL39,RPS15A,RPS25,RPL9,RPL27
c1_12	340	GO-CC	GO_NADH_DEHYDROGENASE_COMPLEX	11	297	42	17473	7.63e-11	0.00042	15.4083	NDUFS6,NDUFA13,NDUFB11,NDUFC1,NDUFA10,NDUFB2,NDUFA11,NDUFB10,NDUFB7,NDUFA1,NDUFB4
c1_2	1514	GO-CC	GO_EXOCYTIC_VESICLE	36	1333	142	17473	8.35e-11	0.00046	3.32316	SYT1,VAMP2,SLC17A7,STX1A,RAB3A,SYT6,SNCA,GRIN1,IGF1,GAD2,PTPRN2,PTPRN,SLC6A17,ABCC8,VDAC1,RAB3C,DNM1L,VTI1B,PI4K2A,GRIA1,DGKI,RPH3A,SYTL4,DOC2A,ZNRF1,SYN2,SYN1,VAMP1,COPS4,SYP,SCAMP1,STXBP5,SV2B,SVOP,TPRG1L,DMXL2
c1_73	67	GO-CC	GO_CELL_SUBSTRATE_JUNCTION	14	62	398	17473	8.68e-11	0.00048	9.91336	P4HB,PFN1,RPS9,RPS3,RPS7,RPS5,RPS19,RPS14,PABPC1,RPL3,RPS16,RPL18,AATF,LAYN
c1_103	300	GO-BP	GO_MUSCLE_ORGAN_DEVELOPMENT	23	275	277	17473	8.7e-11	0.00048	5.27573	MYL6,PKP2,SRI,ASS1,DSP,DCN,CAV1,COL3A1,TWIST1,FOXC1,MEOX2,FZD1,MSX1,TGFBR3,SIX1,COL6A3,CD164,EVC,IGFBP5,C16orf89,ID3,SVIL,TAGLN
c1_73	67	GO-BP	GO_PEPTIDE_METABOLIC_PROCESS	16	62	571	17473	9.33e-11	0.00051	7.89695	RPS9,RPS3,RPS7,RPL29,EIF3G,RPS5,EEF1D,RPS6,RPS19,RPS14,PABPC1,RPL3,RPL41,RPS16,RPL18,FAU
c1_265	98	Ractome	REACTOME_RESPIRATORY_ELECTRON_TRANSPORT_ATP_SYNTHESIS_BY_CHEMIOSMOTIC_COUPLING_AND_HEAT_PRODUCTION_BY_UNCOUPLING_PROTEINS_	10	92	98	17473	9.5e-11	0.00052	19.38	SDHB,SDHA,ATP5L,ATP5O,ATP5F1,ATP5C1,COX8A,NDUFB3,NDUFA9,NDUFB6
c1_709	18	GO-CC	GO_RIBOSOMAL_SUBUNIT	7	17	163	17473	9.71e-11	0.00053	44.1397	RPS24,RPS18,RPL39,RPS15A,RPS25,RPL9,RPL27
c1_3	697	GO-CC	GO_POSTSYNAPSE	40	580	378	17473	9.83e-11	0.00054	3.18792	EPB49,ITPKA,KCND2,CAP2,PRKAR2B,MAPK8IP2,GRM3,CHRM1,GRIN2A,AXIN2,FAIM2,GABRB2,GABRB1,NRGN,NPTN,NEFH,SLC8A2,PPP3CA,CLSTN2,RAB3GAP1,GPM6A,BSN,GRIA2,GRIA4,LIN7A,APBB1,GAP43,CAMK2B,SYNDIG1,LRRC4,LRRTM4,LRRC4C,LRRTM2,ZMYND8,CABP1,LRRC7,PSD3,RUSC1,PALMD,MAGEE1
c1_706	22	Ractome	REACTOME_ENDOSOMAL_VACUOLAR_PATHWAY	4	18	9	17473	9.9e-11	0.00055	431.432	HLA-C,HLA-G,HLA-F,HLA-A
c1_24	622	GO-BP	GO_ACTIVATION_OF_IMMUNE_RESPONSE	42	559	427	17473	1.05e-10	0.00058	3.07452	WIPF3,IFI16,LY96,PSMB8,FCGR2A,HCK,ITGB2,MNDA,CFI,PTPN6,SCARA3,PTPRC,CD55,CLEC7A,YES1,LYN,C3AR1,CD14,LCP2,PLCG1,C1QC,TLR7,C3,FCER1G,LGALS9,HLA-DPA1,TXK,VSIG4,HAVCR2,C1QA,PIK3AP1,CD86,HLA-DQB1,TMEM173,C1QB,TLR2,HLA-DRA,NOD2,C5AR1,TNFAIP3,NFKBIA,TLR1
c1_103	300	GO-BP	GO_REGULATION_OF_CELLULAR_COMPONENT_MOVEMENT	39	275	771	17473	1.09e-10	0.0006	3.21399	STAT5A,GSN,EMP2,PKP2,SRI,DDX58,BMP4,JAM3,JUP,VCL,DSP,PLN,CXCL12,DCN,CAV1,COL3A1,CYP1B1,TWIST1,NOV,EDN3,KDR,KIAA1199,GCNT2,ROBO4,MCAM,SFRP2,TGFBR3,KLF4,COL18A1,COL1A1,DSG2,FBLN1,MET,RARRES2,IGFBP5,BMP5,PDGFD,PHLDB2,SPINT2
c1_75	34	GO-BP	GO_MULTI_ORGANISM_METABOLIC_PROCESS	8	32	138	17473	1.11e-10	0.00061	31.654	UBA52,RPLP1,RPL8,RPL32,RPL30,RPL37,RPL23A,RPL36
c1_12	340	GO-CC	GO_ENVELOPE	50	297	1090	17473	1.13e-10	0.00062	2.6987	NOS1,UQCRC1,NDUFS6,ARG1,MRPL54,MRPL21,MRPS15,MRPL43,MRPS35,MRPL49,MRPL55,MRPS17,KCNH1,FIS1,TIMM50,BCL2L1,NDUFA13,ATP5G1,C11orf83,ATP5D,ATP5I,CHCHD10,ATP5G2,TOMM5,GSTO1,NDUFB11,COX6B1,NDUFC1,NDUFA10,NDUFB2,NDUFA11,NDUFB10,UQCR11,NDUFB7,NDUFA1,NDUFB4,COX7A2,ANXA11,RPS6KA2,MTFP1,COQ4,SAMM50,MCM3AP,CHCHD6,C19orf70,DUSP18,MGST3,TMEM11,MTG1,USMG5
c1_2	1514	GO-CC	GO_AXON	71	1333	418	17473	1.17e-10	0.00064	2.22648	GOT1,SYT1,VAMP2,SLC17A7,NF1,RAB3A,SLC6A1,PAFAH1B1,PAK1,EPB41L3,PTK2B,DLG1,PFN2,NRCAM,KCNB1,SCN2A,YWHAE,SCN8A,ADRB2,SNCA,CCK,MAPK1,TNFRSF21,MAPK8IP3,LPAR3,HTR2A,PINK1,ADNP,CHRM3,CRH,GRIN1,MAPT,CNTNAP2,UCHL1,GABRG2,EPHA4,APP,SERPINF1,PENK,GAD2,NRP1,PTPRN2,PTPRN,NCDN,BLOC1S2,BLOC1S3,NEFL,AP3M2,AP3B2,AP1S1,NAPA,NEFM,GRIA1,DGKI,PTPN5,FLRT3,NCAM2,TRPV2,DLG2,KCNAB2,KCNC4,SYN1,CLASP2,TUBB4A,DNM3,PVALB,VA…
c1_24	622	GO-BP	GO_RESPONSE_TO_BIOTIC_STIMULUS	66	559	886	17473	1.21e-10	0.00067	2.32844	KCNQ1,NLRP3,IFI16,LY96,HCK,PTPRC,CLEC7A,LYN,CD14,TLR7,FCER1G,LGALS9,HAVCR2,CD86,TMEM173,TLR2,NOD2,C5AR1,TNFAIP3,NFKBIA,TLR1,IL1B,ICAM1,PLSCR1,NR1H3,IL4R,NFKB2,HLA-E,IL18BP,TGFB1,LITAF,SOCS3,NPC2,PTGS2,FZD5,LYZ,MR1,HIST1H2BE,H2BFS,LOXL1,TNFRSF10D,TNFRSF1A,STOM,CD93,STAB1,PLAC8,ISG20,LTBR,BATF3,CXCL11,CXCL16,GNLY,HAMP,THBD,TREM2,PLSCR4,TRIM22,GBP1,IFITM3,IL10RB,IL10RA,IFITM1,IFITM2,GBP3,DDX60,PALM3
c1_73	67	GO-BP	GO_INTRACELLULAR_PROTEIN_TRANSPORT	18	62	781	17473	1.21e-10	0.00067	6.49527	AKR1C3,RPS9,RPS3,RPS7,RPL29,RPS5,RPS6,RPS19,RPS14,RPL3,RPL41,RPS16,RPL18,FAU,PAM16,DNLZ,RTP1,SSR2
c1_265	98	KEGG	KEGG_OXIDATIVE_PHOSPHORYLATION	11	92	135	17473	1.22e-10	0.00067	15.4753	SDHB,SDHA,ATP5G3,ATP5L,ATP5O,ATP5F1,ATP5C1,COX8A,NDUFB3,NDUFA9,NDUFB6
c1_709	18	Ractome	REACTOME_INFLUENZA_VIRAL_RNA_TRANSCRIPTION_AND_REPLICATION	7	17	169	17473	1.25e-10	0.00069	42.5726	RPS24,RPS18,RPL39,RPS15A,RPS25,RPL9,RPL27
c1_692	57	GO-BP	GO_IMMUNE_SYSTEM_PROCESS	25	54	1984	17473	1.29e-10	0.00071	4.07729	HCLS1,FCGR2A,MNDA,CD14,C1QC,C3,FCER1G,HAVCR2,PIK3AP1,TMEM173,TLR2,NOD2,C5AR1,TGFBR1,FCGR1B,RAB27A,CTSC,LAIR1,MR1,CYBA,MSN,IL10RB,NFIL3,KLRD1,DDX60
c1_861	27	GO-BP	GO_EXTRACELLULAR_STRUCTURE_ORGANIZATION	9	24	304	17473	1.35e-10	0.00074	21.5539	MYH11,COL3A1,FMOD,NDNF,COL2A1,COL1A1,NID2,MFAP4,COL6A3
c1_12	340	GO-BP	GO_NUCLEOSIDE_MONOPHOSPHATE_METABOLIC_PROCESS	22	297	239	17473	1.36e-10	0.00075	5.41547	ALDOA,UQCRC1,NDUFS6,NDUFA13,ATP5G1,C11orf83,ATP5D,ATP5I,CHCHD10,ATP5G2,NDUFB11,COX6B1,NDUFC1,NDUFA10,NDUFB2,PDE6A,NDUFA11,NDUFB10,UQCR11,NDUFB7,NDUFA1,NDUFB4
c1_24	622	GO-BP	GO_REGULATION_OF_CELL_ACTIVATION	45	559	484	17473	1.43e-10	0.00079	2.90618	ANXA1,RAC2,NLRP3,MNDA,PTPN6,PTPRC,CD55,YES1,LYN,FCER1G,LGALS9,HLA-DPA1,TXK,HAVCR2,CD86,HLA-DQB1,HLA-DRA,NOD2,TNFAIP3,THBS1,IL1B,MAP3K8,PLSCR1,NR1H3,IL4R,HLA-E,EBI3,TGFB1,CDKN1A,ATM,MIF,ITPKB,HMOX1,GLI3,GPR116,HLA-DMB,PRDM1,IKZF3,PTPN2,CD300A,THBD,TNFSF13,IL1RL1,SAMSN1,SOX13
c1_294	56	GO-BP	GO_MULTI_ORGANISM_METABOLIC_PROCESS	9	49	138	17473	1.44e-10	0.00079	23.256	RPS24,RPS18,RPL10A,RPL39,RPS15A,RPL11,RPS25,RPL9,RPL27
c1_75	34	Ractome	REACTOME_TRANSLATION	9	32	222	17473	1.6e-10	0.00088	22.1364	UBA52,RPLP1,RPL8,RPL32,RPL30,RPL37,RPL23A,RPL36,SSR4
c1_709	18	Ractome	REACTOME_3_UTR_MEDIATED_TRANSLATIONAL_REGULATION	7	17	176	17473	1.67e-10	0.00092	40.8793	RPS24,RPS18,RPL39,RPS15A,RPS25,RPL9,RPL27
c1_709	18	Ractome	REACTOME_NONSENSE_MEDIATED_DECAY_ENHANCED_BY_THE_EXON_JUNCTION_COMPLEX	7	17	176	17473	1.67e-10	0.00092	40.8793	RPS24,RPS18,RPL39,RPS15A,RPS25,RPL9,RPL27
c1_75	34	GO-BP	GO_TRANSLATIONAL_INITIATION	8	32	146	17473	1.74e-10	0.00096	29.9195	UBA52,RPLP1,RPL8,RPL32,RPL30,RPL37,RPL23A,RPL36
c1_709	18	Ractome	REACTOME_SRP_DEPENDENT_COTRANSLATIONAL_PROTEIN_TARGETING_TO_MEMBRANE	7	17	179	17473	1.88e-10	0.001	40.1942	RPS24,RPS18,RPL39,RPS15A,RPS25,RPL9,RPL27
c1_2	1514	GO-CC	GO_MITOCHONDRION	193	1333	1633	17473	1.98e-10	0.0011	1.5492	AADAT,GOT2,GOT1,DLD,OGDH,IDH3B,CCBL2,HOGA1,DLAT,PDHB,GLS,GJA1,KRAS,YWHAE,YWHAH,SNCA,DNAJA3,MAPK9,UBB,MAPK1,PTPLAD1,MAP2K1,TP73,BRAF,PINK1,FITM2,OXCT1,HK3,OGDHL,OXR1,EPHA4,MDH1,IDH3A,NNT,SDHD,UQCRC2,SIRT3,SUCLA2,CISD2,ALDH7A1,FDX1L,COQ3,OAT,ATPIF1,AUH,MCCC2,CRYM,AGK,MRPL45,BDH2,DEGS1,MRPL32,FARS2,SLC25A4,MRPS27,MRPS30,MRPL46,MRPS18C,MRPL2,SLC25A5,RMND1,SLC25A40,EARS2,VARS2,SLC25A27,MRPL10,MRPL33,S…
c1_294	56	Ractome	REACTOME_INFLUENZA_LIFE_CYCLE	10	49	203	17473	1.99e-10	0.0011	17.5661	RPS24,RPS18,RPL10A,RPL39,RPS15A,RPL11,RPS25,RPL9,RPL27,POLR2G
c1_73	67	GO-BP	GO_ORGANIC_CYCLIC_COMPOUND_CATABOLIC_PROCESS	14	62	427	17473	2.19e-10	0.0012	9.24008	RPS9,RPS3,RPS7,RPL29,RPS5,RPS6,RPS19,RPS14,PABPC1,RPL3,RPL41,RPS16,RPL18,FAU
c1_2	1514	GO-CC	GO_AXON_PART	46	1333	219	17473	2.2e-10	0.0012	2.75328	GOT1,SYT1,VAMP2,RAB3A,PAFAH1B1,EPB41L3,DLG1,PFN2,NRCAM,SCN2A,SCN8A,SNCA,CCK,MAPK8IP3,CHRM3,CRH,GRIN1,CNTNAP2,UCHL1,EPHA4,APP,SERPINF1,PENK,PTPRN2,PTPRN,BLOC1S2,BLOC1S3,NEFL,AP3M2,AP3B2,AP1S1,NAPA,GRIA1,DGKI,FLRT3,TRPV2,DLG2,KCNAB2,KCNC4,SYN1,CLASP2,TUBB4A,PVALB,VAMP1,SYP,AAK1
c1_294	56	GO-BP	GO_TRANSLATIONAL_INITIATION	9	49	146	17473	2.39e-10	0.0013	21.9817	RPS24,RPS18,RPL10A,RPL39,RPS15A,RPL11,RPS25,RPL9,RPL27
c1_24	622	GO-BP	GO_RESPONSE_TO_MOLECULE_OF_BACTERIAL_ORIGIN	35	559	321	17473	2.51e-10	0.0014	3.40815	NLRP3,LY96,HCK,LYN,CD14,LGALS9,HAVCR2,CD86,TLR2,NOD2,C5AR1,TNFAIP3,NFKBIA,TLR1,IL1B,ICAM1,NR1H3,NFKB2,IL18BP,TGFB1,LITAF,SOCS3,PTGS2,FZD5,LOXL1,TNFRSF10D,TNFRSF1A,LTBR,CXCL11,CXCL16,THBD,TREM2,PLSCR4,IL10RA,PALM3
c1_75	34	Ractome	REACTOME_PEPTIDE_CHAIN_ELONGATION	8	32	153	17473	2.53e-10	0.0014	28.5507	UBA52,RPLP1,RPL8,RPL32,RPL30,RPL37,RPL23A,RPL36
c1_706	22	GO-CC	GO_MHC_CLASS_I_PROTEIN_COMPLEX	4	18	11	17473	2.59e-10	0.0014	352.99	HLA-C,HLA-G,HLA-F,HLA-A
c1_12	340	Ractome	REACTOME_TCA_CYCLE_AND_RESPIRATORY_ELECTRON_TRANSPORT	17	297	141	17473	2.78e-10	0.0015	7.09318	IDH3G,UQCRC1,NDUFS6,NDUFA13,ATP5G1,ATP5D,ATP5I,COX6B1,NDUFC1,NDUFA10,NDUFB2,NDUFA11,NDUFB10,UQCR11,NDUFB7,NDUFA1,NDUFB4
c1_103	300	GO-BP	GO_MULTICELLULAR_ORGANISMAL_MACROMOLECULE_METABOLIC_PROCESS	13	275	79	17473	2.86e-10	0.0016	10.4557	COL3A1,ID1,COL8A1,COL2A1,COL15A1,COL18A1,MMP2,COL1A1,COL6A3,COL25A1,COL1A2,MRC2,TRAM2
c1_692	57	GO-BP	GO_IMMUNE_RESPONSE	19	54	1100	17473	2.9e-10	0.0016	5.58901	CD14,C1QC,C3,FCER1G,HAVCR2,TMEM173,TLR2,NOD2,C5AR1,FCGR1B,RAB27A,CTSC,LAIR1,MR1,CYBA,IL10RB,NFIL3,KLRD1,DDX60
c1_4	255	GO-BP	GO_MEMBRANE_ORGANIZATION	38	235	899	17473	3.08e-10	0.0017	3.14285	STX2,CASP8,VAV3,UBA52,RPLP1,SCP2,RPS9,RPL8,RPL23,RPS3,RPS7,RPL32,RPL29,RPS5,RPS6,RPS19,RPL35,RPS14,RPL3,RPL41,RPL30,RPL19,RPL37,RPS16,RPL23A,RPL14,RPL36,RPL18,FAU,XKR8,FAM125A,TRDN,SYT2,TRAPPC10,RILPL2,RTP1,TSPAN14,SSR2
c1_7	460	GO-BP	GO_ANATOMICAL_STRUCTURE_FORMATION_INVOLVED_IN_MORPHOGENESIS	56	413	957	17473	3.08e-10	0.0017	2.47567	FGF10,TMOD1,TPM1,MYH11,ABLIM3,OBSCN,DUSP5,BMP4,XBP1,JAG1,IL18,JAM3,RAMP2,LRP5,STRA6,CAV1,CYP1B1,TWIST1,NOV,ID1,KDR,FAM20A,FOXC1,NDNF,EHD1,COL8A1,COL2A1,ROBO4,TGFBI,ANPEP,TMEM100,MEOX2,BYSL,FOXD1,MCAM,SFRP2,CYR61,FZD1,ITGA8,MSX1,OSR1,CCDC113,SHROOM3,TMEM17,TGFBR3,DUSP1,JUNB,NLE1,ANXA2,COL15A1,KLF4,COL18A1,MMP2,SIX1,COL1A1,RHOB
c1_75	34	GO-BP	GO_PROTEIN_TARGETING_TO_MEMBRANE	8	32	157	17473	3.11e-10	0.0017	27.8232	UBA52,RPLP1,RPL8,RPL32,RPL30,RPL37,RPL23A,RPL36
c1_292	85	Ractome	REACTOME_ANTIGEN_PRESENTATION_FOLDING_ASSEMBLY_AND_PEPTIDE_LOADING_OF_CLASS_I_MHC	6	78	21	17473	3.35e-10	0.0018	64.0037	B2M,HLA-C,HLA-G,HLA-F,HLA-A,HLA-B
c1_294	56	Ractome	REACTOME_PEPTIDE_CHAIN_ELONGATION	9	49	153	17473	3.64e-10	0.002	20.976	RPS24,RPS18,RPL10A,RPL39,RPS15A,RPL11,RPS25,RPL9,RPL27
c1_73	67	GO-BP	GO_NCRNA_METABOLIC_PROCESS	15	62	533	17473	3.76e-10	0.0021	7.93122	RPS9,RPS3,RPS7,RPL29,RPS5,RPS6,RPS19,RPS14,RPL3,RPL41,RPS16,RPL18,FAU,FBL,SNAPC4
c1_7	460	GO-BP	GO_ANGIOGENESIS	28	413	293	17473	3.85e-10	0.0021	4.04304	FGF10,BMP4,XBP1,JAG1,IL18,JAM3,RAMP2,LRP5,CAV1,CYP1B1,NOV,ID1,KDR,NDNF,COL8A1,ROBO4,TGFBI,ANPEP,TMEM100,MEOX2,MCAM,SFRP2,CYR61,ANXA2,COL15A1,COL18A1,MMP2,RHOB
c1_12	340	KEGG	KEGG_HUNTINGTONS_DISEASE	19	297	185	17473	4e-10	0.0022	6.04217	UQCRC1,NDUFS6,CLTA,ATP5G1,ATP5D,ATP5G2,HTT,COX6B1,NDUFC1,NDUFA10,NDUFB2,NDUFB10,UQCR11,NDUFB7,NDUFA1,NDUFB4,COX7A2,CLTB,POLR2I
c1_692	57	GO-BP	GO_REGULATION_OF_IMMUNE_RESPONSE	17	54	858	17473	4.07e-10	0.0022	6.41114	FCGR2A,MNDA,CD14,C1QC,C3,FCER1G,HAVCR2,PIK3AP1,TMEM173,TLR2,NOD2,C5AR1,FCGR1B,LAIR1,CYBA,KLRD1,DDX60
c1_709	18	GO-BP	GO_NCRNA_METABOLIC_PROCESS	9	17	533	17473	4.18e-10	0.0023	17.3554	RPS24,RPS18,RPL39,RPS15A,RPS25,RPL9,RPL27,TSEN34,TSEN54
c1_75	34	GO-CC	GO_RIBOSOMAL_SUBUNIT	8	32	163	17473	4.2e-10	0.0023	26.7991	UBA52,RPLP1,RPL8,RPL32,RPL30,RPL37,RPL23A,RPL36
c1_12	340	GO-BP	GO_MITOCHONDRIAL_RESPIRATORY_CHAIN_COMPLEX_ASSEMBLY	13	297	76	17473	4.46e-10	0.0025	10.0633	NDUFS6,NDUFA13,C11orf83,NDUFB11,NDUFC1,NDUFA10,NDUFB2,NDUFA11,NDUFB10,NDUFB7,NDUFA1,NDUFB4,SAMM50
c1_709	18	Ractome	REACTOME_INFLUENZA_LIFE_CYCLE	7	17	203	17473	4.54e-10	0.0025	35.4422	RPS24,RPS18,RPL39,RPS15A,RPS25,RPL9,RPL27
c1_294	56	GO-BP	GO_PROTEIN_TARGETING_TO_MEMBRANE	9	49	157	17473	4.58e-10	0.0025	20.4416	RPS24,RPS18,RPL10A,RPL39,RPS15A,RPL11,RPS25,RPL9,RPL27
c1_7	460	GO-CC	GO_ANCHORING_JUNCTION	37	413	489	17473	4.72e-10	0.0026	3.20118	GSN,DES,PKP2,PPP1R9B,CNN1,LIMA1,JAG1,JAM3,JUP,VCL,CDH1,DSP,CAV1,HMGA1,RPS4X,MCAM,FZD1,ITGA8,SHROOM3,RHOB,TGFB1I1,BSG,CTNNA2,SMAGP,KIAA1462,DSG2,NEXN,MRC2,MPZL1,MDC1,DAB2,ASAP3,SVIL,PHLDB2,TSPAN4,PDLIM1,SYNPO2
c1_294	56	Ractome	REACTOME_TRANSLATION	10	49	222	17473	4.77e-10	0.0026	16.0627	RPS24,RPS18,RPL10A,RPL39,RPS15A,RPL11,RPS25,RPL9,RPL27,SEC11A
c1_24	622	GO-BP	GO_IMMUNE_EFFECTOR_PROCESS	44	559	486	17473	5.38e-10	0.003	2.82991	WIPF3,NLRP3,IFI16,FCGR2A,HCK,CFI,PTPN6,PTPRC,CD55,CLEC7A,YES1,LYN,PLCG1,C1QC,TLR7,C3,FCER1G,VSIG4,HAVCR2,C1QA,CD86,HLA-DQB1,TMEM173,C1QB,ICAM1,PLSCR1,IL4R,RAB27A,IL18R1,CTSC,PIK3CG,GATA2,APBB1IP,ISG20,S100A13,TRIM22,GBP1,IFITM3,IL10RB,IFITM1,IFITM2,GBP3,KLRD1,DDX60
c1_12	340	GO-CC	GO_OXIDOREDUCTASE_COMPLEX	14	297	93	17473	5.51e-10	0.003	8.85638	UQCRC1,NDUFS6,NCF4,NDUFA13,C11orf83,NDUFB11,NDUFC1,NDUFA10,NDUFB2,NDUFA11,NDUFB10,NDUFB7,NDUFA1,NDUFB4
c1_294	56	GO-BP	GO_RNA_CATABOLIC_PROCESS	10	49	227	17473	5.93e-10	0.0033	15.7089	RPS24,RPS18,RPL10A,RPL39,RPS15A,RPL11,RPS25,RPL9,RPL27,POLR2G
c1_287	183	GO-BP	GO_REGULATION_OF_IMMUNE_SYSTEM_PROCESS	39	165	1403	17473	6.01e-10	0.0033	2.94368	SCIN,RAC2,IFI16,LY96,PSMB8,HCK,ITGB2,CFI,PTPRC,YES1,TXK,VSIG4,C1QA,C1QB,TNFAIP3,IL4R,HLA-E,EBI3,TAP1,FSTL3,CDKN1A,MIF,SOCS3,ITPKB,HMOX1,GATA2,STOM,CD93,PTPN2,CCR1,SIGLEC9,SIGLEC7,TRAF3IP2,PARP9,TNFSF13,IL1RL1,IFITM1,TMEM176B,CLEC2B
c1_2	1514	GO-CC	GO_CELL_PROJECTION	205	1333	1786	17473	6.38e-10	0.0035	1.50456	GOT1,DLD,SNAP25,SYT1,VAMP2,SLC17A7,STX1A,NF1,RAB3A,SLC6A1,PAFAH1B1,GLRB,PAK1,PLEK,ANK2,EPB41L3,ADD2,RAN,TRIP10,MYOZ1,AQP1,CNN3,VASP,LRRC16A,CYTH2,PTK2B,CDC42,ARFIP2,DLG1,PFN2,TMOD2,NRCAM,KCNB1,ATP1A1,SCN2A,YWHAE,SCN8A,ADRB2,SNCA,CCK,NGFR,IFT57,RASGRF1,TBC1D7,ICAM2,UBB,MAPK1,MYO1G,TNFRSF21,PRKACB,NCKAP1,CD36,MAPK8IP3,LPAR3,GNG3,BRAF,HTR2A,PRKAR1B,PINK1,ADNP,ACVRL1,GNB1,CHRM3,PFKM,CRH,GRIN1,MAPT,CN…
c1_294	56	GO-CC	GO_RIBOSOMAL_SUBUNIT	9	49	163	17473	6.4e-10	0.0035	19.6891	RPS24,RPS18,RPL10A,RPL39,RPS15A,RPL11,RPS25,RPL9,RPL27
c1_12	340	KEGG	KEGG_ALZHEIMERS_DISEASE	18	297	169	17473	6.45e-10	0.0036	6.26609	NOS1,UQCRC1,NDUFS6,ATP5G1,ATP5D,ATP5G2,BACE1,COX6B1,NDUFC1,NDUFA10,NDUFB2,NDUFB10,UQCR11,NDUFB7,NDUFA1,NDUFB4,COX7A2,PPP3R2
c1_978	14	GO-BP	GO_DEFENSE_RESPONSE	10	13	1231	17473	6.84e-10	0.0038	10.9186	ITGB2,CFI,VSIG4,C1QA,C1QB,CD163,STOM,IFITM3,IFITM1,IFITM2
c1_4	255	GO-CC	GO_RIBONUCLEOPROTEIN_COMPLEX	33	235	721	17473	7.18e-10	0.004	3.40313	NFATC2,UBA52,RPLP1,RPS9,RPL8,RPL23,PABPC4,RPS3,RPS7,RPL32,RPL29,EIF3G,RPS5,RPS6,RPS19,RPL35,RPS14,PABPC1,RPL3,RPL41,RPL30,RPL19,RPL37,RPS16,RPL23A,RPL14,RPL36,RPL18,FAU,SNRPG,HNRNPA1,FBL,IMP3
c1_103	300	GO-BP	GO_BLOOD_VESSEL_MORPHOGENESIS	25	275	364	17473	7.25e-10	0.004	4.36389	BMP4,IL18,JAM3,RAMP2,LRP5,CAV1,COL3A1,CYP1B1,NOV,ID1,KDR,FOXC1,NDNF,COL8A1,ROBO4,TMEM100,MEOX2,MCAM,SFRP2,ANXA2,COL15A1,COL18A1,MMP2,SIX1,MYOCD
c1_12	340	Ractome	REACTOME_RESPIRATORY_ELECTRON_TRANSPORT	13	297	79	17473	7.36e-10	0.0041	9.68116	UQCRC1,NDUFS6,NDUFA13,COX6B1,NDUFC1,NDUFA10,NDUFB2,NDUFA11,NDUFB10,UQCR11,NDUFB7,NDUFA1,NDUFB4
c1_24	622	KEGG	KEGG_LEISHMANIA_INFECTION	16	559	72	17473	7.63e-10	0.0042	6.94613	FCGR2A,ITGB2,PTPN6,C3,HLA-DPA1,HLA-DQB1,TLR2,HLA-DRA,NFKBIA,IL1B,TGFB1,PTGS2,NCF2,CYBA,HLA-DMA,HLA-DMB
c1_475	44	GO-CC	GO_EXTRACELLULAR_MATRIX	11	37	426	17473	7.69e-10	0.0042	12.1941	COL3A1,FMOD,NDNF,COL2A1,COL1A1,NID2,MFAP4,COL6A3,CPXM2,ADAM11,PCOLCE
c1_75	34	Ractome	REACTOME_3_UTR_MEDIATED_TRANSLATIONAL_REGULATION	8	32	176	17473	7.73e-10	0.0043	24.8196	UBA52,RPLP1,RPL8,RPL32,RPL30,RPL37,RPL23A,RPL36
c1_75	34	Ractome	REACTOME_NONSENSE_MEDIATED_DECAY_ENHANCED_BY_THE_EXON_JUNCTION_COMPLEX	8	32	176	17473	7.73e-10	0.0043	24.8196	UBA52,RPLP1,RPL8,RPL32,RPL30,RPL37,RPL23A,RPL36
c1_4	255	GO-BP	GO_PEPTIDE_METABOLIC_PROCESS	29	235	571	17473	8.11e-10	0.0045	3.77626	UBA52,RPLP1,RPS9,RPL8,RPL23,PABPC4,RPS3,RPS7,RPL32,RPL29,EIF3G,RPS5,EEF1D,RPS6,RPS19,RPL35,RPS14,PABPC1,RPL3,RPL41,RPL30,RPL19,RPL37,RPS16,RPL23A,RPL14,RPL36,RPL18,FAU
c1_709	18	Ractome	REACTOME_TRANSLATION	7	17	222	17473	8.49e-10	0.0047	32.4089	RPS24,RPS18,RPL39,RPS15A,RPS25,RPL9,RPL27
c1_709	18	GO-BP	GO_PROTEIN_LOCALIZATION_TO_MEMBRANE	8	17	376	17473	8.76e-10	0.0048	21.8686	RPS24,RPS18,RPL39,RPS15A,RPS25,RPL9,RPL27,DENND4C
c1_709	18	GO-CC	GO_CYTOSOLIC_PART	7	17	223	17473	8.76e-10	0.0048	32.2635	RPS24,RPS18,RPL39,RPS15A,RPS25,RPL9,RPL27
c1_24	622	GO-BP	GO_POSITIVE_REGULATION_OF_CYTOKINE_PRODUCTION	37	559	370	17473	8.9e-10	0.0049	3.12576	ANXA1,NLRP3,IFI16,LY96,C3AR1,CD14,TLR7,C3,FCER1G,LGALS9,HLA-DPA1,TXK,HAVCR2,CD86,TMEM173,TLR2,NOD2,C5AR1,TLR1,THBS1,IL1B,IL4R,NFKB2,HLA-E,IL18R1,EBI3,TGFB1,MIF,PTGS2,HMOX1,FZD5,CYBA,CD58,GSDMD,IL1RL1,RNF135,LRRFIP1
c1_4	255	GO-BP	GO_MRNA_METABOLIC_PROCESS	30	235	611	17473	8.99e-10	0.005	3.65073	UBA52,RPLP1,RPS9,RPL8,RPL23,RPS3,RPS7,RPL32,RPL29,RPS5,RPS6,RPS19,RPL35,RPS14,PABPC1,RPL3,RPL41,RPL30,RPL19,RPL37,RPS16,RPL23A,RPL14,RPL36,RPL18,FAU,SNRPG,POLR2J,POLR2L,HNRNPA1
c1_2	1514	GO-BP	GO_PROTEIN_LOCALIZATION	206	1333	1805	17473	9.39e-10	0.0052	1.49599	FKBP1B,VAMP2,STX1A,RAB3A,PRAF2,PAFAH1B1,GLRB,FGF7,PLEK,CACNB2,ANK2,EPB41L3,RAN,KRAS,CDC42,DLG1,PRKCI,NRCAM,KCNB1,YWHAE,ATP1B1,YWHAH,RAB1A,DNAJA3,NGFR,IFT57,PML,MAPK9,RCC2,PRKCB,MAPK1,PSMD10,CD36,FCN1,MAPK8IP3,MDFI,ERP29,TGFB3,BRAF,HTR2A,PINK1,LILRB1,CADM3,ARCN1,CNTNAP2,LRP1,TERF2,APOE,ABCA1,AHCYL1,SLU7,SMO,NRP1,RPL24,RPS23,RAB11FIP2,PCLO,CAMK2G,RAB11FIP5,VGF,PTPRN2,PTPRN,ATP6V1D,TTC8,HEY2,AHI1,NO…
c1_709	18	GO-CC	GO_RIBOSOME	7	17	226	17473	9.62e-10	0.0053	31.8352	RPS24,RPS18,RPL39,RPS15A,RPS25,RPL9,RPL27
c1_12	340	KEGG	KEGG_PARKINSONS_DISEASE	16	297	133	17473	9.73e-10	0.0054	7.07749	UQCRC1,NDUFS6,ATP5G1,ATP5D,ATP5G2,COX6B1,NDUFC1,NDUFA10,NDUFB2,NDUFB10,UQCR11,NDUFB7,NDUFA1,NDUFB4,UBA1,COX7A2
c1_709	18	GO-BP	GO_RNA_CATABOLIC_PROCESS	7	17	227	17473	9.92e-10	0.0055	31.695	RPS24,RPS18,RPL39,RPS15A,RPS25,RPL9,RPL27
c1_294	56	Ractome	REACTOME_METABOLISM_OF_PROTEINS	13	49	518	17473	1.16e-09	0.0064	8.94922	RPS24,RPS18,RPL10A,RPL39,RPS15A,RPL11,RPS25,RPL9,RPL27,DPM3,GALNT1,ARSJ,SEC11A
c1_289	200	GO-BP	GO_DEFENSE_RESPONSE	38	183	1231	17473	1.26e-09	0.0069	2.94742	KCNQ1,MNDA,PTPN6,LYN,CD14,C1QC,C3,FCER1G,LGALS9,HAVCR2,CD86,TMEM173,TLR2,NOD2,C5AR1,TLR1,ALOX5,SIGIRR,SERPINA1,ICAM1,PLSCR1,FCGR1B,NFKB2,RAB27A,TGFB1,PTGS1,MR1,CYBA,FPR2,STAB1,LY86,GSDMD,IL10RB,RNF135,NMI,AOAH,KLRD1,DDX60
c1_294	56	Ractome	REACTOME_3_UTR_MEDIATED_TRANSLATIONAL_REGULATION	9	49	176	17473	1.26e-09	0.0069	18.2348	RPS24,RPS18,RPL10A,RPL39,RPS15A,RPL11,RPS25,RPL9,RPL27
c1_294	56	Ractome	REACTOME_NONSENSE_MEDIATED_DECAY_ENHANCED_BY_THE_EXON_JUNCTION_COMPLEX	9	49	176	17473	1.26e-09	0.0069	18.2348	RPS24,RPS18,RPL10A,RPL39,RPS15A,RPL11,RPS25,RPL9,RPL27
c1_446	16	GO-CC	GO_CYTOSOLIC_LARGE_RIBOSOMAL_SUBUNIT	5	15	61	17473	1.28e-09	0.0071	95.4809	RPL32,RPL30,RPL37,RPL23A,RPL36
c1_73	67	GO-CC	GO_ANCHORING_JUNCTION	14	62	489	17473	1.28e-09	0.0071	8.06854	P4HB,PFN1,RPS9,RPS3,RPS7,RPS5,RPS19,RPS14,PABPC1,RPL3,RPS16,RPL18,AATF,LAYN
c1_287	183	GO-BP	GO_IMMUNE_SYSTEM_PROCESS	47	165	1984	17473	1.35e-09	0.0074	2.50865	MYH9,F11R,IFI16,LY96,PSMB8,HCK,ITGB2,CFI,PTPRC,YES1,TXK,VSIG4,C1QA,C1QB,TNFAIP3,TFRC,IL4R,HLA-E,IL18R1,EBI3,TAP1,FSTL3,MIF,ITPKB,CD44,NBEAL2,HMOX1,GATA2,TNFRSF10D,TNFRSF1A,CD93,PTPN2,CCR1,ISG20,LTBR,BATF3,S100A13,TRAF3IP2,HAMP,THBD,ETV6,TRIM22,IFITM3,TNFSF13,IL1RL1,IFITM1,IFITM2
c1_709	18	GO-BP	GO_MRNA_METABOLIC_PROCESS	9	17	611	17473	1.4e-09	0.0077	15.1398	RPS24,RPS18,RPL39,RPS15A,RPS25,RPL9,RPL27,TSEN34,TSEN54
c1_24	622	GO-BP	GO_RESPONSE_TO_CYTOKINE	55	559	714	17473	1.48e-09	0.0082	2.4078	CSDA,ANXA1,HCLS1,DPYSL3,PSMB8,HCK,CD14,LGALS9,HLA-DPA1,CD86,HLA-DQB1,TMEM173,HLA-DRA,NFKBIA,IL1B,CHI3L1,STAT3,ICAM1,PLSCR1,IL4R,FCGR1B,NFKB2,HLA-E,IL18BP,IL18R1,EBI3,SOCS3,PTGS2,CD44,CYBA,MCL1,TNFRSF10D,TNFRSF1A,OXTR,CCR1,CD58,IL1R1,ISG20,LTBR,CXCL11,CXCL16,IL15RA,TRIM22,GBP1,IFITM3,IL10RB,IL10RA,TNFSF13,IL1RL1,IFITM1,IL13RA1,CCRL1,NFIL3,IFITM2,OSMR
c1_3	697	GO-CC	GO_PRESYNAPSE	32	580	283	17473	1.49e-09	0.0082	3.40646	PPFIA2,STXBP1,KCNA1,KCNA2,NDEL1,DNM1,GRM3,SLC17A5,SNCB,GRIN2A,FZD3,NPTN,RIMS3,SYT5,SYT4,SYT9,TRIM9,SYT13,STX3,BSN,AMPH,GRIA4,LIN7A,APBB1,TBC1D24,SV2A,SYNDIG1,SYNGR1,SCAMP5,SYNGR3,LGI3,WDR7
c1_24	622	GO-BP	GO_NEGATIVE_REGULATION_OF_IMMUNE_RESPONSE	20	559	121	17473	1.57e-09	0.0087	5.16655	ANXA1,IFI16,PTPN6,PTPRC,CD55,LYN,LGALS9,HAVCR2,TNFAIP3,NR1H3,IL4R,HLA-E,TGFB1,TAP1,HMOX1,PTPN2,CD300A,IL1RL1,NMI,SAMSN1
c1_75	34	GO-BP	GO_VIRAL_LIFE_CYCLE	9	32	290	17473	1.69e-09	0.0093	16.9458	UBA52,RPLP1,RPL8,RPL32,RPL30,RPL37,RPL23A,RPL36,FAM125A
c1_40	530	GO-MF	GO_HYDROLASE_ACTIVITY_ACTING_ON_ACID_ANHYDRIDES	54	476	820	17473	1.72e-09	0.0095	2.41735	RAB3A,RAN,CDC42,ATP1A1,ATP1B1,RAB1A,GNG3,GNL1,ATP8A2,NUDT3,ABCA1,ABCF1,GFM1,ATP6V1D,RAD50,ASNA1,RAB3C,KIF3C,DYNC1I1,KLC1,ARF4,DNM1L,DDX3X,ATP5H,ATP5A1,ATP6V1A,RHEB,OLA1,ENTPD3,ATP6V1G2,NSF,TOP2B,TUBB4A,RAD17,ARL8B,PRUNE2,DDX20,SMARCA2,DDX25,DNM3,TBCC,SNRNP200,RAB39B,RAB6B,DNAJC27,RAB27B,GNB3,ARL4C,NKIRAS1,GNB5,DDX46,RNF112,ACYP2,DDX50
c1_265	98	GO-CC	GO_ORGANELLE_INNER_MEMBRANE	17	92	525	17473	1.8e-09	0.0099	6.14992	SDHB,SDHA,MDH2,ATP5G3,SLC25A3,MRPL3,MRPS33,ATP5L,ATP5O,ATP5F1,ATP5C1,COX8A,PHB2,NDUFB3,NDUFA9,NDUFB6,APOOL
c1_287	183	GO-BP	GO_CYTOKINE_MEDIATED_SIGNALING_PATHWAY	21	165	452	17473	1.81e-09	0.01	4.91999	PSMB8,HCK,STAT3,IL4R,HLA-E,IL18R1,EBI3,SOCS3,CD44,TNFRSF10D,TNFRSF1A,CCR1,ISG20,LTBR,TRIM22,IFITM3,TNFSF13,IL1RL1,IFITM1,IFITM2,OSMR
c1_692	57	GO-BP	GO_DEFENSE_RESPONSE	19	54	1231	17473	1.92e-09	0.011	4.99424	MNDA,CD14,C1QC,C3,FCER1G,HAVCR2,TMEM173,TLR2,NOD2,C5AR1,FCGR1B,RAB27A,MR1,CYBA,FPR2,IL10RB,AOAH,KLRD1,DDX60
c1_287	183	GO-BP	GO_INFLAMMATORY_RESPONSE	21	165	454	17473	1.96e-09	0.011	4.89832	F11R,IFI16,LY96,HCK,ITGB2,TNFAIP3,CD163,SERPINA3,STAT3,TFRC,IL4R,S1PR3,MIF,HMOX1,LYZ,TNFRSF10D,TNFRSF1A,CCR1,SPP1,LTBR,NFKBIZ
c1_289	200	GO-BP	GO_IMMUNE_SYSTEM_PROCESS	50	183	1984	17473	1.96e-09	0.011	2.40627	HCLS1,EPHA2,FCGR2A,MNDA,PTPN6,LYN,CD14,C1QC,C3,FCER1G,LGALS9,HAVCR2,PIK3AP1,CD86,TMEM173,TLR2,NOD2,C5AR1,TLR1,MAP3K8,TGFBR1,ICAM1,PLSCR1,FCGR1B,NFKB2,RAB27A,CTSC,LAIR1,TGFB1,ATM,SLC7A7,HHEX,SPI1,MR1,CYBA,SQSTM1,IKZF3,MSN,CD300A,IL1R1,IKZF1,LY86,GSDMD,IL10RB,NFIL3,RNF135,KLRD1,DDX60,IRAK1BP1,SECTM1
c1_265	98	KEGG	KEGG_PARKINSONS_DISEASE	10	92	133	17473	1.97e-09	0.011	14.28	SDHB,SDHA,ATP5G3,ATP5O,ATP5F1,ATP5C1,COX8A,NDUFB3,NDUFA9,NDUFB6
c1_2	1514	Ractome	REACTOME_NEUROTRANSMITTER_RECEPTOR_BINDING_AND_DOWNSTREAM_TRANSMISSION_IN_THE_POSTSYNAPTIC_CELL	33	1333	137	17473	2.1e-09	0.012	3.15741	DLG1,RASGRF1,PRKCB,MAPK1,PRKACB,GNG3,BRAF,CAMKK1,CAMK4,GNB1,GRIN2D,GRIN1,GABRG2,GABRB3,GABRA4,GABRA5,GABRA1,NEFL,AP2A1,AP2A2,CAMK2A,GRIA1,CACNG8,NCALD,DLG3,KCNJ4,KCNJ9,NSF,GABBR2,GNB3,GNB5,RASGRF2,ARHGEF9
c1_654	69	Ractome	REACTOME_TCA_CYCLE_AND_RESPIRATORY_ELECTRON_TRANSPORT	9	64	141	17473	2.12e-09	0.012	17.4265	LDHA,SDHB,SDHA,MDH2,ATP5O,ATP5F1,NDUFB3,NDUFA9,NDUFB6
c1_12	340	GO-BP	GO_MITOCHONDRIAL_RESPIRATORY_CHAIN_COMPLEX_I_BIOGENESIS	11	297	56	17473	2.15e-09	0.012	11.5562	NDUFS6,NDUFA13,NDUFB11,NDUFC1,NDUFA10,NDUFB2,NDUFA11,NDUFB10,NDUFB7,NDUFA1,NDUFB4
c1_4	255	GO-BP	GO_CELLULAR_MACROMOLECULE_LOCALIZATION	44	235	1234	17473	2.17e-09	0.012	2.65117	STX2,SYK,UBA52,RPLP1,SHANK1,PPP1R15A,ATR,SCP2,AKR1C3,RPS9,RPL8,RPL23,RPS3,RPS7,RPL32,RPL29,RPS5,RPS6,RPS19,RPL35,RPS14,RPL3,RPL41,RPL30,RPL19,RPL37,RPS16,RPL23A,RPL14,RPL36,RPL18,FAU,IFT20,SNX18,RILPL2,PAM16,DNLZ,SNX6,MESDC2,RTP1,SIL1,PTTG1IP,TSPAN14,SSR2
c1_709	18	GO-BP	GO_RRNA_METABOLIC_PROCESS	7	17	255	17473	2.23e-09	0.012	28.2148	RPS24,RPS18,RPL39,RPS15A,RPS25,RPL9,RPL27
c1_103	300	GO-BP	GO_MULTICELLULAR_ORGANISM_METABOLIC_PROCESS	13	275	93	17473	2.32e-09	0.013	8.88168	COL3A1,ID1,COL8A1,COL2A1,COL15A1,COL18A1,MMP2,COL1A1,COL6A3,COL25A1,COL1A2,MRC2,TRAM2
c1_24	622	GO-BP	GO_RESPONSE_TO_BACTERIUM	45	559	528	17473	2.32e-09	0.013	2.664	NLRP3,LY96,HCK,LYN,CD14,FCER1G,LGALS9,HAVCR2,CD86,TLR2,NOD2,C5AR1,TNFAIP3,NFKBIA,TLR1,IL1B,ICAM1,NR1H3,NFKB2,HLA-E,IL18BP,TGFB1,LITAF,SOCS3,PTGS2,FZD5,LYZ,MR1,HIST1H2BE,H2BFS,LOXL1,TNFRSF10D,TNFRSF1A,STAB1,PLAC8,LTBR,CXCL11,CXCL16,GNLY,HAMP,THBD,TREM2,PLSCR4,IL10RA,PALM3
c1_2	1514	GO-MF	GO_ENZYME_BINDING	198	1333	1737	17473	2.35e-09	0.013	1.49418	GOT2,STX1A,RAB3A,PAFAH1B1,PAK1,PLEK,CACNB2,SNTA1,ANK2,DAAM1,PDCD10,CUL3,PTK2B,CDC42,ARFIP2,DLG1,CFLAR,ATP1A1,YWHAE,ATP1B1,YWHAH,ADRB2,MASTL,SNCA,DNAJA3,NGFR,PML,MAPK9,RCC2,TBC1D7,PRKCB,UBE2N,MAPK1,PAK3,PDE4D,PRKACB,NCKAP1,MEF2C,ACTB,MAPK8IP3,PTPLAD1,MAP2K1,TP73,BRAF,PRKAR1B,PINK1,CAB39,NRG3,PRKAG2,ACVRL1,CITED2,APOC2,LILRB1,MSH2,GNB1,PFKM,GRIN1,MAPT,CNTNAP2,UCHL1,APP,MEF2D,LRP1,POLB,ABCA1,ATPIF1,…
c1_24	622	Ractome	REACTOME_IMMUNE_SYSTEM	65	559	933	17473	2.62e-09	0.014	2.17765	SHC1,NLRP3,LY96,PSMB8,HCK,ITGB2,CFI,PTPN6,PTPRC,CD55,YES1,LYN,CD14,LCP2,PLCG1,C1QC,TLR7,C3,HLA-DPA1,C1QA,PIK3AP1,CD86,C1QB,TLR2,NOD2,TNFAIP3,NFKBIA,TLR1,IL1B,MAP3K8,SIGIRR,STAT3,ICAM1,FCGR1B,NFKB2,LILRB3,CTSC,RNF125,TAP1,CDKN1A,SOCS3,CD44,CYBB,NCF2,CYBA,HLA-DMA,HLA-DMB,SQSTM1,PTPN2,ITPR2,IL1R1,CTSO,ISG20,RNF144B,LY86,RAP1B,GBP1,IFITM3,IFITM1,IFITM2,DTX3L,RNF135,KLRD1,ASB5,HCST
c1_73	67	GO-CC	GO_RIBONUCLEOPROTEIN_COMPLEX	16	62	721	17473	2.78e-09	0.015	6.25404	RPS9,RPS3,RPS7,RPL29,EIF3G,RPS5,RPS6,RPS19,RPS14,PABPC1,RPL3,RPL41,RPS16,RPL18,FAU,FBL
c1_709	18	GO-BP	GO_ESTABLISHMENT_OF_PROTEIN_LOCALIZATION_TO_MEMBRANE	7	17	264	17473	2.84e-09	0.016	27.2529	RPS24,RPS18,RPL39,RPS15A,RPS25,RPL9,RPL27
c1_12	340	GO-BP	GO_CELLULAR_RESPIRATION	16	297	143	17473	2.85e-09	0.016	6.58256	IDH3G,UQCRC1,NDUFS6,NDUFA13,C11orf83,NDUFB11,COX6B1,NDUFC1,NDUFA10,NDUFB2,NDUFA11,NDUFB10,UQCR11,NDUFB7,NDUFA1,NDUFB4
c1_103	300	Ractome	REACTOME_SMOOTH_MUSCLE_CONTRACTION	8	275	25	17473	2.92e-09	0.016	20.3322	MYL6,TPM2,MYH11,VCL,MYL9,ACTA2,ACTG2,CALD1
c1_103	300	Ractome	REACTOME_MUSCLE_CONTRACTION	10	275	48	17473	3.06e-09	0.017	13.2371	MYL6,DES,TPM2,TMOD1,MYH11,VCL,MYL9,ACTA2,ACTG2,CALD1
c1_7	460	Ractome	REACTOME_SMOOTH_MUSCLE_CONTRACTION	9	413	25	17473	3.09e-09	0.017	15.2307	MYL6,TPM2,TPM1,MYH11,VCL,MYL9,ACTA2,ACTG2,CALD1
c1_73	67	GO-BP	GO_CELLULAR_AMIDE_METABOLIC_PROCESS	16	62	727	17473	3.13e-09	0.017	6.20242	RPS9,RPS3,RPS7,RPL29,EIF3G,RPS5,EEF1D,RPS6,RPS19,RPS14,PABPC1,RPL3,RPL41,RPS16,RPL18,FAU
c1_2	1514	GO-CC	GO_MYELIN_SHEATH	37	1333	168	17473	3.26e-09	0.018	2.88689	GOT2,DLD,DLAT,SNAP25,CDC42,DLG1,PRKCI,ATP1A1,ATP1B1,GNB1,ENO2,UCHL1,MDH1,IDH3A,UQCRC2,SUCLA2,SLC25A4,SLC25A5,ATP5B,VDAC1,NEFL,NAPA,NDUFS1,ATP5A1,ATP6V1A,ATP6V1B2,UQCRFS1,COX5A,LDHB,NSF,SYN1,TUBB4A,YWHAG,TPPP,NAPG,TAGLN3,GNB5
c1_7	460	GO-MF	GO_CELL_ADHESION_MOLECULE_BINDING	21	413	186	17473	3.27e-09	0.018	4.77665	EMP2,JAM3,JUP,VCL,CDH1,DSP,NLGN4X,COL3A1,NOV,KDR,TGFBI,SFRP2,CYR61,ECM2,CTNNA2,SMAGP,DSG2,NPNT,FBLN1,ADAM11,TSPAN4
c1_75	34	GO-MF	GO_STRUCTURAL_CONSTITUENT_OF_RIBOSOME	8	32	212	17473	3.37e-09	0.019	20.605	UBA52,RPLP1,RPL8,RPL32,RPL30,RPL37,RPL23A,RPL36
c1_2	1514	GO-BP	GO_SYNAPTIC_SIGNALING	68	1333	424	17473	3.5e-09	0.019	2.10223	SNAP25,SYT1,SLC6A9,VAMP2,SLC1A6,GLS,SLC17A7,STX1A,NF1,RAB3A,SLC6A1,PAFAH1B1,SYT6,GLRB,SCN2B,CACNB2,FGF12,DLG1,TMOD2,ADRB2,SNCA,MAPK1,MEF2C,LPAR3,CARTPT,HTR2A,GNB1,CHRM3,CRH,GRIN2D,GRIN1,SLITRK5,GABRG2,NRXN3,PENK,APOE,SYNJ1,GAD2,GAD1,PCLO,PTPRN2,GABRB3,GABRA4,GABRA5,GABRA1,VDAC1,NAPA,NPTX2,GRIA1,DGKI,CLSTN3,PTPRS,RPH3A,SYTL4,DOC2B,DOC2A,PDE7B,DLG3,DLG2,KCNIP2,KCNC4,NPTX1,GABBR2,DLGAP1,RTN3,SYN2,RI…
c1_24	622	GO-BP	GO_NEGATIVE_REGULATION_OF_MULTICELLULAR_ORGANISMAL_PROCESS	67	559	983	17473	3.54e-09	0.02	2.13048	CSDA,ANXA1,DPYSL3,DRD1,NLRP3,LYN,C1QC,LGALS9,HAVCR2,CD86,TNFAIP3,NFKBIA,THBS1,EFNA1,IL1B,TGFBR1,ITGB1BP1,SIGIRR,STAT3,NR1H3,IL4R,LILRB3,PIK3CG,TGFB1,FSTL3,APOD,APOC1,ITPKB,PTGS2,SEMA3F,CHSY1,NOG,COL4A2,GPR4,STK3,HHEX,HMOX1,GLI3,TWSG1,ANGPT2,GATA2,HIST1H4H,CYBA,SRGN,STC1,PTPN2,OXTR,CCR1,SPP1,STAB1,NTN1,PLAC8,POMC,LMNA,REST,DYNLT1,GDF10,HAMP,THBD,GBP1,IL1RL1,VASN,RNF135,NMI,CTDSP1,TMEM176B,MLIP
c1_706	22	Ractome	REACTOME_ER_PHAGOSOME_PATHWAY	5	18	61	17473	3.63e-09	0.02	79.5674	HLA-C,HLA-G,HLA-F,HLA-A,SEC61A1
c1_692	57	GO-BP	GO_INNATE_IMMUNE_RESPONSE	14	54	619	17473	3.71e-09	0.02	7.31832	CD14,C1QC,C3,FCER1G,HAVCR2,TMEM173,TLR2,NOD2,FCGR1B,RAB27A,MR1,CYBA,KLRD1,DDX60
c1_7	460	GO-BP	GO_MULTICELLULAR_ORGANISMAL_MACROMOLECULE_METABOLIC_PROCESS	14	413	79	17473	4.2e-09	0.023	7.49753	COL3A1,ID1,COL8A1,COL2A1,COL15A1,COL18A1,MMP2,COL1A1,COL6A2,COL6A3,COL25A1,COL1A2,MRC2,TRAM2
c1_7	460	GO-BP	GO_REGULATION_OF_TRANSMEMBRANE_RECEPTOR_PROTEIN_SERINE_THREONINE_KINASE_SIGNALING_PATHWAY	22	413	207	17473	4.3e-09	0.024	4.49645	FGF10,BMP4,CAV1,NOV,FOXD1,SFRP2,CYR61,FZD1,ITGA8,MSX1,TGFBR3,TGFB1I1,LTBP1,SMAD6,MYOCD,BCL9L,NPNT,BMP6,BMP5,DAB2,NBL1,VWC2
c1_2	1514	GO-CC	GO_CELL_PROJECTION_PART	122	1333	946	17473	4.53e-09	0.025	1.69046	GOT1,SNAP25,SYT1,VAMP2,RAB3A,PAFAH1B1,PAK1,PLEK,EPB41L3,ADD2,AQP1,CNN3,VASP,CYTH2,PTK2B,DLG1,PFN2,TMOD2,NRCAM,ATP1A1,SCN2A,SCN8A,ADRB2,SNCA,CCK,NGFR,IFT57,RASGRF1,TBC1D7,MAPK1,PRKACB,NCKAP1,CD36,MAPK8IP3,GNG3,HTR2A,PRKAR1B,GNB1,CHRM3,PFKM,CRH,GRIN1,MAPT,CNTNAP2,UCHL1,GABRG2,EPHA4,APP,ATP2B1,SERPINF1,PENK,SMO,FAP,NRP1,CAMK2G,PTPRN2,PTPRN,TTC8,KIF3A,MKKS,DYNC2LI1,TMEM216,AHI1,GLI1,BLOC1S2,BLOC1S3,N…
c1_292	85	GO-CC	GO_ER_TO_GOLGI_TRANSPORT_VESICLE_MEMBRANE	7	78	55	17473	4.59e-09	0.025	28.5107	CD74,B2M,HLA-C,HLA-G,HLA-F,HLA-A,HLA-B
c1_4	255	GO-CC	GO_CELL_SUBSTRATE_JUNCTION	23	235	398	17473	4.65e-09	0.026	4.29679	P4HB,PFN1,RPLP1,DNM2,CAT,RPS9,RPL8,RPL23,RPS3,RPS7,RPS5,RPS19,RPS14,PABPC1,RPL3,RPL30,RPL19,RPS16,RPL18,CAPN2,AATF,CD99,LAYN
c1_706	22	Ractome	REACTOME_ANTIGEN_PRESENTATION_FOLDING_ASSEMBLY_AND_PEPTIDE_LOADING_OF_CLASS_I_MHC	4	18	21	17473	4.67e-09	0.026	184.899	HLA-C,HLA-G,HLA-F,HLA-A
c1_654	69	GO-CC	GO_INNER_MITOCHONDRIAL_MEMBRANE_PROTEIN_COMPLEX	8	64	106	17473	4.69e-09	0.026	20.605	SDHB,SDHA,ATP5G3,ATP5O,ATP5F1,NDUFB3,NDUFA9,NDUFB6
c1_709	18	Ractome	REACTOME_METABOLISM_OF_MRNA	7	17	284	17473	4.71e-09	0.026	25.3337	RPS24,RPS18,RPL39,RPS15A,RPS25,RPL9,RPL27
c1_4	255	GO-MF	GO_RRNA_BINDING	10	235	58	17473	4.74e-09	0.026	12.8195	RPLP1,RPS9,RPL8,RPL23,RPS3,RPS5,RPS14,RPL37,RPL23A,IMP3
c1_103	300	GO-BP	GO_ANATOMICAL_STRUCTURE_FORMATION_INVOLVED_IN_MORPHOGENESIS	41	275	957	17473	4.84e-09	0.027	2.72212	TMOD1,MYH11,ABLIM3,OBSCN,BMP4,IL18,JAM3,RAMP2,LRP5,CAV1,CYP1B1,TWIST1,NOV,ID1,KDR,FAM20A,FOXC1,NDNF,EHD1,COL8A1,COL2A1,ROBO4,TMEM100,MEOX2,BYSL,FOXD1,MCAM,SFRP2,FZD1,ITGA8,MSX1,OSR1,TMEM17,TGFBR3,ANXA2,COL15A1,KLF4,COL18A1,MMP2,SIX1,COL1A1
c1_75	34	GO-CC	GO_CYTOSOLIC_PART	8	32	223	17473	5.02e-09	0.028	19.5886	UBA52,RPLP1,RPL8,RPL32,RPL30,RPL37,RPL23A,RPL36
c1_474	59	GO-CC	GO_EXTRACELLULAR_SPACE	20	57	1376	17473	5.25e-09	0.029	4.45558	BMP4,C2orf40,PRELP,EDN3,GPC6,OGN,OMD,SFRP2,MMP2,TNFRSF11B,PTGDS,ECM2,LRRC17,IGFBP5,COL1A2,PDGFD,FRZB,ABI3BP,ACTG2,VWC2
c1_692	57	GO-BP	GO_ACTIVATION_OF_IMMUNE_RESPONSE	12	54	427	17473	5.27e-09	0.029	9.09342	FCGR2A,MNDA,CD14,C1QC,C3,FCER1G,HAVCR2,PIK3AP1,TMEM173,TLR2,NOD2,C5AR1
c1_289	200	GO-BP	GO_REGULATION_OF_CYTOKINE_PRODUCTION	24	183	563	17473	5.36e-09	0.03	4.07023	ZFP36,LYN,CD14,C3,FCER1G,LGALS9,HAVCR2,CD86,TMEM173,TLR2,NOD2,C5AR1,TLR1,SIGIRR,NFKB2,TGFB1,LITAF,CYBA,POMC,GSDMD,RNF135,NMI,DDX60,LRRFIP1
c1_709	18	GO-BP	GO_VIRAL_LIFE_CYCLE	7	17	290	17473	5.44e-09	0.03	24.8095	RPS24,RPS18,RPL39,RPS15A,RPS25,RPL9,RPL27
c1_294	56	GO-BP	GO_PROTEIN_LOCALIZATION_TO_MEMBRANE	11	49	376	17473	5.55e-09	0.031	10.4322	MADCAM1,RPS24,RPS18,RPL10A,RPL39,RPS15A,RPL11,RPS25,RPL9,RPL27,DENND4C
c1_75	34	GO-CC	GO_RIBOSOME	8	32	226	17473	5.57e-09	0.031	19.3285	UBA52,RPLP1,RPL8,RPL32,RPL30,RPL37,RPL23A,RPL36
c1_103	300	GO-BP	GO_COLLAGEN_FIBRIL_ORGANIZATION	9	275	38	17473	5.69e-09	0.031	15.0485	COL3A1,CYP1B1,FMOD,FOXC1,COL2A1,SFRP2,ANXA2,COL1A1,COL1A2
c1_75	34	GO-BP	GO_RNA_CATABOLIC_PROCESS	8	32	227	17473	5.77e-09	0.032	19.2434	UBA52,RPLP1,RPL8,RPL32,RPL30,RPL37,RPL23A,RPL36
c1_4	255	GO-CC	GO_CYTOSOLIC_SMALL_RIBOSOMAL_SUBUNIT	9	235	44	17473	5.82e-09	0.032	15.2086	RPS9,RPS3,RPS7,RPS5,RPS6,RPS19,RPS14,RPS16,FAU
c1_103	300	GO-BP	GO_HEART_DEVELOPMENT	27	275	466	17473	6e-09	0.033	3.6814	PKP2,MYH11,SRI,PPARG,BMP4,RAMP2,DSP,PLN,COL3A1,TWIST1,ID1,FOXC1,COL2A1,TMEM100,SFRP2,FZD1,MSX1,OSR1,TGFBR3,SIX1,FAT4,LTBP1,SMAD6,MYOCD,DSG2,ID3,BICC1
c1_25	409	GO-CC	GO_CELL_SUBSTRATE_JUNCTION	29	366	398	17473	6.1e-09	0.034	3.47857	RHOA,PARVG,ACTN2,PALLD,SDCBP,ARPC1B,ITGB1,CTNNA1,CD81,ITGB3,ILK,TNS1,RPS18,RPL10A,RPS8,RPL9,RPL27,SNAP23,CIB2,B2M,ANXA5,CD97,CD151,PLAUR,IQGAP1,CPNE3,RRAS2,CSRP2,RSU1
c1_7	460	GO-BP	GO_HEART_DEVELOPMENT	34	413	466	17473	6.24e-09	0.034	3.08681	PKP2,TPM1,MYH11,SRI,PPARG,BMP4,JAG1,RAMP2,DSP,STRA6,PLN,COL3A1,TWIST1,ID1,NACA,FOXC1,COL2A1,TMEM100,SFRP2,CYR61,FZD1,MSX1,OSR1,TGFBR3,SIX1,FAT4,LTBP1,SMAD6,MYOCD,KCNK2,DSG2,NEXN,ID3,BICC1
c1_706	22	GO-BP	GO_RESPONSE_TO_TYPE_I_INTERFERON	5	18	68	17473	6.33e-09	0.035	71.3766	RSAD2,HLA-C,HLA-G,HLA-F,HLA-A
c1_4	255	GO-BP	GO_ESTABLISHMENT_OF_PROTEIN_LOCALIZATION	47	235	1423	17473	6.45e-09	0.036	2.4558	STX2,ABL1,SYK,UBA52,RPLP1,DNM2,AKR1C3,RPS9,RPL8,RPL23,RPS3,RPS7,RPL32,RPL29,RPS5,RPS6,RPS19,RPL35,RPS14,RPL3,RPL41,RPL30,RPL19,RPL37,RPS16,RPL23A,RPL14,RPL36,RPL18,FAU,IFT20,ATP6V1E2,FAM125A,SNX18,GEM,RILPL2,COG4,PAM16,DNLZ,SNX6,RTP1,SIL1,PTTG1IP,TSPAN14,SSR2,MYO5B,RND2
c1_25	409	Ractome	REACTOME_ENDOSOMAL_VACUOLAR_PATHWAY	6	366	9	17473	6.46e-09	0.036	31.827	B2M,HLA-C,HLA-G,HLA-F,HLA-A,HLA-B
c1_292	85	GO-CC	GO_LUMENAL_SIDE_OF_MEMBRANE	6	78	33	17473	6.55e-09	0.036	40.7296	CD74,HLA-C,HLA-G,HLA-F,HLA-A,HLA-B
c1_2	1514	GO-CC	GO_PRESYNAPSE	51	1333	283	17473	6.58e-09	0.036	2.36222	SNAP25,SYT1,SLC6A9,VAMP2,SLC17A7,STX1A,NF1,RAB3A,SYT6,PFN2,SNCA,CCK,GRIN1,NRXN3,APP,SYNJ1,GAD2,GAD1,PCLO,PTPRN2,PTPRN,SLC6A17,ABCC8,VDAC1,RAB3C,AP1S1,NAPA,DNM1L,CAMK2A,VTI1B,PI4K2A,GRIA1,DGKI,RPH3A,SYTL4,DOC2B,DOC2A,ZNRF1,SYN2,SYN1,PVALB,VAMP1,COPS4,SYP,AAK1,SCAMP1,STXBP5,SV2B,SVOP,TPRG1L,DMXL2
c1_292	85	GO-CC	GO_PHAGOCYTIC_VESICLE_MEMBRANE	7	78	58	17473	6.72e-09	0.037	27.036	B2M,HLA-C,HLA-G,HLA-F,HLA-A,HLA-B,TCIRG1
c1_24	622	GO-BP	GO_RESPONSE_TO_OXYGEN_CONTAINING_COMPOUND	84	559	1381	17473	6.88e-09	0.038	1.90126	ANXA1,EPS8,SHC1,KCNQ1,PDGFRB,RAB13,DRD1,NLRP3,LY96,HCK,CLEC7A,YES1,LYN,CD14,C3,LGALS9,HAVCR2,CD86,TLR2,NOD2,C5AR1,TNFAIP3,NFKBIA,ERCC6,THBS1,IL1B,TGFBR1,PDGFC,STAT3,ICAM1,TFRC,NR1H3,DGAT2,NFKB2,IL18BP,PIK3CG,TGFB1,MC4R,NAMPT,CDKN1A,LITAF,APOD,UCP2,SOCS3,PTGS1,PTGS2,ST6GAL1,RAB8A,COL4A1,HMOX1,SPI1,ANGPT2,BTG2,CYBB,CYBA,LOXL1,TNFRSF10D,TNFRSF1A,STC1,PTPN2,OXTR,MSN,SPP1,PXN,ITPR2,EDEM2,IL1R1,SLC2A5,…
c1_289	200	GO-BP	GO_POSITIVE_REGULATION_OF_TUMOR_NECROSIS_FACTOR_SUPERFAMILY_CYTOKINE_PRODUCTION	9	183	57	17473	7.27e-09	0.04	15.0759	CD14,FCER1G,LGALS9,HAVCR2,CD86,TLR2,NOD2,TLR1,CYBA
c1_294	56	GO-BP	GO_NCRNA_PROCESSING	11	49	386	17473	7.28e-09	0.04	10.1619	RPS24,RPS18,RPL10A,RPL39,RPS15A,RPL11,RPS25,RPL9,RPL27,TSEN34,TSEN54
c1_24	622	GO-BP	GO_CELL_DEATH	67	559	1001	17473	7.32e-09	0.04	2.09217	NLRP3,IFI16,DAP,EPHA2,LY96,ITGB2,PTPN6,CD14,LGALS9,TMEM173,TLR2,C5AR1,TNFAIP3,NFKBIA,ERCC6,THBS1,IL1B,MAP3K8,TGFBR1,GADD45B,CHI3L1,NUPR1,PLSCR1,CTSC,PIK3CG,TGFB1,CDKN1A,ATM,LITAF,CD44,RGS19,STK3,HMOX1,SPI1,CLIC4,GLI3,FZD5,DRAM2,DNASE2,MCL1,SFN,BCL2A1,BAG3,TNFRSF10D,G0S2,SRGN,TNFRSF1A,BNIP1,SH3GLB1,SQSTM1,NTN1,PYGL,NME6,REST,RNF144B,STEAP3,LTBR,PLK3,NEK6,EMP3,MGMT,IER3,TRAF3IP2,LY86,TMEM214,GSDMD,…
c1_289	200	GO-BP	GO_INNATE_IMMUNE_RESPONSE	25	183	619	17473	7.39e-09	0.041	3.85626	PTPN6,LYN,CD14,C1QC,C3,FCER1G,LGALS9,HAVCR2,CD86,TMEM173,TLR2,NOD2,TLR1,ICAM1,FCGR1B,NFKB2,RAB27A,TGFB1,MR1,CYBA,LY86,GSDMD,RNF135,KLRD1,DDX60
c1_24	622	GO-BP	GO_CELL_ACTIVATION	46	559	568	17473	7.6e-09	0.042	2.53143	ANXA1,MYH9,RAC2,ITGB2,PTPN6,PTPRC,CLEC7A,LYN,LCP2,TLR7,FCER1G,HAVCR2,CD86,TLR1,TGFBR1,ICAM1,PLSCR1,NFKB2,HLA-E,RAB27A,IL18R1,EBI3,PIK3CG,TGFB1,ATM,ITPKB,PDPN,HHEX,SPI1,GLI3,FZD5,GATA2,LYL1,CLIC1,CD93,IKZF3,PTPN2,FERMT3,APBB1IP,VWF,ITPR2,LTBR,DGKD,BATF3,S100A13,IKZF1
c1_709	18	GO-BP	GO_RIBOSOME_BIOGENESIS	7	17	308	17473	8.26e-09	0.046	23.3596	RPS24,RPS18,RPL39,RPS15A,RPS25,RPL9,RPL27
c1_103	300	GO-BP	GO_ANGIOGENESIS	21	275	293	17473	8.33e-09	0.046	4.55393	BMP4,IL18,JAM3,RAMP2,LRP5,CAV1,CYP1B1,NOV,ID1,KDR,NDNF,COL8A1,ROBO4,TMEM100,MEOX2,MCAM,SFRP2,ANXA2,COL15A1,COL18A1,MMP2
c1_446	16	KEGG	KEGG_RIBOSOME	5	15	88	17473	8.34e-09	0.046	66.1856	RPL32,RPL30,RPL37,RPL23A,RPL36
c1_287	183	GO-BP	GO_REGULATION_OF_IMMUNE_RESPONSE	28	165	858	17473	8.35e-09	0.046	3.45585	RAC2,IFI16,LY96,PSMB8,HCK,ITGB2,CFI,PTPRC,YES1,TXK,VSIG4,C1QA,C1QB,TNFAIP3,IL4R,HLA-E,TAP1,MIF,SOCS3,HMOX1,PTPN2,SIGLEC9,SIGLEC7,PARP9,TNFSF13,IL1RL1,IFITM1,CLEC2B
c1_289	200	GO-BP	GO_REGULATION_OF_TUMOR_NECROSIS_FACTOR_SUPERFAMILY_CYTOKINE_PRODUCTION	11	183	101	17473	8.63e-09	0.048	10.3989	ZFP36,CD14,FCER1G,LGALS9,HAVCR2,CD86,TLR2,NOD2,TLR1,CYBA,POMC
c1_736	27	GO-BP	GO_IMMUNE_RESPONSE	12	25	1100	17473	8.83e-09	0.049	7.62458	GPR65,FAS,TLR8,FYB,SLC11A1,JAK3,LILRB2,CCL2,IRF1,NAIP,TNFSF13B,FES
c1_103	300	GO-BP	GO_RESPONSE_TO_GROWTH_FACTOR	27	275	475	17473	9e-09	0.05	3.61164	BMP4,RAMP2,CAV1,COL3A1,TWIST1,ID1,KDR,FMOD,GCNT2,FOXC1,EHD1,COL2A1,TMEM100,BYSL,FZD1,MSX1,TGFBR3,KLF4,COL1A1,SMAD6,MYOCD,PDE3A,BMP5,COL1A2,GAS1,WFIKKN2,PDGFD
c1_73	67	GO-BP	GO_ORGANONITROGEN_COMPOUND_BIOSYNTHETIC_PROCESS	18	62	1024	17473	9.08e-09	0.05	4.95391	ALDH3A2,RPS9,RPS3,RPS7,RPL29,EIF3G,RPS5,EEF1D,RPS6,RPS19,RPS14,PABPC1,RPL3,RPL41,RPS16,RPL18,FAU,PPAP2A
c1_292	85	GO-BP	GO_ANTIGEN_PROCESSING_AND_PRESENTATION_OF_ENDOGENOUS_ANTIGEN	5	78	17	17473	9.24e-09	0.051	65.8861	CD74,B2M,HLA-C,HLA-A,HLA-B
c1_7	460	GO-BP	GO_MUSCLE_TISSUE_DEVELOPMENT	25	413	275	17473	9.49e-09	0.052	3.84614	MYL6,PKP2,TPM1,MYH11,BMP4,DSP,STRA6,PLN,DCN,CAV1,COL3A1,FOS,FOXC1,MEOX2,ITGA8,OSR1,TGFBR3,SIX1,MYOCD,BCL9L,DSG2,IGFBP5,NEXN,C16orf89,SVIL
c1_292	85	Ractome	REACTOME_ER_PHAGOSOME_PATHWAY	7	78	61	17473	9.65e-09	0.053	25.7064	B2M,HLA-C,HLA-G,HLA-F,HLA-A,HLA-B,SEC61A1
c1_24	622	GO-BP	GO_POSITIVE_REGULATION_OF_CELL_COMMUNICATION	90	559	1532	17473	9.83e-09	0.054	1.83628	EPS8,SHC1,ARHGAP6,HCLS1,PDGFRB,DRD1,LY96,PSMB8,PTPN6,PTPRC,LYN,PLCG1,TLR7,C3,LGALS9,TXK,HAVCR2,PIK3AP1,TLR2,NOD2,C5AR1,ERCC6,THBS1,EFNA1,IL1B,FPR1,MAP3K8,TGFBR1,GADD45B,CHI3L1,PDGFC,ITGB1BP1,STAT3,ICAM1,NR1H3,IL18R1,CTSC,PIK3CG,TGFB1,TRIP6,NRXN1,ATM,LITAF,MIF,SOCS3,SERP1,ENG,ITPKB,PTGS2,GLUD1,CHSY1,CD44,STK3,RSPO3,HHEX,WLS,HMOX1,TWSG1,FZD5,SFRP4,CYBA,MCL1,SFN,G0S2,TNFRSF1A,MBD2,SH3GLB1,SQSTM1,PTP…
c1_287	183	GO-BP	GO_IMMUNE_RESPONSE	32	165	1100	17473	9.83e-09	0.054	3.08064	IFI16,LY96,PSMB8,HCK,CFI,YES1,TXK,VSIG4,C1QA,C1QB,IL4R,HLA-E,IL18R1,EBI3,TAP1,MIF,CD44,GATA2,TNFRSF10D,TNFRSF1A,CCR1,ISG20,LTBR,S100A13,TRAF3IP2,HAMP,TRIM22,IFITM3,TNFSF13,IL1RL1,IFITM1,IFITM2
c1_294	56	GO-CC	GO_CYTOSOLIC_PART	9	49	223	17473	1.01e-08	0.056	14.3916	RPS24,RPS18,RPL10A,RPL39,RPS15A,RPL11,RPS25,RPL9,RPL27
c1_265	98	GO-CC	GO_MITOCHONDRION	28	92	1633	17473	1.03e-08	0.057	3.2565	HNRNPK,SDHB,SDHA,MDH2,ATP5G3,GCSH,SLC25A3,WARS2,MRPL3,MRPS33,POR,MFF,ATP5L,ATP5O,ATP5F1,ATP5C1,RAB24,COX8A,PHB2,NDUFB3,NDUFA9,NDUFB6,RAB11A,SSBP1,PTS,YWHAQ,NFU1,APOOL
c1_475	44	GO-BP	GO_EXTRACELLULAR_STRUCTURE_ORGANIZATION	9	37	304	17473	1.05e-08	0.058	13.9809	MYH11,COL3A1,FMOD,NDNF,COL2A1,COL1A1,NID2,MFAP4,COL6A3
c1_24	622	GO-BP	GO_POSITIVE_REGULATION_OF_MULTICELLULAR_ORGANISMAL_PROCESS	84	559	1395	17473	1.09e-08	0.06	1.88218	CSDA,ANXA1,SHC1,KCNQ1,SCIN,HCLS1,PDGFRB,DPYSL3,NLRP3,IFI16,LY96,ITGB2,LYN,C3AR1,CD14,PLCG1,TLR7,C3,FCER1G,LGALS9,HLA-DPA1,TXK,HAVCR2,CD86,TMEM173,TLR2,NOD2,C5AR1,TNFAIP3,TLR1,THBS1,IL1B,CHI3L1,ITGB1BP1,ALOX5,ICAM1,TFRC,ANGPTL4,IL4R,NFKB2,HLA-E,IL18R1,EBI3,TGFB1,MC4R,NUMB,NRXN1,MIF,SERP1,ENG,PTGS1,ITPKB,PTGS2,AMOTL1,NOG,ERG,HMOX1,GLI3,ANGPT2,FZD5,GATA2,SFRP4,CLIC1,CYBA,PRDM1,SFN,OXTR,CRTC1,CCR1,SP…
c1_3	697	GO-CC	GO_SOMATODENDRITIC_COMPARTMENT	51	580	650	17473	1.12e-08	0.062	2.36372	RUFY3,ITPKA,PAWR,SCN1A,KCND2,KCNA1,KCNA2,GNAS,ADCY2,NDEL1,THY1,PRKAR2B,MAPK8IP2,GRM3,CHRM1,PPARGC1A,CHL1,GLRX2,AMFR,EEF1A2,SNCB,RAB17,FZD3,OLFM1,SLC12A5,GABRB1,TAC1,HCN1,NRGN,NPTN,NEFH,SLC8A2,SYT5,TRIM9,STX3,GPM6A,KCND3,SLC31A1,BSN,GRIA4,APBB1,RANGAP1,ATCAY,UNC5A,CAMK2B,SYNDIG1,LRRC4,ZMYND8,LRRC7,PALMD,MAGEE1
c1_4	255	GO-CC	GO_NUCLEOLUS	34	235	848	17473	1.12e-08	0.062	2.98114	ABL1,DIAPH2,ANP32B,CSTB,RPS9,RPL8,RPL23,RPS3,RPS7,EEF1D,RPS6,RPS19,RPL35,RPS14,RPL3,RPL19,RPL23A,RPL36,RPL18,CENPW,CAPG,MYC,AATF,C8orf4,HUS1,ZFHX3,HINT2,POLR2L,INO80C,FBL,ELL3,SETD4,IMP3,MIF4GD
c1_706	22	Ractome	REACTOME_ANTIGEN_PROCESSING_CROSS_PRESENTATION	5	18	76	17473	1.12e-08	0.062	63.8633	HLA-C,HLA-G,HLA-F,HLA-A,SEC61A1
c1_294	56	GO-CC	GO_RIBOSOME	9	49	226	17473	1.13e-08	0.062	14.2006	RPS24,RPS18,RPL10A,RPL39,RPS15A,RPL11,RPS25,RPL9,RPL27
c1_73	67	GO-MF	GO_POLY_A_RNA_BINDING	19	62	1170	17473	1.14e-08	0.063	4.57661	P4HB,PFN1,CSTB,NQO1,RPS9,RPS3,RPS7,RPL29,EIF3G,RPS5,RPS6,RPS19,RPS14,PABPC1,RPL3,RPS16,FAU,AATF,FBL
c1_73	67	GO-MF	GO_RNA_BINDING	22	62	1598	17473	1.15e-08	0.063	3.87991	P4HB,PFN1,CSTB,NQO1,RPS9,RPS3,RPS7,RPL29,EIF3G,RPS5,EEF1D,RPS6,RPS19,RPS14,PABPC1,RPL3,RPL41,RPS16,RPL18,FAU,AATF,FBL
c1_7	460	Ractome	REACTOME_MUSCLE_CONTRACTION	11	413	48	17473	1.16e-08	0.064	9.69547	MYL6,DES,TPM2,TMOD1,TPM1,MYH11,VCL,MYL9,ACTA2,ACTG2,CALD1
c1_446	16	GO-CC	GO_LARGE_RIBOSOMAL_SUBUNIT	5	15	95	17473	1.23e-08	0.068	61.3088	RPL32,RPL30,RPL37,RPL23A,RPL36
c1_6	409	GO-CC	GO_MITOCHONDRIAL_PART	48	364	953	17473	1.26e-08	0.069	2.41777	MRPS36,SLC25A25,CS,SLC25A14,ME3,PANK2,HAGH,HMGCL,SLC25A26,SLC25A33,MRPS11,PPA2,MRPS18B,HARS2,NOA1,MRPS25,MRPL18,MRPL39,MRPS9,MFN2,GRSF1,RHOT1,MTCH2,FUNDC1,PPM1K,MICU1,C22orf32,NDUFA12,NDUFV2,NDUFS3,COX7A2L,NDUFB8,SCO1,CDS2,AFG3L2,IMMT,COQ6,DHX30,TMEM126B,TOMM34,MTX3,FECH,TMEM14C,APOO,LRPPRC,ME2,C19orf12,OCIAD2
c1_654	69	GO-CC	GO_MITOCHONDRIAL_MEMBRANE_PART	9	64	173	17473	1.28e-08	0.071	14.2031	SDHB,SDHA,ATP5G3,MFF,ATP5O,ATP5F1,NDUFB3,NDUFA9,NDUFB6
c1_4	255	GO-BP	GO_CELLULAR_AMIDE_METABOLIC_PROCESS	31	235	727	17473	1.31e-08	0.072	3.17049	UBA52,RPLP1,RPS9,RPL8,RPL23,PABPC4,RPS3,RPS7,RPL32,RPL29,EIF3G,RPS5,EEF1D,RPS6,RPS19,RPL35,RPS14,CERS2,PABPC1,RPL3,RPL41,RPL30,RPL19,ST6GALNAC3,RPL37,RPS16,RPL23A,RPL14,RPL36,RPL18,FAU
c1_2	1514	GO-BP	GO_SINGLE_ORGANISM_BEHAVIOR	62	1333	384	17473	1.33e-08	0.073	2.1164	SNAP25,SLC17A7,NF1,SLC6A1,PAFAH1B1,GLRB,FGF12,KRAS,TMOD2,ADRB2,SNCA,CCK,RASGRF1,MEF2C,BRAF,CARTPT,HTR2A,PRKAR1B,ADNP,CAMK4,CRH,ARCN1,GRIN2D,GRIN1,CTNS,MAPT,SLITRK5,CNTNAP2,UCHL1,OXR1,GABRG2,EPHA4,NRXN3,EFNB3,APP,SERPINF1,IGF1,PENK,SYNJ1,DDO,EIF4E,HPRT1,PPP3CB,TBR1,FEN1,GABRA5,VDAC1,ATP8A1,ARF4,NDRG4,HRH1,NPTX2,NETO1,PPP1R1B,GRIA1,PJA2,BHLHB9,DGKI,STS,FOXP2,PTPN5,PLK2
c1_709	18	Ractome	REACTOME_METABOLISM_OF_RNA	7	17	330	17473	1.33e-08	0.073	21.8023	RPS24,RPS18,RPL39,RPS15A,RPS25,RPL9,RPL27
c1_287	183	GO-BP	GO_CELLULAR_RESPONSE_TO_CYTOKINE_STIMULUS	23	165	606	17473	1.35e-08	0.074	4.01919	CSDA,DPYSL3,PSMB8,HCK,STAT3,IL4R,HLA-E,IL18R1,EBI3,SOCS3,CD44,TNFRSF10D,TNFRSF1A,CCR1,ISG20,LTBR,TRIM22,IFITM3,TNFSF13,IL1RL1,IFITM1,IFITM2,OSMR
c1_706	22	GO-CC	GO_MHC_PROTEIN_COMPLEX	4	18	27	17473	1.36e-08	0.075	143.811	HLA-C,HLA-G,HLA-F,HLA-A
c1_861	27	Ractome	REACTOME_COLLAGEN_FORMATION	5	24	58	17473	1.37e-08	0.075	62.7622	COL3A1,COL2A1,COL1A1,COL6A3,PCOLCE
c1_24	622	GO-BP	GO_ADAPTIVE_IMMUNE_RESPONSE	30	559	288	17473	1.42e-08	0.078	3.256	ANXA1,CFI,CD55,LYN,C3AR1,C1QC,C3,FCER1G,TXK,HAVCR2,C1QA,CD86,HLA-DQB1,C1QB,ICAM1,IL4R,FCGR1B,NFKB2,HLA-E,LILRB3,RAB27A,IL18BP,IL18R1,CTSC,LAIR1,RNF125,EBI3,PIK3CG,TGFB1,TAP1
c1_290	104	GO-CC	GO_MHC_CLASS_II_PROTEIN_COMPLEX	5	91	16	17473	1.43e-08	0.079	60.0034	HLA-DPA1,HLA-DQB1,HLA-DRA,HLA-DMA,HLA-DMB
c1_75	34	GO-BP	GO_RRNA_METABOLIC_PROCESS	8	32	255	17473	1.43e-08	0.079	17.1304	UBA52,RPLP1,RPL8,RPL32,RPL30,RPL37,RPL23A,RPL36
c1_861	27	GO-CC	GO_EXTRACELLULAR_MATRIX_COMPONENT	6	24	125	17473	1.44e-08	0.079	34.946	COL3A1,COL2A1,COL1A1,NID2,MFAP4,COL6A3
c1_103	300	GO-BP	GO_MUSCLE_TISSUE_DEVELOPMENT	20	275	275	17473	1.49e-08	0.082	4.62096	MYL6,PKP2,MYH11,BMP4,DSP,PLN,DCN,CAV1,COL3A1,FOXC1,MEOX2,ITGA8,OSR1,TGFBR3,SIX1,MYOCD,DSG2,IGFBP5,C16orf89,SVIL
c1_24	622	GO-BP	GO_REGULATION_OF_INNATE_IMMUNE_RESPONSE	34	559	357	17473	1.5e-08	0.083	2.97691	IFI16,LY96,PSMB8,HCK,ITGB2,PTPN6,SCARA3,CLEC7A,LYN,CD14,TLR7,FCER1G,LGALS9,TXK,HAVCR2,PIK3AP1,CD86,TMEM173,TLR2,NOD2,TNFAIP3,NFKBIA,TLR1,PLSCR1,NR1H3,HLA-E,TAP1,SOCS3,CYBA,PTPN2,PARP9,RNF135,NMI,DDX60
c1_861	27	GO-CC	GO_PROTEINACEOUS_EXTRACELLULAR_MATRIX	8	24	356	17473	1.52e-08	0.084	16.3605	COL3A1,FMOD,NDNF,COL2A1,COL1A1,NID2,MFAP4,COL6A3
c1_4	255	GO-MF	GO_STRUCTURAL_MOLECULE_ACTIVITY	31	235	732	17473	1.53e-08	0.084	3.14884	ARPC4,UBA52,RPLP1,SHANK1,RPS9,RPL8,RPL23,RPS3,RPS7,RPL32,RPL29,RPS5,RPS6,RPS19,RPL35,RPS14,RPL3,RPL41,RPL30,RPL19,RPL37,RPS16,RPL23A,RPL14,RPL36,RPL18,FAU,VCAN,CLDN15,TUBA4B,IMP3
c1_4	255	Ractome	REACTOME_ACTIVATION_OF_THE_MRNA_UPON_BINDING_OF_THE_CAP_BINDING_COMPLEX_AND_EIFS_AND_SUBSEQUENT_BINDING_TO_43S	11	235	84	17473	1.62e-08	0.089	9.73673	RPS9,RPS3,RPS7,EIF3G,RPS5,RPS6,RPS19,RPS14,PABPC1,RPS16,FAU
c1_692	57	GO-BP	GO_REGULATION_OF_IMMUNE_SYSTEM_PROCESS	19	54	1403	17473	1.65e-08	0.091	4.38197	HCLS1,FCGR2A,MNDA,CD14,C1QC,C3,FCER1G,HAVCR2,PIK3AP1,TMEM173,TLR2,NOD2,C5AR1,FCGR1B,LAIR1,CYBA,MSN,KLRD1,DDX60
c1_103	300	GO-CC	GO_ANCHORING_JUNCTION	27	275	489	17473	1.66e-08	0.091	3.50824	GSN,DES,PKP2,PPP1R9B,CNN1,LIMA1,JAM3,JUP,VCL,CDH1,DSP,CAV1,HMGA1,RPS4X,MCAM,FZD1,ITGA8,TGFB1I1,BSG,SMAGP,KIAA1462,DSG2,MRC2,MDC1,SVIL,PHLDB2,SYNPO2
c1_40	530	GO-MF	GO_GTPASE_ACTIVITY	25	476	246	17473	1.68e-08	0.093	3.73049	RAB3A,RAN,CDC42,RAB1A,GNG3,GNL1,GFM1,RAB3C,ARF4,DNM1L,DDX3X,RHEB,TUBB4A,ARL8B,DNM3,TBCC,RAB39B,RAB6B,DNAJC27,RAB27B,GNB3,ARL4C,NKIRAS1,GNB5,RNF112
c1_265	98	GO-CC	GO_MITOCHONDRIAL_PART	21	92	953	17473	1.69e-08	0.093	4.1851	SDHB,SDHA,MDH2,ATP5G3,GCSH,SLC25A3,WARS2,MRPL3,MRPS33,MFF,ATP5L,ATP5O,ATP5F1,ATP5C1,COX8A,PHB2,NDUFB3,NDUFA9,NDUFB6,SSBP1,APOOL
c1_265	98	GO-CC	GO_MITOCHONDRIAL_ENVELOPE	18	92	691	17473	1.7e-08	0.094	4.94737	SDHB,SDHA,MDH2,ATP5G3,SLC25A3,MRPL3,MRPS33,MFF,ATP5L,ATP5O,ATP5F1,ATP5C1,COX8A,PHB2,NDUFB3,NDUFA9,NDUFB6,APOOL
c1_473	83	GO-CC	GO_CONTRACTILE_FIBER	10	73	211	17473	1.71e-08	0.094	11.3439	DES,TPM2,TMOD1,OBSCN,SRI,MYL9,NPNT,ACTA2,SVIL,SYNPO2
c1_75	34	Ractome	REACTOME_METABOLISM_OF_PROTEINS	10	32	518	17473	1.73e-08	0.095	10.5411	UBA52,RPLP1,RPL8,RPL32,RPL30,RPL37,RPL23A,RPL36,VKORC1,SSR4
c1_2	1514	GO-CC	GO_POSTSYNAPSE	61	1333	378	17473	1.78e-08	0.098	2.11532	SLC17A7,GLRB,ANK2,EPB41L3,ADD2,CNN3,PTK2B,DLG1,KCNB1,ATP1A1,ADRB2,SNCA,DNAJA3,MEF2C,GNG3,CHRM3,GRIN2D,GRIN1,MAPT,GABRG2,EPHA4,APP,SEMA4F,PCLO,CAMK2G,GABRB3,GABRA4,GABRA5,GABRA1,ARF4,BNIP3,CAMK2A,ITPR1,NETO1,DCLK1,RTN4,GRIA1,PJA2,DGKI,CLSTN3,SSPN,CACNG8,DLG3,GPHN,DLG2,KCNJ4,KCNAB2,NSF,GABBR2,DLGAP1,SYN1,MAP4,ASAP1,DNM3,VPS35,NELF,SIGMAR1,NETO2,FRMPD4,MOB4,SH2D5
c1_978	14	GO-BP	GO_IMMUNE_EFFECTOR_PROCESS	7	13	486	17473	1.83e-08	0.1	19.3591	CFI,VSIG4,C1QA,C1QB,IFITM3,IFITM1,IFITM2
c1_75	34	GO-BP	GO_ESTABLISHMENT_OF_PROTEIN_LOCALIZATION_TO_MEMBRANE	8	32	264	17473	1.88e-08	0.1	16.5464	UBA52,RPLP1,RPL8,RPL32,RPL30,RPL37,RPL23A,RPL36
c1_294	56	GO-BP	GO_NCRNA_METABOLIC_PROCESS	12	49	533	17473	1.89e-08	0.1	8.02833	RPS24,RPS18,RPL10A,RPL39,RPS15A,RPL11,RPS25,RPL9,RPL27,POLR2G,TSEN34,TSEN54
c1_446	16	GO-BP	GO_ESTABLISHMENT_OF_PROTEIN_LOCALIZATION_TO_ENDOPLASMIC_RETICULUM	5	15	104	17473	1.94e-08	0.11	56.0032	RPL32,RPL30,RPL37,RPL23A,RPL36
c1_24	622	GO-BP	GO_CELLULAR_RESPONSE_TO_CYTOKINE_STIMULUS	47	559	606	17473	2e-08	0.11	2.42427	CSDA,HCLS1,DPYSL3,PSMB8,HCK,LGALS9,HLA-DPA1,CD86,HLA-DQB1,TMEM173,HLA-DRA,NFKBIA,IL1B,CHI3L1,STAT3,ICAM1,IL4R,FCGR1B,HLA-E,IL18BP,IL18R1,EBI3,SOCS3,CD44,CYBA,TNFRSF10D,TNFRSF1A,CCR1,CD58,IL1R1,ISG20,LTBR,CXCL11,IL15RA,TRIM22,GBP1,IFITM3,IL10RB,IL10RA,TNFSF13,IL1RL1,IFITM1,IL13RA1,CCRL1,NFIL3,IFITM2,OSMR
c1_265	98	KEGG	KEGG_ALZHEIMERS_DISEASE	10	92	169	17473	2e-08	0.11	11.2381	SDHB,SDHA,ATP5G3,ATP5O,ATP5F1,ATP5C1,COX8A,NDUFB3,NDUFA9,NDUFB6
c1_289	200	GO-BP	GO_POSITIVE_REGULATION_OF_RESPONSE_TO_STIMULUS	47	183	1929	17473	2.05e-08	0.11	2.32639	HCLS1,PDGFRB,FCGR2A,MNDA,PTPN6,LYN,CD14,C1QC,C3,FCER1G,LGALS9,HAVCR2,PIK3AP1,CD86,TMEM173,TLR2,NOD2,C5AR1,TLR1,EFNA1,MAP3K8,TGFBR1,GADD45B,ITGB1BP1,ICAM1,PLSCR1,CTSC,TGFB1,ATM,LITAF,ENG,HHEX,WLS,CYBA,MCL1,SFN,G0S2,MBD2,SQSTM1,LY86,ABRA,KIAA0146,DDX60,SECTM1,CMTM3,GLIPR2,SLA
c1_20	291	GO-CC	GO_MYELIN_SHEATH	15	251	168	17473	2.06e-08	0.11	6.2155	ERMN,CNP,CNTN2,MBP,CRYAB,RDX,PLP1,SIRT2,MAG,SEPT4,HSPA2,MYO1D,PLLP,SEPT8,MOBP
c1_294	56	GO-BP	GO_ORGANIC_CYCLIC_COMPOUND_CATABOLIC_PROCESS	11	49	427	17473	2.06e-08	0.11	9.18621	RPS24,RPS18,RPL10A,RPL39,RPS15A,RPL11,RPS25,RPL9,RPL27,BLVRB,POLR2G
c1_474	59	GO-BP	GO_SKELETAL_SYSTEM_DEVELOPMENT	12	57	455	17473	2.06e-08	0.11	8.08467	BMP4,LRP5,PRELP,NOV,SFRP2,MMP2,SIX1,FAT4,TNFRSF11B,LRRC17,COL1A2,FRZB
c1_292	85	GO-BP	GO_RESPONSE_TO_TYPE_I_INTERFERON	7	78	68	17473	2.09e-08	0.12	23.0601	RSAD2,HLA-C,HLA-G,HLA-F,HLA-A,HLA-B,TRIM56
c1_692	57	GO-BP	GO_POSITIVE_REGULATION_OF_TUMOR_NECROSIS_FACTOR_SUPERFAMILY_CYTOKINE_PRODUCTION	6	54	57	17473	2.1e-08	0.12	34.0604	CD14,FCER1G,HAVCR2,TLR2,NOD2,CYBA
c1_103	300	Ractome	REACTOME_COLLAGEN_FORMATION	10	275	58	17473	2.12e-08	0.12	10.9549	COL3A1,COL8A1,COL2A1,COL15A1,COL1A1,COL6A3,COL25A1,COL1A2,COL9A3,PCOLCE
c1_265	98	GO-BP	GO_MITOCHONDRIAL_ATP_SYNTHESIS_COUPLED_PROTON_TRANSPORT	5	92	17	17473	2.13e-08	0.12	55.86	ATP5G3,ATP5L,ATP5O,ATP5F1,ATP5C1
c1_709	18	GO-BP	GO_RNA_PROCESSING	9	17	835	17473	2.14e-08	0.12	11.0783	RPS24,RPS18,RPL39,RPS15A,RPS25,RPL9,RPL27,TSEN34,TSEN54
c1_40	530	GO-CC	GO_NEURON_PART	69	476	1265	17473	2.18e-08	0.12	2.00225	GOT2,GOT1,SYT1,SLC6A9,VAMP2,SLC17A7,RAB3A,EPB41L3,CDC42,PFN2,TMOD2,ATP1A1,SNCA,CCK,TNFRSF21,GNG3,CHRM3,ENO2,MAPT,UCHL1,EPHA4,ATP8A2,NRP1,CAMK2G,SLC6A17,PLXDC1,VDAC1,BLOC1S2,BLOC1S3,AP3M2,AP3B2,RAB3C,KLC1,ARF4,NAPA,DNM1L,BNIP3,GABARAPL1,SNX14,NEFM,PI4K2A,DCLK1,PLK2,CLSTN3,SYTL4,DOC2B,NSF,GABBR2,STMN1,MAP4,TUBB4A,SMARCA2,MAP2,ASAP1,DNM3,EXOC8,VAMP1,RAB39B,DPP6,NELF,GNB3,SYP,ACTL6B,AAK1,STXBP5,GNB5,…
c1_73	67	GO-BP	GO_MRNA_METABOLIC_PROCESS	14	62	611	17473	2.18e-08	0.12	6.45747	RPS9,RPS3,RPS7,RPL29,RPS5,RPS6,RPS19,RPS14,PABPC1,RPL3,RPL41,RPS16,RPL18,FAU
c1_289	200	GO-BP	GO_REGULATION_OF_IMMUNE_RESPONSE	29	183	858	17473	2.23e-08	0.12	3.22721	FCGR2A,MNDA,PTPN6,LYN,CD14,C1QC,C3,FCER1G,LGALS9,HAVCR2,PIK3AP1,CD86,TMEM173,TLR2,NOD2,C5AR1,TLR1,ICAM1,PLSCR1,FCGR1B,LAIR1,TGFB1,CYBA,CD300A,RNF135,NMI,KLRD1,DDX60,CMTM3
c1_24	622	GO-BP	GO_TOLERANCE_INDUCTION	7	559	12	17473	2.28e-08	0.13	18.2336	LYN,C3AR1,C3,LGALS9,HAVCR2,TNFAIP3,TGFB1
c1_4	255	GO-CC	GO_SMALL_RIBOSOMAL_SUBUNIT	10	235	68	17473	2.35e-08	0.13	10.9343	RPS9,RPS3,RPS7,RPS5,RPS6,RPS19,RPS14,RPS16,FAU,IMP3
c1_861	27	GO-CC	GO_COMPLEX_OF_COLLAGEN_TRIMERS	4	24	23	17473	2.38e-08	0.13	126.616	COL3A1,COL2A1,COL1A1,COL6A3
c1_24	622	GO-BP	GO_POSITIVE_REGULATION_OF_DEFENSE_RESPONSE	34	559	364	17473	2.43e-08	0.13	2.91967	IFI16,LY96,PSMB8,HCK,ITGB2,SCARA3,CLEC7A,LYN,CD14,TLR7,C3,FCER1G,LGALS9,TXK,HAVCR2,PIK3AP1,CD86,TMEM173,TLR2,NOD2,TNFAIP3,NFKBIA,TLR1,IL1B,PLSCR1,HLA-E,PIK3CG,TGFB1,PTGS2,CYBA,TNFRSF1A,IL1RL1,OSMR,DDX60
c1_2	1514	GO-CC	GO_MITOCHONDRIAL_PART	120	1333	953	17473	2.44e-08	0.13	1.65054	AADAT,GOT2,DLD,OGDH,IDH3B,DLAT,PDHB,GLS,GJA1,SNCA,DNAJA3,PINK1,OXCT1,OGDHL,EPHA4,IDH3A,NNT,SDHD,UQCRC2,SIRT3,SUCLA2,CISD2,ALDH7A1,FDX1L,COQ3,OAT,ATPIF1,AUH,MCCC2,AGK,MRPL45,MRPL32,FARS2,SLC25A4,MRPS27,MRPS30,MRPL46,MRPS18C,MRPL2,SLC25A5,SLC25A40,EARS2,SLC25A27,MRPL10,MRPL33,SLC25A20,GFM2,GFM1,RAB11FIP5,MAOA,CPT1A,LIAS,ATP5B,VDAC1,VDAC3,BECN1,DNM1L,BNIP3,NDUFS1,BMF,MOAP1,TMBIM6,PDK2,DDX3X,BCL2L2,A…
c1_706	22	GO-MF	GO_PEPTIDE_ANTIGEN_BINDING	4	18	31	17473	2.44e-08	0.13	125.254	HLA-C,HLA-G,HLA-F,HLA-A
c1_292	85	GO-CC	GO_ENDOCYTIC_VESICLE_MEMBRANE	9	78	152	17473	2.46e-08	0.14	13.2639	CD74,B2M,HLA-C,HLA-G,HLA-F,HLA-A,HLA-B,TCIRG1,MSR1
c1_709	18	GO-BP	GO_ESTABLISHMENT_OF_PROTEIN_LOCALIZATION_TO_ORGANELLE	7	17	361	17473	2.47e-08	0.14	19.9301	RPS24,RPS18,RPL39,RPS15A,RPS25,RPL9,RPL27
c1_321	45	GO-BP	GO_IMMUNE_RESPONSE	15	43	1100	17473	2.51e-08	0.14	5.54112	GPR65,DOCK2,FAS,TLR8,FYB,SLC11A1,JAK3,LILRB2,CCL2,IRF1,NAIP,CLEC5A,TNFSF13B,FES,NLRC5
c1_292	85	Ractome	REACTOME_IMMUNOREGULATORY_INTERACTIONS_BETWEEN_A_LYMPHOID_AND_A_NON_LYMPHOID_CELL	7	78	70	17473	2.57e-08	0.14	22.4013	CD81,B2M,HLA-C,HLA-G,HLA-F,HLA-A,HLA-B
c1_420	195	GO-CC	GO_NEURON_PART	35	174	1265	17473	2.66e-08	0.15	2.77841	PPFIA2,STXBP1,RUFY3,ITPKA,SCN1A,CNTNAP1,GNAS,ADCY2,NDEL1,TSC1,PRKAR2B,DNM1,PPARGC1A,ADAM22,GLRX2,EEF1A2,BASP1,HCN1,NRGN,CLSTN2,L1CAM,SYT4,TRIM9,SYT13,BSN,AMPH,ATCAY,CAMK2B,SV2A,SYNGR1,LRRC4,SCAMP5,GDI1,WDR7,ZMYND8
c1_24	622	GO-CC	GO_EXTRACELLULAR_SPACE	82	559	1376	17473	2.67e-08	0.15	1.86274	ANXA1,PCSK4,DPYSL3,LY96,CFI,CD14,C1QC,C3,LGALS9,C1QA,C1QB,THBS1,IL1B,CHI3L1,PDGFC,SERPINA3,ALOX5,SERPINA1,ICAM1,TFRC,ANGPTL4,IL4R,IL18BP,CTSC,EBI3,TGFB1,NAMPT,FSTL3,APOD,MIF,CP,ENG,SORD,APOC1,TTR,THNSL2,MTHFD2,SEMA3F,NOG,HMOX1,TWSG1,ANGPT2,LYZ,SFRP4,CLIC1,HIST1H2BE,H2BFS,LOXL1,SFN,SRGN,TNFRSF1A,STOM,STC1,MSN,IL32,SPP1,CECR1,ADAMTS9,POMC,IL1R1,CTSO,PXDNL,S100A13,CXCL11,CXCL16,LY86,GDF10,GNLY,HAMP,…
c1_4	255	GO-BP	GO_RNA_PROCESSING	33	235	835	17473	2.67e-08	0.15	2.93851	UBA52,RPLP1,RPS9,RPL8,RPL23,PABPC4,RPS3,RPS7,RPL32,RPL29,RPS5,RPS6,RPS19,RPL35,RPS14,PABPC1,RPL3,RPL41,RPL30,RPL19,RPL37,RPS16,RPL23A,RPL14,RPL36,RPL18,FAU,SNRPG,POLR2J,POLR2L,HNRNPA1,FBL,IMP3
c1_73	67	GO-BP	GO_CELLULAR_MACROMOLECULE_LOCALIZATION	19	62	1234	17473	2.7e-08	0.15	4.33925	AKR1C3,RPS9,RPS3,RPS7,RPL29,RPS5,RPS6,RPS19,RPS14,RPL3,RPL41,RPS16,RPL18,FAU,PAM16,DNLZ,MESDC2,RTP1,SSR2
c1_654	69	KEGG	KEGG_PARKINSONS_DISEASE	8	64	133	17473	2.82e-08	0.16	16.422	SDHB,SDHA,ATP5G3,ATP5O,ATP5F1,NDUFB3,NDUFA9,NDUFB6
c1_292	85	GO-CC	GO_ER_TO_GOLGI_TRANSPORT_VESICLE	7	78	71	17473	2.84e-08	0.16	22.0858	CD74,B2M,HLA-C,HLA-G,HLA-F,HLA-A,HLA-B
c1_7	460	GO-BP	GO_CARDIAC_VENTRICLE_DEVELOPMENT	15	413	106	17473	2.85e-08	0.16	5.98691	PKP2,TPM1,JAG1,DSP,STRA6,NACA,FOXC1,SFRP2,CYR61,FZD1,TGFBR3,LTBP1,SMAD6,MYOCD,KCNK2
c1_2	1514	GO-CC	GO_EXCITATORY_SYNAPSE	39	1333	197	17473	2.89e-08	0.16	2.59499	SYT1,SLC17A7,EPB41L3,ADD2,CNN3,PTK2B,DLG1,ATP1A1,GNG3,GRIN1,MAPT,EPHA4,PCLO,CAMK2G,BNIP3,CAMK2A,ITPR1,NETO1,DCLK1,RTN4,GRIA1,PJA2,DGKI,CLSTN3,CACNG8,DLG3,DLG2,KCNAB2,NSF,DLGAP1,SYN1,MAP4,DNM3,VPS35,NELF,SYP,SIGMAR1,NETO2,SH2D5
c1_287	183	GO-BP	GO_RESPONSE_TO_EXTERNAL_STIMULUS	42	165	1821	17473	2.94e-08	0.16	2.44243	RAC2,RAB13,DRD1,IFI16,LY96,HCK,ITGB2,PTPRC,TNFAIP3,FPR1,TFRC,IL4R,HLA-E,NRXN1,CDKN1A,MIF,UCP2,SOCS3,CP,CHSY1,HMOX1,LYZ,BAG3,TNFRSF10D,TNFRSF1A,STOM,CD93,SH3GLB1,CCR1,SPP1,NTN1,PLAC8,ISG20,LTBR,BATF3,HAMP,THBD,PLSCR4,TRIM22,IFITM3,IFITM1,IFITM2
c1_4	255	GO-BP	GO_MACROMOLECULE_CATABOLIC_PROCESS	35	235	926	17473	2.94e-08	0.16	2.81033	CALM3,CASP8,RBCK1,UBA52,RPLP1,FAM123B,RPS9,RPL8,RPL23,PABPC4,RPS3,RPS7,RPL32,RPL29,RPS5,RPS6,RPS19,RPL35,RPS14,PABPC1,RPL3,RPL41,RPL30,RPL19,RPL37,RPS16,RPL23A,RPL14,RPL36,RPL18,FAU,VCAN,CAPN2,PPP2CB,FAM125A
c1_446	16	GO-CC	GO_CYTOSOLIC_RIBOSOME	5	15	113	17473	2.95e-08	0.16	51.5428	RPL32,RPL30,RPL37,RPL23A,RPL36
c1_170	56	GO-CC	GO_MITOCHONDRIAL_MEMBRANE_PART	8	50	173	17473	2.96e-08	0.16	16.16	FIS1,ATP5I,ATP5G2,TOMM5,COX7A2,C19orf70,TMEM11,USMG5
c1_7	460	GO-BP	GO_EPITHELIUM_DEVELOPMENT	51	413	945	17473	3.03e-08	0.17	2.28326	FGF10,FRMD6,TMOD1,PPARG,BMP4,XBP1,JAG1,VCL,DSP,LRP5,STRA6,TWIST1,EDN3,ID1,KDR,FOXC1,COL2A1,TMEM100,MEOX2,FOXD1,SFRP2,CYR61,FZD1,MSX1,OSR1,SHROOM3,NLE1,KLF4,COL18A1,SIX1,RHOB,FAT4,TGFB1I1,SLC4A5,ALX4,SMAD6,CRABP2,NPNT,BMP6,MET,IGFBP5,BMP5,DAB2,ACTA2,APCDD1,ID3,FRZB,SOX21,FOXQ1,UPK1B,TAGLN
c1_21	399	GO-CC	GO_INNER_MITOCHONDRIAL_MEMBRANE_PROTEIN_COMPLEX	14	355	106	17473	3.09e-08	0.17	6.50072	SDHB,SDHA,ATP5G3,ATP5L,ATP5O,ATP5F1,ATP5C1,COX8A,NDUFB3,NDUFS2,NDUFA9,NDUFB6,BCS1L,APOOL
c1_19	461	GO-BP	GO_CELLULAR_RESPONSE_TO_ZINC_ION	7	403	16	17473	3.15e-08	0.17	18.9688	MT1G,MT2A,MT1F,MT1H,MT1E,MT1X,MT1M
c1_171	75	GO-BP	GO_OXIDATIVE_PHOSPHORYLATION	7	67	84	17473	3.17e-08	0.17	21.7326	UQCRC1,NDUFA13,CHCHD10,NDUFB2,NDUFB10,NDUFA1,NDUFB4
c1_654	69	KEGG	KEGG_OXIDATIVE_PHOSPHORYLATION	8	64	135	17473	3.17e-08	0.17	16.1787	SDHB,SDHA,ATP5G3,ATP5O,ATP5F1,NDUFB3,NDUFA9,NDUFB6
c1_706	22	GO-CC	GO_LUMENAL_SIDE_OF_MEMBRANE	4	18	33	17473	3.17e-08	0.17	117.663	HLA-C,HLA-G,HLA-F,HLA-A
c1_4	255	GO-BP	GO_PROTEIN_LOCALIZATION	53	235	1805	17473	3.18e-08	0.18	2.18322	STX2,ABL1,SYK,UBA52,RPLP1,DNM2,SHANK1,PPP1R15A,ATR,SCP2,AKR1C3,RPS9,RPL8,RPL23,RPS3,RPS7,RPL32,RPL29,RPS5,RPS6,RPS19,RPL35,RPS14,RPL3,RPL41,RPL30,RPL19,RPL37,RPS16,RPL23A,RPL14,RPL36,RPL18,FAU,IFT20,VANGL2,ATP6V1E2,FAM125A,SNX18,GEM,RILPL2,COG4,PAM16,DNLZ,SNX6,MESDC2,RTP1,SIL1,PTTG1IP,TSPAN14,SSR2,MYO5B,RND2
c1_294	56	GO-BP	GO_RRNA_METABOLIC_PROCESS	9	49	255	17473	3.22e-08	0.18	12.5856	RPS24,RPS18,RPL10A,RPL39,RPS15A,RPL11,RPS25,RPL9,RPL27
c1_24	622	GO-BP	GO_REGULATION_OF_DEFENSE_RESPONSE	54	559	759	17473	3.23e-08	0.18	2.22386	ANXA1,KCNQ1,NLRP3,IFI16,LY96,PSMB8,HCK,ITGB2,CFI,PTPN6,SCARA3,CD55,CLEC7A,LYN,C3AR1,CD14,TLR7,C3,FCER1G,LGALS9,TXK,HAVCR2,PIK3AP1,CD86,TMEM173,TLR2,NOD2,C5AR1,TNFAIP3,NFKBIA,TLR1,IL1B,PLSCR1,NR1H3,HLA-E,PIK3CG,TGFB1,TAP1,APOD,SOCS3,PTGS2,CYBA,TNFRSF1A,STOM,CD93,PTPN2,IL1R1,TRAF3IP2,PARP9,IL1RL1,OSMR,RNF135,NMI,DDX60
c1_709	18	GO-MF	GO_STRUCTURAL_CONSTITUENT_OF_RIBOSOME	6	17	212	17473	3.29e-08	0.18	29.0893	RPS24,RPS18,RPL39,RPS15A,RPL9,RPL27
c1_103	300	GO-BP	GO_EPITHELIUM_DEVELOPMENT	39	275	945	17473	3.31e-08	0.18	2.62221	FRMD6,TMOD1,PPARG,BMP4,VCL,DSP,LRP5,TWIST1,EDN3,ID1,KDR,FOXC1,COL2A1,TMEM100,MEOX2,FOXD1,SFRP2,FZD1,MSX1,OSR1,KLF4,COL18A1,SIX1,FAT4,TGFB1I1,SLC4A5,SMAD6,CRABP2,NPNT,MET,IGFBP5,BMP5,ACTA2,APCDD1,ID3,FRZB,FOXQ1,UPK1B,TAGLN
c1_75	34	Ractome	REACTOME_METABOLISM_OF_MRNA	8	32	284	17473	3.31e-08	0.18	15.3812	UBA52,RPLP1,RPL8,RPL32,RPL30,RPL37,RPL23A,RPL36
c1_40	530	GO-CC	GO_MYELIN_SHEATH	20	476	168	17473	3.34e-08	0.18	4.37	GOT2,DLAT,CDC42,PRKCI,ATP1A1,ATP1B1,ENO2,UCHL1,SUCLA2,VDAC1,NAPA,ATP5A1,ATP6V1A,NSF,TUBB4A,YWHAG,TPPP,NAPG,TAGLN3,GNB5
c1_654	69	GO-CC	GO_MITOCHONDRIAL_PROTEIN_COMPLEX	8	64	136	17473	3.36e-08	0.19	16.0597	SDHB,SDHA,ATP5G3,ATP5O,ATP5F1,NDUFB3,NDUFA9,NDUFB6
c1_692	57	GO-BP	GO_POSITIVE_REGULATION_OF_IMMUNE_SYSTEM_PROCESS	15	54	867	17473	3.39e-08	0.19	5.59817	HCLS1,FCGR2A,MNDA,CD14,C1QC,C3,FCER1G,HAVCR2,PIK3AP1,TMEM173,TLR2,NOD2,C5AR1,CYBA,DDX60
c1_25	409	GO-CC	GO_MHC_CLASS_I_PROTEIN_COMPLEX	6	366	11	17473	3.43e-08	0.19	26.0402	B2M,HLA-C,HLA-G,HLA-F,HLA-A,HLA-B
c1_7	460	GO-BP	GO_RESPONSE_TO_GROWTH_FACTOR	33	413	475	17473	3.44e-08	0.19	2.93926	FGF10,BMP4,XBP1,RAMP2,CAV1,COL3A1,FOS,SPHK1,TWIST1,ID1,KDR,FMOD,GCNT2,FOXC1,EHD1,COL2A1,TMEM100,BYSL,FZD1,MSX1,TGFBR3,KLF4,COL1A1,SMAD6,MYOCD,BMP6,PDE3A,BMP5,COL1A2,GAS1,WFIKKN2,IER2,PDGFD
c1_54	205	GO-CC	GO_NEURON_PART	36	184	1265	17473	3.59e-08	0.2	2.70247	PPFIA2,STXBP1,RUFY3,ITPKA,SCN1A,CNTNAP1,GNAS,ADCY2,NDEL1,TSC1,PRKAR2B,DNM1,PPARGC1A,ADAM22,GLRX2,EEF1A2,GABRB1,BASP1,HCN1,NRGN,CLSTN2,L1CAM,SYT4,TRIM9,SYT13,BSN,AMPH,ATCAY,CAMK2B,SV2A,SYNGR1,LRRC4,SCAMP5,GDI1,WDR7,ZMYND8
c1_40	530	GO-CC	GO_SYNAPSE_PART	42	476	610	17473	3.63e-08	0.2	2.52743	SYT1,SLC6A9,VAMP2,SLC17A7,RAB3A,EPB41L3,PFN2,ATP1A1,SNCA,CCK,GNG3,CHRM3,MAPT,EPHA4,CAMK2G,SLC6A17,GABRA4,VDAC1,RAB3C,ARF4,NAPA,DNM1L,BNIP3,PI4K2A,DCLK1,PJA2,CLSTN3,SYTL4,DOC2B,NSF,GABBR2,MAP4,ASAP1,DNM3,VAMP1,NELF,SYP,AAK1,STXBP5,SVOP,SH2D5,DMXL2
c1_254	82	GO-CC	GO_MYELIN_SHEATH	9	74	168	17473	3.67e-08	0.2	12.6494	ERMN,CNTN2,MBP,CRYAB,RDX,SEPT4,HSPA2,MYO1D,MOBP
c1_446	16	GO-BP	GO_NUCLEAR_TRANSCRIBED_MRNA_CATABOLIC_PROCESS_NONSENSE_MEDIATED_DECAY	5	15	118	17473	3.67e-08	0.2	49.3588	RPL32,RPL30,RPL37,RPL23A,RPL36
c1_7	460	GO-BP	GO_MULTICELLULAR_ORGANISM_METABOLIC_PROCESS	14	413	93	17473	3.7e-08	0.2	6.36887	COL3A1,ID1,COL8A1,COL2A1,COL15A1,COL18A1,MMP2,COL1A1,COL6A2,COL6A3,COL25A1,COL1A2,MRC2,TRAM2
c1_289	200	GO-BP	GO_IMMUNE_RESPONSE	33	183	1100	17473	3.74e-08	0.21	2.86443	PTPN6,LYN,CD14,C1QC,C3,FCER1G,LGALS9,HAVCR2,CD86,TMEM173,TLR2,NOD2,C5AR1,TLR1,ICAM1,FCGR1B,NFKB2,RAB27A,CTSC,LAIR1,TGFB1,MR1,CYBA,IL1R1,LY86,GSDMD,IL10RB,NFIL3,RNF135,KLRD1,DDX60,IRAK1BP1,SECTM1
c1_287	183	GO-BP	GO_POSITIVE_REGULATION_OF_IMMUNE_SYSTEM_PROCESS	27	165	867	17473	4.22e-08	0.23	3.29783	SCIN,RAC2,IFI16,LY96,PSMB8,HCK,ITGB2,CFI,PTPRC,YES1,TXK,VSIG4,C1QA,C1QB,TNFAIP3,IL4R,HLA-E,EBI3,TAP1,CDKN1A,MIF,ITPKB,HMOX1,GATA2,CCR1,TNFSF13,IL1RL1
c1_103	300	GO-MF	GO_CELL_ADHESION_MOLECULE_BINDING	16	275	186	17473	4.23e-08	0.23	5.46565	EMP2,JAM3,JUP,VCL,CDH1,DSP,COL3A1,NOV,KDR,SFRP2,ECM2,SMAGP,DSG2,NPNT,FBLN1,ADAM11
c1_2	1514	GO-BP	GO_REGULATION_OF_SYNAPSE_STRUCTURE_OR_ACTIVITY	43	1333	232	17473	4.33e-08	0.24	2.42951	SNAP25,VAMP2,NF1,RAB3A,KRAS,PTK2B,CDC42,KCNB1,YWHAH,SNCA,RASGRF1,MAPK1,MEF2C,BRAF,ADNP,EFNA5,CRH,GRIN1,SLITRK5,NRXN3,APP,APOE,VGF,ATP2B2,PPP3CB,NCDN,CAMK2A,HRH1,NETO1,FGF14,GRIA1,BHLHB9,DGKI,PTPN5,PLK2,CLSTN3,FLRT3,YWHAG,SLITRK4,UBE2V2,NELF,SYP,FRMPD4
c1_294	56	GO-BP	GO_ESTABLISHMENT_OF_PROTEIN_LOCALIZATION_TO_MEMBRANE	9	49	264	17473	4.34e-08	0.24	12.1565	RPS24,RPS18,RPL10A,RPL39,RPS15A,RPL11,RPS25,RPL9,RPL27
c1_103	300	GO-CC	GO_COMPLEX_OF_COLLAGEN_TRIMERS	7	275	23	17473	4.38e-08	0.24	19.3377	DCN,COL3A1,COL8A1,COL2A1,COL1A1,COL6A3,COL1A2
c1_446	16	GO-BP	GO_PROTEIN_LOCALIZATION_TO_ENDOPLASMIC_RETICULUM	5	15	123	17473	4.52e-08	0.25	47.3523	RPL32,RPL30,RPL37,RPL23A,RPL36
c1_654	69	GO-CC	GO_ORGANELLE_INNER_MEMBRANE	13	64	525	17473	4.54e-08	0.25	6.76039	SDHB,SDHA,MDH2,ATP5G3,SLC25A3,MRPL3,MRPS33,ATP5O,ATP5F1,PHB2,NDUFB3,NDUFA9,NDUFB6
c1_7	460	GO-BP	GO_REGULATION_OF_CELL_DIFFERENTIATION	69	413	1492	17473	4.56e-08	0.25	1.95658	DRD2,FGF10,TNIK,EMP2,PKP2,EHD2,CDC20,PPARG,PGLYRP1,BMP4,XBP1,JAG1,IL18,GPR37L1,RAMP2,LRP5,CXCL12,CAV1,COL3A1,FOS,SPHK1,TWIST1,NOV,EDN3,ID1,KDR,NACA,FMOD,GCNT2,OGN,FOXC1,NDNF,EHD1,TMEM100,SFRP2,CYR61,FZD1,MSX1,OSR1,JUNB,KLF4,SIX1,COL1A1,FAT4,TGFB1I1,CRABP2,MYOCD,OLFM2,BCL9L,CTNNA2,NPNT,FBLN1,BMP6,LRRC17,RARRES2,PDE3A,TMEM64,PDE5A,IGFBP5,BMP5,DAB2,NBL1,NET1,ID3,PRDM6,FRZB,PHLDB2,SLC46A2,VWC2
c1_292	85	Ractome	REACTOME_ANTIGEN_PROCESSING_CROSS_PRESENTATION	7	78	76	17473	4.58e-08	0.25	20.6328	B2M,HLA-C,HLA-G,HLA-F,HLA-A,HLA-B,SEC61A1
c1_474	59	GO-BP	GO_EXTRACELLULAR_STRUCTURE_ORGANIZATION	10	57	304	17473	4.6e-08	0.25	10.0837	CDH1,KDR,SFRP2,MMP2,TNFRSF11B,ECM2,COL1A2,THSD4,ABI3BP,OLFML2A
c1_6	409	GO-CC	GO_ENVELOPE	51	364	1090	17473	4.63e-08	0.26	2.246	MRPS36,PIK3R4,SLC25A25,SLC25A14,PANK2,HMGCL,SLC25A26,SLC25A33,MRPS11,MRPS18B,NOA1,MRPS25,MRPL18,MRPL39,MRPS9,MFN2,TYRO3,TERF2IP,RHOT1,MTCH2,FUNDC1,MICU1,C22orf32,RRM1,NDUFA12,NDUFV2,NDUFS3,COX7A2L,NDUFB8,UBE2I,SCO1,CDS2,WTAP,TUBB,AFG3L2,IMMT,COQ6,TMEM126B,TOMM34,MTX3,FECH,PHF20,TMEM14C,APOO,LRPPRC,UNC50,SCRN1,PRICKLE2,C19orf12,OCIAD2,NAV3
c1_857	68	GO-CC	GO_CONTRACTILE_FIBER	9	61	211	17473	4.64e-08	0.26	12.2179	DES,TPM2,TMOD1,OBSCN,MYL9,NPNT,ACTA2,SVIL,SYNPO2
c1_265	98	KEGG	KEGG_HUNTINGTONS_DISEASE	10	92	185	17473	4.72e-08	0.26	10.2662	SDHB,SDHA,ATP5G3,ATP5O,ATP5F1,ATP5C1,COX8A,NDUFB3,NDUFA9,NDUFB6
c1_73	67	GO-BP	GO_ESTABLISHMENT_OF_PROTEIN_LOCALIZATION	20	62	1423	17473	4.78e-08	0.26	3.96096	ABL1,AKR1C3,RPS9,RPS3,RPS7,RPL29,RPS5,RPS6,RPS19,RPS14,RPL3,RPL41,RPS16,RPL18,FAU,PAM16,DNLZ,RTP1,SSR2,MYO5B
c1_103	300	GO-BP	GO_ORGAN_MORPHOGENESIS	36	275	841	17473	4.79e-08	0.26	2.71983	PKP2,BMP4,DSP,LRP5,DCN,CAV1,COL3A1,TWIST1,ID1,FAM20A,FOXC1,COL8A1,COL2A1,TMEM100,FOXD1,SFRP2,FZD1,ITGA8,MSX1,OSR1,TGFBR3,COL18A1,MMP2,SIX1,COL1A1,FAT4,BSG,NPNT,ALPL,IGFBP5,MGP,COL1A2,ACTA2,ID3,FRZB,ACTG2
c1_24	622	GO-BP	GO_REGULATION_OF_LEUKOCYTE_PROLIFERATION	24	559	206	17473	4.83e-08	0.27	3.64166	ANXA1,RAC2,MNDA,PTPN6,PTPRC,CD55,LYN,LGALS9,HLA-DPA1,HAVCR2,CD86,TNFAIP3,IL1B,HLA-E,EBI3,TGFB1,CDKN1A,ATM,MIF,ST6GAL1,HLA-DMB,PRDM1,IKZF3,CD300A
c1_75	34	GO-BP	GO_ORGANIC_CYCLIC_COMPOUND_CATABOLIC_PROCESS	9	32	427	17473	4.87e-08	0.27	11.5089	UBA52,RPLP1,HNMT,RPL8,RPL32,RPL30,RPL37,RPL23A,RPL36
c1_4	255	GO-BP	GO_CELLULAR_CATABOLIC_PROCESS	43	235	1322	17473	5.03e-08	0.28	2.41845	CALM3,CASP8,RBCK1,UBA52,RPLP1,FAM123B,CAT,SCP2,AKR1C3,ALDH3A2,HNMT,MPST,RPS9,RPL8,RPL23,PABPC4,RPS3,RPS7,RPL32,RPL29,RPS5,RPS6,RPS19,RPL35,RPS14,PABPC1,RPL3,RPL41,RPL30,RPL19,RPL37,RPS16,RPL23A,RPL14,RPL36,RPL18,FAU,VCAN,CAPN2,PPP2CB,FAM125A,DCXR,HADH
c1_24	622	GO-BP	GO_POSITIVE_REGULATION_OF_INTRACELLULAR_SIGNAL_TRANSDUCTION	59	559	876	17473	5.05e-08	0.28	2.10525	SHC1,HCLS1,PDGFRB,PTPN6,LYN,PLCG1,TLR7,C3,LGALS9,HAVCR2,PIK3AP1,TLR2,NOD2,C5AR1,ERCC6,THBS1,EFNA1,IL1B,FPR1,MAP3K8,TGFBR1,GADD45B,CHI3L1,PDGFC,ITGB1BP1,STAT3,ICAM1,IL18R1,PIK3CG,TGFB1,TRIP6,ATM,LITAF,MIF,SOCS3,ITPKB,PTGS2,CD44,STK3,WLS,HMOX1,FZD5,MCL1,TNFRSF1A,PTPN2,CCR1,LTBR,S100A13,CXCL11,NEK6,TRAF3IP2,ABRA,TREM2,TRIM22,DDX60,SECTM1,HCST,ST5,GLIPR2
c1_289	200	GO-BP	GO_CELL_DEATH	31	183	1001	17473	5.08e-08	0.28	2.95695	DAP,EPHA2,PTPN6,CD14,LGALS9,TMEM173,TLR2,C5AR1,MAP3K8,TGFBR1,GADD45B,PLSCR1,CTSC,TGFB1,ATM,LITAF,SPI1,CLIC4,MCL1,SFN,BCL2A1,G0S2,BNIP1,SQSTM1,PYGL,RNF144B,STEAP3,IER3,LY86,TMEM214,GSDMD
c1_3	697	GO-CC	GO_DENDRITE	39	580	451	17473	5.1e-08	0.28	2.60512	RUFY3,ITPKA,KCND2,KCNA1,KCNA2,GNAS,ADCY2,THY1,PRKAR2B,GRM3,CHRM1,PPARGC1A,CHL1,GLRX2,AMFR,RAB17,FZD3,SLC12A5,GABRB1,HCN1,NRGN,NPTN,SLC8A2,TRIM9,STX3,GPM6A,KCND3,BSN,GRIA4,APBB1,RANGAP1,ATCAY,CAMK2B,SYNDIG1,LRRC4,ZMYND8,LRRC7,PALMD,MAGEE1
c1_6	409	GO-CC	GO_MITOCHONDRIAL_ENVELOPE	38	364	691	17473	5.1e-08	0.28	2.6398	MRPS36,SLC25A25,SLC25A14,PANK2,HMGCL,SLC25A26,SLC25A33,MRPS11,MRPS18B,NOA1,MRPS25,MRPL18,MRPL39,MRPS9,MFN2,RHOT1,MTCH2,FUNDC1,MICU1,C22orf32,NDUFA12,NDUFV2,NDUFS3,COX7A2L,NDUFB8,SCO1,CDS2,AFG3L2,IMMT,COQ6,TMEM126B,TOMM34,MTX3,FECH,TMEM14C,APOO,C19orf12,OCIAD2
c1_699	43	GO-CC	GO_MHC_CLASS_II_PROTEIN_COMPLEX	4	42	16	17473	5.14e-08	0.28	104.006	HLA-DPA1,HLA-DRA,HLA-DMA,HLA-DMB
c1_4	255	GO-BP	GO_ESTABLISHMENT_OF_LOCALIZATION_IN_CELL	50	235	1676	17473	5.25e-08	0.29	2.21817	STX2,CASP8,SYK,UBA52,RPLP1,DNM2,AKR1C3,RPS9,RPL8,RPL23,RPS3,RPS7,RPL32,RPL29,RPS5,RPS6,RPS19,RPL35,RPS14,RPL3,RPL41,RPL30,RPL19,RPL37,RPS16,RPL23A,RPL14,RPL36,RPL18,FAU,IFT20,TRDN,SYT2,TRAPPC10,SYN3,SNX18,GEM,RILPL2,COG4,SNRPG,PAM16,DNLZ,SNX6,RTP1,SIL1,PTTG1IP,SSR2,HNRNPA1,UXT,NXF1
c1_2	1514	GO-BP	GO_REGULATION_OF_SYNAPTIC_PLASTICITY	31	1333	140	17473	5.29e-08	0.29	2.90249	SNAP25,VAMP2,NF1,RAB3A,KRAS,PTK2B,KCNB1,YWHAH,SNCA,RASGRF1,MAPK1,MEF2C,BRAF,CRH,GRIN1,APOE,VGF,ATP2B2,PPP3CB,NCDN,CAMK2A,HRH1,NETO1,FGF14,GRIA1,DGKI,PTPN5,PLK2,YWHAG,NELF,SYP
c1_1052	14	Ractome	REACTOME_COLLAGEN_FORMATION	4	12	58	17473	5.3e-08	0.29	100.42	COL3A1,COL1A1,COL6A3,PCOLCE
c1_4	255	Ractome	REACTOME_FORMATION_OF_THE_TERNARY_COMPLEX_AND_SUBSEQUENTLY_THE_43S_COMPLEX	10	235	74	17473	5.41e-08	0.3	10.0477	RPS9,RPS3,RPS7,EIF3G,RPS5,RPS6,RPS19,RPS14,RPS16,FAU
c1_24	622	GO-CC	GO_INTRACELLULAR_VESICLE	76	559	1259	17473	5.49e-08	0.3	1.88688	ANXA1,PCSK4,KCNQ1,F11R,RAC2,PDGFRB,RAB13,DPYSL3,CLN3,HCK,ITGB2,CD55,TLR7,HLA-DPA1,HLA-DQB1,TMEM173,TLR2,HLA-DRA,C5AR1,TLR1,THBS1,IL1B,CD163,SERPINA3,SERPINA1,TFRC,FCGR1B,HLA-E,RAB27A,CTSC,TGFB1,NUMB,FSTL3,NRXN1,ATM,PLA1A,ADC,AMOTL1,RGS19,RAB8A,WLS,CLIC4,SLC40A1,FZD5,GPR116,CYBB,NCF2,CYBA,LOXL1,SFN,SRGN,WIPI1,STOM,CD93,SH3GLB1,CLVS1,SQSTM1,VPS13A,FGFRL1,STAB1,VWF,CRISPLD2,POMC,PLD1,SLC30A7,DGKD,DY…
c1_709	18	GO-BP	GO_PROTEIN_TARGETING	7	17	406	17473	5.53e-08	0.3	17.7211	RPS24,RPS18,RPL39,RPS15A,RPS25,RPL9,RPL27
c1_321	45	GO-BP	GO_IMMUNE_SYSTEM_PROCESS	19	43	1984	17473	5.54e-08	0.31	3.89145	GPR65,DOCK2,FAS,PSMB9,TLR8,FYB,SLC11A1,JAK3,LILRB2,HYAL2,CCL2,IRF1,CDKN2B,NAIP,CLEC5A,TNFSF13B,FES,NLRC5,RBM47
c1_706	22	KEGG	KEGG_ALLOGRAFT_REJECTION	4	18	38	17473	5.69e-08	0.31	102.181	HLA-C,HLA-G,HLA-F,HLA-A
c1_24	622	GO-BP	GO_CELLULAR_RESPONSE_TO_BIOTIC_STIMULUS	21	559	163	17473	5.88e-08	0.32	4.02705	NLRP3,LY96,HCK,CLEC7A,LYN,CD14,HAVCR2,CD86,TLR2,TNFAIP3,NFKBIA,TLR1,IL1B,ICAM1,NR1H3,TGFB1,LITAF,FZD5,CXCL16,TREM2,PLSCR4
c1_73	67	GO-BP	GO_INTERSPECIES_INTERACTION_BETWEEN_ORGANISMS	14	62	662	17473	5.91e-08	0.33	5.95999	RPS9,RPS3,RPS7,RPL29,EIF3G,RPS5,RPS6,RPS19,RPS14,RPL3,RPL41,RPS16,RPL18,FAU
c1_2	1514	GO-BP	GO_COGNITION	45	1333	251	17473	5.93e-08	0.33	2.35004	SNAP25,SLC17A7,NF1,SLC6A1,PAFAH1B1,KRAS,TMOD2,ADRB2,RASGRF1,MEF2C,BRAF,HTR2A,PRKAR1B,ADNP,CAMK4,CRH,GRIN1,CTNS,CNTNAP2,NRXN3,APP,SERPINF1,IGF1,SYNJ1,PPP3CB,TTC8,TBR1,FEN1,GABRA5,VDAC1,ATP8A1,ARF4,NDRG4,HRH1,NPTX2,NETO1,PPP1R1B,GRIA1,PJA2,BHLHB9,DGKI,STS,FOXP2,PLK2,DOPEY2
c1_73	67	GO-BP	GO_RIBOSOMAL_SMALL_SUBUNIT_BIOGENESIS	6	62	59	17473	6.06e-08	0.33	28.6599	RPS7,RPS5,RPS6,RPS19,RPS14,RPS16
c1_7	460	GO-BP	GO_REGULATION_OF_CELL_DEATH	68	413	1472	17473	6.07e-08	0.33	1.95442	NTSR1,FGF10,GSN,FMN2,OBSCN,PLK1,TNFSF10,PPARG,AIFM1,BMP4,RIPK3,XBP1,GPR37L1,RAMP2,LRP5,CXCL12,CAV1,DNMT3A,SPHK1,CYP1B1,PTGIS,TWIST1,NOV,ID1,KDR,NACA,FOXC1,NDNF,COL2A1,ROBO4,SFRP2,CYR61,MSX1,OSR1,DUSP1,JUNB,NLE1,KLF4,COL18A1,SIX1,RHOB,TERF1,ALX4,SMAD6,TMEM109,KIAA0141,KRT18,TNFRSF11B,MYOCD,KCNK2,BMP6,MET,PTGFR,PDE3A,SIRT5,BMP5,HERPUD1,KCNMA1,GAS1,DAB2,TNFAIP8,NET1,PDIA2,ID3,FRZB,TP53I3,SLC46A2,TSC…
c1_6	409	GO-CC	GO_ORGANELLE_INNER_MEMBRANE	32	364	525	17473	6.1e-08	0.34	2.92588	MRPS36,SLC25A25,SLC25A14,HMGCL,SLC25A26,SLC25A33,MRPS11,MRPS18B,NOA1,MRPS25,MRPL18,MRPL39,MRPS9,MTCH2,MICU1,C22orf32,NDUFA12,NDUFV2,NDUFS3,COX7A2L,NDUFB8,SCO1,CDS2,AFG3L2,IMMT,COQ6,TMEM126B,FECH,APOO,LRPPRC,UNC50,OCIAD2
c1_73	67	GO-BP	GO_MEMBRANE_ORGANIZATION	16	62	899	17473	6.2e-08	0.34	5.01575	RPS9,RPS3,RPS7,RPL29,RPS5,RPS6,RPS19,RPS14,RPL3,RPL41,RPS16,RPL18,FAU,TRAPPC10,RTP1,SSR2
c1_75	34	GO-BP	GO_RIBOSOME_BIOGENESIS	8	32	308	17473	6.2e-08	0.34	14.1826	UBA52,RPLP1,RPL8,RPL32,RPL30,RPL37,RPL23A,RPL36
c1_24	622	GO-BP	GO_REGULATION_OF_CELL_ADHESION	47	559	629	17473	6.22e-08	0.34	2.33562	ANXA1,ARHGAP6,RAC2,NLRP3,EPHA2,PTPN6,PTPRC,CD55,YES1,LYN,LGALS9,HLA-DPA1,HAVCR2,CD86,HLA-DQB1,HLA-DRA,NOD2,THBS1,EFNA1,IL1B,MAP3K8,ITGB1BP1,ICAM1,IL4R,HLA-E,EBI3,PIK3CG,TGFB1,FSTL3,APOD,ENG,ITPKB,ST6GAL1,CD44,TGM2,GLI3,ANGPT2,HLA-DMB,PTPN2,FERMT3,APBB1IP,CD300A,GBP1,UTRN,FBLN2,LMO7,SOX13
c1_3	697	GO-CC	GO_AXON	37	580	418	17473	6.24e-08	0.34	2.66664	STXBP1,SCN1B,RUFY3,PAWR,SCN1A,CNTNAP1,KCNA1,KCNA2,NDEL1,DNM1,GRM3,CHRM1,CADM2,ADAM22,SNCB,FZD3,OLFM1,TAC1,HCN1,DCC,DAGLA,NRGN,NEFH,CNTN4,L1CAM,GPM6A,BSN,GRIA4,APBB1,RANGAP1,ATCAY,TBC1D24,GAP43,STMN3,SV2A,SYNGR1,LRRC7
c1_25	409	GO-BP	GO_CELLULAR_RESPONSE_TO_ORGANIC_SUBSTANCE	73	366	1848	17473	6.3e-08	0.35	1.88585	CD74,GHR,RHOA,ACTN2,AIF1,JAK2,RHOQ,ITGB1,CTNNA1,PYCARD,ERN1,AXIN1,CD81,BMP2,RAP1A,INHBA,ACVR1,LEF1,CEBPA,LEPR,RSAD2,FOXO1,EEF1A1,PTBP1,AKR1C2,BMP7,LATS2,TPP1,CIB2,B2M,HLA-C,HLA-G,HLA-F,HLA-A,HLA-B,PARD3,AXL,CYP26B1,TCIRG1,ATP6V0E1,TP53INP1,ANXA5,YAP1,KLF6,CLDN5,C10orf54,CCND1,SPARC,SMAD9,RAMP3,KCNJ11,BMP3,CREB3L2,DNAJC3,POLR2G,RNF5,CDK2,CSF1R,IQGAP1,SEC61A1,BAMBI,CPNE3,DENND4C,MID1,ZNF35,IRF8,IFN…
c1_103	300	GO-BP	GO_SKELETAL_SYSTEM_DEVELOPMENT	25	275	455	17473	6.35e-08	0.35	3.49111	BMP4,LRP5,COL3A1,PRELP,TWIST1,NOV,FOXC1,COL2A1,SFRP2,MSX1,OSR1,ANXA2,MMP2,SIX1,COL1A1,FAT4,TNFRSF11B,ALPL,LRRC17,EVC,MGP,BMP5,COL1A2,WFIKKN2,FRZB
c1_171	75	Ractome	REACTOME_TCA_CYCLE_AND_RESPIRATORY_ELECTRON_TRANSPORT	8	67	141	17473	6.43e-08	0.35	14.7967	IDH3G,UQCRC1,NDUFA13,ATP5G1,NDUFB2,NDUFB10,NDUFA1,NDUFB4
c1_171	75	GO-CC	GO_OXIDOREDUCTASE_COMPLEX	7	67	93	17473	6.45e-08	0.36	19.6294	UQCRC1,NCF4,NDUFA13,NDUFB2,NDUFB10,NDUFA1,NDUFB4
c1_265	98	GO-BP	GO_GLYCOSYL_COMPOUND_METABOLIC_PROCESS	13	92	368	17473	6.46e-08	0.36	6.70927	LDHA,ATP5G3,MRI1,ATP5L,ATP5O,ATP5F1,ATP5C1,COX8A,GBA2,DPYS,NDUFB3,NDUFA9,NDUFB6
c1_3	697	GO-CC	GO_CELL_JUNCTION	73	580	1151	17473	6.5e-08	0.36	1.91068	GJA5,SCN1B,RUFY3,EPB41L4B,TRIOBP,SORBS3,SHROOM2,ARPC5L,SCN1A,KCND2,KCNA1,KCNA2,PIK3R1,THY1,CHRM1,CADM2,CDH24,CDH13,FAT2,SLC17A5,GRIN2A,FAIM2,SSX2IP,OLFM1,GABRB2,GABRB1,BASP1,MARVELD3,MPP7,LAMTOR3,RIMS3,ATP2A2,L1CAM,ITGA11,PLEKHA7,CLDN12,ATP7B,SYT5,SYT4,SYT9,TRIM9,STX3,GJA4,MAGI3,BSN,AMPH,GRIA2,GRIA4,LIN7A,BIN2,ATCAY,VAPA,OLFM3,GAP43,SV2A,DDB2,SYNDIG1,SYNGR1,LRRC4,AKAP12,LRRTM4,LRRC4C,DSTYK,SCAMP5…
c1_654	69	Ractome	REACTOME_RESPIRATORY_ELECTRON_TRANSPORT_ATP_SYNTHESIS_BY_CHEMIOSMOTIC_COUPLING_AND_HEAT_PRODUCTION_BY_UNCOUPLING_PROTEINS_	7	64	98	17473	6.72e-08	0.37	19.5011	SDHB,SDHA,ATP5O,ATP5F1,NDUFB3,NDUFA9,NDUFB6
c1_2	1514	Ractome	REACTOME_NEUROTRANSMITTER_RELEASE_CYCLE	14	1333	34	17473	6.88e-08	0.38	5.39742	SNAP25,SYT1,VAMP2,SLC1A6,GLS,SLC17A7,STX1A,RAB3A,SLC6A1,GAD2,GAD1,MAOA,SYN2,SYN1
c1_24	622	GO-CC	GO_RECEPTOR_COMPLEX	31	559	327	17473	7.26e-08	0.4	2.96326	EPS8,MYH9,LY96,ITGB2,PTPN6,LYN,CD14,TLR7,TLR2,TLR1,TGFBR1,TFRC,NR1H3,IL4R,TRIP6,ENG,ITGB4,CD44,ITGA7,GABRD,TNFRSF1A,APBB1IP,ITPR2,IL10RB,IL13RA1,OSMR,KLRD1,NT5DC3,GPR62,GPR84,GPR160
c1_12	340	GO-BP	GO_PURINE_CONTAINING_COMPOUND_METABOLIC_PROCESS	24	297	394	17473	7.35e-08	0.4	3.58365	ALDOA,CALCRL,UQCRC1,NDUFS6,SULT1C2,NDUFA13,ATP5G1,C11orf83,ATP5D,ATP5I,CHCHD10,ATP5G2,NDUFB11,COX6B1,NDUFC1,NDUFA10,NDUFB2,PDE6A,NDUFA11,NDUFB10,UQCR11,NDUFB7,NDUFA1,NDUFB4
c1_290	104	KEGG	KEGG_GRAFT_VERSUS_HOST_DISEASE	6	91	42	17473	7.62e-08	0.42	27.4301	HLA-DPA1,HLA-DQB1,HLA-DRA,IL1B,HLA-DMA,HLA-DMB
c1_709	18	GO-BP	GO_ORGANIC_CYCLIC_COMPOUND_CATABOLIC_PROCESS	7	17	427	17473	7.8e-08	0.43	16.8496	RPS24,RPS18,RPL39,RPS15A,RPS25,RPL9,RPL27
c1_7	460	GO-BP	GO_RESPONSE_TO_ORGANIC_CYCLIC_COMPOUND	49	413	917	17473	7.89e-08	0.43	2.26071	DRD2,FGF10,GSN,KCNE1,PPP1R9B,PPARG,AIFM1,DDX58,BMP4,ASS1,IFNK,IL18,JUP,RAMP2,CDH1,PLN,CAV1,IGFBP2,FOS,DNMT3A,SPHK1,CYP1B1,ID1,FOLR2,MAOB,BYSL,FZD1,DUSP1,JUNB,KLF4,COL1A1,TGFB1I1,SLC22A6,BSG,SMAD6,TNFRSF11B,PTGDS,DSG2,ALPL,BMP6,PTGFR,HPCA,PDE3A,IGFBP5,GJB2,TARBP2,PAQR5,ID3,SNIP1
c1_24	622	GO-BP	GO_POSITIVE_REGULATION_OF_CELL_ACTIVATION	30	559	311	17473	8.05e-08	0.44	3.0152	ANXA1,NLRP3,PTPN6,PTPRC,CD55,YES1,LYN,FCER1G,LGALS9,HLA-DPA1,HAVCR2,CD86,HLA-DQB1,HLA-DRA,NOD2,THBS1,IL1B,MAP3K8,IL4R,HLA-E,EBI3,TGFB1,CDKN1A,MIF,ITPKB,GLI3,HLA-DMB,PRDM1,TNFSF13,IL1RL1
c1_446	16	GO-BP	GO_MULTI_ORGANISM_METABOLIC_PROCESS	5	15	138	17473	8.05e-08	0.44	42.2053	RPL32,RPL30,RPL37,RPL23A,RPL36
c1_294	56	Ractome	REACTOME_METABOLISM_OF_MRNA	9	49	284	17473	8.11e-08	0.45	11.3004	RPS24,RPS18,RPL10A,RPL39,RPS15A,RPL11,RPS25,RPL9,RPL27
c1_709	18	GO-CC	GO_CYTOSOLIC_SMALL_RIBOSOMAL_SUBUNIT	4	17	44	17473	8.13e-08	0.45	93.4385	RPS24,RPS18,RPS15A,RPS25
c1_477	42	GO-BP	GO_TISSUE_DEVELOPMENT	16	40	1518	17473	8.17e-08	0.45	4.60422	MYL6,VCL,CAV1,TWIST1,ID1,TMEM100,ITGA8,MSX1,TGFB1I1,SLC4A5,SMAD6,ALPL,C16orf89,S100A4,ID3,FOXQ1
c1_2	1514	GO-CC	GO_INTRACELLULAR_VESICLE	147	1333	1259	17473	8.28e-08	0.46	1.53048	DLD,SYT1,VAMP2,SLC17A7,STX1A,RAB3A,SYT6,GJA1,ADD2,RAN,CDC42,ATP1A1,YWHAE,YWHAH,SCN8A,RAB1A,SNCA,NGFR,TBC1D7,UBB,CD36,ERP29,TGFB3,CARTPT,TRAF7,HTR2A,ARCN1,GRIN1,CTNS,APP,LRP1,SERPINF1,IGF1,APOE,SMPD1,ABCA1,GAD2,GAD1,SMO,NRP1,PCSK1,RAB11FIP2,CAMK2G,RAB11FIP5,VGF,PTPRN2,PTPRN,SLC6A17,OGT,ADAM15,ABCC8,VDAC1,TMEM30A,ATP8A1,BLOC1S3,AP3M2,AP3B2,RAB35,RAB3C,SEC23A,AP1S1,AP2A1,AP2A2,AP1S2,CLTC,ATG5,KLC1,L…
c1_2	1514	GO-MF	GO_HYDROLASE_ACTIVITY_ACTING_ON_ACID_ANHYDRIDES	105	1333	820	17473	8.29e-08	0.46	1.67847	RAB3A,TNNT2,RAN,KRAS,CDC42,ATP1A1,ATP1B1,RAB1A,PSMD6,PSMC1,MYO1G,GNG3,GNL1,MSH2,GNB1,ATP2B1,ATP8A2,NUDT3,ABCA1,NUDT10,ABCF1,PPA1,EIF2S3,EIF5,GFM2,GFM1,EFTUD2,ATP2B2,ATP6V1D,KIF3A,DYNC2LI1,ATP5B,RAD50,ABCC8,ASNA1,ATP8A1,RAB35,RAB3C,KIF3C,DYNC1I1,KLC1,DYNC1H1,ARF4,DNM1L,DDX3X,ATP5H,ATP6V0A1,ATP5A1,ATP5J,RBBP4,RUVBL1,ATP6V1A,ATP6AP1,ATP6V1B2,RHEB,OLA1,C10orf2,ENTPD3,ABCE1,SKIV2L,ATP6V1G2,NSF,MCM4,GI…
c1_41	59	Ractome	REACTOME_NEURONAL_SYSTEM	9	50	279	17473	8.38e-08	0.46	11.2729	GLS,KCNB1,MAPK1,GABRA5,DLG3,KCNJ4,KCNC4,SYN2,SYN1
c1_294	56	GO-BP	GO_MRNA_METABOLIC_PROCESS	12	49	611	17473	8.47e-08	0.47	7.00344	RPS24,RPS18,RPL10A,RPL39,RPS15A,RPL11,RPS25,RPL9,RPL27,POLR2G,TSEN34,TSEN54
c1_706	22	KEGG	KEGG_GRAFT_VERSUS_HOST_DISEASE	4	18	42	17473	8.61e-08	0.47	92.4497	HLA-C,HLA-G,HLA-F,HLA-A
c1_12	340	GO-BP	GO_GLYCOSYL_COMPOUND_METABOLIC_PROCESS	23	297	368	17473	8.74e-08	0.48	3.67698	ALDOA,UQCRC1,NDUFS6,SULT1C2,NDUFA13,ATP5G1,C11orf83,ATP5D,ATP5I,CHCHD10,ATP5G2,NDUFB11,COX6B1,NDUFC1,NDUFA10,NDUFB2,PDE6A,NDUFA11,NDUFB10,UQCR11,NDUFB7,NDUFA1,NDUFB4
c1_265	98	GO-CC	GO_PROTON_TRANSPORTING_ATP_SYNTHASE_COMPLEX	5	92	22	17473	8.9e-08	0.49	43.1645	ATP5G3,ATP5L,ATP5O,ATP5F1,ATP5C1
c1_289	200	GO-BP	GO_TOLERANCE_INDUCTION	5	183	12	17473	8.9e-08	0.49	39.7837	LYN,C3,LGALS9,HAVCR2,TGFB1
c1_3	697	GO-BP	GO_SYNAPTIC_SIGNALING	37	580	424	17473	8.98e-08	0.49	2.62891	PPFIA2,CACNB4,STXBP1,SCN1B,ATXN3,KCND2,KCNA1,MAPK8IP2,DNM1,GRM3,CHRM1,EGR3,SNCB,GRIN2A,SLC12A6,SLC12A5,GABRB2,TAC1,NOVA1,PPP3CA,RAB3GAP1,SYT5,SYT4,SYT9,TRIM9,SYT13,STX3,USP14,KCNQ5,SNAP91,BSN,AMPH,RIT2,GRIA2,GRIA4,LIN7A,VIPR1
c1_2	1514	GO-BP	GO_ESTABLISHMENT_OF_PROTEIN_LOCALIZATION	162	1333	1423	17473	9.14e-08	0.5	1.49227	FKBP1B,VAMP2,STX1A,RAB3A,PRAF2,PAFAH1B1,PLEK,CACNB2,ANK2,RAN,KRAS,CDC42,PRKCI,KCNB1,YWHAE,ATP1B1,YWHAH,RAB1A,NGFR,IFT57,PML,MAPK9,RCC2,PRKCB,MAPK1,CD36,ERP29,TGFB3,BRAF,PINK1,LILRB1,ARCN1,LRP1,APOE,ABCA1,AHCYL1,SLU7,RPL24,RPS23,RAB11FIP2,PCLO,CAMK2G,RAB11FIP5,VGF,PTPRN2,PTPRN,ATP6V1D,TTC8,NOX5,FGF9,ASNA1,BLOC1S3,AP3M2,AP3B2,RAB35,RAB3C,SEC23A,AP1S1,AP2A1,AP2A2,AP1S2,CLTC,ARF4,NAPA,BECN1,BMF,MOAP1…
c1_290	104	KEGG	KEGG_LEISHMANIA_INFECTION	7	91	72	17473	9.2e-08	0.51	18.6677	HLA-DPA1,HLA-DQB1,HLA-DRA,NFKBIA,IL1B,HLA-DMA,HLA-DMB
c1_171	75	Ractome	REACTOME_RESPIRATORY_ELECTRON_TRANSPORT_ATP_SYNTHESIS_BY_CHEMIOSMOTIC_COUPLING_AND_HEAT_PRODUCTION_BY_UNCOUPLING_PROTEINS_	7	67	98	17473	9.28e-08	0.51	18.6279	UQCRC1,NDUFA13,ATP5G1,NDUFB2,NDUFB10,NDUFA1,NDUFB4
c1_7	460	Ractome	REACTOME_COLLAGEN_FORMATION	11	413	58	17473	9.45e-08	0.52	8.02384	COL3A1,COL8A1,COL2A1,COL15A1,COL1A1,COL6A2,COL6A3,COL25A1,COL1A2,COL9A3,PCOLCE
c1_24	622	GO-BP	GO_POSITIVE_REGULATION_OF_RESPONSE_TO_EXTERNAL_STIMULUS	29	559	296	17473	9.49e-08	0.52	3.0624	RAC2,PDGFRB,LY96,C3AR1,TLR7,C3,FCER1G,LGALS9,HAVCR2,TLR2,NOD2,C5AR1,THBS1,IL1B,PIK3CG,TGFB1,MIF,PTGS2,CYBA,TNFRSF1A,SH3GLB1,SQSTM1,CCR1,CXCL11,LY86,THBD,IL1RL1,OSMR,DDX60
c1_709	18	GO-BP	GO_RIBONUCLEOPROTEIN_COMPLEX_BIOGENESIS	7	17	440	17473	9.57e-08	0.53	16.3517	RPS24,RPS18,RPL39,RPS15A,RPS25,RPL9,RPL27
c1_103	300	GO-BP	GO_REGULATION_OF_CELL_DIFFERENTIATION	51	275	1492	17473	9.59e-08	0.53	2.17188	EMP2,PKP2,EHD2,PPARG,PGLYRP1,BMP4,IL18,GPR37L1,RAMP2,LRP5,CXCL12,CAV1,COL3A1,TWIST1,NOV,EDN3,ID1,KDR,FMOD,GCNT2,OGN,FOXC1,NDNF,EHD1,TMEM100,SFRP2,FZD1,MSX1,OSR1,KLF4,SIX1,COL1A1,FAT4,TGFB1I1,CRABP2,MYOCD,OLFM2,NPNT,FBLN1,LRRC17,RARRES2,PDE3A,TMEM64,IGFBP5,BMP5,NET1,ID3,PRDM6,FRZB,PHLDB2,VWC2
c1_21	399	GO-MF	GO_RNA_BINDING	64	355	1598	17473	9.6e-08	0.53	1.97125	HNRNPA0,MYO5A,ACTN4,HSP90B1,SORBS2,HSP90AB1,PSMD4,HNRNPK,ENO1,MDH2,JUN,CNBP,SARS,TUFM,RPL36A,MRPS7,DENR,RARS,EEFSEC,MRPL3,MRPL20,DAP3,CARS,APEH,MRPL28,MCTS1,EIF3M,ADK,WDR36,XRCC6,HIST1H4A,XRCC5,SNW1,ATP5C1,ANXA7,ALKBH5,SNRPB2,SNRPB,PAIP2,EXOSC9,EXOSC5,TUBA1B,SSBP1,MCAT,SNUPN,CIRBP,FASTKD2,USO1,SRP14,FASTKD3,PPIE,DEK,TOP3B,MAZ,GDI2,C14orf166,UTP6,WBP11,POP4,TRUB1,RBM3,NVL,HNRPDL,URB1
c1_978	14	GO-BP	GO_INNATE_IMMUNE_RESPONSE	7	13	619	17473	9.65e-08	0.53	15.1996	CFI,VSIG4,C1QA,C1QB,IFITM3,IFITM1,IFITM2
c1_294	56	GO-BP	GO_VIRAL_LIFE_CYCLE	9	49	290	17473	9.69e-08	0.53	11.0666	RPS24,RPS18,RPL10A,RPL39,RPS15A,RPL11,RPS25,RPL9,RPL27
c1_103	300	GO-BP	GO_TISSUE_MORPHOGENESIS	27	275	533	17473	9.73e-08	0.54	3.21863	PKP2,BMP4,VCL,DSP,LRP5,COL3A1,TWIST1,FOXC1,TMEM100,FOXD1,SFRP2,FZD1,ITGA8,MSX1,OSR1,TGFBR3,KLF4,SIX1,FAT4,TGFB1I1,NPNT,MET,IGFBP5,ACTA2,FRZB,FOXQ1,ACTG2
c1_290	104	KEGG	KEGG_TYPE_I_DIABETES_MELLITUS	6	91	44	17473	1.02e-07	0.56	26.1833	HLA-DPA1,HLA-DQB1,HLA-DRA,IL1B,HLA-DMA,HLA-DMB
c1_2	1514	GO-BP	GO_ORGANOPHOSPHATE_METABOLIC_PROCESS	111	1333	885	17473	1.04e-07	0.57	1.64406	DLD,OGDH,IDH3B,PDHB,PAFAH1B1,FGF7,PLEK,AQP1,DLG1,ATP1B1,SNCA,PLCG2,PDE4D,PRKAG2,FITM2,MSH2,HK3,ENO2,PFKM,PFKP,GAPDH,PGK1,OGDHL,CTNS,MDH1,NNT,UQCRC2,LPIN2,IMPA2,NUS1,CDS1,IMPAD1,LPIN3,SMPD1,MTMR7,SYNJ1,NUDT3,SGPP1,INPP4B,PPIP5K1,SMPD2,DPM1,INPP4A,ITPKC,PPIP5K2,NUDT10,SERINC1,SERINC3,MCCC2,ADSS,NMNAT2,ATP2B2,HPRT1,PRPS1,ATP5B,NME5,FGF9,RAD50,GPCPD1,NDUFS1,PGAP2,HINT1,ATP5H,ATP6V0A1,ATP5A1,ATP5J,ATP…
c1_7	460	GO-BP	GO_ORGAN_MORPHOGENESIS	46	413	841	17473	1.04e-07	0.57	2.31408	FGF10,PKP2,TPM1,BMP4,JAG1,DSP,LRP5,STRA6,DCN,CAV1,COL3A1,TWIST1,ID1,FAM20A,FOXC1,COL8A1,COL2A1,TMEM100,FOXD1,SFRP2,CYR61,FZD1,ITGA8,MSX1,OSR1,TGFBR3,NLE1,COL18A1,MMP2,SIX1,COL1A1,FAT4,BSG,ALX4,CTNNA2,NPNT,ALPL,BMP6,CHRNA10,IGFBP5,MGP,COL1A2,ACTA2,ID3,FRZB,ACTG2
c1_706	22	KEGG	KEGG_TYPE_I_DIABETES_MELLITUS	4	18	44	17473	1.04e-07	0.57	88.2475	HLA-C,HLA-G,HLA-F,HLA-A
c1_75	34	Ractome	REACTOME_METABOLISM_OF_RNA	8	32	330	17473	1.05e-07	0.58	13.2371	UBA52,RPLP1,RPL8,RPL32,RPL30,RPL37,RPL23A,RPL36
c1_446	16	GO-BP	GO_TRANSLATIONAL_INITIATION	5	15	146	17473	1.07e-07	0.59	39.8927	RPL32,RPL30,RPL37,RPL23A,RPL36
c1_861	27	Ractome	REACTOME_EXTRACELLULAR_MATRIX_ORGANIZATION	5	24	87	17473	1.07e-07	0.59	41.8415	COL3A1,COL2A1,COL1A1,COL6A3,PCOLCE
c1_292	85	GO-CC	GO_PHAGOCYTIC_VESICLE	7	78	86	17473	1.09e-07	0.6	18.2336	B2M,HLA-C,HLA-G,HLA-F,HLA-A,HLA-B,TCIRG1
c1_692	57	GO-BP	GO_POSITIVE_REGULATION_OF_IMMUNE_RESPONSE	12	54	563	17473	1.11e-07	0.61	6.89678	FCGR2A,MNDA,CD14,C1QC,C3,FCER1G,HAVCR2,PIK3AP1,TMEM173,TLR2,NOD2,C5AR1
c1_7	460	GO-BP	GO_REGULATION_OF_CELL_PROLIFERATION	68	413	1496	17473	1.12e-07	0.62	1.92307	STAT5A,DRD2,FGF10,EMP2,PKP2,TPM1,PPP1R9B,CDC20,PPARG,BMP4,RIPK3,XBP1,IFNK,JAG1,IL18,GPR183,GPR37L1,JUP,LRP5,CXCL12,CAV1,HMGA1,IGFBP2,SPHK1,CYP1B1,TWIST1,NOV,EDN3,ID1,KDR,NACA,RPS4X,FOLR2,GCNT2,OGN,SFRP2,CYR61,MSX1,OSR1,TGFBR3,JUNB,ANXA2,KLF4,COL18A1,SIX1,TGFB1I1,SMAD6,TNFRSF11B,PTGDS,MYOCD,KCNK2,CD164,FBLN1,BMP6,CHRNA10,PTGFR,PDE5A,IGFBP5,BMP5,RASSF5,SIX5,PTBP2,PDGFD,HIST1H2AE,FRZB,IGFBP6,TP53I11…
c1_2	1514	GO-CC	GO_VACUOLE	139	1333	1180	17473	1.15e-07	0.63	1.54408	GOT1,DLD,VAMP2,RAB3A,PRAF2,GJA1,RAN,TRIP10,LRRC16A,CDC42,PRKCI,ATP1A1,ADRB2,RAB1A,SNCA,NGFR,PML,RCC2,UBB,MAPK1,PAK3,TAB3,LGMN,CTSS,MAP2K1,CRKL,APOC2,GNB1,CTNS,CNTNAP2,EPHA4,APP,LRP1,ATP8A2,APOE,SMPD1,NMNAT2,NRP1,RAB11FIP2,RAB11FIP5,PTPRN,PQLC2,SDC4,IDS,ATP6V1D,CD34,CXCR7,CLCN4,BLOC1S2,RAB35,DYNC1I1,AP1S1,AP2A1,AP2A2,AP1S2,CLTC,ATG5,LNPEP,NAPA,BECN1,SORT1,ANXA6,ECE1,ATP6V0A1,ATP6V1A,ATP6AP1,ATP6V1…
c1_103	300	GO-BP	GO_BIOLOGICAL_ADHESION	40	275	1032	17473	1.17e-07	0.64	2.46272	EMP2,PKP2,IFNK,MICA,JAM3,JUP,VCL,CDH1,DSP,CXCL12,COL3A1,CYP1B1,NOV,ID1,OMD,NT5E,COL8A1,BYSL,MCAM,ITGA8,COL15A1,COL18A1,FAT4,TGFB1I1,SMAD6,NID1,NID2,JAM2,ECM2,MYL9,SMAGP,MFAP4,SNED1,KIAA1462,COL6A3,DSG2,NPNT,ITGA10,ISLR,CD164
c1_103	300	Ractome	REACTOME_EXTRACELLULAR_MATRIX_ORGANIZATION	11	275	87	17473	1.17e-07	0.64	8.03356	COL3A1,COL8A1,COL2A1,COL15A1,MMP2,COL1A1,COL6A3,COL25A1,COL1A2,COL9A3,PCOLCE
c1_54	205	GO-CC	GO_SYNAPSE_PART	23	184	610	17473	1.2e-07	0.66	3.58053	PPFIA2,STXBP1,ITPKA,NDEL1,PRKAR2B,DNM1,GABRB1,NRGN,CLSTN2,RAB3GAP1,SYT4,TRIM9,SYT13,BSN,AMPH,CAMK2B,SV2A,SYNGR1,LRRC4,LRRC4C,SCAMP5,WDR7,ZMYND8
c1_294	56	GO-MF	GO_STRUCTURAL_CONSTITUENT_OF_RIBOSOME	8	49	212	17473	1.21e-07	0.67	13.4563	RPS24,RPS18,RPL10A,RPL39,RPS15A,RPL11,RPL9,RPL27
c1_7	460	GO-BP	GO_REGULATION_OF_CELL_ADHESION	38	413	629	17473	1.22e-07	0.67	2.55594	GSN,EMP2,TPM1,BMP4,RIPK3,ASS1,XBP1,IL18,CDH1,CXCL12,CAV1,IGFBP2,CYP1B1,KDR,GCNT2,NDNF,COL8A1,TGFBI,SFRP2,CYR61,KLF4,COL1A1,NID1,JAM2,ECM2,NPNT,CD164,FBLN1,PDE5A,NET1,PHLDB2,CCDC80,ABI3BP,SLC46A2,SPINT2,VWC2,LMO1,CYTIP
c1_103	300	GO-CC	GO_COLLAGEN_TRIMER	11	275	88	17473	1.32e-07	0.73	7.94227	DCN,COL3A1,COL8A1,COL2A1,COL15A1,COL18A1,COL1A1,COL6A3,COL25A1,COL1A2,COL9A3
c1_289	200	GO-BP	GO_REGULATION_OF_IMMUNE_SYSTEM_PROCESS	37	183	1403	17473	1.35e-07	0.74	2.51803	KCNQ1,HCLS1,FCGR2A,MNDA,PTPN6,LYN,CD14,C1QC,C3,FCER1G,LGALS9,HAVCR2,PIK3AP1,CD86,TMEM173,TLR2,NOD2,C5AR1,TLR1,MAP3K8,ICAM1,PLSCR1,FCGR1B,LAIR1,TGFB1,ATM,SPI1,HIST1H4H,CYBA,IKZF3,MSN,CD300A,RNF135,NMI,KLRD1,DDX60,CMTM3
c1_446	16	Ractome	REACTOME_PEPTIDE_CHAIN_ELONGATION	5	15	153	17473	1.35e-07	0.74	38.0675	RPL32,RPL30,RPL37,RPL23A,RPL36
c1_475	44	Ractome	REACTOME_COLLAGEN_FORMATION	5	37	58	17473	1.36e-07	0.75	40.7106	COL3A1,COL2A1,COL1A1,COL6A3,PCOLCE
c1_292	85	KEGG	KEGG_ANTIGEN_PROCESSING_AND_PRESENTATION	7	78	89	17473	1.38e-07	0.76	17.619	CD74,B2M,HLA-C,HLA-G,HLA-F,HLA-A,HLA-B
c1_7	460	GO-BP	GO_SKELETAL_SYSTEM_DEVELOPMENT	31	413	455	17473	1.4e-07	0.77	2.88249	BMP4,LRP5,COL3A1,PRELP,TWIST1,NOV,FOXC1,COL2A1,TGFBI,SFRP2,CYR61,MSX1,OSR1,NLE1,ANXA2,MMP2,SIX1,COL1A1,FAT4,ALX4,TNFRSF11B,ALPL,BMP6,LRRC17,EVC,MGP,BMP5,COL1A2,WFIKKN2,IGFBP4,FRZB
c1_2	1514	GO-CC	GO_VESICLE_MEMBRANE	73	1333	512	17473	1.41e-07	0.78	1.86892	SYT1,VAMP2,SLC17A7,STX1A,RAB3A,SYT6,GJA1,YWHAE,YWHAH,SNCA,UBB,CD36,ARCN1,LRP1,GAD2,GAD1,SMO,RAB11FIP2,CAMK2G,RAB11FIP5,PTPRN2,PTPRN,SLC6A17,ABCC8,TMEM30A,ATP8A1,AP3M2,AP3B2,SEC23A,AP1S1,AP2A1,AP2A2,AP1S2,CLTC,ATG5,LNPEP,DNM1L,CAMK2A,ITPR1,ATP6V0A1,GABARAPL1,VTI1B,PI4K2A,GRIA1,COPA,SLC2A4,RPH3A,SYTL4,DOC2A,CACNG8,NCALD,KCNJ4,ZNRF1,YWHAZ,SYN2,SYN1,YWHAG,PI4KA,VAMP1,YWHAB,RAB27B,SYP,NECAP1,SEC22B,SC…
c1_265	98	GO-BP	GO_ENERGY_COUPLED_PROTON_TRANSPORT_DOWN_ELECTROCHEMICAL_GRADIENT	5	92	24	17473	1.42e-07	0.78	39.5675	ATP5G3,ATP5L,ATP5O,ATP5F1,ATP5C1
c1_12	340	GO-BP	GO_NUCLEOBASE_CONTAINING_SMALL_MOLECULE_METABOLIC_PROCESS	28	297	535	17473	1.43e-07	0.79	3.07904	IDH3G,ALDOA,CALCRL,UQCRC1,NDUFS6,SULT1C2,NDUFA13,ATP5G1,C11orf83,ATP5D,ATP5I,CHCHD10,ATP5G2,NEIL2,PRPSAP2,NDUFB11,COX6B1,NDUFC1,NDUFA10,NDUFB2,PDE6A,NDUFA11,NDUFB10,UQCR11,NDUFB7,NDUFA1,NDUFB4,DCTPP1
c1_7	460	GO-CC	GO_COLLAGEN_TRIMER	13	413	88	17473	1.43e-07	0.79	6.24997	C1QTNF2,DCN,COL3A1,COL8A1,COL2A1,COL15A1,COL18A1,COL1A1,COL6A2,COL6A3,COL25A1,COL1A2,COL9A3
c1_692	57	GO-BP	GO_POSITIVE_REGULATION_OF_DEFENSE_RESPONSE	10	54	364	17473	1.44e-07	0.79	8.8894	CD14,C3,FCER1G,HAVCR2,PIK3AP1,TMEM173,TLR2,NOD2,CYBA,DDX60
c1_475	44	GO-CC	GO_COMPLEX_OF_COLLAGEN_TRIMERS	4	37	23	17473	1.46e-07	0.8	82.1293	COL3A1,COL2A1,COL1A1,COL6A3
c1_7	460	GO-CC	GO_CONTRACTILE_FIBER	20	413	211	17473	1.48e-07	0.82	4.01019	DES,TPM2,TMOD1,KCNE1,TPM1,MYH11,OBSCN,SRI,JUP,VCL,MMP2,ABCC9,MYL9,NPNT,NEXN,ACTA2,SVIL,CALD1,ARHGEF25,SYNPO2
c1_103	300	GO-BP	GO_REGULATION_OF_CARDIAC_MUSCLE_CELL_CONTRACTION	7	275	27	17473	1.5e-07	0.83	16.4729	PKP2,SRI,JUP,DSP,PLN,CAV1,DSG2
c1_24	622	GO-BP	GO_REGULATION_OF_RESPONSE_TO_EXTERNAL_STIMULUS	60	559	926	17473	1.5e-07	0.83	2.02533	ANXA1,KCNQ1,RAC2,PDGFRB,DRD1,CLN3,NLRP3,LY96,HCK,CFI,CD55,LYN,C3AR1,TLR7,C3,FCER1G,LGALS9,TXK,HAVCR2,PIK3AP1,TMEM173,TLR2,NOD2,C5AR1,TNFAIP3,THBS1,IL1B,SIGIRR,NR1H3,PIK3CG,TGFB1,NRXN1,APOD,MIF,SOCS3,PTGS2,SEMA3F,ST6GAL1,ANGPT2,FZD5,CYBA,PRDM1,TNFRSF1A,STOM,CD93,SH3GLB1,SQSTM1,PTPN2,CCR1,SPP1,IL1R1,FABP7,CXCL11,TRAF3IP2,LY86,THBD,RAB20,IL1RL1,OSMR,DDX60
c1_446	16	GO-BP	GO_PROTEIN_TARGETING_TO_MEMBRANE	5	15	157	17473	1.53e-07	0.84	37.0977	RPL32,RPL30,RPL37,RPL23A,RPL36
c1_103	300	GO-BP	GO_CELL_DEVELOPMENT	49	275	1426	17473	1.54e-07	0.85	2.18329	GSN,FRMD6,TMOD1,MYH11,PPP1R9B,OBSCN,PPARG,BMP4,JAM3,RAMP2,VCL,CDH1,LRP5,CXCL12,PRELP,TWIST1,EDN3,ID1,FMOD,OGN,OMD,FOXC1,EHD1,TMEM100,FOXD1,SFRP2,ITGA8,MSX1,OSR1,TGFBR3,ANXA2,COL18A1,RERE,FAT4,SLC4A5,MYOCD,ECM2,MET,PDE3A,BMP5,COL25A1,BRSK1,WEE1,REC8,MXRA8,C16orf89,WFIKKN2,S100A4,ACTA2
c1_654	69	GO-CC	GO_MITOCHONDRIAL_ENVELOPE	14	64	691	17473	1.54e-07	0.85	5.53143	SDHB,SDHA,MDH2,ATP5G3,SLC25A3,MRPL3,MRPS33,MFF,ATP5O,ATP5F1,PHB2,NDUFB3,NDUFA9,NDUFB6
c1_7	460	GO-BP	GO_POSITIVE_REGULATION_OF_DEVELOPMENTAL_PROCESS	56	413	1142	17473	1.55e-07	0.85	2.07462	DRD2,FGF10,EHD2,CDC20,PPARG,BMP4,XBP1,JAG1,GPR37L1,RAMP2,LRP5,CXCL12,DCN,HMGA1,FOS,SPHK1,CYP1B1,PTGIS,TWIST1,EDN3,KDR,NACA,GCNT2,FOXC1,NDNF,EHD1,TMEM100,FOXD1,SFRP2,CYR61,OSR1,JUNB,SIX1,COL1A1,RHOB,TGFB1I1,CRABP2,MYOCD,OLFM2,BCL9L,CTNNA2,NPNT,BMP6,RARRES2,PDE3A,TMEM64,PDE5A,BMP5,DAB2,SLITRK3,NBL1,NET1,PDGFD,FRZB,PHLDB2,VWC2
c1_73	67	GO-BP	GO_RNA_PROCESSING	15	62	835	17473	1.55e-07	0.85	5.06268	RPS9,RPS3,RPS7,RPL29,RPS5,RPS6,RPS19,RPS14,PABPC1,RPL3,RPL41,RPS16,RPL18,FAU,FBL
c1_25	409	GO-CC	GO_ANCHORING_JUNCTION	30	366	489	17473	1.57e-07	0.87	2.92886	RHOA,PARVG,ACTN2,PALLD,SDCBP,ARPC1B,ITGB1,CTNNA1,CD81,ITGB3,ILK,TNS1,RPS18,RPL10A,RPS8,RPL9,RPL27,SNAP23,TJP1,CIB2,B2M,ANXA5,CD97,CD151,PLAUR,IQGAP1,CPNE3,RRAS2,CSRP2,RSU1
c1_171	75	GO-CC	GO_INNER_MITOCHONDRIAL_MEMBRANE_PROTEIN_COMPLEX	7	67	106	17473	1.6e-07	0.88	17.2221	UQCRC1,NDUFA13,ATP5G1,NDUFB2,NDUFB10,NDUFA1,NDUFB4
c1_294	56	GO-BP	GO_RIBOSOME_BIOGENESIS	9	49	308	17473	1.62e-07	0.89	10.4199	RPS24,RPS18,RPL10A,RPL39,RPS15A,RPL11,RPS25,RPL9,RPL27
c1_2	1514	GO-CC	GO_CYTOPLASMIC_VESICLE_PART	82	1333	601	17473	1.65e-07	0.91	1.78845	DLD,SYT1,VAMP2,SLC17A7,STX1A,RAB3A,SYT6,GJA1,YWHAE,YWHAH,SNCA,UBB,CD36,TGFB3,ARCN1,APP,LRP1,IGF1,APOE,GAD2,GAD1,SMO,PCSK1,RAB11FIP2,CAMK2G,RAB11FIP5,PTPRN2,PTPRN,SLC6A17,ABCC8,TMEM30A,ATP8A1,AP3M2,AP3B2,SEC23A,AP1S1,AP2A1,AP2A2,AP1S2,CLTC,ATG5,LNPEP,DNM1L,CAMK2A,ITPR1,ATP6V0A1,GABARAPL1,VTI1B,PI4K2A,GRIA1,COPA,SLC2A4,RPH3A,SYTL4,DOC2A,CACNG8,NCALD,KCNJ4,ZNRF1,YWHAZ,SYN2,SYN1,YWHAG,PI4KA,VAMP1,YWH…
c1_7	460	GO-BP	GO_RESPONSE_TO_ACID_CHEMICAL	25	413	319	17473	1.75e-07	0.96	3.31564	GSN,PPARG,AIFM1,BMP4,ASS1,XBP1,COL3A1,IGFBP2,DNMT3A,FOLR2,OSR1,TGFBR3,DUSP1,KLF4,COL18A1,MMP2,COL1A1,SLC22A6,BMP6,PTGFR,HPCA,PTGDR,COL1A2,PDGFD,ID3
c1_20	291	GO-BP	GO_OLIGODENDROCYTE_DIFFERENTIATION	9	251	60	17473	1.76e-07	0.97	10.442	BOK,SOX8,CNP,CNTN2,SOX10,PLP1,C11orf9,OLIG2,OLIG1
c1_24	622	GO-BP	GO_LEUKOCYTE_ACTIVATION	35	559	414	17473	1.79e-07	0.99	2.64255	ANXA1,MYH9,ITGB2,PTPRC,CLEC7A,LYN,LCP2,TLR7,FCER1G,HAVCR2,CD86,TLR1,ICAM1,HLA-E,RAB27A,IL18R1,EBI3,PIK3CG,TGFB1,ATM,ITPKB,HHEX,SPI1,GLI3,FZD5,GATA2,LYL1,CD93,IKZF3,PTPN2,APBB1IP,LTBR,BATF3,S100A13,IKZF1
c1_654	69	KEGG	KEGG_ALZHEIMERS_DISEASE	8	64	169	17473	1.81e-07	1	12.9238	SDHB,SDHA,ATP5G3,ATP5O,ATP5F1,NDUFB3,NDUFA9,NDUFB6
c1_446	16	GO-CC	GO_RIBOSOMAL_SUBUNIT	5	15	163	17473	1.85e-07	1	35.7321	RPL32,RPL30,RPL37,RPL23A,RPL36
c1_54	205	GO-CC	GO_NEURON_PROJECTION	29	184	942	17473	1.86e-07	1	2.92346	STXBP1,RUFY3,ITPKA,SCN1A,CNTNAP1,GNAS,ADCY2,NDEL1,TSC1,PRKAR2B,DNM1,PPARGC1A,ADAM22,GLRX2,GABRB1,BASP1,HCN1,NRGN,L1CAM,SYT4,TRIM9,BSN,ATCAY,CAMK2B,SV2A,SYNGR1,LRRC4,GDI1,ZMYND8
c1_103	300	GO-BP	GO_REGULATION_OF_TRANSMEMBRANE_RECEPTOR_PROTEIN_SERINE_THREONINE_KINASE_SIGNALING_PATHWAY	16	275	207	17473	1.87e-07	1	4.91116	BMP4,CAV1,NOV,FOXD1,SFRP2,FZD1,ITGA8,MSX1,TGFBR3,TGFB1I1,LTBP1,SMAD6,MYOCD,NPNT,BMP5,VWC2
c1_7	460	GO-BP	GO_COLLAGEN_FIBRIL_ORGANIZATION	9	413	38	17473	1.87e-07	1	10.0202	COL3A1,CYP1B1,FMOD,FOXC1,COL2A1,SFRP2,ANXA2,COL1A1,COL1A2
c1_24	622	GO-BP	GO_RESPONSE_TO_LIPID	58	559	888	17473	1.88e-07	1	2.0416	ANXA1,SHC1,PDGFRB,DRD1,NLRP3,LY96,HCK,YES1,LYN,CD14,C3,LGALS9,HAVCR2,CD86,TLR2,C5AR1,TNFAIP3,NFKBIA,THBS1,IL1B,TGFBR1,STAT3,ICAM1,TFRC,NR1H3,DGAT2,IL4R,NFKB2,IL18BP,TGFB1,CDKN1A,LITAF,UCP2,SOCS3,PTGS1,PTGS2,HMOX1,GLI3,GATA2,LOXL1,TNFRSF10D,TNFRSF1A,STC1,OXTR,MSN,SPP1,REST,LTBR,CXCL11,CXCL16,NR2E3,THBD,ABCG2,TREM2,PLSCR4,IL10RA,RXRG,PALM3
c1_73	67	GO-CC	GO_NUCLEOLUS	15	62	848	17473	1.89e-07	1	4.98507	ABL1,ANP32B,CSTB,RPS9,RPS3,RPS7,EEF1D,RPS6,RPS19,RPS14,RPL3,RPL18,AATF,HINT2,FBL
c1_24	622	GO-BP	GO_POSITIVE_REGULATION_OF_TUMOR_NECROSIS_FACTOR_SUPERFAMILY_CYTOKINE_PRODUCTION	12	559	57	17473	1.94e-07	1	6.58055	LY96,CD14,FCER1G,LGALS9,HAVCR2,CD86,TLR2,NOD2,TLR1,THBS1,HLA-E,CYBA
c1_420	195	GO-CC	GO_NEURON_PROJECTION	28	174	942	17473	1.94e-07	1	2.98487	STXBP1,RUFY3,ITPKA,SCN1A,CNTNAP1,GNAS,ADCY2,NDEL1,TSC1,PRKAR2B,DNM1,PPARGC1A,ADAM22,GLRX2,BASP1,HCN1,NRGN,L1CAM,SYT4,TRIM9,BSN,ATCAY,CAMK2B,SV2A,SYNGR1,LRRC4,GDI1,ZMYND8
c1_861	27	GO-BP	GO_COLLAGEN_FIBRIL_ORGANIZATION	4	24	38	17473	1.96e-07	1	76.636	COL3A1,FMOD,COL2A1,COL1A1
c1_294	56	GO-BP	GO_INTERSPECIES_INTERACTION_BETWEEN_ORGANISMS	12	49	662	17473	2.02e-07	1	6.4639	RHOA,C9,CEBPA,RPS24,RPS18,RPL10A,RPL39,RPS15A,RPL11,RPS25,RPL9,RPL27
c1_12	340	GO-MF	GO_OXIDOREDUCTASE_ACTIVITY_ACTING_ON_NAD_P_H_QUINONE_OR_SIMILAR_COMPOUND_AS_ACCEPTOR	9	297	52	17473	2.03e-07	1	10.1824	NDUFS6,NDUFA13,NDUFC1,NDUFA10,NDUFB2,NDUFB10,NDUFB7,NDUFA1,NDUFB4
c1_73	67	GO-MF	GO_STRUCTURAL_MOLECULE_ACTIVITY	14	62	732	17473	2.03e-07	1	5.39005	ARPC4,RPS9,RPS3,RPS7,RPL29,RPS5,RPS6,RPS19,RPS14,RPL3,RPL41,RPS16,RPL18,FAU
c1_4	255	GO-CC	GO_ANCHORING_JUNCTION	23	235	489	17473	2.04e-07	1	3.49718	P4HB,PFN1,RPLP1,DNM2,CAT,RPS9,RPL8,RPL23,RPS3,RPS7,RPS5,RPS19,RPS14,PABPC1,RPL3,RPL30,RPL19,RPS16,RPL18,CAPN2,AATF,CD99,LAYN
c1_7	460	GO-BP	GO_CELL_DEVELOPMENT	65	413	1426	17473	2.04e-07	1	1.92846	DRD2,GSN,FRMD6,TMOD1,TPM1,MYH11,PPP1R9B,FMN2,OBSCN,PPARG,BMP4,XBP1,JAG1,JAM3,RAMP2,VCL,CDH1,LRP5,CXCL12,PRELP,TWIST1,EDN3,ID1,FMOD,OGN,OMD,FOXC1,EHD1,TMEM100,FOXD1,SFRP2,CYR61,ITGA8,MSX1,OSR1,SHROOM3,TGFBR3,ANXA2,COL18A1,RERE,FAT4,SLC4A5,MYOCD,ECM2,CTNNA2,BMP6,MET,PDE3A,NEXN,BMP5,COL25A1,LRFN5,BRSK1,WEE1,REC8,TARBP2,MXRA8,SLITRK3,C16orf89,SIX5,NBL1,WFIKKN2,S100A4,ACTA2,PAQR5
c1_171	75	GO-BP	GO_NUCLEOSIDE_TRIPHOSPHATE_METABOLIC_PROCESS	9	67	228	17473	2.08e-07	1	10.2944	UQCRC1,NDUFA13,ATP5G1,CHCHD10,NDUFB2,NDUFB10,NDUFA1,NDUFB4,DCTPP1
c1_2	1514	GO-CC	GO_NEURONAL_POSTSYNAPTIC_DENSITY	17	1333	53	17473	2.09e-07	1	4.20446	EPB41L3,ADD2,ATP1A1,GNG3,GRIN1,CAMK2G,BNIP3,CAMK2A,DCLK1,RTN4,DGKI,CLSTN3,DLG2,DLGAP1,MAP4,VPS35,SIGMAR1
c1_25	409	GO-BP	GO_INTERFERON_GAMMA_MEDIATED_SIGNALING_PATHWAY	11	366	70	17473	2.1e-07	1	7.50207	JAK2,B2M,HLA-C,HLA-G,HLA-F,HLA-A,HLA-B,MID1,IRF8,IFNGR1,GBP2
c1_706	22	GO-CC	GO_INTRINSIC_COMPONENT_OF_ENDOPLASMIC_RETICULUM_MEMBRANE	5	18	136	17473	2.1e-07	1	35.6883	HLA-C,HLA-G,HLA-F,HLA-A,SEC61A1
c1_75	34	GO-BP	GO_ESTABLISHMENT_OF_PROTEIN_LOCALIZATION_TO_ORGANELLE	8	32	361	17473	2.1e-07	1	12.1004	UBA52,RPLP1,RPL8,RPL32,RPL30,RPL37,RPL23A,RPL36
c1_21	399	GO-CC	GO_MITOCHONDRION	64	355	1633	17473	2.11e-07	1	1.929	BAK1,HSP90AB1,HNRNPK,PSAP,SDHB,SDHA,MDH2,ATP5G3,MTOR,CPS1,GCSH,NMNAT3,TUFM,SLC25A3,MRPS7,WARS2,RARS,EEFSEC,MRPL3,MRPL20,MRPS33,DAP3,MRPL28,POR,AP2M1,BCAP31,BNIP3L,MFF,ATP5L,ATP5O,ATP5F1,ATP5C1,RAB24,COX8A,RNF185,FBXO7,PHB2,UXS1,NDUFB3,NDUFS2,DGUOK,NDUFA9,NDUFB6,ECH1,PPP2R1A,YME1L1,COX17,RAB11A,GTPBP8,SSBP1,PTS,MCAT,BCS1L,FASTKD2,YWHAQ,FASTKD3,NFU1,PARL,AS3MT,ADCK1,NVL,SNN,APOOL,C2orf47
c1_40	530	GO-BP	GO_VESICLE_ORGANIZATION	25	476	280	17473	2.13e-07	1	3.2775	SYT1,VAMP2,SLC17A7,RAB3A,CUL3,PRKCI,RAB1A,ATP8A2,ABCA1,CD34,BLOC1S2,BLOC1S3,SEC23A,NAPA,VPS39,LRSAM1,VPS41,SYTL4,DOC2B,NSF,VAMP1,SYP,SNX4,SEC22A,TRAPPC6B
c1_978	14	GO-BP	GO_REGULATION_OF_VIRAL_GENOME_REPLICATION	4	13	75	17473	2.17e-07	1	71.6841	STOM,IFITM3,IFITM1,IFITM2
c1_861	27	Ractome	REACTOME_NCAM1_INTERACTIONS	4	24	39	17473	2.18e-07	1	74.6709	COL3A1,COL2A1,COL1A1,COL6A3
c1_446	16	Ractome	REACTOME_INFLUENZA_VIRAL_RNA_TRANSCRIPTION_AND_REPLICATION	5	15	169	17473	2.22e-07	1	34.4635	RPL32,RPL30,RPL37,RPL23A,RPL36
c1_654	69	GO-CC	GO_MITOCHONDRIAL_PART	16	64	953	17473	2.23e-07	1	4.58368	SDHB,SDHA,MDH2,ATP5G3,GCSH,SLC25A3,MRPL3,MRPS33,MFF,ATP5O,ATP5F1,PHB2,NDUFB3,NDUFA9,NDUFB6,SSBP1
c1_289	200	GO-BP	GO_REGULATION_OF_INNATE_IMMUNE_RESPONSE	17	183	357	17473	2.24e-07	1	4.54671	PTPN6,LYN,CD14,FCER1G,LGALS9,HAVCR2,PIK3AP1,CD86,TMEM173,TLR2,NOD2,TLR1,PLSCR1,CYBA,RNF135,NMI,DDX60
c1_692	57	GO-BP	GO_IMMUNE_EFFECTOR_PROCESS	11	54	486	17473	2.24e-07	1	7.32369	FCGR2A,C1QC,C3,FCER1G,HAVCR2,TMEM173,RAB27A,CTSC,IL10RB,KLRD1,DDX60
c1_706	22	KEGG	KEGG_AUTOIMMUNE_THYROID_DISEASE	4	18	53	17473	2.24e-07	1	73.2621	HLA-C,HLA-G,HLA-F,HLA-A
c1_3	697	GO-CC	GO_CELL_PROJECTION_PART	62	580	946	17473	2.27e-07	1	1.97442	STXBP1,EPB49,SCN1B,RUFY3,ITPKA,SCN1A,KCND2,CNTNAP1,KCNA1,KCNA2,CAP2,SLC11A2,NDEL1,TSC1,THY1,PRKAR2B,MAPK8IP2,DNM1,GRM3,CHRM1,AMFR,SNCB,GRIN2A,DNAAF1,EXOC4,PCM1,SSX2IP,IFT172,FZD3,OLFM1,BBS1,SLC12A5,BASP1,DAGLA,NRGN,NEFH,SLC8A2,CLSTN2,L1CAM,STX3,GPM6A,BSN,GRIA4,APBB1,RANGAP1,UNC5A,TBC1D24,GAP43,STMN3,C1orf192,POC1A,EPS15,SV2A,SYNDIG1,SYNGR1,LRRC4,OSBPL3,DYNLRB2,ZMYND8,TSHZ3,LRRC7,PALMD
c1_978	14	GO-BP	GO_COMPLEMENT_ACTIVATION	4	13	76	17473	2.29e-07	1	70.7409	CFI,VSIG4,C1QA,C1QB
c1_475	44	GO-CC	GO_EXTRACELLULAR_MATRIX_COMPONENT	6	37	125	17473	2.3e-07	1	22.6677	COL3A1,COL2A1,COL1A1,NID2,MFAP4,COL6A3
c1_289	200	GO-BP	GO_RESPONSE_TO_EXTERNAL_STIMULUS	43	183	1821	17473	2.36e-07	1	2.25463	ZFP36,KCNQ1,PDGFRB,DAP,EPHA2,LYN,CD14,FCER1G,LGALS9,HAVCR2,CD86,TMEM173,TLR2,NOD2,C5AR1,TLR1,EFNA1,ALOX5,ICAM1,PLSCR1,NFKB2,TGFB1,MC4R,LITAF,ENG,TYMP,MR1,CYBA,STRC,CRTC1,FPR2,STAB1,POMC,LMNA,FABP7,GSDMD,NR2E3,IL10RB,FSTL1,DNAJC15,DDX60,CMTM6,CMTM3
c1_292	85	GO-MF	GO_PEPTIDE_ANTIGEN_BINDING	5	78	31	17473	2.42e-07	1	36.1311	HLA-C,HLA-G,HLA-F,HLA-A,HLA-B
c1_103	300	GO-CC	GO_CONTRACTILE_FIBER	16	275	211	17473	2.43e-07	1	4.81806	DES,TPM2,TMOD1,MYH11,OBSCN,SRI,JUP,VCL,MMP2,MYL9,NPNT,ACTA2,SVIL,CALD1,ARHGEF25,SYNPO2
c1_2	1514	GO-CC	GO_GOLGI_APPARATUS	162	1333	1445	17473	2.48e-07	1	1.46955	SNAP25,SYT1,VAMP2,SLC1A6,PAK1,FGF7,GJA1,TRIP10,PDCD10,CUL3,CYTH2,CDC42,ARFIP2,DLG1,PRKCI,ATP1A1,RAB1A,SNCA,NGFR,IFT57,MAPK1,CD36,MAPK8IP3,MAP2K1,TP73,ARCN1,CNTNAP2,EPHA4,APP,TERF2,ATP8A2,IMPAD1,APOE,ABCA1,SERINC3,GAD2,NMNAT2,SMO,ST6GALNAC4,RAB11FIP5,PTPRN,LARGE,CHST14,SDC4,B4GALT6,TAF7,SLC35A2,SLC35B4,TMEM30A,ATP8A1,AP3M2,AP3B2,RAB35,SEC23A,AP1S1,AP2A1,AP1S2,CLTC,KIFAP3,ARF4,NAPA,BECN1,DNM1L,SORT…
c1_709	18	GO-BP	GO_AMIDE_BIOSYNTHETIC_PROCESS	7	17	507	17473	2.51e-07	1	14.1909	RPS24,RPS18,RPL39,RPS15A,RPS25,RPL9,RPL27
c1_292	85	GO-BP	GO_RESPONSE_TO_INTERFERON_GAMMA	8	78	144	17473	2.52e-07	1	12.4452	AIF1,B2M,HLA-C,HLA-G,HLA-F,HLA-A,HLA-B,SEC61A1
c1_290	104	GO-CC	GO_MHC_PROTEIN_COMPLEX	5	91	27	17473	2.53e-07	1	35.5576	HLA-DPA1,HLA-DQB1,HLA-DRA,HLA-DMA,HLA-DMB
c1_706	22	GO-CC	GO_INTRINSIC_COMPONENT_OF_ORGANELLE_MEMBRANE	6	18	281	17473	2.59e-07	1	20.7272	HLA-C,HLA-G,HLA-F,HLA-A,SEC61A1,TMEM43
c1_706	22	GO-CC	GO_ER_TO_GOLGI_TRANSPORT_VESICLE_MEMBRANE	4	18	55	17473	2.6e-07	1	70.598	HLA-C,HLA-G,HLA-F,HLA-A
c1_709	18	GO-BP	GO_INTRACELLULAR_PROTEIN_TRANSPORT	8	17	781	17473	2.61e-07	1	10.5283	TBC1D2B,RPS24,RPS18,RPL39,RPS15A,RPS25,RPL9,RPL27
c1_287	183	GO-BP	GO_RESPONSE_TO_CYTOKINE	23	165	714	17473	2.64e-07	1	3.41125	CSDA,DPYSL3,PSMB8,HCK,STAT3,IL4R,HLA-E,IL18R1,EBI3,SOCS3,CD44,TNFRSF10D,TNFRSF1A,CCR1,ISG20,LTBR,TRIM22,IFITM3,TNFSF13,IL1RL1,IFITM1,IFITM2,OSMR
c1_446	16	Ractome	REACTOME_3_UTR_MEDIATED_TRANSLATIONAL_REGULATION	5	15	176	17473	2.71e-07	1	33.0928	RPL32,RPL30,RPL37,RPL23A,RPL36
c1_446	16	Ractome	REACTOME_NONSENSE_MEDIATED_DECAY_ENHANCED_BY_THE_EXON_JUNCTION_COMPLEX	5	15	176	17473	2.71e-07	1	33.0928	RPL32,RPL30,RPL37,RPL23A,RPL36
c1_24	622	GO-BP	GO_LEUKOCYTE_MIGRATION	26	559	259	17473	2.73e-07	1	3.13783	ANXA1,EPS8,SHC1,MYH9,F11R,HCK,ITGB2,PTPN6,YES1,LYN,PLCG1,FCER1G,C5AR1,IL1B,ICAM1,PIK3CG,MIF,SLC7A7,CD44,ANGPT2,MSN,CCR1,CD58,CXCL11,CXCL16,THBD
c1_1052	14	Ractome	REACTOME_EXTRACELLULAR_MATRIX_ORGANIZATION	4	12	87	17473	2.75e-07	1	66.9464	COL3A1,COL1A1,COL6A3,PCOLCE
c1_706	22	GO-BP	GO_RESPONSE_TO_INTERFERON_GAMMA	5	18	144	17473	2.79e-07	1	33.7056	HLA-C,HLA-G,HLA-F,HLA-A,SEC61A1
c1_75	34	GO-BP	GO_PROTEIN_LOCALIZATION_TO_MEMBRANE	8	32	376	17473	2.86e-07	1	11.6177	UBA52,RPLP1,RPL8,RPL32,RPL30,RPL37,RPL23A,RPL36
c1_2	1514	GO-MF	GO_RIBONUCLEOTIDE_BINDING	199	1333	1860	17473	2.87e-07	1	1.40242	RAB3A,PAK1,RAN,KRAS,PTK2B,CDC42,ARFIP2,PRKCI,ATP1A1,ATP1B1,SCN8A,RAB1A,MASTL,DNAJA3,MAPK9,PRKCB,UBE2N,MAPK1,PAK3,PSMC1,MAPKAPK3,MYO1G,PDE4D,PRKACB,ACTB,MAP2K1,BRAF,PRKAR1B,PINK1,CAMKK1,PRKAG2,ACVRL1,GNL1,MSH2,CAMK4,HIPK1,HK3,PFKM,PFKP,PGK1,EPHA4,SUCLA2,ATP2B1,GSS,ATP8A2,PPIP5K1,ABCA1,ITPKC,PPIP5K2,MCCC2,ADSS,NMNAT2,AGK,ABCF1,FARS2,EIF2S3,EIF5,EARS2,VARS2,GFM2,GFM1,YARS,EFTUD2,CAMK2G,ATP2B2,PRPS1,…
c1_2	1514	GO-BP	GO_REGULATION_OF_TRANSPORT	194	1333	1804	17473	2.9e-07	1	1.40962	FKBP1A,FKBP1B,SNAP25,SYT1,VAMP2,STX1A,NF1,RAB3A,SLC6A1,SYT6,SCN2B,CACNB2,GJA1,TNNT2,SCN4B,SNTA1,CACNA2D1,FGF12,ANK2,ABR,AQP1,PTK2B,CDC42,DLG1,PRKCI,PFN2,KCNB1,ATP1A1,SCN2A,YWHAE,ATP1B1,YWHAH,SCN8A,ADRB2,SNCA,CCK,NGFR,PML,MAPK9,RASGRF1,PRKCB,PLCG2,MAPK1,PSMD10,TNFRSF21,PDE4D,MEF2C,CD36,CTSS,FCN1,MDFI,LPAR3,MAP2K1,ERP29,TP73,TGFB3,BRAF,CARTPT,HTR2A,PINK1,CAB39,EFNA5,PRKAG2,APOC2,LILRB1,OXCT1,PFKM,C…
c1_24	622	GO-BP	GO_POSITIVE_REGULATION_OF_CELL_CELL_ADHESION	25	559	243	17473	2.9e-07	1	3.2158	ANXA1,NLRP3,PTPN6,PTPRC,CD55,YES1,LYN,LGALS9,HLA-DPA1,HAVCR2,CD86,HLA-DQB1,HLA-DRA,NOD2,IL1B,MAP3K8,IL4R,HLA-E,EBI3,TGFB1,FSTL3,ITPKB,CD44,GLI3,HLA-DMB
c1_294	56	Ractome	REACTOME_METABOLISM_OF_RNA	9	49	330	17473	2.9e-07	1	9.72523	RPS24,RPS18,RPL10A,RPL39,RPS15A,RPL11,RPS25,RPL9,RPL27
c1_709	18	Ractome	REACTOME_METABOLISM_OF_PROTEINS	7	17	518	17473	2.9e-07	1	13.8895	RPS24,RPS18,RPL39,RPS15A,RPS25,RPL9,RPL27
c1_446	16	Ractome	REACTOME_SRP_DEPENDENT_COTRANSLATIONAL_PROTEIN_TARGETING_TO_MEMBRANE	5	15	179	17473	2.95e-07	1	32.5382	RPL32,RPL30,RPL37,RPL23A,RPL36
c1_7	460	GO-BP	GO_CARDIAC_CHAMBER_DEVELOPMENT	16	413	144	17473	3.09e-07	1	4.70083	PKP2,TPM1,BMP4,JAG1,DSP,STRA6,NACA,FOXC1,SFRP2,CYR61,FZD1,TGFBR3,LTBP1,SMAD6,MYOCD,KCNK2
c1_978	14	GO-BP	GO_NEGATIVE_REGULATION_OF_VIRAL_ENTRY_INTO_HOST_CELL	3	13	19	17473	3.1e-07	1	212.223	IFITM3,IFITM1,IFITM2
c1_24	622	GO-BP	GO_REGULATION_OF_IMMUNE_EFFECTOR_PROCESS	35	559	424	17473	3.17e-07	1	2.58023	ANXA1,KCNQ1,RAC2,NLRP3,HCK,CFI,PTPN6,PTPRC,CD55,LYN,C3AR1,C3,FCER1G,LGALS9,HAVCR2,CD86,TMEM173,C5AR1,TNFAIP3,IL1B,ICAM1,IL4R,HLA-E,TGFB1,TAP1,MIF,HMOX1,FZD5,HLA-DMB,STOM,CD93,CD300A,TRAF3IP2,TNFSF13,DDX60
c1_75	34	GO-BP	GO_NCRNA_METABOLIC_PROCESS	9	32	533	17473	3.21e-07	1	9.22004	UBA52,RPLP1,RPL8,RPL32,RPL30,RPL37,RPL23A,RPL36,POLR2L
c1_706	22	GO-CC	GO_PHAGOCYTIC_VESICLE_MEMBRANE	4	18	58	17473	3.23e-07	1	66.9464	HLA-C,HLA-G,HLA-F,HLA-A
c1_860	23	Ractome	REACTOME_KERATAN_SULFATE_DEGRADATION	3	23	11	17473	3.26e-07	1	207.19	PRELP,OGN,OMD
c1_265	98	GO-BP	GO_NUCLEOSIDE_TRIPHOSPHATE_METABOLIC_PROCESS	10	92	228	17473	3.33e-07	1	8.33	LDHA,ATP5G3,ATP5L,ATP5O,ATP5F1,ATP5C1,COX8A,NDUFB3,NDUFA9,NDUFB6
c1_103	300	GO-BP	GO_MESENCHYME_DEVELOPMENT	15	275	190	17473	3.46e-07	1	5.01617	BMP4,TWIST1,EDN3,FOXC1,TMEM100,FOXD1,SFRP2,MSX1,OSR1,TGFBR3,SIX1,S100A4,ACTA2,FRZB,ACTG2
c1_75	34	GO-BP	GO_NCRNA_PROCESSING	8	32	386	17473	3.49e-07	1	11.3167	UBA52,RPLP1,RPL8,RPL32,RPL30,RPL37,RPL23A,RPL36
c1_292	85	GO-BP	GO_ANTIGEN_PROCESSING_AND_PRESENTATION_OF_ENDOGENOUS_PEPTIDE_ANTIGEN	4	78	14	17473	3.55e-07	1	64.0037	B2M,HLA-C,HLA-A,HLA-B
c1_2	1514	GO-MF	GO_CALMODULIN_DEPENDENT_PROTEIN_KINASE_ACTIVITY	12	1333	28	17473	3.56e-07	1	5.61773	PTK2B,MAPKAPK3,CAMKK1,CAMK4,CAMK2G,CAMK2A,DAPK1,CAMKK2,PHKG1,PHKA1,PNCK,CAMK1G
c1_292	85	Ractome	REACTOME_INTERFERON_GAMMA_SIGNALING	6	78	63	17473	3.61e-07	1	21.3346	B2M,HLA-C,HLA-G,HLA-F,HLA-A,HLA-B
c1_654	69	KEGG	KEGG_HUNTINGTONS_DISEASE	8	64	185	17473	3.62e-07	1	11.8061	SDHB,SDHA,ATP5G3,ATP5O,ATP5F1,NDUFB3,NDUFA9,NDUFB6
c1_978	14	GO-BP	GO_RESPONSE_TO_INTERFERON_ALPHA	3	13	20	17473	3.64e-07	1	201.612	IFITM3,IFITM1,IFITM2
c1_54	205	GO-CC	GO_SYNAPSE	25	184	754	17473	3.7e-07	1	3.14861	PPFIA2,STXBP1,ITPKA,NDEL1,PRKAR2B,DNM1,GABRB1,NRGN,CLSTN2,ATP2A2,RAB3GAP1,SYT4,TRIM9,SYT13,BSN,AMPH,ATCAY,CAMK2B,SV2A,SYNGR1,LRRC4,LRRC4C,SCAMP5,WDR7,ZMYND8
c1_289	200	GO-BP	GO_POSITIVE_REGULATION_OF_CYTOKINE_PRODUCTION	17	183	370	17473	3.71e-07	1	4.38696	CD14,C3,FCER1G,LGALS9,HAVCR2,CD86,TMEM173,TLR2,NOD2,C5AR1,TLR1,NFKB2,TGFB1,CYBA,GSDMD,RNF135,LRRFIP1
c1_861	27	GO-MF	GO_PLATELET_DERIVED_GROWTH_FACTOR_BINDING	3	24	11	17473	3.73e-07	1	198.557	COL3A1,COL2A1,COL1A1
c1_287	183	GO-BP	GO_CELLULAR_RESPONSE_TO_ORGANIC_SUBSTANCE	40	165	1848	17473	3.77e-07	1	2.29214	CSDA,F11R,RAB13,DPYSL3,DRD1,LY96,PSMB8,HCK,ITGB2,YES1,TNFAIP3,STAT3,DGAT2,IL4R,HLA-E,IL18R1,EBI3,NAMPT,UCP2,SOCS3,CD44,RGS19,COL4A1,TNFRSF10D,TNFRSF1A,PTPN2,CCR1,PXN,ITPR2,EDEM2,ISG20,LTBR,PLSCR4,TRIM22,IFITM3,TNFSF13,IL1RL1,IFITM1,IFITM2,OSMR
c1_265	98	GO-BP	GO_GENERATION_OF_PRECURSOR_METABOLITES_AND_ENERGY	11	92	292	17473	3.81e-07	1	7.15467	LDHA,SDHB,SDHA,MDH2,SLC25A3,ATP5C1,COX8A,PYGB,NDUFB3,NDUFA9,NDUFB6
c1_19	461	GO-BP	GO_PROTEIN_MODIFICATION_BY_SMALL_PROTEIN_CONJUGATION_OR_REMOVAL	45	403	873	17473	3.82e-07	1	2.23491	TRAF2,UBE2D1,PSME3,SIRT1,SMC5,AURKA,MED1,MARCH1,HDAC6,ATG7,BCOR,RAG2,ZNRF3,UBE3C,HECTD2,USP38,UBE2W,YOD1,USP1,HERC4,KLHL8,RBX1,SPOPL,KLHL28,RNF217,USP24,USP8,BLM,NUP153,BIRC6,STAMBP,SHPRH,PEX12,WDR48,MYSM1,TRIM3,RNF114,ASB4,FEM1A,FAM76B,SASH1,LTN1,OTUB2,LRRC41,FBXO33
c1_103	300	GO-BP	GO_AMINOGLYCAN_METABOLIC_PROCESS	14	275	166	17473	3.83e-07	1	5.35864	PGLYRP1,DCN,PRELP,KIAA1199,FMOD,GCNT2,GPC6,B4GALT4,OGN,B3GNT7,OMD,FOXC1,ITIH5,NDNF
c1_294	56	GO-BP	GO_PEPTIDE_METABOLIC_PROCESS	11	49	571	17473	3.89e-07	1	6.86955	RPS24,RPS18,RPL10A,RPL39,RPS15A,RPL11,RPS25,RPL9,RPL27,RNPEP,SEC11A
c1_103	300	GO-BP	GO_REGULATION_OF_VENTRICULAR_CARDIAC_MUSCLE_CELL_ACTION_POTENTIAL	5	275	11	17473	3.98e-07	1	28.881	PKP2,JUP,DSP,CAV1,DSG2
c1_2	1514	GO-BP	GO_REGULATION_OF_NEURON_APOPTOTIC_PROCESS	36	1333	192	17473	3.99e-07	1	2.45776	NF1,KRAS,PTK2B,CDC42,PRKCI,KCNB1,SNCA,NGFR,PAK3,LGMN,MEF2C,TP73,TGFB3,BRAF,PINK1,ADNP,MSH2,GRIN1,OXR1,LRP1,APOE,NRP1,SRPK2,GABRB3,GABRA5,NEFL,FAM134B,BHLHB9,RASA1,NAE1,MAP2K4,UBE2V2,SET,NELF,SIGMAR1,TRIM2
c1_100	47	GO-MF	GO_POLY_A_RNA_BINDING	14	43	1170	17473	4.2e-07	1	4.86229	TMSB4X,EIF3A,NOA1,MRPL39,MRPS9,ZNF346,KHDRBS1,SRP54,SRSF3,SARNP,UTP14A,HNRNPA3,RPP25,GPATCH4
c1_7	460	GO-BP	GO_RESPONSE_TO_INORGANIC_SUBSTANCE	31	413	479	17473	4.32e-07	1	2.73806	DRD2,GSN,AIFM1,BMP4,ASS1,CDH1,PLN,CAV1,IGFBP2,FOS,DNMT3A,SPHK1,CYP1B1,MAOB,NT5E,DUSP1,JUNB,KLF4,COL18A1,COL1A1,RHOB,BSG,TNFRSF11B,BMP6,CYB5A,SLC30A10,KCNMA1,HVCN1,NET1,CYBRD1,PDGFD
c1_1052	14	GO-CC	GO_COMPLEX_OF_COLLAGEN_TRIMERS	3	12	23	17473	4.35e-07	1	189.924	COL3A1,COL1A1,COL6A3
c1_860	23	GO-BP	GO_KERATAN_SULFATE_CATABOLIC_PROCESS	3	23	12	17473	4.35e-07	1	189.924	PRELP,OGN,OMD
c1_73	67	GO-BP	GO_CELLULAR_CATABOLIC_PROCESS	18	62	1322	17473	4.39e-07	1	3.83722	FAM123B,AKR1C3,ALDH3A2,RPS9,RPS3,RPS7,RPL29,RPS5,RPS6,RPS19,RPS14,PABPC1,RPL3,RPL41,RPS16,RPL18,FAU,DCXR
c1_290	104	KEGG	KEGG_ASTHMA	5	91	30	17473	4.41e-07	1	32.0018	HLA-DPA1,HLA-DQB1,HLA-DRA,HLA-DMA,HLA-DMB
c1_103	300	GO-BP	GO_POSITIVE_REGULATION_OF_CELL_SUBSTRATE_ADHESION	11	275	99	17473	4.45e-07	1	7.0598	EMP2,KDR,NDNF,COL8A1,NID1,ECM2,NPNT,FBLN1,NET1,ABI3BP,VWC2
c1_28	134	GO-BP	GO_RECOMBINATIONAL_REPAIR	7	103	80	17473	4.49e-07	1	14.8436	NBN,SMC6,XRCC2,RPA2,RECQL5,RAD51AP1,POLN
c1_706	22	Ractome	REACTOME_INTERFERON_GAMMA_SIGNALING	4	18	63	17473	4.52e-07	1	61.6332	HLA-C,HLA-G,HLA-F,HLA-A
c1_21	399	GO-MF	GO_POLY_A_RNA_BINDING	50	355	1170	17473	4.62e-07	1	2.10341	HNRNPA0,MYO5A,ACTN4,SORBS2,HSP90AB1,PSMD4,HNRNPK,ENO1,MDH2,JUN,CNBP,TUFM,RPL36A,MRPS7,EEFSEC,MRPL3,MRPL20,DAP3,APEH,MRPL28,ADK,WDR36,XRCC6,HIST1H4A,XRCC5,SNW1,ATP5C1,ANXA7,ALKBH5,SNRPB,PAIP2,EXOSC9,SSBP1,MCAT,CIRBP,FASTKD2,USO1,SRP14,FASTKD3,PPIE,DEK,TOP3B,MAZ,GDI2,C14orf166,WBP11,RBM3,NVL,HNRPDL,URB1
c1_25	409	GO-BP	GO_ENZYME_LINKED_RECEPTOR_PROTEIN_SIGNALING_PATHWAY	36	366	689	17473	4.64e-07	1	2.49442	GHR,RHOA,ROCK1,JAK2,SDCBP,ARPC1B,RHOQ,ITGB1,VAV1,FGR,PLCE1,BMP2,ITGB3,INHBA,ACVR1,ACVR1C,LEF1,FOXO1,PTBP1,BMP7,PARD3,AXL,TCIRG1,ATP6V0E1,CLDN5,C10orf54,SMAD9,BMP3,POLR2G,HBEGF,CSF1R,IQGAP1,PLAT,BAMBI,CPNE3,TOB1
c1_709	18	GO-BP	GO_PROTEIN_LOCALIZATION_TO_ORGANELLE	7	17	556	17473	4.69e-07	1	12.9402	RPS24,RPS18,RPL39,RPS15A,RPS25,RPL9,RPL27
c1_2	1514	GO-BP	GO_CELL_CELL_SIGNALING	97	1333	767	17473	4.7e-07	1	1.65773	FKBP1B,SNAP25,SYT1,SLC6A9,VAMP2,SLC1A6,GLS,SLC17A7,STX1A,NF1,RAB3A,SLC6A1,PAFAH1B1,SYT6,GLRB,FGF7,SCN2B,CACNB2,GJA1,SCN4B,FGF12,ANK2,ZYX,KRAS,CDC42,DLG1,TMOD2,ADRB2,RAB1A,SNCA,MAPK1,MEF2C,LPAR3,CARTPT,HTR2A,GNB1,CHRM3,CRH,GRIN2D,GRIN1,SLITRK5,GABRG2,NRXN3,EFNB3,PENK,APOE,SYNJ1,NUDT3,GAD2,GAD1,SMO,NRP1,SEMA4F,PCSK1,RAB11FIP2,PCLO,CAMK2G,RAB11FIP5,VGF,PTPRN2,PTPRN,CD34,FGF9,GLI1,GABRB3,GABRA4,GABRA…
c1_292	85	GO-BP	GO_ANTIGEN_PROCESSING_AND_PRESENTATION_OF_EXOGENOUS_PEPTIDE_ANTIGEN_VIA_MHC_CLASS_I	6	78	66	17473	4.78e-07	1	20.3648	B2M,HLA-C,HLA-G,HLA-F,HLA-A,HLA-B
c1_2	1514	GO-BP	GO_REGULATION_OF_NEURON_DEATH	43	1333	252	17473	4.8e-07	1	2.23669	NF1,KRAS,PTK2B,CDC42,PRKCI,KCNB1,SNCA,NGFR,UBB,PAK3,PSMC1,LGMN,MEF2C,TP73,TGFB3,BRAF,PINK1,ADNP,MSH2,GRIN1,OXR1,LRP1,SERPINF1,IGF1,APOE,NRP1,CD34,SRPK2,GABRB3,GABRA5,NEFL,FAM134B,BHLHB9,PTPN5,RASA1,NAE1,MAP2K4,BTBD10,UBE2V2,SET,NELF,SIGMAR1,TRIM2
c1_709	18	GO-CC	GO_SMALL_RIBOSOMAL_SUBUNIT	4	17	68	17473	4.81e-07	1	60.4602	RPS24,RPS18,RPS15A,RPS25
c1_706	22	Ractome	REACTOME_INTERFERON_ALPHA_BETA_SIGNALING	4	18	64	17473	4.82e-07	1	60.6701	HLA-C,HLA-G,HLA-F,HLA-A
c1_699	43	GO-CC	GO_MHC_PROTEIN_COMPLEX	4	42	27	17473	4.86e-07	1	61.6332	HLA-DPA1,HLA-DRA,HLA-DMA,HLA-DMB
c1_978	14	GO-BP	GO_RESPONSE_TO_INTERFERON_BETA	3	13	22	17473	4.91e-07	1	183.283	IFITM3,IFITM1,IFITM2
c1_24	622	GO-BP	GO_MYELOID_LEUKOCYTE_ACTIVATION	15	559	98	17473	4.93e-07	1	4.78433	LYN,LCP2,TLR7,FCER1G,HAVCR2,CD86,TLR1,PIK3CG,TGFB1,SPI1,GATA2,CD93,LTBR,BATF3,S100A13
c1_73	67	GO-BP	GO_PROTEIN_LOCALIZATION	21	62	1805	17473	4.96e-07	1	3.27882	ABL1,AKR1C3,RPS9,RPS3,RPS7,RPL29,RPS5,RPS6,RPS19,RPS14,RPL3,RPL41,RPS16,RPL18,FAU,PAM16,DNLZ,MESDC2,RTP1,SSR2,MYO5B
c1_7	460	GO-BP	GO_TISSUE_MORPHOGENESIS	33	413	533	17473	4.97e-07	1	2.61941	FGF10,PKP2,TPM1,BMP4,JAG1,VCL,DSP,LRP5,COL3A1,TWIST1,FOXC1,TMEM100,FOXD1,SFRP2,CYR61,FZD1,ITGA8,MSX1,OSR1,SHROOM3,TGFBR3,KLF4,SIX1,RHOB,FAT4,TGFB1I1,NPNT,MET,IGFBP5,ACTA2,FRZB,FOXQ1,ACTG2
c1_861	27	GO-CC	GO_BANDED_COLLAGEN_FIBRIL	3	24	12	17473	4.97e-07	1	182.01	COL3A1,COL2A1,COL1A1
c1_21	399	GO-CC	GO_MITOCHONDRIAL_MEMBRANE_PART	16	355	173	17473	5.03e-07	1	4.55211	BAK1,SDHB,SDHA,ATP5G3,MFF,ATP5L,ATP5O,ATP5F1,ATP5C1,COX8A,NDUFB3,NDUFS2,NDUFA9,NDUFB6,BCS1L,APOOL
c1_2	1514	GO-BP	GO_INTRACELLULAR_SIGNAL_TRANSDUCTION	172	1333	1572	17473	5.05e-07	1	1.43421	FKBP1B,NF1,RAB3A,PAK1,FGF7,PLEK,FGF12,ANK2,ARHGEF11,RAN,ABR,KRAS,PDCD10,CUL3,PTK2B,CDC42,ARFIP2,PRKCI,SCN2A,YWHAE,ATP1B1,RAB1A,MASTL,DNAJA3,PML,MAPK9,RASGRF1,PRKCB,UBE2N,PSMD6,RELB,UBB,PLCG2,MAPK1,PSMD10,PAK3,BTRC,TAB3,PSMA1,PSMC1,MAPKAPK3,PSMD11,PDE4D,PSMD7,NCKAP1,MEF2C,PSMA2,CD36,MAPK8IP3,PTPLAD1,MDFI,MAP2K1,TP73,BRAF,CRKL,COPS8,HTR2A,PINK1,CAB39,NRG3,PRKAG2,MSH2,CAMK4,GNB1,HIPK1,GRIN2D,GRIN1,M…
c1_103	300	GO-BP	GO_OSSIFICATION	17	275	251	17473	5.08e-07	1	4.30338	BMP4,LRP5,TWIST1,FOXC1,COL2A1,FZD1,MMP2,COL1A1,FAT4,SLC26A2,ALPL,LRRC17,TMEM64,IGFBP5,MGP,BMP5,MRC2
c1_287	183	GO-CC	GO_RECEPTOR_COMPLEX	15	165	327	17473	5.08e-07	1	4.85766	MYH9,LY96,ITGB2,TFRC,IL4R,ITGB4,CD44,ITGA7,GABRD,TNFRSF1A,ITPR2,OSMR,GPR62,GPR84,GPR160
c1_75	34	GO-BP	GO_PROTEIN_TARGETING	8	32	406	17473	5.12e-07	1	10.7592	UBA52,RPLP1,RPL8,RPL32,RPL30,RPL37,RPL23A,RPL36
c1_265	98	GO-BP	GO_NUCLEOSIDE_MONOPHOSPHATE_METABOLIC_PROCESS	10	92	239	17473	5.13e-07	1	7.94661	LDHA,ATP5G3,ATP5L,ATP5O,ATP5F1,ATP5C1,COX8A,NDUFB3,NDUFA9,NDUFB6
c1_692	57	GO-BP	GO_POSITIVE_REGULATION_OF_RESPONSE_TO_STIMULUS	20	54	1929	17473	5.14e-07	1	3.35484	HCLS1,FCGR2A,MNDA,CD14,C1QC,C3,FCER1G,HAVCR2,PIK3AP1,TMEM173,TLR2,NOD2,C5AR1,EFNA1,TGFBR1,CTSC,CYBA,MCL1,DDX60,SLA
c1_5	365	GO-CC	GO_SYNAPSE	34	308	754	17473	5.2e-07	1	2.55814	MINK1,BAIAP2,MARCKS,ANK3,GRIK2,CYFIP2,PDE4B,SPTBN2,CX3CL1,SLC32A1,CPT1C,EGFLAM,SNCAIP,SLC22A2,APC,HDAC4,APBA2,TLN2,ANXA9,CTNND2,IL1RAPL1,SYT3,SNPH,CABP4,FBXO45,CHRNB3,HTR3B,KCNN2,KCNC2,LIN7C,CNIH3,ARHGAP44,PRRT2,SV2C
c1_6	409	GO-CC	GO_MITOCHONDRION	64	364	1633	17473	5.29e-07	1	1.88131	MRPS36,SLC25A25,CS,SLC25A14,ME3,PANK2,HAGH,HMGCL,SLC25A26,MTIF2,SLC25A33,MRPS11,PPA2,MRPS18B,HARS2,NOA1,MRPS25,MRPL18,AARS,NARS,MRPL39,MRPS9,HARS,MFN2,CDK7,GRSF1,RHOT1,MTCH2,ATP6V1E1,FUNDC1,ATAD1,PPM1K,MICU1,C22orf32,TUSC3,NDUFA12,NDUFV2,NDUFS3,COX7A2L,NDUFB8,SCO1,CDS2,AKAP8,FAM32A,PACRG,AFG3L2,IMMT,COQ6,DHX30,TMEM126B,TOMM34,MTX3,FECH,MMADHC,TMEM14C,APOO,LRPPRC,ME2,CAPRIN2,NIF3L1,SCCPDH,C19orf12…
c1_49	42	GO-CC	GO_TRANSPORT_VESICLE	8	38	338	17473	5.32e-07	1	10.8832	GRIN1,IGF1,GAD2,VGF,PTPRN2,AP1S1,AP2A1,ZNRF1
c1_103	300	GO-BP	GO_REGULATION_OF_ACTIN_FILAMENT_BASED_MOVEMENT	7	275	32	17473	5.33e-07	1	13.899	PKP2,SRI,JUP,DSP,PLN,CAV1,DSG2
c1_171	75	GO-CC	GO_NADH_DEHYDROGENASE_COMPLEX	5	67	42	17473	5.43e-07	1	31.0466	NDUFA13,NDUFB2,NDUFB10,NDUFA1,NDUFB4
c1_706	22	GO-BP	GO_ANTIGEN_PROCESSING_AND_PRESENTATION_OF_EXOGENOUS_PEPTIDE_ANTIGEN_VIA_MHC_CLASS_I	4	18	66	17473	5.46e-07	1	58.8316	HLA-C,HLA-G,HLA-F,HLA-A
c1_13	717	GO-CC	GO_NEURON_PART	77	599	1265	17473	5.48e-07	1	1.77558	PPFIA4,CPLX1,SLC17A6,GLRA1,SIPA1L1,DMD,SRGAP2,MOB2,PACSIN1,CACNA1B,P2RX1,ADCY9,PLD2,HSP90AA1,GRM1,BMPR2,NPY1R,HRH3,GRIK3,PTPRK,CDH8,GPI,ABAT,SHANK3,HOMER1,CTSL2,CPEB3,RIMS2,TPH1,BBS7,CDK5R1,ITGA3,PCDH8,FKBP4,GABRA2,SPAST,STRN,SMURF1,CRTAC1,ALS2,FEZ1,LPHN1,NLGN1,PCDH9,SPOCK1,MPDZ,SRCIN1,DHODH,STX1B,CPLX2,GUCY2D,RNF6,KLHL20,NAPEPLD,GRIK4,UNC13C,DOCK4,SEPT11,NGB,FAM65B,SS18L1,FARP1,PCSK2,DRP2,CTTNBP…
c1_294	56	GO-BP	GO_CELLULAR_AMIDE_METABOLIC_PROCESS	12	49	727	17473	5.5e-07	1	5.88597	CEBPA,RPS24,RPS18,RPL10A,RPL39,RPS15A,RPL11,RPS25,RPL9,RPL27,RNPEP,SEC11A
c1_446	16	Ractome	REACTOME_INFLUENZA_LIFE_CYCLE	5	15	203	17473	5.5e-07	1	28.6913	RPL32,RPL30,RPL37,RPL23A,RPL36
c1_2	1514	GO-BP	GO_CELLULAR_MACROMOLECULE_LOCALIZATION	141	1333	1234	17473	5.54e-07	1	1.49776	VAMP2,STX1A,RAB3A,GLRB,FGF7,CACNB2,ANK2,EPB41L3,RAN,KRAS,CDC42,DLG1,PRKCI,KCNB1,YWHAE,ATP1B1,YWHAH,RAB1A,DNAJA3,NGFR,IFT57,PML,MAPK9,RCC2,MAPK1,PSMD10,FCN1,MDFI,ERP29,TGFB3,BRAF,HTR2A,PINK1,ARCN1,CNTNAP2,TERF2,APOE,AHCYL1,SLU7,SMO,NRP1,RPL24,RPS23,ATP6V1D,HEY2,AHI1,FGF9,DNAJA1,ASNA1,TMEM30A,AP3M2,AP3B2,RAB35,RAB3C,SEC23A,AP1S1,AP2A1,AP2A2,AP1S2,CLTC,ARF4,NAPA,BECN1,DNM1L,BMF,MOAP1,DDX3X,ATG4B,TOM…
c1_7	460	GO-BP	GO_REGULATION_OF_CELLULAR_RESPONSE_TO_GROWTH_FACTOR_STIMULUS	20	413	229	17473	5.57e-07	1	3.69498	FGF10,BMP4,DCN,CAV1,FOXD1,SFRP2,CYR61,FZD1,ITGA8,MSX1,TGFBR3,TGFB1I1,LTBP1,SMAD6,MYOCD,BCL9L,NPNT,DAB2,NBL1,VWC2
c1_709	18	GO-BP	GO_PEPTIDE_METABOLIC_PROCESS	7	17	571	17473	5.61e-07	1	12.6003	RPS24,RPS18,RPL39,RPS15A,RPS25,RPL9,RPL27
c1_171	75	Ractome	REACTOME_RESPIRATORY_ELECTRON_TRANSPORT	6	67	79	17473	5.64e-07	1	19.8069	UQCRC1,NDUFA13,NDUFB2,NDUFB10,NDUFA1,NDUFB4
c1_73	67	GO-BP	GO_MACROMOLECULE_CATABOLIC_PROCESS	15	62	926	17473	5.83e-07	1	4.56516	FAM123B,RPS9,RPS3,RPS7,RPL29,RPS5,RPS6,RPS19,RPS14,PABPC1,RPL3,RPL41,RPS16,RPL18,FAU
c1_7	460	GO-BP	GO_POSITIVE_REGULATION_OF_CELL_SUBSTRATE_ADHESION	13	413	99	17473	5.84e-07	1	5.55553	EMP2,KDR,NDNF,COL8A1,CYR61,NID1,ECM2,NPNT,FBLN1,NET1,CCDC80,ABI3BP,VWC2
c1_289	200	GO-BP	GO_NEGATIVE_REGULATION_OF_LEUKOCYTE_PROLIFERATION	8	183	69	17473	6.02e-07	1	11.0702	MNDA,PTPN6,LYN,LGALS9,HAVCR2,TGFB1,ATM,CD300A
c1_24	622	GO-BP	GO_POSITIVE_REGULATION_OF_IMMUNE_EFFECTOR_PROCESS	19	559	156	17473	6.07e-07	1	3.80702	ANXA1,RAC2,NLRP3,LYN,C3,FCER1G,LGALS9,CD86,IL1B,IL4R,HLA-E,TGFB1,MIF,HMOX1,FZD5,HLA-DMB,CD300A,TNFSF13,DDX60
c1_24	622	GO-BP	GO_REGULATION_OF_LEUKOCYTE_MEDIATED_IMMUNITY	19	559	156	17473	6.07e-07	1	3.80702	RAC2,NLRP3,PTPN6,PTPRC,LYN,C3,FCER1G,LGALS9,HAVCR2,IL1B,ICAM1,IL4R,HLA-E,TGFB1,TAP1,HMOX1,FZD5,CD300A,TNFSF13
c1_171	75	GO-CC	GO_RESPIRATORY_CHAIN	6	67	80	17473	6.08e-07	1	19.5593	UQCRC1,NDUFA13,NDUFB2,NDUFB10,NDUFA1,NDUFB4
c1_40	530	GO-CC	GO_MITOCHONDRION	78	476	1633	17473	6.11e-07	1	1.75335	AADAT,GOT2,GOT1,HOGA1,DLAT,SNCA,MAPK9,PTPLAD1,MAP2K1,OGDHL,OXR1,EPHA4,NNT,SIRT3,SUCLA2,AGK,FARS2,MRPS27,MRPS18C,MRPL2,SLC25A40,EARS2,MRPL10,MRPL33,GFM1,RAB11FIP5,FEN1,VDAC1,VDAC3,BLOC1S2,DNM1L,BNIP3,BMF,DDX3X,ANXA6,NDRG4,ATP5H,ATP5A1,ATP6V1A,GABARAPL1,PI4K2A,FIBP,ABHD10,TRAK1,NT5C3,NDUFV3,COX6C,NDUFA5,CYC1,NDUFB5,PTCD2,PPP2CA,NDFIP2,YWHAZ,TXNIP,TDRKH,YWHAG,PTRH2,DNM3,GDAP1,VAMP1,NAPG,DNAJC27,DNAJ…
c1_709	18	GO-BP	GO_CELLULAR_MACROMOLECULE_LOCALIZATION	9	17	1234	17473	6.14e-07	1	7.49628	TBC1D2B,RPS24,RPS18,RPL39,RPS15A,RPS25,RPL9,RPL27,DENND4C
c1_294	56	GO-BP	GO_ESTABLISHMENT_OF_PROTEIN_LOCALIZATION_TO_ORGANELLE	9	49	361	17473	6.15e-07	1	8.8901	RPS24,RPS18,RPL10A,RPL39,RPS15A,RPL11,RPS25,RPL9,RPL27
c1_686	125	GO-BP	GO_REGULATION_OF_IMMUNE_SYSTEM_PROCESS	26	112	1403	17473	6.2e-07	1	2.89111	RAC2,IFI16,LY96,PSMB8,HCK,PTPRC,TXK,TNFAIP3,IL4R,HLA-E,EBI3,TAP1,FSTL3,CDKN1A,SOCS3,HMOX1,GATA2,PTPN2,CCR1,SIGLEC9,SIGLEC7,TRAF3IP2,PARP9,TNFSF13,TMEM176B,CLEC2B
c1_20	291	GO-BP	GO_GLIAL_CELL_DIFFERENTIATION	12	251	136	17473	6.24e-07	1	6.14237	BOK,SOX8,CNP,CNTN2,SOX10,ERBB3,CDK6,PLP1,SIRT2,C11orf9,OLIG2,OLIG1
c1_475	44	GO-CC	GO_PROTEINACEOUS_EXTRACELLULAR_MATRIX	8	37	356	17473	6.33e-07	1	10.6122	COL3A1,FMOD,NDNF,COL2A1,COL1A1,NID2,MFAP4,COL6A3
c1_103	300	GO-BP	GO_REGULATION_OF_CELL_SUBSTRATE_ADHESION	14	275	173	17473	6.34e-07	1	5.14182	EMP2,KDR,GCNT2,NDNF,COL8A1,COL1A1,NID1,ECM2,NPNT,FBLN1,NET1,PHLDB2,ABI3BP,VWC2
c1_12	340	GO-BP	GO_GENERATION_OF_PRECURSOR_METABOLITES_AND_ENERGY	19	297	292	17473	6.51e-07	1	3.82809	IDH3G,ALDOA,UQCRC1,NDUFS6,NDUFA13,C11orf83,ATP5D,CHCHD10,NDUFB11,COX6B1,NDUFC1,NDUFA10,NDUFB2,NDUFA11,NDUFB10,UQCR11,NDUFB7,NDUFA1,NDUFB4
c1_21	399	KEGG	KEGG_OXIDATIVE_PHOSPHORYLATION	14	355	135	17473	6.55e-07	1	5.10427	SDHB,SDHA,ATP5G3,ATP6V0D1,ATP5L,ATP5O,ATP5F1,ATP5C1,COX8A,NDUFB3,NDUFS2,NDUFA9,NDUFB6,COX17
c1_692	57	GO-BP	GO_REGULATION_OF_TUMOR_NECROSIS_FACTOR_SUPERFAMILY_CYTOKINE_PRODUCTION	6	54	101	17473	6.62e-07	1	19.2222	CD14,FCER1G,HAVCR2,TLR2,NOD2,CYBA
c1_7	460	GO-CC	GO_MEMBRANE_REGION	54	413	1134	17473	6.67e-07	1	2.01464	DRD2,SLC26A7,NTSR1,TNIK,EMP2,KCNE1,TPM1,EHD2,PPP1R9B,PRKCDBP,DDX58,JAG1,JUP,RAMP2,VCL,CDH1,DSP,NLGN4X,SHANK2,CAV1,IGFBP2,PTGIS,S100P,KDR,SLC6A20,KIAA1199,NT5E,EHD1,ITGA8,SHROOM3,TMEM17,ANXA2,SLC22A6,SLC4A5,SLC22A8,BSG,ATP1B3,OLFM2,KCNK2,CTNNA2,DSG2,EVC,MET,CHRNA10,CACNG5,HPCA,KCNE4,KCNMA1,DAB2,TCTN3,CYBRD1,PTRF,UPK1B,NAALADL1
c1_978	14	GO-BP	GO_PROTEIN_ACTIVATION_CASCADE	4	13	99	17473	6.67e-07	1	54.3061	CFI,VSIG4,C1QA,C1QB
c1_857	68	Ractome	REACTOME_MUSCLE_CONTRACTION	5	61	48	17473	6.69e-07	1	29.8378	DES,TPM2,TMOD1,MYL9,ACTA2
c1_2	1514	GO-CC	GO_CELL_BODY	69	1333	494	17473	6.73e-07	1	1.83088	GOT2,PAFAH1B1,CNN3,PTK2B,CDC42,KCNB1,ADRB2,CCK,NGFR,UBB,MAPK1,GNG3,TGFB3,BRAF,HTR2A,PINK1,ADNP,ACVRL1,GNB1,ENO2,CRH,GRIN1,MAPT,CNTNAP2,UCHL1,EPHA4,LRP1,ATP2B1,SERPINF1,IGF1,PENK,APOE,NRP1,PTPRN,OGT,ATP2B2,PLXDC1,NCDN,SLC4A8,GABRA5,ATP6AP2,SORT1,PPP1R1B,GABARAPL1,VTI1B,PI4K2A,GRIA1,DGKI,PTPN5,CCT4,TRPV2,DLG3,KCNJ4,KCND1,KCNK1,SIAH2,USP33,RBM8A,RIC3,TUBB4A,PVALB,CREB3,DPP6,NELF,GNB3,STMN2,CPNE5,NRS…
c1_44	102	KEGG	KEGG_HUNTINGTONS_DISEASE	9	94	185	17473	6.75e-07	1	9.04296	SLC25A5,CLTC,ATP5J,NDUFS4,UQCRFS1,COX5A,NDUFA4,POLR2K,POLR2C
c1_709	18	Ractome	REACTOME_FORMATION_OF_THE_TERNARY_COMPLEX_AND_SUBSEQUENTLY_THE_43S_COMPLEX	4	17	74	17473	6.77e-07	1	55.558	RPS24,RPS18,RPS15A,RPS25
c1_292	85	GO-BP	GO_INTERFERON_GAMMA_MEDIATED_SIGNALING_PATHWAY	6	78	70	17473	6.8e-07	1	19.2011	B2M,HLA-C,HLA-G,HLA-F,HLA-A,HLA-B
c1_446	16	GO-MF	GO_STRUCTURAL_CONSTITUENT_OF_RIBOSOME	5	15	212	17473	6.82e-07	1	27.4733	RPL32,RPL30,RPL37,RPL23A,RPL36
c1_3	697	GO-CC	GO_EXCITATORY_SYNAPSE	22	580	197	17473	6.84e-07	1	3.36431	EPB49,CAP2,MAPK8IP2,GRM3,CHRM1,GRIN2A,AXIN2,NRGN,NPTN,NEFH,CLSTN2,BSN,LIN7A,GAP43,CAMK2B,SYNDIG1,LRRC4,LRRTM2,CABP1,LRRC7,PSD3,RUSC1
c1_25	409	Ractome	REACTOME_INTERFERON_GAMMA_SIGNALING	10	366	63	17473	6.85e-07	1	7.57785	JAK2,B2M,HLA-C,HLA-G,HLA-F,HLA-A,HLA-B,IRF8,IFNGR1,GBP2
c1_24	622	GO-BP	GO_REGULATION_OF_HOMOTYPIC_CELL_CELL_ADHESION	28	559	307	17473	6.86e-07	1	2.85086	ANXA1,RAC2,NLRP3,PTPN6,PTPRC,CD55,YES1,LYN,LGALS9,HLA-DPA1,HAVCR2,CD86,HLA-DQB1,HLA-DRA,NOD2,IL1B,MAP3K8,IL4R,HLA-E,EBI3,TGFB1,ITPKB,CD44,GLI3,HLA-DMB,PTPN2,CD300A,SOX13
c1_73	67	GO-BP	GO_ESTABLISHMENT_OF_LOCALIZATION_IN_CELL	20	62	1676	17473	6.88e-07	1	3.36304	AKR1C3,RPS9,RPS3,RPS7,RPL29,RPS5,RPS6,RPS19,RPS14,RPL3,RPL41,RPS16,RPL18,FAU,TRAPPC10,PAM16,DNLZ,RTP1,SSR2,UXT
c1_7	460	GO-CC	GO_COMPLEX_OF_COLLAGEN_TRIMERS	7	413	23	17473	6.92e-07	1	12.8762	DCN,COL3A1,COL8A1,COL2A1,COL1A1,COL6A3,COL1A2
c1_706	22	GO-BP	GO_INTERFERON_GAMMA_MEDIATED_SIGNALING_PATHWAY	4	18	70	17473	6.93e-07	1	55.4698	HLA-C,HLA-G,HLA-F,HLA-A
c1_706	22	Ractome	REACTOME_IMMUNOREGULATORY_INTERACTIONS_BETWEEN_A_LYMPHOID_AND_A_NON_LYMPHOID_CELL	4	18	70	17473	6.93e-07	1	55.4698	HLA-C,HLA-G,HLA-F,HLA-A
c1_292	85	KEGG	KEGG_ALLOGRAFT_REJECTION	5	78	38	17473	6.96e-07	1	29.4754	HLA-C,HLA-G,HLA-F,HLA-A,HLA-B
c1_736	27	GO-BP	GO_IMMUNE_SYSTEM_PROCESS	13	25	1984	17473	6.97e-07	1	4.57962	GPR65,FAS,TLR8,FYB,SLC11A1,JAK3,LILRB2,CCL2,IRF1,CDKN2B,NAIP,TNFSF13B,FES
c1_706	22	GO-CC	GO_ENDOPLASMIC_RETICULUM_PART	9	18	1163	17473	6.98e-07	1	7.51204	RSAD2,HLA-C,HLA-G,HLA-F,HLA-A,ALG9,PLAUR,SEC61A1,TMEM43
c1_105	47	KEGG	KEGG_COMPLEMENT_AND_COAGULATION_CASCADES	5	43	69	17473	7.1e-07	1	29.4456	CFB,C1S,SERPING1,C1R,PROS1
c1_21	399	GO-CC	GO_MITOCHONDRIAL_PROTEIN_COMPLEX	14	355	136	17473	7.17e-07	1	5.06674	SDHB,SDHA,ATP5G3,ATP5L,ATP5O,ATP5F1,ATP5C1,COX8A,NDUFB3,NDUFS2,NDUFA9,NDUFB6,BCS1L,APOOL
c1_7	460	GO-CC	GO_PLASMA_MEMBRANE_REGION	47	413	929	17473	7.18e-07	1	2.14042	DRD2,SLC26A7,TNIK,EMP2,KCNE1,TPM1,EHD2,PPP1R9B,PRKCDBP,DDX58,JAG1,JUP,CDH1,DSP,NLGN4X,SHANK2,CAV1,IGFBP2,PTGIS,S100P,SLC6A20,NT5E,EHD1,ITGA8,SHROOM3,TMEM17,ANXA2,SLC22A6,SLC4A5,SLC22A8,ATP1B3,OLFM2,KCNK2,CTNNA2,DSG2,EVC,MET,CHRNA10,CACNG5,HPCA,KCNE4,KCNMA1,TCTN3,CYBRD1,PTRF,UPK1B,NAALADL1
c1_24	622	GO-BP	GO_POSITIVE_REGULATION_OF_CELL_PROLIFERATION	53	559	814	17473	7.24e-07	1	2.0352	ANXA1,CCKBR,SHC1,HCLS1,RAC2,PDGFRB,TBC1D8,HCK,PTPN6,PTPRC,CD55,LYN,C3AR1,LGALS9,HLA-DPA1,HAVCR2,CD86,NOD2,C5AR1,TNFAIP3,IL1B,TGFBR1,PDGFC,ITGB1BP1,STAT3,HLA-E,EBI3,TGFB1,S1PR3,NAMPT,CDKN1A,MIF,PTGS2,PDF,ST6GAL1,NOG,HMOX1,GLI3,CYBA,HLA-DMB,DERL2,NTN1,PLAC8,ATF3,CNOT6L,S100A13,ZNF16,SPDYA,TIPIN,HSF4,SSR1,TNFSF13,OSMR
c1_20	291	GO-BP	GO_ENSHEATHMENT_OF_NEURONS	10	251	91	17473	7.25e-07	1	7.64984	CNTN2,MBP,UGT8,KLK6,MAL,PLP1,SIRT2,C11orf9,OLIG2,PLLP
c1_24	622	GO-BP	GO_REGULATION_OF_TUMOR_NECROSIS_FACTOR_SUPERFAMILY_CYTOKINE_PRODUCTION	15	559	101	17473	7.34e-07	1	4.64222	ZFP36,LY96,CD14,FCER1G,LGALS9,HAVCR2,CD86,TLR2,NOD2,TNFAIP3,TLR1,THBS1,HLA-E,CYBA,POMC
c1_706	22	GO-CC	GO_ER_TO_GOLGI_TRANSPORT_VESICLE	4	18	71	17473	7.34e-07	1	54.6886	HLA-C,HLA-G,HLA-F,HLA-A
c1_24	622	GO-BP	GO_SINGLE_ORGANISM_CELL_ADHESION	36	559	459	17473	7.36e-07	1	2.45158	ANXA1,SHC1,MYH9,RAC2,ITGB2,PTPN6,PTPRC,CLEC7A,FCER1G,CD86,EFNA1,IL1B,ICAM1,HLA-E,RAB27A,IL18R1,EBI3,PIK3CG,TGFB1,CDH5,NRXN1,ITPKB,PDPN,CD44,ITGA7,GLI3,FZD5,CLIC1,CD93,PTPN2,MSN,FGFRL1,FERMT3,CD58,APBB1IP,NTN1
c1_24	622	GO-BP	GO_NEGATIVE_REGULATION_OF_CELL_ACTIVATION	19	559	158	17473	7.39e-07	1	3.75883	ANXA1,MNDA,PTPN6,LYN,LGALS9,HAVCR2,TNFAIP3,NR1H3,IL4R,TGFB1,ATM,HMOX1,GLI3,GPR116,PRDM1,PTPN2,CD300A,THBD,SAMSN1
c1_294	56	GO-CC	GO_CYTOSOLIC_LARGE_RIBOSOMAL_SUBUNIT	5	49	61	17473	7.44e-07	1	29.2288	RPL10A,RPL39,RPL11,RPL9,RPL27
c1_171	75	KEGG	KEGG_PARKINSONS_DISEASE	7	67	133	17473	7.51e-07	1	13.7258	UQCRC1,ATP5G1,NDUFB2,NDUFB10,NDUFA1,NDUFB4,UBA1
c1_265	98	GO-CC	GO_ENVELOPE	20	92	1090	17473	7.54e-07	1	3.48484	SDHB,SDHA,MDH2,ATP5G3,SLC25A3,MRPL3,MRPS33,MFF,ATP5L,ATP5O,ATP5F1,ATP5C1,ANXA7,COX8A,PHB2,NDUFB3,NDUFA9,NDUFB6,TMC8,APOOL
c1_292	85	GO-MF	GO_ANTIGEN_BINDING	7	78	114	17473	7.54e-07	1	13.7552	CD74,CD81,HLA-C,HLA-G,HLA-F,HLA-A,HLA-B
c1_699	43	KEGG	KEGG_ASTHMA	4	42	30	17473	7.55e-07	1	55.4698	HLA-DPA1,HLA-DRA,HLA-DMA,HLA-DMB
c1_709	18	GO-BP	GO_SINGLE_ORGANISM_CELLULAR_LOCALIZATION	8	17	898	17473	7.58e-07	1	9.15656	RPS24,RPS18,RPL39,RPS15A,RPS25,RPL9,RPL27,DENND4C
c1_420	195	GO-CC	GO_SYNAPSE_PART	21	174	610	17473	7.62e-07	1	3.45707	PPFIA2,STXBP1,ITPKA,NDEL1,PRKAR2B,DNM1,NRGN,CLSTN2,RAB3GAP1,SYT4,TRIM9,SYT13,BSN,AMPH,CAMK2B,SV2A,SYNGR1,LRRC4,SCAMP5,WDR7,ZMYND8
c1_709	18	GO-BP	GO_MEMBRANE_ORGANIZATION	8	17	899	17473	7.64e-07	1	9.14637	RPS24,RPS18,RPL39,RPS15A,RPS25,RPL9,RPL27,DENND4C
c1_103	300	GO-BP	GO_RESPONSE_TO_ACID_CHEMICAL	19	275	319	17473	7.72e-07	1	3.78441	GSN,PPARG,BMP4,ASS1,COL3A1,FOLR2,OSR1,TGFBR3,KLF4,COL18A1,MMP2,COL1A1,SLC22A6,PTGFR,HPCA,PTGDR,COL1A2,PDGFD,ID3
c1_103	300	GO-BP	GO_REGULATION_OF_CELL_ADHESION	28	275	629	17473	7.74e-07	1	2.82841	GSN,EMP2,BMP4,ASS1,IL18,CDH1,CXCL12,CAV1,CYP1B1,KDR,GCNT2,NDNF,COL8A1,SFRP2,KLF4,COL1A1,NID1,JAM2,ECM2,NPNT,CD164,FBLN1,NET1,PHLDB2,ABI3BP,SPINT2,VWC2,CYTIP
c1_699	43	KEGG	KEGG_LEISHMANIA_INFECTION	5	42	72	17473	7.79e-07	1	28.8905	HLA-DPA1,HLA-DRA,NFKBIA,HLA-DMA,HLA-DMB
c1_654	69	GO-CC	GO_MITOCHONDRION	20	64	1633	17473	8.06e-07	1	3.34373	SDHB,SDHA,MDH2,ATP5G3,GCSH,SLC25A3,MRPL3,MRPS33,POR,MFF,ATP5O,ATP5F1,PHB2,NDUFB3,NDUFA9,NDUFB6,SSBP1,PTS,YWHAQ,NFU1
c1_103	300	GO-BP	GO_ODONTOGENESIS	11	275	105	17473	8.09e-07	1	6.65638	BMP4,TWIST1,FAM20A,FOXC1,MSX1,OSR1,COL1A1,BSG,ALPL,COL1A2,ID3
c1_2	1514	GO-BP	GO_BEHAVIOR	71	1333	516	17473	8.19e-07	1	1.80362	SNAP25,GLS,SLC17A7,NF1,SLC6A1,PAFAH1B1,GLRB,FGF12,KRAS,TMOD2,ADRB2,SNCA,CCK,RASGRF1,MEF2C,BRAF,CARTPT,HTR2A,PRKAR1B,ADNP,CAMK4,CRH,ARCN1,GRIN2D,GRIN1,CTNS,MAPT,SLITRK5,CNTNAP2,UCHL1,OXR1,GABRG2,EPHA4,NRXN3,EFNB3,APP,SERPINF1,IGF1,ATP8A2,PENK,SYNJ1,ALDH1A3,DDO,EIF4E,CPT1A,ATP2B2,HPRT1,PPP3CB,TBR1,MKKS,FEN1,ANKH,GABRA5,VDAC1,ATP8A1,ARF4,NDRG4,HRH1,NPTX2,NETO1,PPP1R1B,MRAP2,GRIA1,PJA2,NEGR1,BHLHB9,D…
c1_321	45	GO-BP	GO_REGULATION_OF_CYTOKINE_PRODUCTION	10	43	563	17473	8.19e-07	1	7.21756	CASP1,TLR8,SLC11A1,JAK3,LILRB2,HYAL2,CCL2,IRF1,CLEC5A,NLRC5
c1_706	22	KEGG	KEGG_VIRAL_MYOCARDITIS	4	18	73	17473	8.21e-07	1	53.1903	HLA-C,HLA-G,HLA-F,HLA-A
c1_293	50	GO-BP	GO_REGULATION_OF_ENDOCYTOSIS	7	46	199	17473	8.22e-07	1	13.3615	SDCBP,ITGB1,FGR,ANO6,AXL,CD63,LGALS3
c1_25	409	GO-BP	GO_ANTIGEN_PROCESSING_AND_PRESENTATION_OF_ENDOGENOUS_ANTIGEN	6	366	17	17473	8.26e-07	1	16.8496	CD74,B2M,HLA-C,HLA-A,HLA-B,ABCB1
c1_2	1514	GO-BP	GO_MODULATION_OF_SYNAPTIC_TRANSMISSION	48	1333	301	17473	8.31e-07	1	2.09032	SNAP25,SYT1,VAMP2,STX1A,NF1,RAB3A,SLC6A1,KRAS,PTK2B,PFN2,KCNB1,YWHAH,SNCA,NGFR,RASGRF1,MAPK1,MEF2C,BRAF,HTR2A,PINK1,ADNP,CRH,GRIN1,APOE,SYNJ1,VGF,ATP2B2,PPP3CB,NCDN,NAPA,CAMK2A,DAPK1,HRH1,NETO1,FGF14,PLCL2,GRIA1,DGKI,PTPN5,PLK2,CLSTN3,CACNG8,KCNC4,SYN1,YWHAG,NELF,SYP,NETO2
c1_6	409	GO-BP	GO_RNA_PROCESSING	40	364	835	17473	8.36e-07	1	2.29953	MRPS11,RPL7L1,AARS,MRPS9,CDK7,GRSF1,DDX5,RRAGC,SNRPD1,DROSHA,UPF3B,LSM1,TXNL4A,WTAP,KHDRBS1,ERCC3,PES1,DHX30,PRPF8,LUC7L2,POLR2E,PRKRA,ERI3,THOC7,SRSF7,SRSF3,SARNP,NGDN,CIRH1A,UTP14A,TSR2,NOP2,HNRNPA3,SNRPA1,CELF6,CIR1,HNRPLL,ZRANB2,RPP25,ADAT1
c1_60	15	GO-CC	GO_TRANSPORTER_COMPLEX	5	11	321	17473	8.56e-07	1	24.7423	CACNB4,RYR2,KCNJ3,GRIA2,GRIA4
c1_446	16	Ractome	REACTOME_TRANSLATION	5	15	222	17473	8.57e-07	1	26.2357	RPL32,RPL30,RPL37,RPL23A,RPL36
c1_171	75	GO-CC	GO_MITOCHONDRIAL_PROTEIN_COMPLEX	7	67	136	17473	8.73e-07	1	13.4231	UQCRC1,NDUFA13,ATP5G1,NDUFB2,NDUFB10,NDUFA1,NDUFB4
c1_446	16	GO-CC	GO_CYTOSOLIC_PART	5	15	223	17473	8.76e-07	1	26.1181	RPL32,RPL30,RPL37,RPL23A,RPL36
c1_60	15	GO-MF	GO_GATED_CHANNEL_ACTIVITY	5	11	325	17473	9.1e-07	1	24.4378	CACNB4,RYR2,KCNJ3,GRIA2,GRIA4
c1_103	300	GO-MF	GO_GLYCOSAMINOGLYCAN_BINDING	15	275	205	17473	9.14e-07	1	4.64914	PGLYRP1,BMP4,DCN,PRELP,NOV,KIAA1199,FMOD,OGN,NDNF,TGFBR3,ECM2,COL25A1,ABI3BP,SERPIND1,PCOLCE
c1_44	102	Ractome	REACTOME_TCA_CYCLE_AND_RESPIRATORY_ELECTRON_TRANSPORT	8	94	141	17473	9.14e-07	1	10.5466	DLD,PDHB,ATP5J,NDUFS4,UQCRFS1,COX5A,NDUFA4,LDHB
c1_7	460	Ractome	REACTOME_EXTRACELLULAR_MATRIX_ORGANIZATION	12	413	87	17473	9.28e-07	1	5.83552	COL3A1,COL8A1,COL2A1,COL15A1,MMP2,COL1A1,COL6A2,COL6A3,COL25A1,COL1A2,COL9A3,PCOLCE
c1_446	16	GO-CC	GO_RIBOSOME	5	15	226	17473	9.36e-07	1	25.7714	RPL32,RPL30,RPL37,RPL23A,RPL36
c1_41	59	Ractome	REACTOME_TRANSMISSION_ACROSS_CHEMICAL_SYNAPSES	7	50	186	17473	9.39e-07	1	13.1517	GLS,MAPK1,GABRA5,DLG3,KCNJ4,SYN2,SYN1
c1_75	34	GO-BP	GO_RIBONUCLEOPROTEIN_COMPLEX_BIOGENESIS	8	32	440	17473	9.39e-07	1	9.92784	UBA52,RPLP1,RPL8,RPL32,RPL30,RPL37,RPL23A,RPL36
c1_474	59	GO-BP	GO_REGULATION_OF_KIDNEY_DEVELOPMENT	5	57	55	17473	9.48e-07	1	27.8676	BMP4,FOXD1,SIX1,FAT4,PDGFD
c1_446	16	GO-BP	GO_RNA_CATABOLIC_PROCESS	5	15	227	17473	9.56e-07	1	25.6579	RPL32,RPL30,RPL37,RPL23A,RPL36
c1_4	255	GO-BP	GO_ORGANONITROGEN_COMPOUND_BIOSYNTHETIC_PROCESS	34	235	1024	17473	9.78e-07	1	2.46876	UBA52,RPLP1,ALDH3A2,RPS9,RPL8,RPL23,PABPC4,RPS3,RPS7,RPL32,RPL29,EIF3G,RPS5,EEF1D,RPS6,RPS19,RPL35,RPS14,CERS2,PABPC1,RPL3,RPL41,RPL30,RPL19,ST6GALNAC3,RPL37,RPS16,RPL23A,RPL14,RPL36,RPL18,FAU,VCAN,PPAP2A
c1_699	43	KEGG	KEGG_SYSTEMIC_LUPUS_ERYTHEMATOSUS	6	42	140	17473	9.83e-07	1	17.8296	HLA-DPA1,HLA-DRA,HLA-DMA,HLA-DMB,HIST1H2BE,HIST1H2BD
c1_12	340	GO-BP	GO_ENERGY_DERIVATION_BY_OXIDATION_OF_ORGANIC_COMPOUNDS	16	297	217	17473	9.9e-07	1	4.33782	IDH3G,UQCRC1,NDUFS6,NDUFA13,C11orf83,NDUFB11,COX6B1,NDUFC1,NDUFA10,NDUFB2,NDUFA11,NDUFB10,UQCR11,NDUFB7,NDUFA1,NDUFB4
c1_474	59	GO-BP	GO_TISSUE_MORPHOGENESIS	11	57	533	17473	9.93e-07	1	6.32642	PKP2,BMP4,DSP,LRP5,FOXD1,SFRP2,SIX1,FAT4,IGFBP5,FRZB,ACTG2
c1_24	622	GO-BP	GO_DEFENSE_RESPONSE_TO_OTHER_ORGANISM	38	559	505	17473	1e-06	1	2.35206	KCNQ1,NLRP3,IFI16,PTPRC,CLEC7A,TLR7,FCER1G,HAVCR2,CD86,TMEM173,TLR2,NOD2,C5AR1,TLR1,PLSCR1,IL4R,HLA-E,TGFB1,LYZ,MR1,HIST1H2BE,H2BFS,TNFRSF1A,STOM,CD93,STAB1,PLAC8,ISG20,GNLY,HAMP,TRIM22,GBP1,IFITM3,IL10RB,IFITM1,IFITM2,GBP3,DDX60
c1_75	34	GO-BP	GO_MRNA_METABOLIC_PROCESS	9	32	611	17473	1.01e-06	1	8.04301	UBA52,RPLP1,RPL8,RPL32,RPL30,RPL37,RPL23A,RPL36,POLR2L
c1_685	23	GO-BP	GO_IMMUNE_EFFECTOR_PROCESS	7	21	486	17473	1.02e-06	1	11.9842	CFI,VSIG4,C1QA,C1QB,IFITM3,IFITM1,IFITM2
c1_25	409	GO-CC	GO_MHC_PROTEIN_COMPLEX	7	366	27	17473	1.03e-06	1	12.3772	CD74,B2M,HLA-C,HLA-G,HLA-F,HLA-A,HLA-B
c1_24	622	GO-CC	GO_LYTIC_VACUOLE	39	559	526	17473	1.04e-06	1	2.31758	ANXA1,KCNQ1,PDGFRB,CLN3,HCK,LYN,TLR7,HLA-DPA1,HLA-DQB1,HLA-DRA,TNFAIP3,IL1B,RAB27A,CTSC,PIK3CG,LITAF,CP,NPC2,IL4I1,SLC15A3,HGSNAT,GNS,GATA2,DRAM2,NCF2,HLA-DMA,HLA-DMB,DNASE2,SRGN,SQSTM1,PLD1,CTSO,S100A13,IFITM3,VASN,ABCD4,PNPLA7,TMEM192,LAPTM5
c1_978	14	GO-BP	GO_REGULATION_OF_VIRAL_ENTRY_INTO_HOST_CELL	3	13	28	17473	1.04e-06	1	144.008	IFITM3,IFITM1,IFITM2
c1_380	185	GO-CC	GO_EXOCYTIC_VESICLE_MEMBRANE	7	168	56	17473	1.05e-06	1	13.0007	SYT1,SLC17A7,DNM1L,VAMP1,SYP,SVOP,DMXL2
c1_475	44	Ractome	REACTOME_EXTRACELLULAR_MATRIX_ORGANIZATION	5	37	87	17473	1.05e-06	1	27.1404	COL3A1,COL2A1,COL1A1,COL6A3,PCOLCE
c1_645	61	GO-CC	GO_MYELIN_SHEATH	7	56	168	17473	1.05e-06	1	13.0007	ERMN,CNTN2,MBP,CRYAB,SEPT4,HSPA2,MOBP
c1_686	125	GO-BP	GO_NEGATIVE_REGULATION_OF_IMMUNE_RESPONSE	8	112	121	17473	1.09e-06	1	10.3146	IFI16,PTPRC,TNFAIP3,IL4R,HLA-E,TAP1,HMOX1,PTPN2
c1_692	57	GO-BP	GO_INFLAMMATORY_RESPONSE	10	54	454	17473	1.09e-06	1	7.12718	CD14,C3,FCER1G,HAVCR2,TLR2,C5AR1,CYBA,FPR2,IL10RB,AOAH
c1_1052	14	GO-BP	GO_EXTRACELLULAR_STRUCTURE_ORGANIZATION	5	12	304	17473	1.11e-06	1	23.9487	MYH11,COL3A1,FMOD,COL1A1,COL6A3
c1_12	340	GO-BP	GO_ORGANOPHOSPHATE_METABOLIC_PROCESS	36	297	885	17473	1.12e-06	1	2.39315	IDH3G,ALDOA,CALCRL,UQCRC1,NDUFS6,FDFT1,SULT1C2,FIG4,NDUFA13,ATP5G1,C11orf83,ATP5D,ATP5I,CHCHD10,ATP5G2,NEIL2,PRPSAP2,PIGP,GPAA1,NDUFB11,COX6B1,NDUFC1,NDUFA10,NDUFB2,PDE6A,NDUFA11,NDUFB10,UQCR11,NDUFB7,NDUFA1,NDUFB4,DCTPP1,AGPAT4,AGPAT1,GPX4,NRG2
c1_474	59	GO-BP	GO_CIRCULATORY_SYSTEM_DEVELOPMENT	13	57	788	17473	1.12e-06	1	5.0572	PKP2,BMP4,DSP,LRP5,NOV,KDR,SFRP2,MMP2,SIX1,FAT4,COL1A2,IMMP2L,BICC1
c1_103	300	GO-BP	GO_RESPONSE_TO_ORGANIC_CYCLIC_COMPOUND	35	275	917	17473	1.13e-06	1	2.42512	GSN,PPP1R9B,PPARG,DDX58,BMP4,ASS1,IFNK,IL18,JUP,RAMP2,CDH1,PLN,CAV1,CYP1B1,ID1,FOLR2,MAOB,BYSL,FZD1,KLF4,COL1A1,TGFB1I1,SLC22A6,BSG,SMAD6,TNFRSF11B,PTGDS,DSG2,ALPL,PTGFR,HPCA,PDE3A,IGFBP5,GJB2,ID3
c1_654	69	GO-CC	GO_OXIDOREDUCTASE_COMPLEX	6	64	93	17473	1.13e-06	1	17.6139	SDHB,SDHA,GCSH,NDUFB3,NDUFA9,NDUFB6
c1_709	18	Ractome	REACTOME_ACTIVATION_OF_THE_MRNA_UPON_BINDING_OF_THE_CAP_BINDING_COMPLEX_AND_EIFS_AND_SUBSEQUENT_BINDING_TO_43S	4	17	84	17473	1.13e-06	1	48.944	RPS24,RPS18,RPS15A,RPS25
c1_2	1514	GO-BP	GO_PHOSPHORYLATION	139	1333	1228	17473	1.14e-06	1	1.48373	DLD,OGDH,NF1,PAK1,FGF7,FGF12,KRAS,CUL3,PTK2B,PRKCI,MASTL,SNCA,PML,MAPK9,RASGRF1,PRKCB,PSMD6,UBB,MAPK1,PSMD10,PAK3,BTRC,TAB3,PSMA1,PSMC1,MAPKAPK3,PSMD11,PRKACB,PSMD7,MEF2C,PSMA2,MAPK8IP3,PTPLAD1,MDFI,MAP2K1,BRAF,CRKL,PRKAR1B,PINK1,CAMKK1,CAB39,PRKAG2,ACVRL1,MSH2,CAMK4,HIPK1,HK3,ENO2,PFKM,PFKP,GAPDH,PGK1,OGDHL,GRIN2D,GRIN1,EPHA4,APP,UQCRC2,IGF1,IMPA2,IMPAD1,PPIP5K1,ITPKC,PPIP5K2,AGK,EIF2A,CAMK2G,PR…
c1_265	98	GO-BP	GO_ORGANONITROGEN_COMPOUND_METABOLIC_PROCESS	26	92	1796	17473	1.14e-06	1	2.74946	LDHA,MDH2,ATP5G3,MRI1,GCSH,SLC25A3,DENR,WARS2,MRPL3,MRPS33,MCTS1,OAZ1,POR,SGSH,ATP5L,ATP5O,ATP5F1,ATP5C1,COX8A,GBA2,DPYS,NDUFB3,NDUFA9,NDUFB6,GSTA4,PTS
c1_287	183	GO-BP	GO_POSITIVE_REGULATION_OF_RESPONSE_TO_STIMULUS	40	165	1929	17473	1.14e-06	1	2.19589	RAC2,DRD1,IFI16,LY96,PSMB8,HCK,ITGB2,CFI,PTPRC,YES1,TXK,VSIG4,C1QA,C1QB,TNFAIP3,FPR1,STAT3,IL4R,HLA-E,IL18R1,NRXN1,MIF,SOCS3,ITPKB,CHSY1,CD44,HMOX1,TNFRSF1A,SH3GLB1,PTPN2,CCR1,EDEM2,LTBR,S100A13,TRAF3IP2,THBD,TRIM22,TNFSF13,IL1RL1,OSMR
c1_294	56	GO-BP	GO_AMIDE_BIOSYNTHETIC_PROCESS	10	49	507	17473	1.15e-06	1	7.03337	CEBPA,RPS24,RPS18,RPL10A,RPL39,RPS15A,RPL11,RPS25,RPL9,RPL27
c1_292	85	KEGG	KEGG_GRAFT_VERSUS_HOST_DISEASE	5	78	42	17473	1.16e-06	1	26.6682	HLA-C,HLA-G,HLA-F,HLA-A,HLA-B
c1_7	460	GO-MF	GO_INTEGRIN_BINDING	13	413	105	17473	1.16e-06	1	5.23807	EMP2,JAM3,COL3A1,NOV,KDR,TGFBI,SFRP2,CYR61,ECM2,NPNT,FBLN1,ADAM11,TSPAN4
c1_24	622	GO-BP	GO_NEGATIVE_REGULATION_OF_RESPONSE_TO_STIMULUS	76	559	1360	17473	1.17e-06	1	1.74675	CSDA,ANXA1,DRD1,CLN3,NLRP3,IFI16,EPHA2,LY96,PSMB8,PTPN6,PTPRC,CD55,LYN,CD14,LGALS9,HAVCR2,PIK3AP1,TNFAIP3,NFKBIA,THBS1,IL1B,TGFBR1,ITGB1BP1,SIGIRR,ICAM1,NR1H3,IL4R,HLA-E,IL18BP,TGFB1,TAP1,MC4R,NUMB,FSTL3,NRXN1,ATM,LITAF,APOD,MIF,UCP2,SOCS3,ENG,SEMA3F,ST6GAL1,CD44,RGS19,NOG,DUSP2,STK3,HHEX,HMOX1,GLI3,TWSG1,ANGPT2,TFIP11,GATA2,SFRP4,PRDM1,MCL1,TNFRSF1A,PTPN2,DERL2,SPP1,CD300A,ATF3,LMNA,CBY1,FABP7,T…
c1_686	125	GO-BP	GO_CYTOKINE_MEDIATED_SIGNALING_PATHWAY	14	112	452	17473	1.17e-06	1	4.83213	PSMB8,HCK,STAT3,IL4R,HLA-E,EBI3,SOCS3,CD44,TNFRSF1A,CCR1,ISG20,LTBR,TRIM22,TNFSF13
c1_289	200	GO-BP	GO_POSITIVE_REGULATION_OF_CELL_COMMUNICATION	37	183	1532	17473	1.18e-06	1	2.306	HCLS1,PDGFRB,PTPN6,LYN,C3,LGALS9,HAVCR2,PIK3AP1,TLR2,NOD2,C5AR1,EFNA1,MAP3K8,TGFBR1,GADD45B,ITGB1BP1,ICAM1,CTSC,TGFB1,ATM,LITAF,ENG,HHEX,WLS,CYBA,MCL1,SFN,G0S2,MBD2,SQSTM1,LY86,ABRA,DDX60,SECTM1,CMTM3,GLIPR2,SLA
c1_13	717	GO-CC	GO_SYNAPSE_PART	45	599	610	17473	1.19e-06	1	2.15191	PPFIA4,CPLX1,SLC17A6,GLRA1,SIPA1L1,DMD,CACNA1C,SRGAP2,CACNA1B,P2RX1,PLD2,GRM1,BMPR2,NPY1R,HRH3,GRIK3,CDH8,SHANK3,HOMER1,RIMS2,CDK5R1,ITGA3,PCDH8,GABRA2,STRN,ALS2,LPHN1,NLGN1,SPOCK1,MPDZ,SRCIN1,STX1B,CPLX2,GRIK4,UNC13C,SEPT11,FARP1,DRP2,CTTNBP2,ARFGEF2,FMR1,KCTD16,CAMK2N1,SYNPO,ARHGAP32
c1_24	622	GO-BP	GO_REGULATION_OF_LIPOPOLYSACCHARIDE_MEDIATED_SIGNALING_PATHWAY	7	559	19	17473	1.19e-06	1	11.516	LY96,CD55,TNFAIP3,SIGIRR,MIF,PRDM1,LY86
c1_292	85	GO-BP	GO_CELLULAR_RESPONSE_TO_INTERFERON_GAMMA	7	78	122	17473	1.19e-06	1	12.8532	AIF1,B2M,HLA-C,HLA-G,HLA-F,HLA-A,HLA-B
c1_475	44	GO-BP	GO_COLLAGEN_FIBRIL_ORGANIZATION	4	37	38	17473	1.19e-06	1	49.7098	COL3A1,FMOD,COL2A1,COL1A1
c1_265	98	GO-BP	GO_ATP_BIOSYNTHETIC_PROCESS	5	92	36	17473	1.2e-06	1	26.3783	ATP5G3,ATP5L,ATP5O,ATP5F1,ATP5C1
c1_477	42	GO-BP	GO_CELLULAR_RESPONSE_TO_ORGANIC_SUBSTANCE	16	40	1848	17473	1.21e-06	1	3.78203	STAT5A,IFNK,IL18,JUP,RAMP2,CXCL12,CAV1,TWIST1,ID1,FOLR2,TMEM100,MSX1,TGFB1I1,SMAD6,ALPL,ID3
c1_171	75	GO-BP	GO_CELLULAR_RESPIRATION	7	67	143	17473	1.22e-06	1	12.766	IDH3G,UQCRC1,NDUFA13,NDUFB2,NDUFB10,NDUFA1,NDUFB4
c1_2	1514	GO-CC	GO_NEURON_PROJECTION_TERMINUS	27	1333	129	17473	1.23e-06	1	2.74354	GOT1,SYT1,VAMP2,RAB3A,PFN2,SNCA,CCK,CHRM3,GRIN1,UCHL1,EPHA4,APP,PENK,PTPRN2,PTPRN,AP1S1,NAPA,DGKI,FLRT3,KCNAB2,KCNC4,SYN1,PVALB,VAMP1,SYP,TMEM57,AAK1
c1_24	622	GO-BP	GO_BIOLOGICAL_ADHESION	62	559	1032	17473	1.23e-06	1	1.87788	ANXA1,SHC1,MYH9,ARHGAP6,F11R,RAC2,EPHA2,HCK,ITGB2,PTPN6,PTPRC,CLEC7A,FCER1G,CD86,THBS1,EFNA1,IL1B,ITGB1BP1,ICAM1,HLA-E,RAB27A,IL18R1,EBI3,PIK3CG,TGFB1,TRIP6,CDH5,NRXN1,ENG,ITPKB,ITGB4,PDPN,CD44,ITGA7,GLI3,FZD5,CLIC1,STRC,CD93,PTPN2,CDH19,MSN,FGFRL1,CD22,CCR1,FERMT3,IL32,CNTNAP5,SPP1,CD58,APBB1IP,SIGLEC10,SIGLEC9,FPR2,STAB1,PCDHB8,SIGLEC7,PXN,EMILIN2,VWF,NTN1,CD300A
c1_265	98	Ractome	REACTOME_FORMATION_OF_ATP_BY_CHEMIOSMOTIC_COUPLING	4	92	16	17473	1.25e-06	1	47.481	ATP5L,ATP5O,ATP5F1,ATP5C1
c1_289	200	GO-BP	GO_POSITIVE_REGULATION_OF_IMMUNE_SYSTEM_PROCESS	26	183	867	17473	1.27e-06	1	2.86332	HCLS1,FCGR2A,MNDA,PTPN6,LYN,CD14,C1QC,C3,FCER1G,LGALS9,HAVCR2,PIK3AP1,CD86,TMEM173,TLR2,NOD2,C5AR1,TLR1,MAP3K8,ICAM1,PLSCR1,TGFB1,CYBA,CD300A,DDX60,CMTM3
c1_7	460	GO-MF	GO_GROWTH_FACTOR_BINDING	14	413	123	17473	1.27e-06	1	4.81549	COL3A1,IGFBP2,NOV,KDR,COL2A1,CYR61,TGFBR3,DUSP1,COL1A1,LTBP1,IGFBP5,COL1A2,IGFBP4,IGFBP6
c1_103	300	GO-BP	GO_NEGATIVE_REGULATION_OF_DEVELOPMENTAL_PROCESS	32	275	801	17473	1.29e-06	1	2.53835	PKP2,PPARG,PGLYRP1,BMP4,IL18,GPR37L1,LRP5,DCN,CAV1,COL3A1,TWIST1,NOV,ID1,FOXC1,SFRP2,MSX1,OSR1,KLF4,SIX1,TGFB1I1,TNFRSF11B,MYOCD,FBLN1,LRRC17,TMEM64,IGFBP5,BMP5,ID3,PRDM6,FRZB,PHLDB2,TSC22D3
c1_12	340	GO-BP	GO_CARBOHYDRATE_DERIVATIVE_METABOLIC_PROCESS	40	297	1047	17473	1.31e-06	1	2.24763	ALDOA,CALCRL,PSAPL1,UQCRC1,NDUFS6,ARSB,ST8SIA3,SULT1C2,UAP1L1,CTBS,B3GAT3,LUM,SPOCK2,C1GALT1,PARP3,NDUFA13,ATP5G1,C11orf83,ATP5D,ATP5I,CHCHD10,ATP5G2,NEIL2,PIGP,TMEM5,COG3,GPAA1,NGLY1,NDUFB11,COX6B1,NDUFC1,NDUFA10,NDUFB2,PDE6A,NDUFA11,NDUFB10,UQCR11,NDUFB7,NDUFA1,NDUFB4
c1_24	622	GO-BP	GO_POSITIVE_REGULATION_OF_INNATE_IMMUNE_RESPONSE	24	559	246	17473	1.31e-06	1	3.04952	IFI16,LY96,PSMB8,HCK,ITGB2,SCARA3,CLEC7A,LYN,CD14,TLR7,FCER1G,LGALS9,TXK,HAVCR2,PIK3AP1,CD86,TMEM173,TLR2,NOD2,TNFAIP3,NFKBIA,TLR1,PLSCR1,HLA-E
c1_483	22	GO-CC	GO_EXCITATORY_SYNAPSE	5	18	197	17473	1.32e-06	1	24.6376	DRD2,NLGN4X,SHANK2,GRM5,CACNG5
c1_60	15	GO-MF	GO_LIGAND_GATED_CHANNEL_ACTIVITY	4	11	142	17473	1.32e-06	1	44.7452	RYR2,KCNJ3,GRIA2,GRIA4
c1_13	717	GO-CC	GO_SYNAPSE	52	599	754	17473	1.33e-06	1	2.01174	PPFIA4,CPLX1,SLC17A6,GLRA1,SIPA1L1,DMD,CACNA1C,SRGAP2,WASF1,PACSIN1,CACNA1B,P2RX1,PLD2,GRM1,BMPR2,NPY1R,HRH3,GRIK3,CDH8,CDH2,SHANK3,HOMER1,CPEB3,RIMS2,CDK5R1,ITGA3,PCDH8,GABRA2,STRN,ALS2,LPHN1,NLGN1,SPOCK1,MPDZ,SRCIN1,STX1B,CPLX2,GRIK4,UNC13C,SEPT11,FARP1,LGI1,DRP2,CTTNBP2,ARFGEF2,FMR1,SYNC,KCTD16,CAMK2N1,RGS17,SYNPO,ARHGAP32
c1_475	44	Ractome	REACTOME_NCAM1_INTERACTIONS	4	37	39	17473	1.33e-06	1	48.4352	COL3A1,COL2A1,COL1A1,COL6A3
c1_692	57	GO-BP	GO_REGULATION_OF_INNATE_IMMUNE_RESPONSE	9	54	357	17473	1.33e-06	1	8.15733	CD14,FCER1G,HAVCR2,PIK3AP1,TMEM173,TLR2,NOD2,CYBA,DDX60
c1_3	697	GO-CC	GO_POSTSYNAPTIC_MEMBRANE	22	580	205	17473	1.35e-06	1	3.23302	KCND2,GRM3,CHRM1,GRIN2A,FAIM2,GABRB2,GABRB1,CLSTN2,GRIA2,GRIA4,LIN7A,APBB1,SYNDIG1,LRRC4,LRRTM4,LRRC4C,LRRTM2,CABP1,LRRC7,PSD3,RUSC1,MAGEE1
c1_2	1514	GO-CC	GO_CATALYTIC_COMPLEX	121	1333	1038	17473	1.38e-06	1	1.52801	DLD,OGDH,DLAT,PDHB,CUL3,CFLAR,ATP1A1,ATP1B1,SNCA,DNAJA3,UBE2N,BTRC,PRKACB,ACTB,GNG3,TRAF7,PRKAR1B,PINK1,CAB39,PRKAG2,GNB1,TBL1XR1,ENO2,PFKM,OGDHL,SDHD,UQCRC2,DPM1,OGT,TAF7,PRPS1,CDC27,ANAPC7,CDC16,RTF1,PPP3CB,UBE2B,DYNC2LI1,HEY2,POLD4,POLA1,NRIP1,MED17,DNAJA1,RNF14,DYNC1I1,DYNC1H1,BECN1,NDUFS1,UBE4B,PDK2,CUL5,ITPR1,HINT1,RBBP4,RUVBL1,NRBF2,NDUFS4,PHKG1,PHKA1,NDUFV3,NDUFA5,UQCRFS1,NDUFB5,NDUFA4,IR…
c1_737	18	GO-CC	GO_ANCHORED_COMPONENT_OF_EXTERNAL_SIDE_OF_PLASMA_MEMBRANE	3	18	22	17473	1.4e-06	1	132.371	HYAL2,GGT5,CA4
c1_24	622	GO-BP	GO_CYTOKINE_MEDIATED_SIGNALING_PATHWAY	35	559	452	17473	1.41e-06	1	2.42039	PSMB8,HCK,HLA-DPA1,HLA-DQB1,HLA-DRA,IL1B,STAT3,ICAM1,IL4R,FCGR1B,HLA-E,IL18R1,EBI3,SOCS3,CD44,TNFRSF10D,TNFRSF1A,CCR1,IL1R1,ISG20,LTBR,CXCL11,IL15RA,TRIM22,GBP1,IFITM3,IL10RB,IL10RA,TNFSF13,IL1RL1,IFITM1,IL13RA1,CCRL1,IFITM2,OSMR
c1_25	409	GO-BP	GO_RESPONSE_TO_TYPE_I_INTERFERON	10	366	68	17473	1.42e-06	1	7.02065	RSAD2,HLA-C,HLA-G,HLA-F,HLA-A,HLA-B,IRF8,IFIT3,GBP2,TRIM56
c1_475	44	GO-MF	GO_PLATELET_DERIVED_GROWTH_FACTOR_BINDING	3	37	11	17473	1.43e-06	1	128.794	COL3A1,COL2A1,COL1A1
c1_685	23	GO-BP	GO_NEGATIVE_REGULATION_OF_VIRAL_ENTRY_INTO_HOST_CELL	3	21	19	17473	1.43e-06	1	131.376	IFITM3,IFITM1,IFITM2
c1_980	28	GO-BP	GO_POSITIVE_REGULATION_OF_TUMOR_NECROSIS_FACTOR_SUPERFAMILY_CYTOKINE_PRODUCTION	4	26	57	17473	1.44e-06	1	47.1606	FCER1G,HAVCR2,TLR2,NOD2
c1_289	200	GO-BP	GO_POSITIVE_REGULATION_OF_DEFENSE_RESPONSE	16	183	364	17473	1.48e-06	1	4.19696	LYN,CD14,C3,FCER1G,LGALS9,HAVCR2,PIK3AP1,CD86,TMEM173,TLR2,NOD2,TLR1,PLSCR1,TGFB1,CYBA,DDX60
c1_292	85	KEGG	KEGG_TYPE_I_DIABETES_MELLITUS	5	78	44	17473	1.48e-06	1	25.456	HLA-C,HLA-G,HLA-F,HLA-A,HLA-B
c1_290	104	KEGG	KEGG_ALLOGRAFT_REJECTION	5	91	38	17473	1.5e-06	1	25.2646	HLA-DPA1,HLA-DQB1,HLA-DRA,HLA-DMA,HLA-DMB
c1_103	300	GO-BP	GO_RESPONSE_TO_ENDOGENOUS_STIMULUS	47	275	1450	17473	1.51e-06	1	2.05951	STAT5A,GSN,PPP1R9B,PPARG,BMP4,ASS1,JUP,RAMP2,CDH1,PLN,CXCL12,CAV1,COL3A1,ID1,FOLR2,FMOD,GCNT2,MAOB,EHD1,COL2A1,TMEM100,FZD1,MSX1,TGFBR3,ANXA2,KLF4,MMP2,COL1A1,TGFB1I1,SLC22A6,BSG,SMAD6,TNFRSF11B,PTGDS,DSG2,ALPL,PTGFR,HPCA,PDE3A,PTGDR,IGFBP5,BMP5,COL1A2,GJB2,WFIKKN2,PDGFD,NNMT
c1_978	14	GO-BP	GO_REGULATION_OF_IMMUNE_SYSTEM_PROCESS	8	13	1403	17473	1.51e-06	1	7.66402	SCIN,ITGB2,CFI,VSIG4,C1QA,C1QB,STOM,IFITM1
c1_709	18	GO-BP	GO_INTERSPECIES_INTERACTION_BETWEEN_ORGANISMS	7	17	662	17473	1.52e-06	1	10.8682	RPS24,RPS18,RPL39,RPS15A,RPS25,RPL9,RPL27
c1_289	200	GO-BP	GO_POSITIVE_REGULATION_OF_INTRACELLULAR_SIGNAL_TRANSDUCTION	26	183	876	17473	1.54e-06	1	2.83391	HCLS1,PDGFRB,PTPN6,LYN,C3,LGALS9,HAVCR2,PIK3AP1,TLR2,NOD2,C5AR1,EFNA1,MAP3K8,TGFBR1,GADD45B,ITGB1BP1,ICAM1,TGFB1,ATM,LITAF,WLS,MCL1,ABRA,DDX60,SECTM1,GLIPR2
c1_686	125	GO-BP	GO_CELLULAR_RESPONSE_TO_CYTOKINE_STIMULUS	16	112	606	17473	1.56e-06	1	4.11905	CSDA,DPYSL3,PSMB8,HCK,STAT3,IL4R,HLA-E,EBI3,SOCS3,CD44,TNFRSF1A,CCR1,ISG20,LTBR,TRIM22,TNFSF13
c1_736	27	GO-BP	GO_CELLULAR_RESPONSE_TO_EXTERNAL_STIMULUS	6	25	264	17473	1.56e-06	1	15.8845	CASP1,FAS,TLR8,TP53,IRF1,CDKN2B
c1_978	14	Ractome	REACTOME_IMMUNE_SYSTEM	7	13	933	17473	1.56e-06	1	10.0842	ITGB2,CFI,C1QA,C1QB,IFITM3,IFITM1,IFITM2
c1_7	460	GO-BP	GO_RESPONSE_TO_KETONE	17	413	182	17473	1.57e-06	1	3.9518	PPARG,AIFM1,BMP4,ASS1,RAMP2,PLN,CAV1,FOS,SPHK1,MAOB,TGFBR3,DUSP1,JUNB,KLF4,DSG2,HPCA,GJB2
c1_171	75	GO-BP	GO_ELECTRON_TRANSPORT_CHAIN	6	67	94	17473	1.58e-06	1	16.6462	UQCRC1,NDUFA13,NDUFB2,NDUFB10,NDUFA1,NDUFB4
c1_24	622	GO-BP	GO_REGULATION_OF_RESPONSE_TO_STRESS	80	559	1468	17473	1.58e-06	1	1.70341	CSDA,ANXA1,KCNQ1,CLN3,NLRP3,IFI16,LY96,PSMB8,HCK,ITGB2,CFI,PTPN6,SCARA3,CD55,CLEC7A,LYN,C3AR1,CD14,TLR7,C3,FCER1G,LGALS9,TXK,HAVCR2,PIK3AP1,CD86,TMEM173,TLR2,NOD2,C5AR1,TNFAIP3,NFKBIA,TLR1,ERCC6,THBS1,IL1B,GADD45B,PLSCR1,NR1H3,HLA-E,PIK3CG,TGFB1,TAP1,ATM,APOD,MIF,SOCS3,PTGS2,CD44,STK3,FZD5,TFIP11,CYBA,MCL1,BAG3,TNFRSF1A,STOM,CD93,SH3GLB1,SQSTM1,PTPN2,DERL2,SPP1,EDEM2,IL1R1,LTBR,NEK6,MGMT,IER3,TRA…
c1_978	14	Ractome	REACTOME_COMPLEMENT_CASCADE	3	13	32	17473	1.58e-06	1	126.007	CFI,C1QA,C1QB
c1_24	622	GO-CC	GO_VACUOLE	68	559	1180	17473	1.59e-06	1	1.80129	ANXA1,SHC1,KCNQ1,PDGFRB,RAB13,CLN3,LY96,HCK,LYN,CD14,TLR7,HLA-DPA1,HAVCR2,HLA-DQB1,HLA-DRA,TNFAIP3,IL1B,FPR1,TGFBR1,TFRC,FCGR1B,HLA-E,RAB27A,CTSC,PIK3CG,NUMB,LITAF,CP,NPC2,IL4I1,SLC15A3,HGSNAT,GNS,RAB8A,WLS,SLC40A1,FZD5,GATA2,DRAM2,NCF2,CYBA,HLA-DMA,HLA-DMB,DNASE2,SRGN,WIPI1,SH3GLB1,CLVS1,SQSTM1,DERL2,PLD1,CTSO,STEAP3,S100A13,TYRP1,SNX8,IFITM3,CCRL1,VASN,CD320,ABCD4,PACSIN3,RIN3,SCAMP2,PNPLA7,SLA…
c1_706	22	GO-CC	GO_PHAGOCYTIC_VESICLE	4	18	86	17473	1.59e-06	1	45.1499	HLA-C,HLA-G,HLA-F,HLA-A
c1_171	75	GO-MF	GO_OXIDOREDUCTASE_ACTIVITY_ACTING_ON_NAD_P_H_QUINONE_OR_SIMILAR_COMPOUND_AS_ACCEPTOR	5	67	52	17473	1.61e-06	1	25.0761	NDUFA13,NDUFB2,NDUFB10,NDUFA1,NDUFB4
c1_2	1514	GO-CC	GO_MEMBRANE_PROTEIN_COMPLEX	119	1333	1020	17473	1.63e-06	1	1.52927	FKBP1B,SNAP25,SYT1,VAMP2,STX1A,GLRB,SCN2B,CACNB2,GJA1,SCN4B,SNTA1,CACNA2D1,PTK2B,DLG1,CFLAR,KCNB1,ATP1A1,SCN2A,ATP1B1,SCN8A,SNCA,PDE4D,GNG3,PINK1,GNB1,ARCN1,GRIN2D,GRIN1,CNTNAP2,GABRG2,SDHD,UQCRC2,SYNJ1,ATPIF1,ITGA6,ATP6V1D,CD34,ATP5B,GABRB3,ABCC8,GABRA4,GABRA5,GABRA1,VDAC1,VDAC3,AP3M2,AP3B2,SEC23A,AP1S1,AP2A1,AP2A2,AP1S2,CLTC,NAPA,BECN1,NDUFS1,NETO1,ATP5H,ATP6V0A1,ATP5A1,ATP5J,ATP6V1A,ATP6AP1,AT…
c1_294	56	GO-BP	GO_PROTEIN_TARGETING	9	49	406	17473	1.63e-06	1	7.90475	RPS24,RPS18,RPL10A,RPL39,RPS15A,RPL11,RPS25,RPL9,RPL27
c1_182	455	GO-CC	GO_NEURON_PART	54	382	1265	17473	1.64e-06	1	1.95257	PPFIA4,CPLX1,SIPA1L1,DMD,SRGAP2,PACSIN1,P2RX1,PLD2,HSP90AA1,GRM1,NPY1R,HRH3,PTPRK,CDH8,GPI,HOMER1,CTSL2,CPEB3,RIMS2,BBS7,CDK5R1,ITGA3,PCDH8,FKBP4,GABRA2,SMURF1,CRTAC1,ALS2,PCDH9,SPOCK1,MPDZ,DHODH,STX1B,GUCY2D,RNF6,NAPEPLD,GRIK4,UNC13C,DOCK4,SEPT11,NGB,PCSK2,DRP2,ARFGEF2,FMR1,KCTD16,RBFOX3,CAMK2N1,STRN3,RGS17,SACS,TTLL7,SYNPO,ARHGAP32
c1_44	102	GO-CC	GO_INNER_MITOCHONDRIAL_MEMBRANE_PROTEIN_COMPLEX	7	94	106	17473	1.64e-06	1	12.2753	ATPIF1,ATP5J,NDUFS4,UQCRFS1,COX5A,NDUFA4,TIMM17A
c1_473	83	Ractome	REACTOME_MUSCLE_CONTRACTION	5	73	48	17473	1.65e-06	1	24.9329	DES,TPM2,TMOD1,MYL9,ACTA2
c1_861	27	Ractome	REACTOME_NCAM_SIGNALING_FOR_NEURITE_OUT_GROWTH	4	24	64	17473	1.65e-06	1	45.5026	COL3A1,COL2A1,COL1A1,COL6A3
c1_40	530	GO-CC	GO_EXOCYTIC_VESICLE	16	476	142	17473	1.66e-06	1	4.13611	SYT1,VAMP2,SLC17A7,RAB3A,SNCA,SLC6A17,VDAC1,RAB3C,DNM1L,PI4K2A,SYTL4,VAMP1,SYP,STXBP5,SVOP,DMXL2
c1_20	291	GO-CC	GO_MAIN_AXON	8	251	58	17473	1.67e-06	1	9.60187	ERMN,CNTN2,MBP,SIRT2,MAG,SPTBN1,BIN1,MYO1D
c1_685	23	GO-BP	GO_REGULATION_OF_IMMUNE_SYSTEM_PROCESS	10	21	1403	17473	1.67e-06	1	5.93049	SCIN,ITGB2,CFI,VSIG4,C1QA,C1QB,STOM,CD93,IL1RL1,IFITM1
c1_73	67	GO-BP	GO_CATABOLIC_PROCESS	20	62	1773	17473	1.67e-06	1	3.17905	FAM123B,AKR1C3,ALDH3A2,RPS9,RPS3,RPS7,RPL29,RPS5,RPS6,RPS19,RPS14,PABPC1,RPL3,RPL41,RPS16,RPL18,FAU,MYLK,DCXR,MANBA
c1_25	409	GO-CC	GO_CELL_JUNCTION	49	366	1151	17473	1.68e-06	1	2.03239	RHOA,PARVG,ACTN2,WDR1,PALLD,SDCBP,ARPC1B,ITGB1,CTNNA1,VAV1,CD81,RAP1A,ITGB3,ILK,TNS1,RPS18,RPL10A,RPS8,RPL9,RPL27,COLQ,SNAP23,TJP1,CIB2,B2M,SLC2A1,PARD3,ANXA5,CLDN5,PRKCG,C10orf54,VAMP3,CD97,CD151,HEG1,CCND1,PLAUR,KCNJ11,CHRNA6,PRKCH,CDK4,IQGAP1,CPNE3,RRAS2,VAMP5,C1orf86,CSRP2,RSU1,ARHGAP17
c1_685	23	GO-BP	GO_RESPONSE_TO_INTERFERON_ALPHA	3	21	20	17473	1.68e-06	1	124.807	IFITM3,IFITM1,IFITM2
c1_446	16	GO-BP	GO_RRNA_METABOLIC_PROCESS	5	15	255	17473	1.7e-06	1	22.8405	RPL32,RPL30,RPL37,RPL23A,RPL36
c1_420	195	GO-CC	GO_SYNAPSE	23	174	754	17473	1.75e-06	1	3.0632	PPFIA2,STXBP1,ITPKA,NDEL1,PRKAR2B,DNM1,NRGN,CLSTN2,ATP2A2,RAB3GAP1,SYT4,TRIM9,SYT13,BSN,AMPH,ATCAY,CAMK2B,SV2A,SYNGR1,LRRC4,SCAMP5,WDR7,ZMYND8
c1_685	23	GO-BP	GO_REGULATION_OF_VIRAL_GENOME_REPLICATION	4	21	75	17473	1.77e-06	1	44.3759	STOM,IFITM3,IFITM1,IFITM2
c1_2	1514	GO-CC	GO_CELL_JUNCTION	131	1333	1151	17473	1.78e-06	1	1.49188	SNAP25,SYT1,VAMP2,SLC17A7,STX1A,SYT6,GLRB,PAK1,GJA1,SCN4B,SNTA1,ANK2,EPB41L3,ZYX,CNN3,KRAS,VASP,PTK2B,CDC42,DLG1,PRKCI,KCNB1,ATP1A1,SCN2A,YWHAE,ATP1B1,YWHAH,SNCA,DNAJA3,SENP1,MAPK1,NCKAP1,ACTB,THEMIS,PTPLAD1,MAP2K1,TP73,CHRM3,TBCD,CADM3,GRIN2D,GRIN1,GABRG2,EPHA4,APP,LRP1,GAD2,FAP,NRP1,ITGA6,MRPL46,PCLO,PTPRN2,PTPRN,SLC6A17,SDC4,ATP2B2,FHL2,ADAM15,PLXDC1,AHI1,NRIP1,GABRB3,GABRA4,GABRA5,GABRA1,CLTC…
c1_24	622	GO-BP	GO_REGULATION_OF_I_KAPPAB_KINASE_NF_KAPPAB_SIGNALING	23	559	233	17473	1.78e-06	1	3.08551	NLRP3,TLR7,LGALS9,TLR2,NOD2,TNFAIP3,NFKBIA,IL1B,IL18R1,TRIP6,LITAF,PTGS2,WLS,HMOX1,TNFRSF1A,SQSTM1,LTBR,S100A13,NEK6,TRAF3IP2,TRIM22,IL1RL1,SECTM1
c1_24	622	GO-BP	GO_REGULATION_OF_VASCULATURE_DEVELOPMENT	23	559	233	17473	1.78e-06	1	3.08551	EPHA2,ITGB2,C3AR1,PLCG1,C3,C5AR1,TNFAIP3,THBS1,EFNA1,IL1B,CHI3L1,ITGB1BP1,ANGPTL4,ENG,PTGS2,COL4A2,GPR4,HHEX,HMOX1,ANGPT2,GATA2,STAB1,BTG1
c1_4	255	GO-BP	GO_CATABOLIC_PROCESS	48	235	1773	17473	1.78e-06	1	2.01295	PRKG1,CALM3,CASP8,RBCK1,UBA52,RPLP1,FAM123B,PFKFB4,CAT,SCP2,AKR1C3,ALDH3A2,HNMT,MPST,RPS9,RPL8,RPL23,PABPC4,RPS3,RPS7,RPL32,RPL29,RPS5,RPS6,RPS19,RPL35,RPS14,PABPC1,RPL3,RPL41,RPL30,RPL19,RPL37,RPS16,RPL23A,RPL14,RPL36,RPL18,FAU,VCAN,CAPN2,MYLK,PPP2CB,FAM125A,DCXR,MAN2B1,MANBA,HADH
c1_692	57	GO-BP	GO_POSITIVE_REGULATION_OF_CYTOKINE_PRODUCTION	9	54	370	17473	1.78e-06	1	7.87072	CD14,C3,FCER1G,HAVCR2,TMEM173,TLR2,NOD2,C5AR1,CYBA
c1_1077	24	GO-BP	GO_IMMUNE_SYSTEM_PROCESS	12	23	1984	17473	1.8e-06	1	4.59493	HCLS1,FCGR2A,CD14,C1QC,C3,TMEM173,TGFBR1,RAB27A,LAIR1,MR1,CYBA,MSN
c1_2	1514	GO-BP	GO_NEGATIVE_REGULATION_OF_NEURON_DEATH	32	1333	171	17473	1.81e-06	1	2.45296	KRAS,PTK2B,PRKCI,SNCA,NGFR,PSMC1,LGMN,MEF2C,TP73,TGFB3,BRAF,PINK1,ADNP,MSH2,GRIN1,OXR1,LRP1,SERPINF1,IGF1,APOE,NRP1,CD34,GABRB3,GABRA5,NEFL,FAM134B,BHLHB9,RASA1,MAP2K4,BTBD10,UBE2V2,SET
c1_24	622	GO-CC	GO_ENDOCYTIC_VESICLE_MEMBRANE	18	559	152	17473	1.81e-06	1	3.70156	RAC2,HLA-DPA1,HLA-DQB1,TLR2,HLA-DRA,TLR1,CD163,FCGR1B,HLA-E,RAB8A,WLS,FZD5,CYBB,CYBA,CLVS1,STAB1,RAB20,TYRP1
c1_706	22	KEGG	KEGG_ANTIGEN_PROCESSING_AND_PRESENTATION	4	18	89	17473	1.82e-06	1	43.628	HLA-C,HLA-G,HLA-F,HLA-A
c1_24	622	GO-BP	GO_NEGATIVE_REGULATION_OF_CELL_PROLIFERATION	44	559	643	17473	1.83e-06	1	2.13893	SCIN,MNDA,PTPN6,LYN,LGALS9,HAVCR2,TNFAIP3,THBS1,IL1B,TGFBR1,ITGB1BP1,NUPR1,STAT3,TGFB1,CDH5,CDKN1A,ATM,APOD,ENG,PTGS2,NOG,STK3,HMOX1,GLI3,FZD5,GATA2,SFRP4,BTG2,PRDM1,SFN,PTPN2,FGFRL1,CD300A,REST,FABP7,RARRES3,ZBTB49,CDKN3,EMP3,NR2E3,BTG1,IL1RL1,IFITM1,BTG3
c1_103	300	GO-BP	GO_MESENCHYME_MORPHOGENESIS	7	275	38	17473	1.84e-06	1	11.7044	TWIST1,FOXC1,TMEM100,MSX1,OSR1,ACTA2,ACTG2
c1_2	1514	GO-BP	GO_VESICLE_MEDIATED_TRANSPORT	139	1333	1239	17473	1.86e-06	1	1.47055	SNAP25,SYT1,VAMP2,STX1A,RAB3A,SYT6,PAK1,PLEK,WIPF2,ANK2,TRIP10,LRRC16A,CUL3,CYTH2,CDC42,PRKCI,KCNB1,ADRB2,RAB1A,SNCA,PLCG2,MAPK1,MAPKAPK3,MYO1G,NCKAP1,CD36,ACTB,FCN1,MAPK8IP3,TGFB3,LILRB1,ARCN1,APP,LRP1,IGF1,ATP8A2,APOE,SYNJ1,ABCA1,RAB11FIP2,PCLO,RAB11FIP5,PPP3CB,KIF3A,CXCR7,DYNC2LI1,AHI1,ATP8A1,BLOC1S2,BLOC1S3,AP3M2,AP3B2,RAB35,SEC23A,KIF3C,DCTN3,DYNC1I1,AP1S1,AP2A1,AP2A2,AP1S2,CLTC,KLC1,DYNC1H1…
c1_685	23	GO-BP	GO_COMPLEMENT_ACTIVATION	4	21	76	17473	1.87e-06	1	43.792	CFI,VSIG4,C1QA,C1QB
c1_377	92	GO-CC	GO_MYELIN_SHEATH	8	87	168	17473	1.89e-06	1	9.56377	SNAP25,MDH1,IDH3A,UQCRC2,SLC25A4,ATP5B,NEFL,ATP6V1B2
c1_475	44	GO-CC	GO_BANDED_COLLAGEN_FIBRIL	3	37	12	17473	1.9e-06	1	118.061	COL3A1,COL2A1,COL1A1
c1_7	460	GO-MF	GO_GLYCOSAMINOGLYCAN_BINDING	18	413	205	17473	1.9e-06	1	3.71481	FGF10,PGLYRP1,BMP4,DCN,PRELP,NOV,KIAA1199,FMOD,OGN,NDNF,CYR61,TGFBR3,ECM2,COL25A1,CCDC80,ABI3BP,SERPIND1,PCOLCE
c1_29	673	GO-BP	GO_PEPTIDYL_TYROSINE_MODIFICATION	20	553	186	17473	1.91e-06	1	3.3975	RET,NTRK3,TEC,MAPK3,FGF2,EGF,PDGFB,JAK3,EPHB4,EPHB2,NEK1,FLT4,FGFR3,TYK2,LTK,FES,BTC,CSF2RB,CSF2RA,IL5
c1_7	460	GO-CC	GO_BASEMENT_MEMBRANE	12	413	93	17473	1.92e-06	1	5.45903	COL8A1,COL2A1,TGFBI,ANXA2,COL15A1,COL18A1,NID1,NID2,NPNT,FBLN1,CCDC80,VWC2
c1_24	622	GO-BP	GO_REGULATION_OF_ADAPTIVE_IMMUNE_RESPONSE	16	559	123	17473	1.94e-06	1	4.06603	ANXA1,NLRP3,PTPN6,PTPRC,C3,FCER1G,HAVCR2,TNFAIP3,IL1B,IL4R,HLA-E,TGFB1,FZD5,TNFSF13,IL1RL1,SAMSN1
c1_103	300	GO-BP	GO_TRANSMEMBRANE_RECEPTOR_PROTEIN_SERINE_THREONINE_KINASE_SIGNALING_PATHWAY	14	275	190	17473	1.95e-06	1	4.68176	BMP4,COL3A1,ID1,FMOD,GCNT2,TMEM100,MSX1,TGFBR3,TGFB1I1,LTBP1,SMAD6,BMP5,COL1A2,WFIKKN2
c1_2	1514	GO-BP	GO_GOLGI_VESICLE_TRANSPORT	49	1333	319	17473	1.95e-06	1	2.01346	VAMP2,ANK2,CUL3,PRKCI,RAB1A,ARCN1,ATP8A2,KIF3A,DYNC2LI1,ATP8A1,AP3B2,RAB35,SEC23A,KIF3C,DCTN3,DYNC1I1,AP2A1,KLC1,DYNC1H1,KIFAP3,ARF4,NAPA,SORT1,VTI1B,VPS41,OPTN,GRIA1,COPA,NSF,GBF1,ARL3,BCAP29,NAPG,RAB6B,RAB2A,ARL1,STX10,STXBP6,DOPEY2,GOLGB1,COG1,SEC22A,SEC22B,KLHL12,TRAPPC3,COG5,TRAPPC6B,ANKRD28,SCAMP1
c1_75	34	GO-BP	GO_INTERSPECIES_INTERACTION_BETWEEN_ORGANISMS	9	32	662	17473	1.95e-06	1	7.42339	UBA52,RPLP1,RPL8,RPL32,RPL30,RPL37,RPL23A,RPL36,FAM125A
c1_2	1514	GO-BP	GO_NUCLEOSIDE_MONOPHOSPHATE_METABOLIC_PROCESS	40	1333	239	17473	1.97e-06	1	2.19381	DLD,OGDH,DLG1,ATP1B1,SNCA,PRKAG2,MSH2,HK3,ENO2,PFKM,PFKP,GAPDH,PGK1,OGDHL,CTNS,UQCRC2,ADSS,HPRT1,PRPS1,ATP5B,NDUFS1,ATP5H,ATP6V0A1,ATP5A1,ATP5J,ATP6V1A,ATP6V1B2,NDUFS4,PRPS2,NDUFV3,DLG3,COX6C,NDUFA5,UQCRFS1,CYC1,COX5A,OLA1,DLG2,NDUFB5,NDUFA4
c1_980	28	GO-BP	GO_IMMUNE_RESPONSE	10	26	1100	17473	1.97e-06	1	6.10944	FCER1G,HAVCR2,TLR2,NOD2,C5AR1,FCGR1B,CTSC,IL10RB,NFIL3,KLRD1
c1_24	622	GO-BP	GO_PATTERN_RECOGNITION_RECEPTOR_SIGNALING_PATHWAY	15	559	109	17473	1.98e-06	1	4.3015	LY96,ITGB2,SCARA3,CLEC7A,CD14,TLR7,LGALS9,HAVCR2,PIK3AP1,CD86,TLR2,NOD2,TNFAIP3,NFKBIA,TLR1
c1_706	22	GO-BP	GO_ANTIGEN_PROCESSING_AND_PRESENTATION_OF_PEPTIDE_ANTIGEN_VIA_MHC_CLASS_I	4	18	91	17473	1.99e-06	1	42.6691	HLA-C,HLA-G,HLA-F,HLA-A
c1_446	16	GO-BP	GO_ESTABLISHMENT_OF_PROTEIN_LOCALIZATION_TO_MEMBRANE	5	15	264	17473	2.01e-06	1	22.0619	RPL32,RPL30,RPL37,RPL23A,RPL36
c1_699	43	KEGG	KEGG_ALLOGRAFT_REJECTION	4	42	38	17473	2.01e-06	1	43.792	HLA-DPA1,HLA-DRA,HLA-DMA,HLA-DMB
c1_103	300	GO-BP	GO_CELL_SUBSTRATE_ADHESION	13	275	164	17473	2.02e-06	1	5.03656	EMP2,JAM3,VCL,COL3A1,ID1,ITGA8,SMAD6,NID1,NID2,ECM2,SNED1,NPNT,ITGA10
c1_24	622	GO-BP	GO_IMMUNE_SYSTEM_DEVELOPMENT	41	559	582	17473	2.02e-06	1	2.202	ANXA1,MYH9,HCLS1,IFI16,EPHA2,PTPN6,PTPRC,LYN,C3AR1,C3,FCER1G,LGALS9,HAVCR2,CD86,TNFAIP3,TGFBR1,TFRC,NFKB2,IL18R1,TGFB1,FSTL3,ATM,ITPKB,STK3,HHEX,NBEAL2,SPI1,SLC40A1,GLI3,TWSG1,FZD5,GATA2,LYL1,DNASE2,PTPN2,REST,LTBR,BATF3,IKZF1,ETV6,TREM2
c1_103	300	GO-CC	GO_BASEMENT_MEMBRANE	10	275	93	17473	2.03e-06	1	6.83206	COL8A1,COL2A1,ANXA2,COL15A1,COL18A1,NID1,NID2,NPNT,FBLN1,VWC2
c1_292	85	GO-CC	GO_ENDOCYTIC_VESICLE	9	78	256	17473	2.04e-06	1	7.87545	CD74,B2M,HLA-C,HLA-G,HLA-F,HLA-A,HLA-B,TCIRG1,MSR1
c1_25	409	GO-BP	GO_RESPONSE_TO_INTERFERON_GAMMA	14	366	144	17473	2.05e-06	1	4.64143	AIF1,JAK2,B2M,HLA-C,HLA-G,HLA-F,HLA-A,HLA-B,CALCOCO2,SEC61A1,MID1,IRF8,IFNGR1,GBP2
c1_709	18	GO-BP	GO_ESTABLISHMENT_OF_PROTEIN_LOCALIZATION	9	17	1423	17473	2.05e-06	1	6.50064	TBC1D2B,RPS24,RPS18,RPL39,RPS15A,RPS25,RPL9,RPL27,DENND4C
c1_73	67	GO-BP	GO_ORGANONITROGEN_COMPOUND_METABOLIC_PROCESS	20	62	1796	17473	2.05e-06	1	3.13834	P4HB,ALDH3A2,RPS9,RPS3,RPS7,RPL29,EIF3G,RPS5,EEF1D,RPS6,RPS19,RPS14,PABPC1,RPL3,RPL41,RPS16,RPL18,FAU,PPAP2A,DCXR
c1_1052	14	GO-BP	GO_COLLAGEN_FIBRIL_ORGANIZATION	3	12	38	17473	2.06e-06	1	114.954	COL3A1,FMOD,COL1A1
c1_24	622	Ractome	REACTOME_CYTOKINE_SIGNALING_IN_IMMUNE_SYSTEM	25	559	270	17473	2.06e-06	1	2.89422	SHC1,PSMB8,HCK,PTPN6,YES1,LYN,PLCG1,HLA-DPA1,NOD2,IL1B,MAP3K8,STAT3,ICAM1,FCGR1B,NFKB2,SOCS3,CD44,SQSTM1,PTPN2,IL1R1,ISG20,GBP1,IFITM3,IFITM1,IFITM2
c1_74	39	GO-BP	GO_REPLICATIVE_SENESCENCE	3	38	12	17473	2.06e-06	1	114.954	ATR,CHEK1,CTC1
c1_686	125	GO-BP	GO_REGULATION_OF_IMMUNE_RESPONSE	19	112	858	17473	2.07e-06	1	3.45474	RAC2,IFI16,LY96,PSMB8,HCK,PTPRC,TXK,TNFAIP3,IL4R,HLA-E,TAP1,SOCS3,HMOX1,PTPN2,SIGLEC9,SIGLEC7,PARP9,TNFSF13,CLEC2B
c1_40	530	GO-CC	GO_VACUOLE	60	476	1180	17473	2.08e-06	1	1.86651	GOT1,VAMP2,RAB3A,PRAF2,RAN,CDC42,PRKCI,ATP1A1,RAB1A,SNCA,PAK3,MAP2K1,CRKL,APOC2,CTNS,EPHA4,ATP8A2,NRP1,RAB11FIP5,ATP6V1D,CD34,CXCR7,CLCN4,BLOC1S2,DYNC1I1,AP2A2,AP1S2,NAPA,ANXA6,ATP6V1A,GABARAPL1,SNX14,UBQLN1,VPS39,ZFYVE1,RHEB,VPS41,PI4K2A,USP10,EPDR1,SYTL4,TRAK1,SIAE,NDFIP1,SIAH1,NDFIP2,ATP6V1G2,NSF,SNX27,ARL8B,EXOC8,TMEM55A,VAMP1,NAPG,RAB27B,CCDC132,SNX4,SCOC,CCDC115,CCDC154
c1_12	340	GO-BP	GO_ATP_BIOSYNTHETIC_PROCESS	7	297	36	17473	2.09e-06	1	11.4395	ALDOA,ATP5G1,C11orf83,ATP5D,ATP5I,CHCHD10,ATP5G2
c1_5	365	GO-CC	GO_NEURON_PART	46	308	1265	17473	2.13e-06	1	2.06293	MINK1,PRKCZ,KIAA1598,BAIAP2,MARCKS,ESPN,ANK3,GRIK2,CYFIP2,PDE4B,SSTR2,CNR1,SPTBN2,SLC32A1,STAR,CPT1C,SNCAIP,SLC22A2,ARID1A,AP3B1,APC,ROBO2,SST,SMARCC2,ATP13A2,APBA2,CTNND2,IL1RAPL1,SYT3,SNPH,CABP4,FBXO45,CHRNB3,KCNN2,KCNC2,LIN7C,CNIH3,MARK4,KIF5C,CYGB,RAP1GAP,ARHGEF15,ARHGAP44,RAP1GAP2,SV2C,FAM206A
c1_3	697	GO-CC	GO_SYNAPTIC_MEMBRANE	25	580	261	17473	2.15e-06	1	2.88562	KCND2,KCNA1,KCNA2,GRM3,CHRM1,GRIN2A,FAIM2,GABRB2,GABRB1,NPTN,CLSTN2,GRIA2,GRIA4,LIN7A,APBB1,SYNDIG1,LRRC4,LRRTM4,LRRC4C,LRRTM2,CABP1,LRRC7,PSD3,RUSC1,MAGEE1
c1_3	697	GO-BP	GO_NEUROGENESIS	79	580	1402	17473	2.17e-06	1	1.69753	STXBP1,SCN1B,RUFY3,ITPKA,LLGL2,CNTNAP1,KCNA1,ADCY1,SLC11A2,NDEL1,THY1,KIDINS220,MAPK8IP2,TGIF2,ID2,PBX1,ADAM22,CHL1,ARNTL,B3GNT1,NAGLU,GRIN2A,LDB1,RAB17,DLL3,PCM1,FAIM2,IFT172,FZD3,OLFM1,SLC12A5,GABRB2,GABRB1,HCN1,DCC,RSPO2,DAGLA,NPTN,CHD5,NEFH,CNTN4,CUX2,ASTN1,PPP3CA,L1CAM,OPCML,HDAC7,PEX7,SYT4,STX3,GPM6A,CCDC66,RORB,INPP5F,SATB2,FGF20,APBB1,CAMK1,FAM5B,DFNA5,ATCAY,UNC5A,VAPA,TBC1D24,OLFM3,CHN1,…
c1_839	97	GO-BP	GO_REGULATION_OF_LIGASE_ACTIVITY	7	80	130	17473	2.17e-06	1	11.7607	PSMD6,UBB,PSMD11,PSMA2,PINK1,CDC16,DYNC1LI1
c1_980	28	GO-BP	GO_ACTIVATION_OF_IMMUNE_RESPONSE	7	26	427	17473	2.18e-06	1	11.017	MNDA,FCER1G,HAVCR2,PIK3AP1,TLR2,NOD2,C5AR1
c1_24	622	GO-BP	GO_ADAPTIVE_IMMUNE_RESPONSE_BASED_ON_SOMATIC_RECOMBINATION_OF_IMMUNE_RECEPTORS_BUILT_FROM_IMMUNOGLOBULIN_SUPERFAMILY_DOMAINS	18	559	154	17473	2.19e-06	1	3.65349	CFI,CD55,C3AR1,C1QC,C3,FCER1G,C1QA,HLA-DQB1,C1QB,ICAM1,IL4R,NFKB2,RAB27A,IL18BP,IL18R1,CTSC,EBI3,TGFB1
c1_287	183	GO-BP	GO_NEGATIVE_REGULATION_OF_IMMUNE_RESPONSE	9	165	121	17473	2.2e-06	1	7.87663	IFI16,PTPRC,TNFAIP3,IL4R,HLA-E,TAP1,HMOX1,PTPN2,IL1RL1
c1_1052	14	Ractome	REACTOME_NCAM1_INTERACTIONS	3	12	39	17473	2.23e-06	1	112.006	COL3A1,COL1A1,COL6A3
c1_24	622	GO-BP	GO_REGULATION_OF_NF_KAPPAB_IMPORT_INTO_NUCLEUS	10	559	48	17473	2.27e-06	1	6.512	NLRP3,TLR7,LGALS9,TLR2,NFKBIA,IL1B,IL18R1,TRIP6,LITAF,PTGS2
c1_24	622	KEGG	KEGG_INTESTINAL_IMMUNE_NETWORK_FOR_IGA_PRODUCTION	10	559	48	17473	2.27e-06	1	6.512	HLA-DPA1,CD86,HLA-DQB1,HLA-DRA,TGFB1,HLA-DMA,HLA-DMB,LTBR,IL15RA,TNFSF13
c1_685	23	GO-BP	GO_RESPONSE_TO_INTERFERON_BETA	3	21	22	17473	2.27e-06	1	113.461	IFITM3,IFITM1,IFITM2
c1_7	460	GO-BP	GO_REGULATION_OF_CARDIAC_MUSCLE_CELL_CONTRACTION	7	413	27	17473	2.31e-06	1	10.9686	PKP2,SRI,JUP,DSP,PLN,CAV1,DSG2
c1_474	59	GO-BP	GO_ORGAN_MORPHOGENESIS	13	57	841	17473	2.32e-06	1	4.73849	PKP2,BMP4,DSP,LRP5,FOXD1,SFRP2,MMP2,SIX1,FAT4,IGFBP5,COL1A2,FRZB,ACTG2
c1_171	75	GO-BP	GO_MITOCHONDRIAL_RESPIRATORY_CHAIN_COMPLEX_I_BIOGENESIS	5	67	56	17473	2.34e-06	1	23.2849	NDUFA13,NDUFB2,NDUFB10,NDUFA1,NDUFB4
c1_24	622	GO-BP	GO_NEGATIVE_REGULATION_OF_INNATE_IMMUNE_RESPONSE	9	559	38	17473	2.34e-06	1	7.40312	IFI16,LGALS9,HAVCR2,TNFAIP3,NR1H3,HLA-E,TAP1,PTPN2,NMI
c1_292	85	GO-CC	GO_CYTOPLASMIC_VESICLE_PART	13	78	601	17473	2.34e-06	1	4.84554	CD74,ACTN2,TIMP1,B2M,HLA-C,HLA-G,HLA-F,HLA-A,HLA-B,TCIRG1,VAMP5,MYOF,MSR1
c1_7	460	GO-BP	GO_OSSIFICATION	20	413	251	17473	2.34e-06	1	3.37112	BMP4,LRP5,TWIST1,FOXC1,COL2A1,CYR61,FZD1,JUNB,MMP2,COL1A1,FAT4,SLC26A2,ALPL,BMP6,LRRC17,TMEM64,IGFBP5,MGP,BMP5,MRC2
c1_980	28	GO-BP	GO_REGULATION_OF_IMMUNE_RESPONSE	9	26	858	17473	2.34e-06	1	7.04935	MNDA,FCER1G,HAVCR2,PIK3AP1,TLR2,NOD2,C5AR1,FCGR1B,KLRD1
c1_2	1514	Ractome	REACTOME_TCA_CYCLE_AND_RESPIRATORY_ELECTRON_TRANSPORT	28	1333	141	17473	2.36e-06	1	2.60301	DLD,OGDH,IDH3B,DLAT,PDHB,IDH3A,NNT,SDHD,UQCRC2,SUCLA2,ATP5B,NDUFS1,PDK2,ATP5H,ATP5A1,ATP5J,PDK4,NDUFS4,NDUFV3,COX6C,NDUFA5,UQCRFS1,CYC1,COX5A,NDUFB5,NDUFA4,LDHB,PDP1
c1_294	56	GO-BP	GO_RNA_PROCESSING	12	49	835	17473	2.36e-06	1	5.12467	RPS24,RPS18,RPL10A,RPL39,RPS15A,RPL11,RPS25,RPL9,RPL27,POLR2G,TSEN34,TSEN54
c1_40	530	GO-CC	GO_EXOCYTIC_VESICLE_MEMBRANE	10	476	56	17473	2.37e-06	1	6.555	SYT1,VAMP2,SLC17A7,SLC6A17,DNM1L,PI4K2A,VAMP1,SYP,SVOP,DMXL2
c1_7	460	GO-BP	GO_REGULATION_OF_OSTEOBLAST_DIFFERENTIATION	13	413	112	17473	2.43e-06	1	4.91069	BMP4,JAG1,LRP5,TWIST1,ID1,SFRP2,CYR61,FZD1,NPNT,BMP6,TMEM64,IGFBP5,ID3
c1_7	460	GO-BP	GO_SMOOTH_MUSCLE_TISSUE_DEVELOPMENT	6	413	18	17473	2.45e-06	1	14.1025	BMP4,STRA6,COL3A1,ITGA8,OSR1,SIX1
c1_12	340	GO-BP	GO_ORGANONITROGEN_COMPOUND_METABOLIC_PROCESS	57	297	1796	17473	2.47e-06	1	1.86715	IDH3G,ALDOA,CALCRL,PSAPL1,NOS1,UQCRC1,NDUFS6,ARG1,DHPS,DDAH1,ARG2,ARSB,MRPL54,MRPL21,MRPS15,MTFMT,MRPL43,MRPS35,DARS2,MRPL49,ST8SIA3,EIF3K,MARS,MRPL55,MRPS17,SULT1C2,CTBS,B3GAT3,LUM,SPOCK2,NDUFA13,ATP5G1,C11orf83,ATP5D,ATP5I,CHCHD10,ATP5G2,NEIL2,GSTM4,BACE1,VNN2,GSTO1,NDUFB11,COX6B1,NDUFC1,NDUFA10,NDUFB2,PDE6A,NDUFA11,NDUFB10,UQCR11,NDUFB7,NDUFA1,NDUFB4,PCSK1N,UROD,MGST3
c1_292	85	GO-CC	GO_INTRINSIC_COMPONENT_OF_ENDOPLASMIC_RETICULUM_MEMBRANE	7	78	136	17473	2.47e-06	1	11.5301	CD74,HLA-C,HLA-G,HLA-F,HLA-A,HLA-B,SEC61A1
c1_40	530	GO-CC	GO_AXON_PART	20	476	219	17473	2.47e-06	1	3.35233	GOT1,SYT1,VAMP2,RAB3A,EPB41L3,PFN2,SNCA,CCK,CHRM3,UCHL1,EPHA4,BLOC1S2,BLOC1S3,AP3M2,AP3B2,NAPA,TUBB4A,VAMP1,SYP,AAK1
c1_2	1514	GO-CC	GO_GOLGI_MEMBRANE	88	1333	703	17473	2.48e-06	1	1.64083	GJA1,PDCD10,CUL3,CYTH2,CDC42,ARFIP2,PRKCI,RAB1A,MAPK8IP3,ARCN1,APP,ATP8A2,SERINC3,GAD2,NMNAT2,ST6GALNAC4,RAB11FIP5,LARGE,CHST14,B4GALT6,SLC35A2,SLC35B4,ATP8A1,RAB35,SEC23A,AP1S1,AP2A1,AP1S2,CLTC,NAPA,SORT1,PGAP2,RHEB,OPTN,MFNG,GRIA1,PJA2,CLSTN3,CHST10,COPA,NCALD,B3GALNT1,NAGPA,GALNTL4,GGTA1P,B3GNT9,FKRP,NDFIP1,RNF175,NDFIP2,NSF,GBF1,RTN3,RIC3,ARL3,ARFGEF1,LST1,PI4KA,SACM1L,CREB3,RAB6B,RAB2A,ARL1,…
c1_24	622	GO-BP	GO_LEUKOCYTE_CELL_CELL_ADHESION	24	559	255	17473	2.48e-06	1	2.94189	ANXA1,MYH9,RAC2,ITGB2,PTPRC,CLEC7A,FCER1G,CD86,IL1B,ICAM1,HLA-E,RAB27A,IL18R1,EBI3,PIK3CG,TGFB1,ITPKB,CD44,GLI3,FZD5,PTPN2,MSN,FERMT3,APBB1IP
c1_7	460	GO-BP	GO_BIOLOGICAL_ADHESION	49	413	1032	17473	2.51e-06	1	2.00879	EMP2,PKP2,RIPK3,IFNK,MICA,JAM3,JUP,VCL,CDH1,DSP,NLGN4X,CXCL12,COL3A1,CYP1B1,NOV,ID1,OMD,NT5E,COL8A1,TGFBI,BYSL,MCAM,CYR61,ITGA8,COL15A1,COL18A1,RHOB,MUC4,FAT4,TGFB1I1,SMAD6,NID1,NID2,JAM2,ECM2,MYL9,CTNNA2,COL6A2,SMAGP,MFAP4,SNED1,KIAA1462,COL6A3,DSG2,NPNT,ITGA10,ISLR,CD164,PCDHGC5
c1_43	132	GO-BP	GO_PROTEIN_UBIQUITINATION	16	112	629	17473	2.53e-06	1	3.96843	PSMD6,UBB,PSMD11,PSMA2,PINK1,CDC16,MED17,CUL5,PJA1,RNF111,SOCS5,HLTF,MED10,KLHL12,UBE2Q2,BTBD1
c1_103	300	GO-CC	GO_DESMOSOME	6	275	26	17473	2.54e-06	1	14.6627	PKP2,JAM3,JUP,VCL,DSP,DSG2
c1_103	300	Ractome	REACTOME_KERATAN_SULFATE_BIOSYNTHESIS	6	275	26	17473	2.54e-06	1	14.6627	PRELP,FMOD,B4GALT4,OGN,B3GNT7,OMD
c1_287	183	GO-BP	GO_NEGATIVE_REGULATION_OF_IMMUNE_SYSTEM_PROCESS	15	165	372	17473	2.54e-06	1	4.27004	IFI16,LY96,PTPRC,TNFAIP3,IL4R,HLA-E,TAP1,FSTL3,MIF,ITPKB,HMOX1,GATA2,PTPN2,IL1RL1,TMEM176B
c1_24	622	GO-BP	GO_ACTIVATION_OF_INNATE_IMMUNE_RESPONSE	21	559	204	17473	2.56e-06	1	3.21769	IFI16,LY96,PSMB8,HCK,ITGB2,SCARA3,CLEC7A,LYN,CD14,TLR7,FCER1G,LGALS9,HAVCR2,PIK3AP1,CD86,TMEM173,TLR2,NOD2,TNFAIP3,NFKBIA,TLR1
c1_24	622	GO-BP	GO_REGULATION_OF_ERK1_AND_ERK2_CASCADE	23	559	238	17473	2.56e-06	1	3.02069	PDGFRB,EPHA2,PTPN6,LYN,C3,LGALS9,HAVCR2,NOD2,C5AR1,IL1B,CHI3L1,PDGFC,ITGB1BP1,ICAM1,MIF,CD44,PTPN2,CCR1,ATF3,TREM2,GBP1,ST5,GLIPR2
c1_737	18	GO-CC	GO_INTRINSIC_COMPONENT_OF_EXTERNAL_SIDE_OF_PLASMA_MEMBRANE	3	18	27	17473	2.64e-06	1	107.858	HYAL2,GGT5,CA4
c1_473	83	GO-BP	GO_REGULATION_OF_MUSCLE_CONTRACTION	7	73	147	17473	2.65e-06	1	11.3979	CNN1,SRI,PLN,MYOCD,MYL9,DSG2,NPNT
c1_289	200	GO-BP	GO_ACTIVATION_OF_IMMUNE_RESPONSE	17	183	427	17473	2.66e-06	1	3.80135	FCGR2A,MNDA,PTPN6,LYN,CD14,C1QC,C3,FCER1G,LGALS9,HAVCR2,PIK3AP1,CD86,TMEM173,TLR2,NOD2,C5AR1,TLR1
c1_692	57	GO-BP	GO_ADAPTIVE_IMMUNE_RESPONSE	8	54	288	17473	2.66e-06	1	8.98817	C1QC,C3,FCER1G,HAVCR2,FCGR1B,RAB27A,CTSC,LAIR1
c1_855	124	GO-MF	GO_POLY_A_RNA_BINDING	22	109	1170	17473	2.67e-06	1	3.01424	RIMS1,CS,MTIF2,MRPS11,EIF4G3,DDX5,SNRPD1,CCT3,DROSHA,UBE2I,FAM32A,IMMT,DHX30,ZC3H15,PRKRA,FKBP3,LRPPRC,SRSF7,NGDN,CCT6A,YLPM1,PRRC2B
c1_709	18	GO-CC	GO_RIBONUCLEOPROTEIN_COMPLEX	7	17	721	17473	2.68e-06	1	9.97887	RPS24,RPS18,RPL39,RPS15A,RPS25,RPL9,RPL27
c1_474	59	GO-BP	GO_MESENCHYME_DEVELOPMENT	7	57	190	17473	2.69e-06	1	11.2937	BMP4,EDN3,FOXD1,SFRP2,SIX1,FRZB,ACTG2
c1_75	34	GO-BP	GO_AMIDE_BIOSYNTHETIC_PROCESS	8	32	507	17473	2.71e-06	1	8.61588	UBA52,RPLP1,RPL8,RPL32,RPL30,RPL37,RPL23A,RPL36
c1_686	125	GO-BP	GO_DICARBOXYLIC_ACID_CATABOLIC_PROCESS	4	112	16	17473	2.74e-06	1	39.0022	GLUD1,GLUD2,ALDH1L2,ALDH1L1
c1_7	460	GO-MF	GO_COLLAGEN_BINDING	10	413	65	17473	2.74e-06	1	6.50885	DCN,TGFBI,NID1,NID2,ECM2,ITGA10,MRC2,COCH,ABI3BP,PCOLCE
c1_474	59	GO-BP	GO_AMINOGLYCAN_CATABOLIC_PROCESS	5	57	68	17473	2.75e-06	1	22.54	PRELP,KIAA1199,GPC6,OGN,OMD
c1_6	409	GO-BP	GO_MITOCHONDRION_ORGANIZATION	31	364	594	17473	2.77e-06	1	2.50519	MRPS36,PANK2,HMGCL,MTIF2,SLC25A33,MRPS11,MRPS18B,HARS2,NOA1,MRPS25,MRPL18,MRPL39,MRPS9,HARS,MFN2,RHOT1,MTCH2,GABARAPL2,C8orf59,FUNDC1,SNRPD1,NDUFA12,NDUFV2,NDUFS3,NDUFB8,AFG3L2,IMMT,TMEM126B,TOMM34,MTX3,APOO
c1_826	31	GO-CC	GO_NEURON_PART	11	29	1265	17473	2.81e-06	1	5.23928	GOT2,TNFRSF21,GNG3,AP3B2,BNIP3,PI4K2A,STMN1,RAB39B,AAK1,STXBP5,GNB5
c1_103	300	GO-BP	GO_CELL_MATRIX_ADHESION	11	275	119	17473	2.82e-06	1	5.87328	EMP2,JAM3,VCL,COL3A1,ITGA8,NID1,NID2,ECM2,SNED1,NPNT,ITGA10
c1_709	18	GO-BP	GO_CELLULAR_AMIDE_METABOLIC_PROCESS	7	17	727	17473	2.83e-06	1	9.89651	RPS24,RPS18,RPL39,RPS15A,RPS25,RPL9,RPL27
c1_321	45	GO-BP	GO_POSITIVE_REGULATION_OF_CYTOKINE_PRODUCTION	8	43	370	17473	2.84e-06	1	8.78592	CASP1,TLR8,SLC11A1,LILRB2,HYAL2,CCL2,IRF1,CLEC5A
c1_7	460	GO-BP	GO_MESENCHYME_DEVELOPMENT	17	413	190	17473	2.84e-06	1	3.78541	FGF10,BMP4,JAG1,TWIST1,EDN3,FOXC1,TMEM100,FOXD1,SFRP2,MSX1,OSR1,TGFBR3,SIX1,S100A4,ACTA2,FRZB,ACTG2
c1_292	85	GO-CC	GO_COATED_VESICLE_MEMBRANE	7	78	139	17473	2.86e-06	1	11.2812	CD74,B2M,HLA-C,HLA-G,HLA-F,HLA-A,HLA-B
c1_13	717	GO-CC	GO_CELL_PROJECTION	97	599	1786	17473	2.87e-06	1	1.58428	CPLX1,SLC17A6,GLRA1,SIPA1L1,DMD,MYO6,SRGAP2,WASF1,MOB2,PACSIN1,CACNA1B,P2RX1,ADCY9,PIK3C3,HSP90AA1,GRM1,BMPR2,VCAM1,NPY1R,GRIK3,PTPRK,CDH8,CDH2,HK1,GPI,ABAT,SHANK3,HOMER1,CTSL2,CPEB3,TPH1,AOC3,BBS7,TEKT2,CDK5R1,RAB3IP,ITGA3,BBS10,IFT46,TCTN1,C5orf42,TMEM237,PCDH8,RPGRIP1L,FAM161A,TOPORS,CC2D2A,DZIP1,EHD3,FKBP4,GABRA2,SPAST,STRN,THEM4,AMBRA1,SMURF1,CRTAC1,ALS2,FEZ1,LPHN1,NLGN1,PCDH9,SPOCK1,MPDZ,SR…
c1_446	16	Ractome	REACTOME_METABOLISM_OF_MRNA	5	15	284	17473	2.88e-06	1	20.5082	RPL32,RPL30,RPL37,RPL23A,RPL36
c1_105	47	GO-CC	GO_EXTRACELLULAR_SPACE	14	43	1376	17473	2.93e-06	1	4.13436	CFB,C1S,SERPING1,C1R,IGFBP2,TGFBI,MUC4,ATP4A,COL6A2,BMP6,NBL1,PROS1,IGFBP4,WFDC2
c1_103	300	GO-MF	GO_EXTRACELLULAR_MATRIX_STRUCTURAL_CONSTITUENT	9	275	76	17473	2.95e-06	1	7.52426	COL3A1,PRELP,COL2A1,COL15A1,COL1A1,FBLN1,MGP,COL1A2,COL9A3
c1_477	42	GO-BP	GO_REGULATION_OF_CELL_PROLIFERATION	14	40	1496	17473	2.95e-06	1	4.08793	STAT5A,EMP2,IFNK,IL18,JUP,CXCL12,CAV1,TWIST1,ID1,FOLR2,MSX1,TGFB1I1,SMAD6,FBLN1
c1_325	56	GO-BP	GO_ENTERIC_NERVOUS_SYSTEM_DEVELOPMENT	3	47	11	17473	2.96e-06	1	101.391	RET,KIF26A,HLX
c1_7	460	GO-BP	GO_REGULATION_OF_VENTRICULAR_CARDIAC_MUSCLE_CELL_ACTION_POTENTIAL	5	413	11	17473	2.96e-06	1	19.2307	PKP2,JUP,DSP,CAV1,DSG2
c1_25	409	GO-BP	GO_RESPONSE_TO_WOUNDING	30	366	563	17473	2.97e-06	1	2.5439	RHOA,AIF1,JAK2,CTNNA1,VAV1,CD81,ITGB3,ANO6,PRCP,ADM,ILK,TIMP1,HDAC1,FZD6,AXL,LAMB2,NOTCH2,ANXA5,KLF6,PRKCG,ENTPD1,A2M,SPARC,C1GALT1C1,LMAN1,PLAUR,PRKCH,HBEGF,PLAT,MYOF
c1_692	57	GO-BP	GO_ACTIVATION_OF_INNATE_IMMUNE_RESPONSE	7	54	204	17473	2.97e-06	1	11.103	CD14,FCER1G,HAVCR2,PIK3AP1,TMEM173,TLR2,NOD2
c1_103	300	GO-BP	GO_RESPONSE_TO_TRANSFORMING_GROWTH_FACTOR_BETA	12	275	144	17473	2.98e-06	1	5.29485	CAV1,COL3A1,ID1,FMOD,GCNT2,TGFBR3,COL1A1,SMAD6,PDE3A,COL1A2,WFIKKN2,PDGFD
c1_289	200	GO-BP	GO_REGULATION_OF_CELL_ADHESION_MEDIATED_BY_INTEGRIN	6	183	39	17473	2.98e-06	1	14.6894	EPHA2,PTPN6,LYN,EFNA1,ITGB1BP1,FERMT3
c1_699	43	KEGG	KEGG_GRAFT_VERSUS_HOST_DISEASE	4	42	42	17473	3.02e-06	1	39.6213	HLA-DPA1,HLA-DRA,HLA-DMA,HLA-DMB
c1_24	622	GO-BP	GO_REGULATION_OF_INFLAMMATORY_RESPONSE	26	559	294	17473	3.04e-06	1	2.76428	ANXA1,NLRP3,HCK,CFI,CD55,LYN,C3AR1,TLR7,C3,FCER1G,PIK3AP1,TLR2,NOD2,C5AR1,TNFAIP3,IL1B,NR1H3,PIK3CG,APOD,SOCS3,PTGS2,TNFRSF1A,PTPN2,IL1R1,IL1RL1,OSMR
c1_706	22	GO-CC	GO_NUCLEAR_OUTER_MEMBRANE_ENDOPLASMIC_RETICULUM_MEMBRANE_NETWORK	8	18	1005	17473	3.04e-06	1	7.72714	RSAD2,HLA-C,HLA-G,HLA-F,HLA-A,ALG9,PLAUR,SEC61A1
c1_7	460	GO-BP	GO_RESPONSE_TO_OXYGEN_CONTAINING_COMPOUND	60	413	1381	17473	3.06e-06	1	1.83812	STAT5A,DRD2,FGF10,GSN,KCNE1,TPM1,PPARG,AIFM1,BMP4,ASS1,XBP1,JAG1,IL18,JUP,RAMP2,CDH1,PLN,CXCL12,DCN,CAV1,COL3A1,IGFBP2,FOS,DNMT3A,SPHK1,CYP1B1,ID1,FOLR2,MAOB,BYSL,FZD1,OSR1,TGFBR3,DUSP1,JUNB,KLF4,COL18A1,MMP2,COL1A1,RHOB,SLC22A6,BSG,TNFRSF11B,COL6A2,DSG2,ALPL,BMP6,PTGFR,HPCA,PDE3A,CMPK2,PTGDR,IGFBP5,COL1A2,KCNMA1,GJB2,NET1,PROS1,PDGFD,ID3
c1_287	183	GO-BP	GO_RESPONSE_TO_BIOTIC_STIMULUS	24	165	886	17473	3.08e-06	1	2.86854	IFI16,LY96,HCK,PTPRC,TNFAIP3,IL4R,HLA-E,SOCS3,LYZ,TNFRSF10D,TNFRSF1A,STOM,CD93,PLAC8,ISG20,LTBR,BATF3,HAMP,THBD,PLSCR4,TRIM22,IFITM3,IFITM1,IFITM2
c1_2	1514	GO-BP	GO_NEGATIVE_REGULATION_OF_NEURON_APOPTOTIC_PROCESS	27	1333	135	17473	3.09e-06	1	2.62161	KRAS,PTK2B,PRKCI,SNCA,NGFR,LGMN,MEF2C,TP73,TGFB3,BRAF,PINK1,ADNP,MSH2,GRIN1,OXR1,LRP1,APOE,NRP1,GABRB3,GABRA5,NEFL,FAM134B,BHLHB9,RASA1,MAP2K4,UBE2V2,SET
c1_170	56	GO-CC	GO_MITOCHONDRIAL_ENVELOPE	11	50	691	17473	3.12e-06	1	5.56304	MRPS35,FIS1,ATP5I,ATP5G2,TOMM5,COX6B1,UQCR11,COX7A2,C19orf70,TMEM11,USMG5
c1_477	42	GO-BP	GO_REGULATION_OF_VASCULOGENESIS	3	40	13	17473	3.13e-06	1	100.806	EMP2,RAMP2,TMEM100
c1_294	56	GO-BP	GO_RIBONUCLEOPROTEIN_COMPLEX_BIOGENESIS	9	49	440	17473	3.15e-06	1	7.29392	RPS24,RPS18,RPL10A,RPL39,RPS15A,RPL11,RPS25,RPL9,RPL27
c1_24	622	KEGG	KEGG_VIRAL_MYOCARDITIS	12	559	73	17473	3.17e-06	1	5.13824	MYH9,RAC2,ITGB2,CD55,HLA-DPA1,CD86,HLA-DQB1,HLA-DRA,ICAM1,HLA-E,HLA-DMA,HLA-DMB
c1_7	460	GO-CC	GO_CELL_SUBSTRATE_JUNCTION	26	413	398	17473	3.17e-06	1	2.76381	GSN,CNN1,LIMA1,JUP,VCL,CDH1,CAV1,HMGA1,RPS4X,MCAM,FZD1,ITGA8,RHOB,TGFB1I1,BSG,NEXN,MRC2,MPZL1,MDC1,DAB2,ASAP3,SVIL,PHLDB2,TSPAN4,PDLIM1,SYNPO2
c1_25	409	GO-BP	GO_CELL_JUNCTION_ASSEMBLY	13	366	129	17473	3.18e-06	1	4.81105	RHOA,ACTN2,ITGB1,CTNNA1,TESK2,ITGB3,ILK,TNS1,TJP1,PARD3,CLDN5,CD151,HEG1
c1_446	16	GO-BP	GO_VIRAL_LIFE_CYCLE	5	15	290	17473	3.19e-06	1	20.0839	RPL32,RPL30,RPL37,RPL23A,RPL36
c1_292	85	GO-BP	GO_ANTIGEN_PROCESSING_AND_PRESENTATION_OF_PEPTIDE_ANTIGEN_VIA_MHC_CLASS_I	6	78	91	17473	3.21e-06	1	14.7701	B2M,HLA-C,HLA-G,HLA-F,HLA-A,HLA-B
c1_25	409	GO-BP	GO_ESTABLISHMENT_OF_PROTEIN_LOCALIZATION_TO_MEMBRANE	19	366	264	17473	3.22e-06	1	3.43586	ACTN2,ROCK1,SDCBP,RPS24,RPS18,RPL10A,RPS8,RPL39,RPS15A,RPL11,RPS25,RPL9,RPL27,COLQ,PARD3,VAMP3,SEC61A1,TRAM1L1,VAMP5
c1_1027	21	GO-BP	GO_GLAND_MORPHOGENESIS	4	19	97	17473	3.24e-06	1	37.923	BCL2,SCRIB,PTCH1,NFIB
c1_692	57	GO-BP	GO_POSITIVE_REGULATION_OF_RESPONSE_TO_EXTERNAL_STIMULUS	8	54	296	17473	3.26e-06	1	8.74525	C3,FCER1G,HAVCR2,TLR2,NOD2,C5AR1,CYBA,DDX60
c1_321	45	GO-BP	GO_CELLULAR_RESPONSE_TO_ABIOTIC_STIMULUS	7	43	263	17473	3.28e-06	1	10.8154	CASP1,FAS,PSMB9,TLR8,HYAL2,TP53,IRF1
c1_24	622	GO-BP	GO_REGULATION_OF_HEMOPOIESIS	27	559	314	17473	3.35e-06	1	2.68776	ANXA1,SCIN,HCLS1,NLRP3,PTPN6,LYN,C1QC,LGALS9,CD86,NFKBIA,IL1B,IL4R,LILRB3,TGFB1,FSTL3,ITPKB,SPI1,GLI3,GATA2,HIST1H4H,PRDM1,IKZF3,PTPN2,CCR1,ZNF16,TMEM176B,SOX13
c1_321	45	GO-BP	GO_CELLULAR_RESPONSE_TO_EXTERNAL_STIMULUS	7	43	264	17473	3.36e-06	1	10.7744	CASP1,FAS,TLR8,TP53,IRF1,ADAMTS1,CDKN2B
c1_25	409	Ractome	REACTOME_ANTIGEN_PRESENTATION_FOLDING_ASSEMBLY_AND_PEPTIDE_LOADING_OF_CLASS_I_MHC	6	366	21	17473	3.37e-06	1	13.6401	B2M,HLA-C,HLA-G,HLA-F,HLA-A,HLA-B
c1_24	622	GO-BP	GO_WOUND_HEALING	35	559	470	17473	3.41e-06	1	2.32769	ANXA1,MYH9,RAC2,PDGFRB,PTPN6,LYN,LCP2,C3,FCER1G,TXK,IL1B,TGFBR1,PDGFC,SERPINA1,PLSCR1,RAB27A,PIK3CG,TGFB1,APOD,ENG,PDPN,NOG,GPR4,HMOX1,GLI3,GATA2,CLIC1,FERMT3,VWF,PAPSS2,ITPR2,DGKD,THBD,MAFF,DOCK11
c1_595	87	GO-CC	GO_INTRINSIC_COMPONENT_OF_GOLGI_MEMBRANE	5	71	57	17473	3.41e-06	1	21.5876	TBC1D20,ST3GAL5,CHST2,CSGALNACT1,ENTPD4
c1_30	147	KEGG	KEGG_FOCAL_ADHESION	10	134	201	17473	3.43e-06	1	6.48734	FLNA,FLNB,TLN1,FN1,THBS3,ITGA5,LAMA3,MYL12A,CAV2,ERBB2
c1_7	460	GO-BP	GO_RESPONSE_TO_ENDOGENOUS_STIMULUS	62	413	1450	17473	3.43e-06	1	1.80901	STAT5A,DRD2,FGF10,GSN,KCNE1,PPP1R9B,PPARG,AIFM1,BMP4,ASS1,XBP1,JAG1,JUP,RAMP2,CDH1,PLN,CXCL12,CAV1,COL3A1,IGFBP2,FOS,DNMT3A,SPHK1,ID1,FOLR2,FMOD,GCNT2,MAOB,EHD1,COL2A1,TMEM100,FZD1,MSX1,TGFBR3,DUSP1,JUNB,ANXA2,KLF4,MMP2,COL1A1,TGFB1I1,SLC22A6,BSG,SMAD6,TNFRSF11B,PTGDS,DSG2,ALPL,BMP6,PTGFR,HPCA,PDE3A,PTGDR,IGFBP5,BMP5,COL1A2,GJB2,WFIKKN2,PAQR5,IER2,PDGFD,NNMT
c1_264	60	GO-MF	GO_RIBONUCLEOTIDE_BINDING	18	52	1860	17473	3.46e-06	1	3.2518	CCT2,TOR1A,MYO5A,HSP90AB1,PSMC3,MAP2K5,SARS,RARS,NME7,DGUOK,TUBG1,TUBA1C,TUBA1B,PIP5K1B,TUBG2,NLK,CSNK1G3,DNAJA2
c1_171	75	GO-BP	GO_NUCLEOSIDE_MONOPHOSPHATE_METABOLIC_PROCESS	8	67	239	17473	3.55e-06	1	8.72941	UQCRC1,NDUFA13,ATP5G1,CHCHD10,NDUFB2,NDUFB10,NDUFA1,NDUFB4
c1_24	622	GO-BP	GO_REGULATION_OF_PROTEIN_LOCALIZATION	57	559	950	17473	3.56e-06	1	1.87546	ANXA1,HCLS1,RAC2,NLRP3,EPHA2,LYN,CD14,TLR7,LGALS9,HAVCR2,TMEM173,TLR2,NOD2,NFKBIA,TLR1,IL1B,TGFBR1,ITGB1BP1,NR1H3,IL4R,HLA-E,IL18R1,TGFB1,TRIP6,NUMB,NRXN1,CDKN1A,LITAF,APOD,MIF,UCP2,SERP1,PTGS2,GLUD1,RGS19,RAB8A,WLS,GLI3,FZD5,SFN,SRGN,STOM,SH3GLB1,DERL2,MSN,CD58,ITPR2,EDEM2,LMNA,REST,PLK3,GSDMD,KIAA0146,TREM2,TRIM22,GBP1,IL1RL1
c1_44	102	KEGG	KEGG_ALZHEIMERS_DISEASE	8	94	169	17473	3.56e-06	1	8.79919	APP,LRP1,ATP5J,NDUFS4,UQCRFS1,COX5A,NDUFA4,NAE1
c1_654	69	GO-BP	GO_ORGANONITROGEN_COMPOUND_METABOLIC_PROCESS	20	64	1796	17473	3.57e-06	1	3.04026	LDHA,MDH2,ATP5G3,MRI1,GCSH,SLC25A3,DENR,MRPL3,MRPS33,MCTS1,OAZ1,POR,ATP5O,ATP5F1,GBA2,NDUFB3,NDUFA9,NDUFB6,GSTA4,PTS
c1_981	29	GO-BP	GO_IMMUNE_SYSTEM_PROCESS	13	28	1984	17473	3.61e-06	1	4.08894	HCLS1,FCGR2A,CD14,C1QC,C3,TMEM173,TGFBR1,RAB27A,LAIR1,MR1,CYBA,MSN,DDX60
c1_686	125	GO-BP	GO_CELLULAR_RESPONSE_TO_ORGANIC_SUBSTANCE	29	112	1848	17473	3.62e-06	1	2.44819	CSDA,F11R,RAB13,DPYSL3,DRD1,LY96,PSMB8,HCK,TNFAIP3,STAT3,DGAT2,IL4R,HLA-E,EBI3,UCP2,SOCS3,CD44,RGS19,COL4A1,TNFRSF1A,PTPN2,CCR1,PXN,EDEM2,ISG20,LTBR,PLSCR4,TRIM22,TNFSF13
c1_7	460	GO-BP	GO_REGULATION_OF_CELL_SUBSTRATE_ADHESION	16	413	173	17473	3.62e-06	1	3.91283	EMP2,KDR,GCNT2,NDNF,COL8A1,CYR61,COL1A1,NID1,ECM2,NPNT,FBLN1,NET1,PHLDB2,CCDC80,ABI3BP,VWC2
c1_103	300	GO-BP	GO_REGULATION_OF_CELLULAR_RESPONSE_TO_GROWTH_FACTOR_STIMULUS	15	275	229	17473	3.63e-06	1	4.16189	BMP4,DCN,CAV1,FOXD1,SFRP2,FZD1,ITGA8,MSX1,TGFBR3,TGFB1I1,LTBP1,SMAD6,MYOCD,NPNT,VWC2
c1_24	622	GO-BP	GO_RESPONSE_TO_INTERFERON_GAMMA	17	559	144	17473	3.64e-06	1	3.69013	HCK,LGALS9,HLA-DPA1,CD86,HLA-DQB1,HLA-DRA,ICAM1,FCGR1B,HLA-E,CD44,CD58,CXCL16,TRIM22,GBP1,IFITM3,IFITM1,IFITM2
c1_287	183	GO-BP	GO_IMMUNE_EFFECTOR_PROCESS	17	165	486	17473	3.64e-06	1	3.70421	IFI16,HCK,CFI,PTPRC,YES1,VSIG4,C1QA,C1QB,IL4R,IL18R1,GATA2,ISG20,S100A13,TRIM22,IFITM3,IFITM1,IFITM2
c1_699	43	KEGG	KEGG_TYPE_I_DIABETES_MELLITUS	4	42	44	17473	3.65e-06	1	37.8203	HLA-DPA1,HLA-DRA,HLA-DMA,HLA-DMB
c1_24	622	GO-BP	GO_LOCOMOTION	64	559	1114	17473	3.66e-06	1	1.79577	ANXA1,EPS8,SHC1,MYH9,F11R,RAC2,PDGFRB,RAB13,DRD1,EPHA2,HCK,ITGB2,PTPN6,PTPRC,CD55,YES1,LYN,C3AR1,PLCG1,FCER1G,LGALS9,CD86,C5AR1,THBS1,EFNA1,IL1B,FPR1,TGFBR1,ITGB1BP1,ICAM1,TFRC,PIK3CG,TGFB1,NRXN1,MIF,ENG,SORD,SEMA3F,AMOTL1,ITGB4,PDPN,SLC7A7,CD44,NOG,ERG,TYMP,GLI3,ANGPT2,GATA2,MSN,CCR1,CD58,FPR2,NTN1,PLD1,CXCL11,CXCL16,DYNLT1,PARP9,THBD,BTG1,CCRL1,CMTM6,CMTM3
c1_75	34	GO-MF	GO_RRNA_BINDING	4	32	58	17473	3.67e-06	1	37.6573	RPLP1,RPL8,RPL37,RPL23A
c1_265	98	Ractome	REACTOME_RESPIRATORY_ELECTRON_TRANSPORT	6	92	79	17473	3.69e-06	1	14.4246	SDHB,SDHA,COX8A,NDUFB3,NDUFA9,NDUFB6
c1_321	45	GO-BP	GO_REGULATION_OF_IMMUNE_SYSTEM_PROCESS	14	43	1403	17473	3.69e-06	1	4.0548	DOCK2,FAS,PSMB9,TLR8,FYB,SLC11A1,JAK3,LILRB2,CCL2,IRF1,ZNF335,TNFSF13B,FES,NLRC5
c1_2	1514	GO-CC	GO_ENDOSOME	96	1333	793	17473	3.71e-06	1	1.58685	RAB3A,PRAF2,GJA1,RAN,LRRC16A,PRKCI,ATP1A1,ADRB2,RAB1A,NGFR,PML,RCC2,UBB,MAPK1,PAK3,TAB3,LGMN,CTSS,MAP2K1,CRKL,APOC2,CTNS,CNTNAP2,EPHA4,APP,LRP1,ATP8A2,APOE,SMPD1,NMNAT2,NRP1,RAB11FIP2,RAB11FIP5,PTPRN,CXCR7,CLCN4,BLOC1S2,RAB35,DYNC1I1,AP2A1,AP2A2,CLTC,LNPEP,BECN1,SORT1,ANXA6,ECE1,ATP6V0A1,ATP6AP1,SNX14,VPS36,VPS39,VTI1B,STAM,VPS41,PI4K2A,USP10,OPTN,GRIA1,STS,SLC2A4,SYTL4,SCYL2,TRAK1,KCNK1,NDFIP1,S…
c1_2	1514	Ractome	REACTOME_DOPAMINE_NEUROTRANSMITTER_RELEASE_CYCLE	7	1333	11	17473	3.72e-06	1	8.34147	SNAP25,SYT1,VAMP2,STX1A,RAB3A,SYN2,SYN1
c1_7	460	GO-BP	GO_CELLULAR_RESPONSE_TO_AMINO_ACID_STIMULUS	9	413	53	17473	3.72e-06	1	7.18429	ASS1,XBP1,COL3A1,DNMT3A,FOLR2,MMP2,COL1A1,COL1A2,PDGFD
c1_171	75	KEGG	KEGG_ALZHEIMERS_DISEASE	7	67	169	17473	3.73e-06	1	10.802	UQCRC1,ATP5G1,NDUFB2,NDUFB10,NDUFA1,NDUFB4,PPP3R2
c1_736	27	GO-BP	GO_REGULATION_OF_CELL_ACTIVATION	7	25	484	17473	3.74e-06	1	10.1083	FAS,JAK3,LILRB2,CCL2,IRF1,TNFSF13B,FES
c1_7	460	GO-BP	GO_CONNECTIVE_TISSUE_DEVELOPMENT	17	413	194	17473	3.77e-06	1	3.70736	BMP4,XBP1,LRP5,NOV,COL2A1,TGFBI,FOXD1,SFRP2,CYR61,MSX1,OSR1,COL1A1,BMP6,EVC,MGP,BMP5,ACTA2
c1_292	85	KEGG	KEGG_AUTOIMMUNE_THYROID_DISEASE	5	78	53	17473	3.78e-06	1	21.1333	HLA-C,HLA-G,HLA-F,HLA-A,HLA-B
c1_7	460	GO-BP	GO_MUSCLE_SYSTEM_PROCESS	21	413	282	17473	3.84e-06	1	3.15056	DRD2,GSN,MYL6,DES,TPM2,TMOD1,KCNE1,PKP2,TPM1,MYH11,VCL,PLN,EDN3,MYOCD,MYL9,PDE5A,KCNMA1,ACTA2,ACTG2,CALD1,SMTN
c1_861	27	GO-BP	GO_MULTICELLULAR_ORGANISMAL_MACROMOLECULE_METABOLIC_PROCESS	4	24	79	17473	3.84e-06	1	36.8629	COL3A1,COL2A1,COL1A1,COL6A3
c1_60	15	Ractome	REACTOME_TRANSMISSION_ACROSS_CHEMICAL_SYNAPSES	4	11	186	17473	3.87e-06	1	34.1603	CACNB4,KCNJ3,GRIA2,GRIA4
c1_40	530	GO-MF	GO_RIBONUCLEOTIDE_BINDING	83	476	1860	17473	3.89e-06	1	1.63804	RAB3A,RAN,CDC42,ARFIP2,PRKCI,ATP1A1,ATP1B1,RAB1A,MAPK9,PAK3,PDE4D,PRKACB,MAP2K1,GNL1,CAMK4,PFKP,EPHA4,SUCLA2,ATP8A2,ABCA1,AGK,ABCF1,FARS2,EARS2,GFM1,YARS,CAMK2G,SRPK2,RAD50,CLCN4,ASNA1,RAB3C,KIF3C,ARF4,DNM1L,UBE4B,DDX3X,ANXA6,ATP5A1,ATP6V1A,RHEB,PI4K2A,DCLK1,PLK2,CCT4,CAMKK2,GUCY1B3,OLA1,ENTPD3,NSF,DGKE,TOP2B,TUBB4A,ORC4,RAD17,ARL8B,DDX20,SMARCA2,DDX25,DNM3,SCG5,ETNK1,SNRNP200,RAB39B,RAB6B,DNAJC2…
c1_2	1514	GO-BP	GO_ASPARTATE_FAMILY_AMINO_ACID_CATABOLIC_PROCESS	9	1333	19	17473	3.9e-06	1	6.20907	AADAT,GOT2,GOT1,DLD,OGDH,PIPOX,ALDH7A1,DDO,CRYM
c1_981	29	GO-BP	GO_INNATE_IMMUNE_RESPONSE	8	28	619	17473	3.93e-06	1	8.06508	CD14,C1QC,C3,TMEM173,RAB27A,MR1,CYBA,DDX60
c1_3	697	GO-CC	GO_CELL_PROJECTION	94	580	1786	17473	3.94e-06	1	1.58557	STXBP1,EPB49,GJA5,SCN1B,RUFY3,ITPKA,PAWR,SCN1A,KCND2,CNTNAP1,KCNA1,KCNA2,GNAS,ADCY2,CAP2,SLC11A2,NDEL1,TSC1,THY1,PRKAR2B,MAPK8IP2,DNM1,GRM3,CHRM1,CADM2,CDH13,PPARGC1A,MDK,ADAM22,CHL1,GLRX2,AMFR,SNCB,GRIN2A,DNAAF1,EXOC4,RAB17,PCM1,SSX2IP,IFT172,FZD3,OLFM1,BBS1,SLC12A5,GABRB1,BASP1,TAC1,HCN1,DCC,DAGLA,NRGN,NPTN,NEFH,CNTN4,SLC8A2,CLSTN2,L1CAM,SYT5,SYT4,TRIM9,STX3,GPM6A,KCND3,BSN,GRIA4,LIN7A,BIN2,APB…
c1_706	22	GO-BP	GO_RESPONSE_TO_CYTOKINE	7	18	714	17473	3.96e-06	1	9.51688	LEPR,RSAD2,HLA-C,HLA-G,HLA-F,HLA-A,SEC61A1
c1_265	98	GO-CC	GO_RESPIRATORY_CHAIN	6	92	80	17473	3.97e-06	1	14.2443	SDHB,SDHA,COX8A,NDUFB3,NDUFA9,NDUFB6
c1_103	300	GO-BP	GO_MOVEMENT_OF_CELL_OR_SUBCELLULAR_COMPONENT	42	275	1275	17473	4e-06	1	2.09302	MYL6,EMP2,FRMD6,DES,TPM2,TMOD1,PKP2,PPP1R9B,JAM3,JUP,VCL,LRP5,CXCL12,CAV1,CYP1B1,TWIST1,NOV,S100P,EDN3,ID1,KDR,FOLR2,FMOD,GPC6,OGN,FOXC1,NDNF,FOXD1,TGFBR3,SIX1,COL1A1,RERE,BSG,ATP1B3,JAM2,COL1A2,CKLF,APCDD1,NET1,PPIL2,SPINT2,CALD1
c1_809	30	GO-MF	GO_LIGAND_GATED_CHANNEL_ACTIVITY	5	30	142	17473	4e-06	1	20.5082	GLRB,GABRG2,ITPR1,NCALD,KCNK1
c1_60	15	GO-BP	GO_ION_TRANSMEMBRANE_TRANSPORT	6	11	822	17473	4.01e-06	1	11.5946	CACNB4,RYR2,SLC17A5,KCNJ3,GRIA2,GRIA4
c1_1050	93	Ractome	REACTOME_CYTOSOLIC_TRNA_AMINOACYLATION	4	80	24	17473	4.04e-06	1	36.4021	IARS,AARS,NARS,HARS
c1_103	300	GO-BP	GO_KERATAN_SULFATE_BIOSYNTHETIC_PROCESS	6	275	28	17473	4.05e-06	1	13.6153	PRELP,FMOD,B4GALT4,OGN,B3GNT7,OMD
c1_2	1514	GO-CC	GO_SOMATODENDRITIC_COMPARTMENT	82	1333	650	17473	4.05e-06	1	1.65363	GOT2,NF1,PAFAH1B1,GLRB,PAK1,CNN3,PTK2B,CDC42,KCNB1,ADRB2,CCK,NGFR,IFT57,UBB,MAPK1,MAPK8IP3,GNG3,TGFB3,HTR2A,ADNP,ACVRL1,GNB1,CHRM3,ENO2,CRH,GRIN1,MAPT,CNTNAP2,UCHL1,EPHA4,APP,LRP1,ATP2B1,SERPINF1,IGF1,PENK,APOE,NRP1,PTPRN,OGT,ATP2B2,PLXDC1,NCDN,SLC4A8,GABRA5,ARF4,BECN1,BNIP3,SORT1,PPP1R1B,GABARAPL1,SNX14,VTI1B,PI4K2A,GRIA1,DGKI,PTPN5,PLK2,DLG3,GPHN,KCNJ4,KCND1,KCNK1,SIAH2,RBM8A,NSF,RIC3,SYN1,TUBB…
c1_474	59	GO-BP	GO_TISSUE_DEVELOPMENT	17	57	1518	17473	4.05e-06	1	3.43297	PKP2,BMP4,DSP,LRP5,NOV,EDN3,KDR,FOXD1,SFRP2,MMP2,SIX1,FAT4,LRRC17,IGFBP5,FRZB,UPK1B,ACTG2
c1_24	622	GO-BP	GO_POSITIVE_REGULATION_OF_ALPHA_BETA_T_CELL_ACTIVATION	10	559	51	17473	4.06e-06	1	6.12894	ANXA1,NLRP3,CD55,LGALS9,CD86,IL4R,HLA-E,EBI3,ITPKB,GLI3
c1_40	530	GO-CC	GO_SYNAPSE	43	476	754	17473	4.07e-06	1	2.09343	SYT1,SLC6A9,VAMP2,SLC17A7,RAB3A,EPB41L3,PFN2,ATP1A1,SNCA,CCK,GNG3,CHRM3,MAPT,EPHA4,CAMK2G,SLC6A17,GABRA4,VDAC1,RAB3C,ARF4,NAPA,DNM1L,BNIP3,PI4K2A,DCLK1,PJA2,CLSTN3,SYTL4,DOC2B,NSF,GABBR2,MAP4,ASAP1,DNM3,VAMP1,NELF,SYP,AAK1,STXBP5,SVOP,NRN1,SH2D5,DMXL2
c1_24	622	GO-BP	GO_RESPIRATORY_BURST	6	559	15	17473	4.08e-06	1	12.503	HCK,CD55,PIK3CG,CYBB,NCF2,CYBA
c1_103	300	Ractome	REACTOME_INTEGRIN_CELL_SURFACE_INTERACTIONS	9	275	79	17473	4.09e-06	1	7.23853	JAM3,CDH1,COL2A1,ITGA8,COL1A1,BSG,JAM2,ITGA10,COL1A2
c1_855	124	GO-MF	GO_RNA_BINDING	26	109	1598	17473	4.09e-06	1	2.60818	RIMS1,CS,MTIF2,MRPS11,MRPL18,AARS,EIF4G3,DDX5,SNRPD1,CCT3,DROSHA,UBE2I,FAM32A,IMMT,DHX30,YY1,ZC3H15,PRKRA,FKBP3,LRPPRC,THOC7,SRSF7,NGDN,CCT6A,YLPM1,PRRC2B
c1_706	22	GO-BP	GO_CYTOKINE_MEDIATED_SIGNALING_PATHWAY	6	18	452	17473	4.13e-06	1	12.8857	LEPR,RSAD2,HLA-C,HLA-G,HLA-F,HLA-A
c1_860	23	GO-BP	GO_MESENCHYME_DEVELOPMENT	5	23	190	17473	4.14e-06	1	19.992	BMP4,EDN3,SIX1,FRZB,ACTG2
c1_7	460	GO-BP	GO_REGULATION_OF_SYSTEM_PROCESS	30	413	507	17473	4.15e-06	1	2.5034	DRD2,NTSR1,FGF10,EMP2,DES,KCNE1,PKP2,TPM1,CNN1,SRI,JUP,DSP,PLN,CAV1,SPHK1,NOV,EDN3,ANPEP,TMEM100,KLF4,ABCC9,MYOCD,ATP1B3,MYL9,DSG2,NPNT,BMP6,CACNG5,PDE5A,IGFBP5
c1_103	300	GO-BP	GO_CELLULAR_RESPONSE_TO_ACID_CHEMICAL	13	275	175	17473	4.16e-06	1	4.71998	PPARG,ASS1,COL3A1,FOLR2,OSR1,KLF4,MMP2,COL1A1,PTGFR,PTGDR,COL1A2,PDGFD,ID3
c1_7	460	GO-BP	GO_POSITIVE_REGULATION_OF_TRANSMEMBRANE_RECEPTOR_PROTEIN_SERINE_THREONINE_KINASE_SIGNALING_PATHWAY	12	413	100	17473	4.17e-06	1	5.0769	BMP4,FOXD1,CYR61,ITGA8,MSX1,TGFBR3,TGFB1I1,MYOCD,NPNT,BMP6,BMP5,DAB2
c1_103	300	GO-BP	GO_NEGATIVE_REGULATION_OF_CELL_DIFFERENTIATION	26	275	609	17473	4.19e-06	1	2.71263	PKP2,PPARG,PGLYRP1,BMP4,IL18,GPR37L1,LRP5,CAV1,COL3A1,TWIST1,NOV,ID1,FOXC1,SFRP2,MSX1,OSR1,TGFB1I1,MYOCD,FBLN1,LRRC17,TMEM64,IGFBP5,BMP5,ID3,PRDM6,FRZB
c1_686	125	GO-BP	GO_NEGATIVE_REGULATION_OF_INNATE_IMMUNE_RESPONSE	5	112	38	17473	4.19e-06	1	20.5275	IFI16,TNFAIP3,HLA-E,TAP1,PTPN2
c1_474	59	GO-BP	GO_BRANCHING_MORPHOGENESIS_OF_AN_EPITHELIAL_TUBE	6	57	131	17473	4.2e-06	1	14.0402	BMP4,LRP5,FOXD1,SFRP2,SIX1,FAT4
c1_40	530	GO-BP	GO_PROTEIN_LOCALIZATION	81	476	1805	17473	4.21e-06	1	1.64728	VAMP2,RAB3A,PRAF2,FGF7,EPB41L3,RAN,CDC42,PRKCI,ATP1B1,RAB1A,MAPK9,CADM3,TERF2,ABCA1,SLU7,NRP1,CAMK2G,RAB11FIP5,ATP6V1D,AHI1,ASNA1,BLOC1S3,AP3M2,AP3B2,RAB3C,SEC23A,AP2A2,AP1S2,ARF4,NAPA,DNM1L,BMF,DDX3X,ATP6V1A,SNX14,VPS39,LRSAM1,RHEB,VPS41,PRPF19,MRAP,SYTL4,DOC2B,TRAK1,KCNIP4,NEDD8,ATP6V1G2,NSF,SNX27,YWHAZ,TXNIP,YWHAG,ARL8B,GDAP1,SCG5,EXOC8,TTC7B,EFR3A,RAB39B,NAPG,RAB6B,DPP6,DNAJC27,RAB27B,ANKRD32…
c1_478	16	GO-BP	GO_COLLAGEN_FIBRIL_ORGANIZATION	3	15	38	17473	4.24e-06	1	91.9632	CYP1B1,FOXC1,ANXA2
c1_446	16	GO-BP	GO_RIBOSOME_BIOGENESIS	5	15	308	17473	4.28e-06	1	18.9102	RPL32,RPL30,RPL37,RPL23A,RPL36
c1_24	622	GO-BP	GO_LIPOPOLYSACCHARIDE_MEDIATED_SIGNALING_PATHWAY	8	559	31	17473	4.3e-06	1	8.06648	LY96,HCK,LYN,CD14,TLR2,NFKBIA,IL1B,TGFB1
c1_706	22	Ractome	REACTOME_CLASS_I_MHC_MEDIATED_ANTIGEN_PROCESSING_PRESENTATION	5	18	251	17473	4.32e-06	1	19.3371	HLA-C,HLA-G,HLA-F,HLA-A,SEC61A1
c1_171	75	GO-CC	GO_MITOCHONDRIAL_MEMBRANE_PART	7	67	173	17473	4.36e-06	1	10.5522	UQCRC1,NDUFA13,ATP5G1,NDUFB2,NDUFB10,NDUFA1,NDUFB4
c1_292	85	GO-CC	GO_INTRINSIC_COMPONENT_OF_ORGANELLE_MEMBRANE	9	78	281	17473	4.38e-06	1	7.17479	CD74,HLA-C,HLA-G,HLA-F,HLA-A,HLA-B,SEC61A1,VAMP5,TMEM43
c1_7	460	GO-MF	GO_STRUCTURAL_CONSTITUENT_OF_MUSCLE	8	413	41	17473	4.39e-06	1	8.25512	MYL6,TPM2,TPM1,MYH11,OBSCN,MYL9,NEXN,SMTN
c1_265	98	GO-BP	GO_NUCLEOBASE_CONTAINING_SMALL_MOLECULE_METABOLIC_PROCESS	13	92	535	17473	4.4e-06	1	4.61497	LDHA,MDH2,ATP5G3,MRI1,ATP5L,ATP5O,ATP5F1,ATP5C1,COX8A,DPYS,NDUFB3,NDUFA9,NDUFB6
c1_367	44	GO-CC	GO_EUKARYOTIC_TRANSLATION_INITIATION_FACTOR_3_COMPLEX	3	36	16	17473	4.42e-06	1	91.0052	EIF3E,EIF3D,EIF3L
c1_367	44	GO-CC	GO_TRANSLATION_PREINITIATION_COMPLEX	3	36	16	17473	4.42e-06	1	91.0052	EIF3E,EIF3D,EIF3L
c1_24	622	GO-BP	GO_POSITIVE_REGULATION_OF_CELL_ADHESION	30	559	376	17473	4.43e-06	1	2.49396	ANXA1,NLRP3,PTPN6,PTPRC,CD55,YES1,LYN,LGALS9,HLA-DPA1,HAVCR2,CD86,HLA-DQB1,HLA-DRA,NOD2,IL1B,MAP3K8,ITGB1BP1,IL4R,HLA-E,EBI3,TGFB1,FSTL3,ITPKB,CD44,TGM2,GLI3,HLA-DMB,APBB1IP,UTRN,FBLN2
c1_474	59	GO-MF	GO_GLYCOSAMINOGLYCAN_BINDING	7	57	205	17473	4.44e-06	1	10.4674	BMP4,PRELP,NOV,KIAA1199,OGN,ECM2,ABI3BP
c1_2	1514	Ractome	REACTOME_GLUTAMATE_NEUROTRANSMITTER_RELEASE_CYCLE	8	1333	15	17473	4.45e-06	1	6.99095	SNAP25,SYT1,VAMP2,SLC1A6,GLS,SLC17A7,STX1A,RAB3A
c1_477	42	GO-BP	GO_RESPONSE_TO_ORGANIC_CYCLIC_COMPOUND	11	40	917	17473	4.45e-06	1	5.23999	IFNK,IL18,JUP,RAMP2,CAV1,ID1,FOLR2,TGFB1I1,SMAD6,ALPL,ID3
c1_103	300	GO-BP	GO_REGULATION_OF_VASCULATURE_DEVELOPMENT	15	275	233	17473	4.49e-06	1	4.09044	EMP2,BMP4,RAMP2,DCN,CYP1B1,PTGIS,TWIST1,ID1,KDR,FOXC1,TMEM100,SFRP2,KLF4,MYOCD,PDGFD
c1_40	530	GO-BP	GO_ORGANELLE_TRANSPORT_ALONG_MICROTUBULE	10	476	60	17473	4.55e-06	1	6.118	CDC42,RAB1A,MAPT,UCHL1,BLOC1S2,BLOC1S3,AP3M2,AP3B2,KIF3C,DYNC1I1
c1_254	82	GO-CC	GO_MAIN_AXON	5	74	58	17473	4.57e-06	1	20.3553	ERMN,CNTN2,MBP,SPTBN1,MYO1D
c1_616	21	GO-BP	GO_POSITIVE_REGULATION_OF_CARTILAGE_DEVELOPMENT	3	20	29	17473	4.6e-06	1	90.3776	WNT5A,SMAD1,ZBTB16
c1_2	1514	GO-BP	GO_GENERATION_OF_PRECURSOR_METABOLITES_AND_ENERGY	45	1333	292	17473	4.63e-06	1	2.02007	DLD,OGDH,IDH3B,DLAT,PDHB,SNCA,UBB,PINK1,PRKAG2,MSH2,HK3,ENO2,PFKM,PFKP,GAPDH,PGK1,OGDHL,MDH1,IDH3A,NNT,SDHD,UQCRC2,SIRT3,SUCLA2,ATPIF1,SLC25A4,SLC25A27,VGF,ATP5B,NDUFS1,MRAP2,NDUFS4,PHKG1,UGP2,PHKA1,NDUFV3,COX6C,NDUFA5,UQCRFS1,CYC1,COX5A,NDUFB5,NDUFA4,PPP1CB,THTPA
c1_475	44	GO-MF	GO_ANION_CATION_SYMPORTER_ACTIVITY	4	37	53	17473	4.63e-06	1	35.641	SLC13A3,SLC6A20,SLC6A13,SLC13A4
c1_24	622	GO-BP	GO_CELLULAR_RESPONSE_TO_OXYGEN_CONTAINING_COMPOUND	50	559	799	17473	4.65e-06	1	1.95605	ANXA1,SHC1,KCNQ1,RAB13,DRD1,NLRP3,LY96,HCK,CLEC7A,YES1,LYN,CD14,HAVCR2,CD86,TLR2,NOD2,TNFAIP3,NFKBIA,IL1B,PDGFC,STAT3,ICAM1,NR1H3,DGAT2,IL18BP,PIK3CG,TGFB1,NAMPT,LITAF,UCP2,PTGS2,RAB8A,COL4A1,SPI1,CYBA,STC1,PTPN2,MSN,PXN,ITPR2,IL1R1,SLC2A5,CXCL16,ZNF16,RAP1B,ABCG2,KIAA0146,TREM2,PLSCR4,IL1RL1
c1_265	98	GO-CC	GO_PROTON_TRANSPORTING_TWO_SECTOR_ATPASE_COMPLEX	5	92	47	17473	4.67e-06	1	20.2047	ATP5G3,ATP5L,ATP5O,ATP5F1,ATP5C1
c1_95	138	GO-MF	GO_POLY_A_RNA_BINDING	23	121	1170	17473	4.67e-06	1	2.83873	RIMS1,CS,MTIF2,MRPS11,EIF4G3,DDX5,SNRPD1,CCT3,DROSHA,UBE2I,FAM32A,IMMT,DHX30,ZC3H15,PRKRA,FKBP3,LRPPRC,SRSF7,NGDN,NOP2,CCT6A,YLPM1,PRRC2B
c1_978	14	GO-BP	GO_IMMUNE_RESPONSE	7	13	1100	17473	4.72e-06	1	8.55322	CFI,VSIG4,C1QA,C1QB,IFITM3,IFITM1,IFITM2
c1_103	300	GO-MF	GO_SULFUR_COMPOUND_BINDING	15	275	234	17473	4.73e-06	1	4.07296	BMP4,PRELP,NOV,ACADL,FMOD,GPC6,OGN,NDNF,TGFBR3,ECM2,ACAD10,COL25A1,ABI3BP,SERPIND1,PCOLCE
c1_706	22	GO-CC	GO_EARLY_ENDOSOME_MEMBRANE	4	18	113	17473	4.73e-06	1	34.3618	HLA-C,HLA-G,HLA-F,HLA-A
c1_686	125	GO-BP	GO_NEGATIVE_REGULATION_OF_IMMUNE_SYSTEM_PROCESS	12	112	372	17473	4.74e-06	1	5.03255	IFI16,LY96,PTPRC,TNFAIP3,IL4R,HLA-E,TAP1,FSTL3,HMOX1,GATA2,PTPN2,TMEM176B
c1_857	68	GO-CC	GO_EXTRACELLULAR_MATRIX_COMPONENT	6	61	125	17473	4.78e-06	1	13.7492	COL8A1,COL15A1,COL18A1,LTBP1,NID1,NPNT
c1_736	27	GO-BP	GO_CELLULAR_RESPONSE_TO_MECHANICAL_STIMULUS	4	25	80	17473	4.79e-06	1	34.946	CASP1,FAS,TLR8,IRF1
c1_685	23	GO-BP	GO_REGULATION_OF_VIRAL_ENTRY_INTO_HOST_CELL	3	21	28	17473	4.81e-06	1	89.148	IFITM3,IFITM1,IFITM2
c1_21	399	Ractome	REACTOME_RESPIRATORY_ELECTRON_TRANSPORT_ATP_SYNTHESIS_BY_CHEMIOSMOTIC_COUPLING_AND_HEAT_PRODUCTION_BY_UNCOUPLING_PROTEINS_	11	355	98	17473	4.82e-06	1	5.52466	SDHB,SDHA,ATP5L,ATP5O,ATP5F1,ATP5C1,COX8A,NDUFB3,NDUFS2,NDUFA9,NDUFB6
c1_24	622	GO-MF	GO_CYTOKINE_RECEPTOR_ACTIVITY	13	559	89	17473	4.85e-06	1	4.56572	IL4R,IL18R1,EBI3,CD44,CCR1,IL1R1,IL15RA,IL10RB,IL10RA,IL1RL1,IL13RA1,CCRL1,OSMR
c1_7	460	GO-MF	GO_HEPARIN_BINDING	15	413	157	17473	4.88e-06	1	4.04212	FGF10,BMP4,PRELP,NOV,FMOD,OGN,NDNF,CYR61,TGFBR3,ECM2,COL25A1,CCDC80,ABI3BP,SERPIND1,PCOLCE
c1_103	300	GO-BP	GO_PROTEIN_LOCALIZATION_TO_CELL_PERIPHERY	12	275	151	17473	4.89e-06	1	5.04939	EMP2,PKP2,EHD2,JUP,RAMP2,CDH1,CAV1,ANXA2,BSG,KRT18,ATP1B3,PPIL2
c1_706	22	GO-MF	GO_ANTIGEN_BINDING	4	18	114	17473	4.9e-06	1	34.0604	HLA-C,HLA-G,HLA-F,HLA-A
c1_861	27	KEGG	KEGG_ECM_RECEPTOR_INTERACTION	4	24	84	17473	4.91e-06	1	34.6687	COL3A1,COL2A1,COL1A1,COL6A3
c1_290	104	KEGG	KEGG_INTESTINAL_IMMUNE_NETWORK_FOR_IGA_PRODUCTION	5	91	48	17473	4.92e-06	1	20.0011	HLA-DPA1,HLA-DQB1,HLA-DRA,HLA-DMA,HLA-DMB
c1_321	45	GO-BP	GO_DEFENSE_RESPONSE	13	43	1231	17473	4.92e-06	1	4.29125	FAS,TLR8,SLC11A1,JAK3,LILRB2,HYAL2,CCL2,IRF1,GGT5,NAIP,CLEC5A,FES,NLRC5
c1_103	300	GO-MF	GO_PROTEIN_BINDING_INVOLVED_IN_CELL_ADHESION	5	275	17	17473	4.94e-06	1	18.6877	PKP2,JUP,DSP,DSG2,ITGA10
c1_73	67	GO-BP	GO_RESPONSE_TO_REACTIVE_OXYGEN_SPECIES	7	62	191	17473	4.94e-06	1	10.3286	P4HB,ABL1,NQO1,ROMO1,AKR1C3,ALDH3A2,RPS3
c1_292	85	GO-CC	GO_TRANSPORT_VESICLE_MEMBRANE	7	78	151	17473	4.95e-06	1	10.3847	CD74,B2M,HLA-C,HLA-G,HLA-F,HLA-A,HLA-B
c1_686	125	GO-BP	GO_IMMUNE_SYSTEM_PROCESS	30	112	1984	17473	4.97e-06	1	2.35901	MYH9,F11R,IFI16,LY96,PSMB8,HCK,PTPRC,TXK,TNFAIP3,IL4R,HLA-E,EBI3,TAP1,FSTL3,CD44,NBEAL2,HMOX1,GATA2,TNFRSF1A,PTPN2,CCR1,ISG20,LTBR,BATF3,S100A13,TRAF3IP2,HAMP,THBD,TRIM22,TNFSF13
c1_7	460	GO-BP	GO_SMOOTH_MUSCLE_CELL_DIFFERENTIATION	7	413	30	17473	4.98e-06	1	9.87175	FGF10,BMP4,RAMP2,ITGA8,SIX1,MYOCD,NPNT
c1_395	109	GO-BP	GO_PROTEIN_UBIQUITINATION	14	92	629	17473	5.01e-06	1	4.22724	PSMD6,UBB,PSMD11,PSMA2,PINK1,CDC16,MED17,CUL5,PJA1,RNF111,MED10,KLHL12,UBE2Q2,BTBD1
c1_103	300	GO-BP	GO_REGULATION_OF_OSSIFICATION	13	275	178	17473	5.02e-06	1	4.64043	BMP4,LRP5,TWIST1,ID1,OMD,SFRP2,FZD1,OSR1,NPNT,TMEM64,IGFBP5,MGP,ID3
c1_477	42	GO-BP	GO_MUSCLE_STRUCTURE_DEVELOPMENT	8	40	432	17473	5.03e-06	1	8.08935	MYL6,RAMP2,CAV1,TWIST1,ITGA8,MSX1,C16orf89,ID3
c1_28	134	GO-BP	GO_DNA_RECOMBINATION	9	103	215	17473	5.05e-06	1	7.10124	NBN,SMC6,TCF7,XRCC2,RTEL1,RPA2,RECQL5,RAD51AP1,POLN
c1_21	399	GO-CC	GO_MITOCHONDRIAL_ENVELOPE	33	355	691	17473	5.07e-06	1	2.35058	BAK1,SDHB,SDHA,MDH2,ATP5G3,MTOR,CPS1,SLC25A3,MRPS7,MRPL3,MRPL20,MRPS33,DAP3,MRPL28,BNIP3L,MFF,ATP5L,ATP5O,ATP5F1,ATP5C1,COX8A,RNF185,PHB2,NDUFB3,NDUFS2,NDUFA9,NDUFB6,YME1L1,COX17,BCS1L,PARL,SNN,APOOL
c1_24	622	GO-BP	GO_REGULATION_OF_PEPTIDYL_TYROSINE_PHOSPHORYLATION	21	559	213	17473	5.07e-06	1	3.08174	SHC1,HCLS1,ITGB2,PTPN6,YES1,LYN,ERCC6,EFNA1,PDGFC,STAT3,ICAM1,TGFB1,MIF,SOCS3,CD44,TNFRSF1A,PTPN2,CD300A,TREM2,MVP,SAMSN1
c1_860	23	Ractome	REACTOME_KERATAN_SULFATE_BIOSYNTHESIS	3	23	26	17473	5.08e-06	1	87.6572	PRELP,OGN,OMD
c1_1086	10	GO-BP	GO_RECOMBINATIONAL_REPAIR	3	8	80	17473	5.09e-06	1	81.9047	XRCC2,RPA2,RECQL5
c1_685	23	GO-BP	GO_INNATE_IMMUNE_RESPONSE	7	21	619	17473	5.1e-06	1	9.40926	CFI,VSIG4,C1QA,C1QB,IFITM3,IFITM1,IFITM2
c1_24	622	GO-CC	GO_CELL_SURFACE	48	559	757	17473	5.11e-06	1	1.98199	ANXA1,MYH9,EPHA2,ITGB2,PTPRC,CD55,CD14,FCER1G,HLA-DPA1,HAVCR2,CD86,TLR2,HLA-DRA,NOD2,C5AR1,THBS1,TGFBR1,PDGFC,ICAM1,TFRC,HLA-E,TGFB1,CDH5,NRXN1,MIF,ENG,ITGB4,PDPN,CD44,ITGA7,CLIC4,FZD5,GPR116,SFRP4,HLA-DMA,TNFRSF1A,STRC,CD93,CCR1,CD58,ADAMTS9,IL1R1,PLK4,THBD,IL1RL1,VASN,KLRD1,HCST
c1_931	27	GO-BP	GO_REGULATION_OF_ACTIVIN_RECEPTOR_SIGNALING_PATHWAY	3	24	25	17473	5.13e-06	1	87.365	ACVR2B,ACVR1B,DACT2
c1_839	97	GO-BP	GO_PROTEIN_UBIQUITINATION	13	80	629	17473	5.17e-06	1	4.51409	PSMD6,UBB,PSMD11,PSMA2,PINK1,CDC16,MED17,CUL5,PJA1,RNF111,MED10,KLHL12,BTBD1
c1_699	43	KEGG	KEGG_INTESTINAL_IMMUNE_NETWORK_FOR_IGA_PRODUCTION	4	42	48	17473	5.2e-06	1	34.6687	HLA-DPA1,HLA-DRA,HLA-DMA,HLA-DMB
c1_25	409	GO-BP	GO_TISSUE_DEVELOPMENT	58	366	1518	17473	5.22e-06	1	1.82407	RHOA,ACTN2,ROCK1,JAK2,PALLD,ITGB1,EDNRA,ITGAM,AXIN1,BMP2,RAP1A,ITGB3,INHBA,ACVR1,ANO6,ADM,ORAI1,LEF1,ILK,TIMP1,SEMA3C,FOXO1,AKR1C2,HDAC1,TJP1,BMP7,TIE1,LATS2,RASIP1,FZD6,NPHP3,TPP1,PRRX1,CYP26B1,LAMB2,NOTCH2,YAP1,SPRY1,CD63,HEG1,CCND1,SERPINH1,SMAD9,FOXF2,TAZ,SGCD,BMP3,CREB3L2,HBEGF,LGALS3,MAF,CSF1R,IQGAP1,GSTK1,WDR77,VAMP5,ANKRD2,ANXA4
c1_60	15	GO-MF	GO_PASSIVE_TRANSMEMBRANE_TRANSPORTER_ACTIVITY	5	11	464	17473	5.23e-06	1	17.117	CACNB4,RYR2,KCNJ3,GRIA2,GRIA4
c1_7	460	GO-BP	GO_REGULATION_OF_OSSIFICATION	16	413	178	17473	5.23e-06	1	3.80292	BMP4,JAG1,LRP5,TWIST1,ID1,OMD,SFRP2,CYR61,FZD1,OSR1,NPNT,BMP6,TMEM64,IGFBP5,MGP,ID3
c1_839	97	GO-BP	GO_REGULATION_OF_PROTEIN_MODIFICATION_BY_SMALL_PROTEIN_CONJUGATION_OR_REMOVAL	9	80	280	17473	5.26e-06	1	7.0204	PSMD6,UBB,PSMD11,PSMA2,PINK1,CDC16,DNAJA1,RNF111,DYNC1LI1
c1_474	59	Ractome	REACTOME_KERATAN_SULFATE_DEGRADATION	3	57	11	17473	5.33e-06	1	83.6029	PRELP,OGN,OMD
c1_420	195	GO-CC	GO_PRESYNAPSE	13	174	283	17473	5.34e-06	1	4.61291	PPFIA2,STXBP1,NDEL1,DNM1,SYT4,TRIM9,SYT13,BSN,AMPH,SV2A,SYNGR1,SCAMP5,WDR7
c1_75	34	GO-BP	GO_PROTEIN_LOCALIZATION_TO_ORGANELLE	8	32	556	17473	5.35e-06	1	7.85656	UBA52,RPLP1,RPL8,RPL32,RPL30,RPL37,RPL23A,RPL36
c1_685	23	GO-BP	GO_PROTEIN_ACTIVATION_CASCADE	4	21	99	17473	5.39e-06	1	33.6181	CFI,VSIG4,C1QA,C1QB
c1_2	1514	GO-BP	GO_LEARNING	26	1333	131	17473	5.42e-06	1	2.60159	SNAP25,NF1,SLC6A1,KRAS,ADRB2,BRAF,CRH,GRIN1,CTNS,CNTNAP2,NRXN3,APP,SYNJ1,PPP3CB,TBR1,GABRA5,VDAC1,ATP8A1,ARF4,NDRG4,HRH1,NPTX2,NETO1,PPP1R1B,DGKI,FOXP2
c1_2	1514	GO-MF	GO_CHANNEL_REGULATOR_ACTIVITY	26	1333	131	17473	5.42e-06	1	2.60159	FKBP1A,FKBP1B,STX1A,SCN2B,CACNB2,SCN4B,SNTA1,FGF12,DLG1,YWHAE,YWHAH,ADRB2,PRKCB,NRXN3,ITPR1,VTI1B,RASA1,CACNA2D3,CACNG8,KCNIP4,KCNIP2,KCNAB2,ARPP19,ENSA,DPP6,PTPN3
c1_171	75	GO-BP	GO_NUCLEOBASE_CONTAINING_SMALL_MOLECULE_METABOLIC_PROCESS	11	67	535	17473	5.44e-06	1	5.36206	IDH3G,UQCRC1,SULT1C2,NDUFA13,ATP5G1,CHCHD10,NDUFB2,NDUFB10,NDUFA1,NDUFB4,DCTPP1
c1_2	1514	GO-BP	GO_MITOCHONDRION_ORGANIZATION	76	1333	594	17473	5.47e-06	1	1.67712	RAB3A,SLC6A1,YWHAE,ATP1B1,YWHAH,SNCA,DNAJA3,CCK,MAPK9,MAP2K1,TP73,PINK1,PFKP,MDH1,SIRT3,CISD2,ITPKC,ATPIF1,MRPL45,MRPL32,SLC25A4,GGCT,MRPS27,MRPS30,MRPL46,MRPS18C,MRPL2,SLC25A5,EARS2,MRPL10,MRPL33,GFM2,GFM1,OGT,ATP5B,GABRA5,BLOC1S2,ATG5,BECN1,DNM1L,BNIP3,NDUFS1,CAMK2A,BMF,MOAP1,ATG4B,GABARAPL1,TOMM70A,HAPLN1,NEFM,TOMM20,CRNKL1,CAPS,PI4K2A,NDUFS4,NDUFV3,NDUFA5,NDUFB5,C10orf2,PTCD2,YWHAZ,YWHAG,TTC1…
c1_24	622	GO-BP	GO_REGULATION_OF_CELL_CELL_ADHESION	30	559	380	17473	5.47e-06	1	2.46771	ANXA1,RAC2,NLRP3,PTPN6,PTPRC,CD55,YES1,LYN,LGALS9,HLA-DPA1,HAVCR2,CD86,HLA-DQB1,HLA-DRA,NOD2,IL1B,MAP3K8,IL4R,HLA-E,EBI3,TGFB1,FSTL3,ITPKB,CD44,GLI3,HLA-DMB,PTPN2,FERMT3,CD300A,SOX13
c1_13	717	GO-CC	GO_NEURON_PROJECTION	59	599	942	17473	5.48e-06	1	1.82701	CPLX1,SLC17A6,GLRA1,SIPA1L1,DMD,SRGAP2,MOB2,PACSIN1,CACNA1B,P2RX1,ADCY9,HSP90AA1,GRM1,BMPR2,NPY1R,GRIK3,PTPRK,CDH8,GPI,ABAT,SHANK3,HOMER1,CTSL2,CPEB3,TPH1,CDK5R1,ITGA3,PCDH8,FKBP4,GABRA2,SPAST,STRN,SMURF1,CRTAC1,ALS2,FEZ1,LPHN1,NLGN1,PCDH9,SPOCK1,MPDZ,SRCIN1,CPLX2,RNF6,KLHL20,SEPT11,FARP1,PCSK2,DRP2,CTTNBP2,ARFGEF2,FMR1,CAMK2N1,STRN3,RGS17,SACS,TTLL7,SYNPO,ARHGAP32
c1_395	109	GO-BP	GO_REGULATION_OF_LIGASE_ACTIVITY	7	92	130	17473	5.56e-06	1	10.2267	PSMD6,UBB,PSMD11,PSMA2,PINK1,CDC16,DYNC1LI1
c1_660	38	GO-CC	GO_MITOCHONDRION	13	34	1633	17473	5.61e-06	1	4.09115	TXN,ATIC,MRPL9,DHX29,MRPL4,MRPS28,CCT7,NDUFA8,CRLS1,ECHS1,PI4KB,TMEM70,C6orf203
c1_7	460	GO-BP	GO_REGULATION_OF_HEART_RATE	11	413	86	17473	5.61e-06	1	5.41143	DRD2,KCNE1,PKP2,TPM1,SRI,JUP,DSP,PLN,CAV1,EDN3,DSG2
c1_321	45	GO-BP	GO_POSITIVE_REGULATION_OF_IMMUNE_SYSTEM_PROCESS	11	43	867	17473	5.62e-06	1	5.15552	PSMB9,TLR8,FYB,SLC11A1,JAK3,LILRB2,CCL2,ZNF335,TNFSF13B,FES,NLRC5
c1_7	460	GO-BP	GO_POSITIVE_REGULATION_OF_CELL_DIFFERENTIATION	41	413	823	17473	5.63e-06	1	2.10766	DRD2,EHD2,PPARG,BMP4,XBP1,JAG1,RAMP2,LRP5,CXCL12,FOS,SPHK1,TWIST1,EDN3,KDR,GCNT2,FOXC1,NDNF,EHD1,TMEM100,SFRP2,CYR61,JUNB,COL1A1,TGFB1I1,CRABP2,MYOCD,OLFM2,BCL9L,CTNNA2,NPNT,BMP6,RARRES2,PDE3A,TMEM64,PDE5A,BMP5,DAB2,NBL1,NET1,FRZB,VWC2
c1_2	1514	GO-CC	GO_MICROTUBULE_CYTOSKELETON	121	1333	1068	17473	5.65e-06	1	1.48509	PAFAH1B1,FRY,RAN,CUL3,CDC42,DLG1,PRKCI,YWHAE,MASTL,IFT57,RCC2,TBC1D7,RELB,MAPK1,PSMA1,PDE4D,PRKACB,MAP2K1,TBCD,TBL1XR1,GAPDH,MAPT,APP,MDH1,POLB,SYNJ1,SLC25A5,RAB11FIP5,CDC27,CCNB1,CDC16,ATP6V1D,C16orf45,TTC8,KIF3A,MKKS,DYNC2LI1,AHI1,DCLRE1B,BLOC1S2,KIF3C,DCTN3,DYNC1I1,CLTC,KLC1,DYNC1H1,KIFAP3,DNM1L,MLLT11,RUVBL1,MAP1LC3B,GABARAPL1,VPS41,PLK2,CCT4,MAEA,CAMSAP3,PRPF19,SYTL4,TXNDC9,OLA1,RANBP2,DDHD2…
c1_25	409	GO-BP	GO_PROTEIN_TARGETING_TO_MEMBRANE	14	366	157	17473	5.69e-06	1	4.25711	SDCBP,RPS24,RPS18,RPL10A,RPS8,RPL39,RPS15A,RPL11,RPS25,RPL9,RPL27,PARD3,SEC61A1,TRAM1L1
c1_24	622	KEGG	KEGG_GRAFT_VERSUS_HOST_DISEASE	9	559	42	17473	5.72e-06	1	6.69806	HLA-DPA1,CD86,HLA-DQB1,HLA-DRA,IL1B,HLA-E,HLA-DMA,HLA-DMB,KLRD1
c1_24	622	GO-BP	GO_REGULATION_OF_LEUKOCYTE_DIFFERENTIATION	22	559	232	17473	5.73e-06	1	2.96408	ANXA1,HCLS1,NLRP3,PTPN6,LYN,C1QC,LGALS9,CD86,IL1B,IL4R,LILRB3,TGFB1,FSTL3,ITPKB,GLI3,GATA2,PRDM1,IKZF3,PTPN2,CCR1,TMEM176B,SOX13
c1_364	244	GO-CC	GO_LAMELLIPODIUM	11	204	172	17473	5.75e-06	1	5.47774	FGD3,NF2,FGD4,FAT1,NEDD9,SCRIB,MYO10,PLXND1,RAPGEF3,PIEZO1,MEFV
c1_1052	14	GO-CC	GO_EXTRACELLULAR_MATRIX	5	12	426	17473	5.79e-06	1	17.0902	COL3A1,FMOD,COL1A1,COL6A3,PCOLCE
c1_24	622	GO-BP	GO_REGULATION_OF_CYTOKINE_SECRETION	17	559	149	17473	5.8e-06	1	3.5663	ANXA1,NLRP3,LYN,CD14,LGALS9,HAVCR2,TLR2,NOD2,TLR1,IL1B,IL4R,MIF,SRGN,CD58,GSDMD,GBP1,IL1RL1
c1_978	14	GO-BP	GO_NEGATIVE_REGULATION_OF_VIRAL_GENOME_REPLICATION	3	13	49	17473	5.81e-06	1	82.2904	IFITM3,IFITM1,IFITM2
c1_21	399	KEGG	KEGG_HUNTINGTONS_DISEASE	15	355	185	17473	5.9e-06	1	3.99079	SDHB,SDHA,ATP5G3,PLCB4,AP2M1,ATP5O,ATP5F1,ATP5C1,COX8A,NDUFB3,NDUFS2,NDUFA9,NDUFB6,TBP,DNAL1
c1_861	27	GO-CC	GO_COLLAGEN_TRIMER	4	24	88	17473	5.91e-06	1	33.0928	COL3A1,COL2A1,COL1A1,COL6A3
c1_692	57	GO-BP	GO_LYMPHOCYTE_MEDIATED_IMMUNITY	6	54	147	17473	5.93e-06	1	13.2071	C1QC,C3,FCER1G,RAB27A,CTSC,KLRD1
c1_446	16	Ractome	REACTOME_METABOLISM_OF_RNA	5	15	330	17473	5.99e-06	1	17.6495	RPL32,RPL30,RPL37,RPL23A,RPL36
c1_692	57	GO-MF	GO_IGG_BINDING	3	54	12	17473	6.02e-06	1	80.8935	FCGR2A,FCER1G,FCGR1B
c1_24	622	GO-BP	GO_REGULATION_OF_CHEMOKINE_PRODUCTION	11	559	65	17473	6.09e-06	1	5.28975	TLR7,LGALS9,HAVCR2,TLR2,IL1B,SIGIRR,IL4R,APOD,MIF,HMOX1,IL1RL1
c1_103	300	GO-MF	GO_INTEGRIN_BINDING	10	275	105	17473	6.14e-06	1	6.05126	EMP2,JAM3,COL3A1,NOV,KDR,SFRP2,ECM2,NPNT,FBLN1,ADAM11
c1_21	399	Ractome	REACTOME_TCA_CYCLE_AND_RESPIRATORY_ELECTRON_TRANSPORT	13	355	141	17473	6.14e-06	1	4.53799	LDHA,SDHB,SDHA,MDH2,ATP5L,ATP5O,ATP5F1,ATP5C1,COX8A,NDUFB3,NDUFS2,NDUFA9,NDUFB6
c1_40	530	GO-MF	GO_TUBULIN_BINDING	22	476	273	17473	6.15e-06	1	2.95815	SNCA,GAPDH,MAPT,POLB,RAB11FIP5,GLI1,BLOC1S2,KIF3C,DYNC1I1,GABARAPL1,NEFM,VPS41,STMN1,MAP4,PRC1,ARL8B,CAMSAP2,MAP2,TBCC,TPPP,REEP1,ARL4C
c1_25	409	GO-BP	GO_REGULATION_OF_CELLULAR_COMPONENT_MOVEMENT	36	366	771	17473	6.17e-06	1	2.22913	CD74,RHOA,ROCK1,AIF1,JAK2,SDCBP,ITGB1,CTNNA1,EDNRA,PYCARD,FGR,CD81,BMP2,ITGB3,ACVR1,ACVR1C,ANO6,PRCP,LEF1,MADCAM1,ILK,TIMP1,SEMA3C,TIE1,RECK,TP53INP1,ANXA5,CD63,SPARC,HBEGF,LGALS3,CSF1R,CPNE3,RRAS2,RREB1,ARHGDIB
c1_2	1514	GO-BP	GO_SINGLE_ORGANISM_CELLULAR_LOCALIZATION	105	1333	898	17473	6.21e-06	1	1.53268	SNAP25,SYT1,VAMP2,STX1A,RAB3A,PAFAH1B1,SYT6,GLRB,CACNB2,ANK2,EPB41L3,RAN,CUL3,CDC42,DLG1,PRKCI,KCNB1,ATP1B1,RAB1A,SNCA,DNAJA3,PML,MAPK9,UBB,MAPK1,TGFB3,BRAF,MAPT,UCHL1,APOE,SYNJ1,RPL24,RPS23,PCLO,OGT,CCNB1,KIF3A,UBE2B,MKKS,FGF9,ASNA1,BLOC1S2,BLOC1S3,NEFL,AP3M2,AP3B2,SEC23A,KIF3C,DYNC1I1,DYNC1H1,KIFAP3,NAPA,BECN1,BMF,MOAP1,ATG4B,TOMM70A,VPS36,VTI1B,TOMM20,VPS41,OPTN,GRIA1,RPH3A,SYTL4,DOC2B,DOC2A,N…
c1_103	300	GO-BP	GO_SMOOTH_MUSCLE_CELL_DIFFERENTIATION	6	275	30	17473	6.22e-06	1	12.7076	BMP4,RAMP2,ITGA8,SIX1,MYOCD,NPNT
c1_103	300	Ractome	REACTOME_KERATAN_SULFATE_KERATIN_METABOLISM	6	275	30	17473	6.22e-06	1	12.7076	PRELP,FMOD,B4GALT4,OGN,B3GNT7,OMD
c1_13	717	GO-CC	GO_DENDRITE	35	599	451	17473	6.26e-06	1	2.26377	CPLX1,GLRA1,SIPA1L1,SRGAP2,CACNA1B,ADCY9,GRM1,BMPR2,GRIK3,PTPRK,SHANK3,CPEB3,CDK5R1,PCDH8,STRN,ALS2,FEZ1,NLGN1,MPDZ,SRCIN1,CPLX2,KLHL20,SEPT11,FARP1,PCSK2,DRP2,CTTNBP2,ARFGEF2,FMR1,CAMK2N1,STRN3,SACS,TTLL7,SYNPO,ARHGAP32
c1_860	23	GO-BP	GO_KERATAN_SULFATE_BIOSYNTHETIC_PROCESS	3	23	28	17473	6.39e-06	1	81.396	PRELP,OGN,OMD
c1_706	22	GO-BP	GO_CELLULAR_RESPONSE_TO_INTERFERON_GAMMA	4	18	122	17473	6.42e-06	1	31.827	HLA-C,HLA-G,HLA-F,HLA-A
c1_75	34	GO-BP	GO_PEPTIDE_METABOLIC_PROCESS	8	32	571	17473	6.51e-06	1	7.65018	UBA52,RPLP1,RPL8,RPL32,RPL30,RPL37,RPL23A,RPL36
c1_30	147	GO-BP	GO_RESPONSE_TO_WOUNDING	16	134	563	17473	6.61e-06	1	3.70573	FLNA,CAPZB,TLN1,TGFBR2,FN1,TIMP3,SDC2,LYVE1,ITGA5,ITPR3,MYL12A,FZD7,TFPI,SULF2,P2RX6,ERBB2
c1_24	622	GO-BP	GO_CYTOKINE_PRODUCTION	15	559	120	17473	6.68e-06	1	3.9072	NLRP3,CD55,LYN,LCP2,TXK,TMEM173,TLR2,NOD2,IL1B,CHI3L1,PIK3CG,S1PR3,PTGS2,MR1,S100A13
c1_380	185	GO-CC	GO_SYNAPSE_PART	19	168	610	17473	6.69e-06	1	3.23953	SYT1,SLC6A9,SLC17A7,EPB41L3,PFN2,SNCA,CAMK2G,GABRA4,DNM1L,DCLK1,SYTL4,NSF,GABBR2,MAP4,VAMP1,SYP,SVOP,SH2D5,DMXL2
c1_463	131	GO-MF	GO_POLY_A_RNA_BINDING	22	115	1170	17473	6.71e-06	1	2.85698	RIMS1,CS,MTIF2,MRPS11,EIF4G3,DDX5,SNRPD1,CCT3,DROSHA,UBE2I,FAM32A,IMMT,DHX30,ZC3H15,PRKRA,FKBP3,LRPPRC,SRSF7,NGDN,CCT6A,YLPM1,PRRC2B
c1_2	1514	GO-BP	GO_REGULATION_OF_CATABOLIC_PROCESS	89	1333	731	17473	6.72e-06	1	1.59592	GJA1,TRIM32,CUL3,PTK2B,CDC42,ADRB2,RAB1A,SNCA,SENP1,PML,PSMD6,UBB,PSMD10,BTRC,TAB3,PSMA1,PSMC1,PSMD11,PSMD7,PSMA2,HTR2A,PINK1,PRKAG2,APOC2,GAPDH,MAPT,UCHL1,RGN,IGF1,CISD2,APOE,ATPIF1,FAP,CPT1A,OGT,CDC27,ANAPC7,CCNB1,CDC16,ATP6V1D,PIAS1,RNF14,VDAC1,ATG5,BECN1,DNM1L,BNIP3,DAPK3,ITPR1,DAPK1,ATP6V0A1,RUVBL1,ATP6V1A,ATP6V1B2,ATG4B,MAP1LC3B,UBQLN1,LRSAM1,NRBF2,USP10,PLK2,IRS1,CNOT7,PPP1CB,NDFIP1,ERLEC1…
c1_25	409	GO-BP	GO_ANTIGEN_PROCESSING_AND_PRESENTATION_OF_ENDOGENOUS_PEPTIDE_ANTIGEN	5	366	14	17473	6.72e-06	1	17.0502	B2M,HLA-C,HLA-A,HLA-B,ABCB1
c1_294	56	GO-CC	GO_LARGE_RIBOSOMAL_SUBUNIT	5	49	95	17473	6.74e-06	1	18.768	RPL10A,RPL39,RPL11,RPL9,RPL27
c1_103	300	GO-BP	GO_SMOOTH_MUSCLE_TISSUE_DEVELOPMENT	5	275	18	17473	6.75e-06	1	17.6495	BMP4,COL3A1,ITGA8,OSR1,SIX1
c1_809	30	Ractome	REACTOME_NEURONAL_SYSTEM	6	30	279	17473	6.76e-06	1	12.5254	SNAP25,CAMKK1,GABRG2,NEFL,NCALD,KCNK1
c1_171	75	KEGG	KEGG_HUNTINGTONS_DISEASE	7	67	185	17473	6.77e-06	1	9.86777	UQCRC1,CLTA,ATP5G1,NDUFB2,NDUFB10,NDUFA1,NDUFB4
c1_1085	11	GO-BP	GO_DETOXIFICATION	3	9	77	17473	6.78e-06	1	75.6407	GSTM1,GSTM2,PRDX2
c1_24	622	GO-MF	GO_RECEPTOR_BINDING	78	559	1476	17473	6.8e-06	1	1.65182	ANXA1,CCKBR,SHC1,PDGFRB,DRD1,HCK,CLEC7A,YES1,LYN,PLCG1,C3,TXK,CD86,TLR2,TLR1,THBS1,EFNA1,IL1B,FPR1,TGFBR1,PDGFC,ITGB1BP1,STAT3,ICAM1,PLSCR1,HLA-E,IL18BP,EBI3,PIK3CG,TGFB1,TAP1,S1PR3,TRIP6,CDH5,NAMPT,NRXN1,MIF,ENG,TTR,THNSL2,SEMA3F,ITGB4,TYMP,RSPO3,WLS,ANGPT2,WIPI1,SQSTM1,STC1,PTPN2,MSN,FERMT3,IL32,SPP1,CD58,PXN,VWF,CECR1,POMC,IL1R1,S100A13,TMED1,CXCL11,CXCL16,TRAF3IP2,GDF10,HAMP,PLSCR4,TNFSF13,CD…
c1_686	125	GO-BP	GO_INFLAMMATORY_RESPONSE	13	112	454	17473	6.8e-06	1	4.46722	F11R,IFI16,LY96,HCK,TNFAIP3,STAT3,IL4R,S1PR3,HMOX1,TNFRSF1A,CCR1,LTBR,NFKBIZ
c1_294	56	GO-CC	GO_CYTOSOLIC_SMALL_RIBOSOMAL_SUBUNIT	4	49	44	17473	6.82e-06	1	32.4174	RPS24,RPS18,RPS15A,RPS25
c1_861	27	GO-CC	GO_ENDOPLASMIC_RETICULUM_LUMEN	5	24	201	17473	6.82e-06	1	18.1105	COL3A1,COL2A1,COL1A1,COL6A3,CES2
c1_29	673	GO-MF	GO_PROTEIN_KINASE_ACTIVITY	42	553	640	17473	6.83e-06	1	2.07354	MAPKAPK2,RET,NTRK3,TEC,MAPK3,MAP3K6,MAP3K5,MAP3K11,FGF2,EGF,JAK3,AKAP13,CCL2,ERCC2,EPHB4,PIM1,NPR1,EPHB2,NEK1,FLT4,FGFR3,STK32A,DMPK,SIK1,NEK11,RPS6KA1,TYK2,LTK,FES,BTC,MAST2,CSF2RB,CSF2RA,IL5,XRCC6BP1,TTBK1,TSSK4,HUNK,CDK10,MMD2,PRKY,STK19
c1_12	340	GO-BP	GO_SMALL_MOLECULE_METABOLIC_PROCESS	55	297	1767	17473	6.88e-06	1	1.83121	IDH3G,NISCH,ALDOA,CALCRL,NOS1,UQCRC1,NDUFS6,ARG1,FDFT1,MSMO1,DHCR24,ALDH1A2,DHPS,DDAH1,ARG2,ARSB,DARS2,MARS,SULT1C2,B3GAT3,LUM,SPOCK2,SLC23A2,SLC27A4,NDUFA13,ATP5G1,C11orf83,ATP5D,ATP5I,CHCHD10,ATP5G2,NEIL2,VNN2,PRPSAP2,GSTO1,NDUFB11,COX6B1,NDUFC1,NDUFA10,NDUFB2,PDE6A,NDUFA11,NDUFB10,UQCR11,NDUFB7,NDUFA1,NDUFB4,DCTPP1,GRHPR,COQ4,GPX4,FADS3,UROD,CA8,LYRM4
c1_321	45	GO-BP	GO_RESPONSE_TO_BIOTIC_STIMULUS	11	43	886	17473	6.91e-06	1	5.04496	CASP1,FAS,PSMB9,TLR8,SLC11A1,LILRB2,HYAL2,CCL2,TP53,IRF1,NLRC5
c1_699	43	GO-BP	GO_IMMUNE_RESPONSE	12	42	1100	17473	6.91e-06	1	4.53844	ANXA1,NLRP3,C3AR1,HLA-DPA1,HLA-DRA,LILRB3,HLA-DMA,HLA-DMB,HIST1H2BE,H2BFS,APBB1IP,CXCL16
c1_4	255	GO-MF	GO_POLY_A_RNA_BINDING	35	235	1170	17473	6.93e-06	1	2.22424	P4HB,PFN1,CSTB,NQO1,RPS9,RPL8,RPL23,PABPC4,RPS3,RPS7,RPL32,RPL29,EIF3G,RPS5,RPS6,RPS19,RPL35,RPS14,PABPC1,RPL3,RPL30,RPL19,RPS16,RPL23A,RPL14,RPL36,FAU,SLC3A2,AATF,SNRPG,HNRNPA1,FBL,NXF1,IMP3,FUBP3
c1_292	85	Ractome	REACTOME_INTERFERON_SIGNALING	7	78	159	17473	6.96e-06	1	9.8622	B2M,HLA-C,HLA-G,HLA-F,HLA-A,HLA-B,AAAS
c1_265	98	GO-BP	GO_PURINE_CONTAINING_COMPOUND_METABOLIC_PROCESS	11	92	394	17473	6.97e-06	1	5.30244	LDHA,ATP5G3,MRI1,ATP5L,ATP5O,ATP5F1,ATP5C1,COX8A,NDUFB3,NDUFA9,NDUFB6
c1_7	460	GO-BP	GO_ODONTOGENESIS	12	413	105	17473	6.97e-06	1	4.83514	FGF10,BMP4,TWIST1,FAM20A,FOXC1,MSX1,OSR1,COL1A1,BSG,ALPL,COL1A2,ID3
c1_24	622	GO-MF	GO_CYTOKINE_BINDING	13	559	92	17473	7.06e-06	1	4.41684	ZFP36,THBS1,TGFBR1,IL18BP,ENG,NOG,TNFRSF1A,CCR1,GBP1,IL10RA,IL1RL1,CCRL1,VASN
c1_699	43	GO-MF	GO_MHC_CLASS_II_PROTEIN_COMPLEX_BINDING	3	42	16	17473	7.08e-06	1	78.0045	HLA-DRA,HLA-DMA,HLA-DMB
c1_13	717	GO-CC	GO_POSTSYNAPSE	31	599	378	17473	7.09e-06	1	2.39227	GLRA1,SIPA1L1,DMD,CACNA1C,SRGAP2,P2RX1,GRM1,BMPR2,GRIK3,SHANK3,HOMER1,CDK5R1,PCDH8,GABRA2,STRN,ALS2,NLGN1,SPOCK1,MPDZ,SRCIN1,GRIK4,SEPT11,FARP1,DRP2,CTTNBP2,ARFGEF2,FMR1,KCTD16,CAMK2N1,SYNPO,ARHGAP32
c1_474	59	GO-BP	GO_KERATAN_SULFATE_CATABOLIC_PROCESS	3	57	12	17473	7.09e-06	1	76.636	PRELP,OGN,OMD
c1_24	622	GO-BP	GO_DENDRITIC_CELL_DIFFERENTIATION	8	559	33	17473	7.15e-06	1	7.5776	LYN,LGALS9,CD86,TGFB1,SPI1,LTBR,BATF3,TREM2
c1_25	409	GO-BP	GO_REGULATION_OF_PROTEIN_SERINE_THREONINE_KINASE_ACTIVITY	26	366	470	17473	7.15e-06	1	2.64096	CD74,GHR,RHOA,JAK2,ADORA2B,PYCARD,MDFIC,ERN1,AXIN1,PLCE1,CD81,BMP2,RAP1A,CARD10,ILK,CEBPA,BMP7,LATS2,SPRY1,CCND1,CCNG1,CCND2,CSF1R,IQGAP1,STK38,TRIB2
c1_12	340	GO-BP	GO_INNER_MITOCHONDRIAL_MEMBRANE_ORGANIZATION	5	297	17	17473	7.18e-06	1	17.3034	NDUFA13,C11orf83,SAMM50,CHCHD6,C19orf70
c1_118	32	GO-BP	GO_RNA_PROCESSING	9	30	835	17473	7.19e-06	1	6.27772	CLNS1A,TDRD9,SF3A3,GEMIN6,SAP18,POLDIP3,CSTF1,PUS7L,LARP7
c1_685	23	Ractome	REACTOME_COMPLEMENT_CASCADE	3	21	32	17473	7.26e-06	1	78.0045	CFI,C1QA,C1QB
c1_103	300	GO-BP	GO_AMINOGLYCAN_BIOSYNTHETIC_PROCESS	10	275	107	17473	7.27e-06	1	5.93815	DCN,PRELP,KIAA1199,FMOD,GCNT2,GPC6,B4GALT4,OGN,B3GNT7,OMD
c1_103	300	GO-MF	GO_HEPARIN_BINDING	12	275	157	17473	7.3e-06	1	4.85642	BMP4,PRELP,NOV,FMOD,OGN,NDNF,TGFBR3,ECM2,COL25A1,ABI3BP,SERPIND1,PCOLCE
c1_654	69	GO-BP	GO_GLYCOSYL_COMPOUND_METABOLIC_PROCESS	9	64	368	17473	7.33e-06	1	6.67701	LDHA,ATP5G3,MRI1,ATP5O,ATP5F1,GBA2,NDUFB3,NDUFA9,NDUFB6
c1_861	27	GO-BP	GO_MULTICELLULAR_ORGANISM_METABOLIC_PROCESS	4	24	93	17473	7.36e-06	1	31.3136	COL3A1,COL2A1,COL1A1,COL6A3
c1_24	622	GO-BP	GO_REGULATION_OF_B_CELL_ACTIVATION	15	559	121	17473	7.4e-06	1	3.87491	MNDA,PTPN6,PTPRC,LYN,NOD2,TNFAIP3,TGFB1,CDKN1A,ATM,MIF,PRDM1,IKZF3,CD300A,TNFSF13,SAMSN1
c1_24	622	Ractome	REACTOME_INTEGRIN_CELL_SURFACE_INTERACTIONS	12	559	79	17473	7.41e-06	1	4.74799	SHC1,F11R,ITGB2,THBS1,ICAM1,ITGB4,COL4A2,COL4A1,SPP1,APBB1IP,VWF,RAP1B
c1_692	57	GO-BP	GO_REGULATION_OF_CYTOKINE_PRODUCTION	10	54	563	17473	7.43e-06	1	5.74732	CD14,C3,FCER1G,HAVCR2,TMEM173,TLR2,NOD2,C5AR1,CYBA,DDX60
c1_289	200	GO-BP	GO_POSITIVE_REGULATION_OF_IMMUNE_RESPONSE	19	183	563	17473	7.45e-06	1	3.22227	FCGR2A,MNDA,PTPN6,LYN,CD14,C1QC,C3,FCER1G,LGALS9,HAVCR2,PIK3AP1,CD86,TMEM173,TLR2,NOD2,C5AR1,TLR1,PLSCR1,TGFB1
c1_398	27	GO-BP	GO_CILIUM_ORGANIZATION	5	26	188	17473	7.49e-06	1	17.8734	TTC8,MKKS,DYNC2LI1,AZI1,ARL3
c1_75	34	GO-BP	GO_INTRACELLULAR_PROTEIN_TRANSPORT	9	32	781	17473	7.54e-06	1	6.29229	UBA52,RPLP1,RPL8,RPL32,RPL30,RPL37,RPL23A,RPL36,SNX18
c1_383	34	GO-BP	GO_SINGLE_ORGANISM_MEMBRANE_BUDDING	4	31	72	17473	7.66e-06	1	31.3136	CUL3,RAB1A,SEC23A,TRAPPC6B
c1_984	27	GO-BP	GO_MYELOID_CELL_DIFFERENTIATION	5	26	189	17473	7.68e-06	1	17.7788	PTPN6,LGALS9,TGFB1,HHEX,SPI1
c1_289	200	GO-BP	GO_POSITIVE_REGULATION_OF_MULTICELLULAR_ORGANISMAL_PROCESS	33	183	1395	17473	7.72e-06	1	2.25869	KCNQ1,HCLS1,PDGFRB,LYN,CD14,C3,FCER1G,LGALS9,HAVCR2,CD86,TMEM173,TLR2,NOD2,C5AR1,TLR1,ITGB1BP1,ALOX5,ICAM1,NFKB2,TGFB1,MC4R,NUMB,ENG,PTGS1,CYBA,SFN,CRTC1,LMNA,GSDMD,BTG1,RNF135,LRRFIP1,GLIPR2
c1_265	98	GO-BP	GO_RIBONUCLEOSIDE_TRIPHOSPHATE_BIOSYNTHETIC_PROCESS	5	92	52	17473	7.75e-06	1	18.2619	ATP5G3,ATP5L,ATP5O,ATP5F1,ATP5C1
c1_699	43	KEGG	KEGG_AUTOIMMUNE_THYROID_DISEASE	4	42	53	17473	7.75e-06	1	31.398	HLA-DPA1,HLA-DRA,HLA-DMA,HLA-DMB
c1_40	530	GO-CC	GO_EXCITATORY_SYNAPSE	18	476	197	17473	7.79e-06	1	3.35403	SYT1,SLC17A7,EPB41L3,ATP1A1,GNG3,MAPT,EPHA4,CAMK2G,BNIP3,DCLK1,PJA2,CLSTN3,NSF,MAP4,DNM3,NELF,SYP,SH2D5
c1_7	460	GO-MF	GO_ACTIN_BINDING	25	413	393	17473	7.8e-06	1	2.69132	GSN,TPM2,TMOD1,TPM1,MYH11,PPP1R9B,CNN1,FMN2,ABLIM3,LIMA1,VCL,SHROOM3,CROCC,CTNNA2,HPCA,NEXN,DNASE1,KCNMA1,S100A4,SVIL,TAGLN,PHACTR2,CALD1,SMTN,SYNPO2
c1_1052	14	GO-CC	GO_ENDOPLASMIC_RETICULUM_LUMEN	4	12	201	17473	7.83e-06	1	28.9768	COL3A1,COL1A1,COL6A3,CES2
c1_103	300	GO-BP	GO_MUCOPOLYSACCHARIDE_METABOLIC_PROCESS	10	275	108	17473	7.9e-06	1	5.88316	DCN,PRELP,KIAA1199,FMOD,B4GALT4,OGN,B3GNT7,OMD,ITIH5,NDNF
c1_103	300	GO-MF	GO_COLLAGEN_BINDING	8	275	65	17473	7.9e-06	1	7.82008	DCN,NID1,NID2,ECM2,ITGA10,MRC2,ABI3BP,PCOLCE
c1_860	23	Ractome	REACTOME_KERATAN_SULFATE_KERATIN_METABOLISM	3	23	30	17473	7.9e-06	1	75.9696	PRELP,OGN,OMD
c1_7	460	GO-BP	GO_REGULATION_OF_ACTIN_FILAMENT_BASED_MOVEMENT	7	413	32	17473	7.91e-06	1	9.25477	PKP2,SRI,JUP,DSP,PLN,CAV1,DSG2
c1_2	1514	GO-BP	GO_APOPTOTIC_SIGNALING_PATHWAY	44	1333	289	17473	8.08e-06	1	1.99569	NF1,PDCD10,CUL3,SCN2A,SENP1,CCK,NGFR,PML,NGFRAP1,MAPK9,TNFRSF21,TP73,MSH2,HIPK1,CRH,MAPT,POLB,SGPP1,GGCT,TNFRSF12A,BLOC1S2,DNM1L,BNIP3,BMF,MOAP1,ZMAT4,TMBIM6,DAPK3,UBE4B,PDK2,SORT1,MLLT11,ZNF385B,CUL5,RNF41,ITPR1,PGAP2,DDX3X,DAPK1,XPA,HINT1,ANXA6,DNAJC10,BCL2L2
c1_290	104	KEGG	KEGG_AUTOIMMUNE_THYROID_DISEASE	5	91	53	17473	8.08e-06	1	18.1142	HLA-DPA1,HLA-DQB1,HLA-DRA,HLA-DMA,HLA-DMB
c1_289	200	GO-BP	GO_REGULATION_OF_ERK1_AND_ERK2_CASCADE	12	183	238	17473	8.09e-06	1	4.81416	PDGFRB,EPHA2,PTPN6,LYN,C3,LGALS9,HAVCR2,NOD2,C5AR1,ITGB1BP1,ICAM1,GLIPR2
c1_103	300	GO-BP	GO_REGULATION_OF_CELL_PROLIFERATION	46	275	1496	17473	8.1e-06	1	1.95371	STAT5A,EMP2,PKP2,PPP1R9B,PPARG,BMP4,IFNK,IL18,GPR37L1,JUP,LRP5,CXCL12,CAV1,HMGA1,CYP1B1,TWIST1,NOV,EDN3,ID1,KDR,RPS4X,FOLR2,GCNT2,OGN,SFRP2,MSX1,OSR1,TGFBR3,ANXA2,KLF4,COL18A1,SIX1,TGFB1I1,SMAD6,TNFRSF11B,PTGDS,MYOCD,CD164,FBLN1,PTGFR,IGFBP5,BMP5,PTBP2,PDGFD,FRZB,IGFBP6
c1_25	409	GO-BP	GO_EPITHELIUM_DEVELOPMENT	41	366	945	17473	8.15e-06	1	2.07128	RHOA,ROCK1,JAK2,PALLD,EDNRA,AXIN1,BMP2,RAP1A,INHBA,ACVR1,ADM,ORAI1,LEF1,ILK,SEMA3C,AKR1C2,HDAC1,TJP1,BMP7,LATS2,RASIP1,FZD6,NPHP3,TPP1,CYP26B1,LAMB2,YAP1,SPRY1,CD63,HEG1,CCND1,SMAD9,FOXF2,HBEGF,LGALS3,MAF,CSF1R,IQGAP1,GSTK1,WDR77,ANXA4
c1_2	1514	GO-BP	GO_VESICLE_ORGANIZATION	43	1333	280	17473	8.18e-06	1	2.01302	SNAP25,SYT1,VAMP2,SLC17A7,STX1A,RAB3A,PAFAH1B1,SYT6,CUL3,PRKCI,RAB1A,ATP8A2,ABCA1,PTPRN,CD34,ATP8A1,BLOC1S2,BLOC1S3,SEC23A,NAPA,SORT1,VPS39,VTI1B,LRSAM1,VPS41,GRIA1,RPH3A,SYTL4,DOC2B,DOC2A,NSF,GBF1,CHMP5,VAMP1,STX10,SYP,SNX4,SEC22A,SEC22B,KLHL12,TRAPPC3,TRAPPC6B,ANKRD28
c1_24	622	GO-BP	GO_LEUKOCYTE_DIFFERENTIATION	25	559	292	17473	8.29e-06	1	2.67616	ANXA1,MYH9,IFI16,EPHA2,PTPRC,LYN,FCER1G,LGALS9,CD86,TFRC,IL18R1,TGFB1,ATM,ITPKB,HHEX,SPI1,GLI3,FZD5,GATA2,LYL1,PTPN2,LTBR,BATF3,IKZF1,TREM2
c1_103	300	GO-CC	GO_PLASMA_MEMBRANE_RAFT	9	275	86	17473	8.3e-06	1	6.64934	EMP2,EHD2,CDH1,CAV1,PTGIS,SLC22A6,ATP1B3,KCNMA1,PTRF
c1_40	530	GO-CC	GO_TERMINAL_BOUTON	10	476	64	17473	8.3e-06	1	5.73562	SYT1,VAMP2,RAB3A,PFN2,SNCA,CCK,NAPA,VAMP1,SYP,AAK1
c1_60	15	GO-CC	GO_PLASMA_MEMBRANE_PROTEIN_COMPLEX	5	11	510	17473	8.3e-06	1	15.5731	CACNB4,KCNJ3,GRIA2,GRIA4,MAGEE1
c1_2	1514	GO-CC	GO_MITOCHONDRIAL_MATRIX	57	1333	412	17473	8.34e-06	1	1.81349	AADAT,GOT2,DLD,OGDH,IDH3B,DLAT,PDHB,GLS,DNAJA3,OXCT1,OGDHL,IDH3A,SIRT3,SUCLA2,ALDH7A1,FDX1L,COQ3,OAT,AUH,MCCC2,MRPL32,FARS2,MRPL46,MRPS18C,MRPL2,SLC25A5,EARS2,MRPL10,MRPL33,GFM2,GFM1,LIAS,ATP5B,VDAC1,NDUFS1,PDK2,ATP5A1,PDK4,ACADSB,ABHD10,NME4,C10orf2,PARG,ACADS,ABCE1,NUDT2,ISCU,ACSM5,SDHAF1,NR3C1,ALAS1,ISCA1,PDP1,TFB2M,MTERFD3,GRPEL2,PABPC5
c1_984	27	GO-BP	GO_CELL_PROLIFERATION_IN_FOREBRAIN	3	26	27	17473	8.35e-06	1	74.6709	NUMB,HHEX,FABP7
c1_290	104	KEGG	KEGG_SYSTEMIC_LUPUS_ERYTHEMATOSUS	7	91	140	17473	8.42e-06	1	9.60055	HLA-DPA1,HLA-DQB1,HLA-DRA,HLA-DMA,HLA-DMB,HIST1H2BE,HIST1H2BD
c1_978	14	GO-BP	GO_HUMORAL_IMMUNE_RESPONSE	4	13	187	17473	8.42e-06	1	28.7503	CFI,VSIG4,C1QA,C1QB
c1_289	200	GO-BP	GO_CELL_ACTIVATION	19	183	568	17473	8.45e-06	1	3.1939	PTPN6,LYN,FCER1G,HAVCR2,CD86,TLR1,TGFBR1,ICAM1,PLSCR1,NFKB2,RAB27A,TGFB1,ATM,PDPN,HHEX,SPI1,IKZF3,FERMT3,IKZF1
c1_483	22	GO-BP	GO_LEARNING	4	18	131	17473	8.51e-06	1	29.6404	DRD2,NLGN4X,SHANK2,GRM5
c1_19	461	GO-BP	GO_CHROMATIN_MODIFICATION	30	403	539	17473	8.53e-06	1	2.41321	EP300,CREBBP,PRKAA1,SIRT1,ATF2,PAXIP1,HDAC2,AURKA,CENPH,SMARCE1,HDAC6,BCOR,SETDB2,RAG2,TET3,ASH1L,RCBTB1,SUDS3,ARID4B,CHD1L,KAT6B,EPC2,CHD2,CTCF,AEBP2,SETD6,MYSM1,WHSC1L1,RCOR1,JMJD1C
c1_73	67	GO-CC	GO_CELL_JUNCTION	15	62	1151	17473	8.6e-06	1	3.67275	P4HB,PFN1,RPS9,RPS3,RPS7,RPS5,RPS19,RPS14,PABPC1,RPL3,RPS16,RPL18,AATF,PMP22,LAYN
c1_477	42	GO-BP	GO_CELLULAR_RESPONSE_TO_ORGANIC_CYCLIC_COMPOUND	8	40	465	17473	8.62e-06	1	7.51527	IL18,JUP,CAV1,ID1,FOLR2,TGFB1I1,ALPL,ID3
c1_44	102	GO-CC	GO_MITOCHONDRIAL_PROTEIN_COMPLEX	7	94	136	17473	8.64e-06	1	9.56751	ATPIF1,ATP5J,NDUFS4,UQCRFS1,COX5A,NDUFA4,TIMM17A
c1_24	622	GO-CC	GO_ENDOCYTIC_VESICLE	23	559	256	17473	8.67e-06	1	2.8083	RAC2,RAB13,TLR7,HLA-DPA1,HLA-DQB1,TLR2,HLA-DRA,TLR1,CD163,FCGR1B,HLA-E,NRXN1,RAB8A,WLS,FZD5,CYBB,NCF2,CYBA,CLVS1,STAB1,PLD1,RAB20,TYRP1
c1_20	291	GO-BP	GO_GLIOGENESIS	12	251	175	17473	8.79e-06	1	4.7735	BOK,SOX8,CNP,CNTN2,SOX10,ERBB3,CDK6,PLP1,SIRT2,C11orf9,OLIG2,OLIG1
c1_24	622	GO-BP	GO_ANGIOGENESIS	25	559	293	17473	8.8e-06	1	2.66703	SHC1,MYH9,PDGFRB,EPHA2,THBS1,EFNA1,TGFBR1,ITGB1BP1,ANGPTL4,PIK3CG,NRXN1,APOD,ENG,PTGS2,COL4A2,GPR4,TYMP,RSPO3,COL4A1,HMOX1,SPI1,CLIC4,ANGPT2,ARHGAP24,FZD5
c1_25	409	GO-BP	GO_REGULATION_OF_CELL_DEATH	56	366	1472	17473	8.84e-06	1	1.81621	CD74,MYD88,ACTN2,ROCK1,AIF1,JAK2,ITGB1,CTNNA1,EDNRA,PYCARD,VAV1,ITCH,BMP2,CARD10,INHBA,ACVR1,ACVR1C,ANO6,ADM,LEF1,ILK,TIMP1,FOXO1,HDAC1,BMP7,LATS2,AXL,AIFM2,MAEL,NOTCH2,TP53INP1,ANXA5,YAP1,PRKCG,TRPM2,TPT1,PLAUR,PHLDA1,BMP3,DNAJC3,PRKCH,LGALS3,CDK4,MECOM,CARD6,TMBIM4,TRIM35,CSF1R,RRAS2,TMEM161A,IFIT3,ANKRD2,ANXA4,HEBP2,CARD16,GIMAP8
c1_367	44	GO-BP	GO_MULTI_ORGANISM_METABOLIC_PROCESS	5	36	138	17473	8.85e-06	1	17.5855	RPL22,EIF3D,RPL6,EIF3L,NUP43
c1_383	34	GO-BP	GO_VESICLE_COATING	4	31	75	17473	9.02e-06	1	30.0611	CUL3,RAB1A,SEC23A,TRAPPC6B
c1_839	97	GO-BP	GO_INNATE_IMMUNE_RESPONSE_ACTIVATING_CELL_SURFACE_RECEPTOR_SIGNALING_PATHWAY	6	80	106	17473	9.03e-06	1	12.363	KRAS,PSMD6,UBB,TAB3,PSMD11,PSMA2
c1_103	300	GO-BP	GO_REGULATION_OF_CARDIAC_MUSCLE_CELL_ACTION_POTENTIAL	5	275	19	17473	9.04e-06	1	16.7206	PKP2,JUP,DSP,CAV1,DSG2
c1_289	200	GO-BP	GO_NEGATIVE_REGULATION_OF_IMMUNE_SYSTEM_PROCESS	15	183	372	17473	9.06e-06	1	3.85004	MNDA,PTPN6,LYN,CD14,C1QC,FCER1G,LGALS9,HAVCR2,PIK3AP1,CD86,TGFB1,ATM,HIST1H4H,CD300A,NMI
c1_7	460	GO-BP	GO_OSTEOBLAST_DIFFERENTIATION	13	413	126	17473	9.06e-06	1	4.36506	BMP4,LRP5,TWIST1,CYR61,FZD1,JUNB,COL1A1,ALPL,BMP6,LRRC17,TMEM64,IGFBP5,MRC2
c1_292	85	GO-BP	GO_POSITIVE_REGULATION_OF_CYTOKINE_PRODUCTION_INVOLVED_IN_IMMUNE_RESPONSE	4	78	30	17473	9.22e-06	1	29.8684	CD74,RSAD2,B2M,HLA-A
c1_705	46	GO-BP	GO_ANTIGEN_PROCESSING_AND_PRESENTATION_OF_ENDOGENOUS_ANTIGEN	3	43	17	17473	9.22e-06	1	71.7086	CD74,B2M,HLA-B
c1_654	69	GO-BP	GO_MITOCHONDRION_ORGANIZATION	11	64	594	17473	9.25e-06	1	5.05584	MRPL3,MRPS33,MFF,TMEM203,SNRPB,PHB2,NDUFB3,NDUFA9,NDUFB6,SSBP1,YWHAQ
c1_446	16	GO-BP	GO_ESTABLISHMENT_OF_PROTEIN_LOCALIZATION_TO_ORGANELLE	5	15	361	17473	9.27e-06	1	16.1339	RPL32,RPL30,RPL37,RPL23A,RPL36
c1_980	28	GO-BP	GO_IMMUNE_SYSTEM_PROCESS	12	26	1984	17473	9.29e-06	1	4.06475	MNDA,FCER1G,HAVCR2,PIK3AP1,TLR2,NOD2,C5AR1,FCGR1B,CTSC,IL10RB,NFIL3,KLRD1
c1_706	22	KEGG	KEGG_CELL_ADHESION_MOLECULES_CAMS	4	18	134	17473	9.31e-06	1	28.9768	HLA-C,HLA-G,HLA-F,HLA-A
c1_978	14	GO-BP	GO_ACTIVATION_OF_IMMUNE_RESPONSE	5	13	427	17473	9.32e-06	1	15.7386	ITGB2,CFI,VSIG4,C1QA,C1QB
c1_29	673	GO-MF	GO_TRANSFERASE_ACTIVITY_TRANSFERRING_PHOSPHORUS_CONTAINING_GROUPS	57	553	992	17473	9.38e-06	1	1.81554	MAPKAPK2,MVK,RET,NTRK3,TEC,TLR9,MAPK3,MAP3K6,MAP3K5,MAP3K11,FGF2,EGF,PDGFB,JAK3,HKDC1,GCK,AKAP13,CCL2,ERCC2,GK,NMNAT1,EPHB4,PIM1,NPR1,EPHB2,NEK1,FLT4,POLE2,FGFR3,STK32A,POLM,DMPK,TK2,DTYMK,SIK1,TUT1,NEK11,RPS6KA1,TYK2,LTK,FES,PCYT2,BTC,MAST2,CSF2RB,CSF2RA,IL5,XRCC6BP1,TTBK1,RNGTT,TSSK4,HUNK,YRDC,CDK10,MMD2,PRKY,STK19
c1_343	62	GO-BP	GO_CELL_SUBSTRATE_JUNCTION_ASSEMBLY	4	57	41	17473	9.42e-06	1	29.9067	TLN1,FN1,LAMA3,COL17A1
c1_474	59	GO-BP	GO_POSITIVE_REGULATION_OF_KIDNEY_DEVELOPMENT	4	57	41	17473	9.42e-06	1	29.9067	BMP4,FOXD1,SIX1,PDGFD
c1_20	291	GO-MF	GO_LIPID_BINDING	25	251	657	17473	9.47e-06	1	2.64892	OPHN1,RACGAP1,HIP1,LPAR2,NPC1,ADH5,LDLRAP1,SH3PXD2A,ESR1,MAL,ALOX15B,ING2,C2CD4C,PIGK,GLTP,SPTBN1,HSPA2,OSBP2,PAQR6,FAM123A,DYSF,LPAR4,RASGRP3,WDFY1,RBP7
c1_380	185	GO-CC	GO_EXOCYTIC_VESICLE	9	168	142	17473	9.49e-06	1	6.59193	SYT1,SLC17A7,SNCA,DNM1L,SYTL4,VAMP1,SYP,SVOP,DMXL2
c1_265	98	GO-CC	GO_OXIDOREDUCTASE_COMPLEX	6	92	93	17473	9.53e-06	1	12.2532	SDHB,SDHA,GCSH,NDUFB3,NDUFA9,NDUFB6
c1_20	291	GO-BP	GO_NEUROGENESIS	41	251	1402	17473	9.55e-06	1	2.03577	PSEN1,FRYL,OPHN1,RACGAP1,RAC1,BOK,PRKCQ,GPRC5B,SOX8,INSM1,CDKN1C,CNP,CNTN2,MBP,CREB1,ATP7A,SOX10,SEMA4D,UGT8,KLK6,SFRP1,ERBB3,CDK6,PLP1,SIRT2,IST1,C11orf9,MAG,NCAM1,DSCAML1,GLDN,PCDH12,HHIP,PLXNB3,SPTBN1,CLMN,EFHD1,OLIG2,OLIG1,BIN1,NOM1
c1_24	622	GO-BP	GO_REGULATION_OF_ALPHA_BETA_T_CELL_ACTIVATION	11	559	68	17473	9.56e-06	1	5.05638	ANXA1,NLRP3,CD55,LGALS9,CD86,IL4R,HLA-E,EBI3,ITPKB,GLI3,CD300A
c1_686	125	GO-BP	GO_DEFENSE_RESPONSE	22	112	1231	17473	9.62e-06	1	2.78814	F11R,DRD1,IFI16,LY96,PSMB8,HCK,PTPRC,TNFAIP3,STAT3,IL4R,HLA-E,TAP1,S1PR3,CD44,HMOX1,TNFRSF1A,CCR1,ISG20,LTBR,HAMP,TRIM22,NFKBIZ
c1_40	530	GO-MF	GO_GUANYL_NUCLEOTIDE_BINDING	27	476	390	17473	9.63e-06	1	2.54132	RAB3A,RAN,CDC42,ARFIP2,RAB1A,GNL1,GFM1,RAB3C,ARF4,DNM1L,ANXA6,RHEB,GUCY1B3,OLA1,TUBB4A,ARL8B,DNM3,SCG5,RAB39B,RAB6B,DNAJC27,RAB27B,ARL4C,AGAP1,NKIRAS1,RNF112,IRGQ
c1_7	460	GO-BP	GO_AMINOGLYCAN_METABOLIC_PROCESS	15	413	166	17473	9.65e-06	1	3.82297	PGLYRP1,DCN,PRELP,KIAA1199,FMOD,GCNT2,GPC6,B4GALT4,OGN,B3GNT7,OMD,FOXC1,ITIH3,ITIH5,NDNF
c1_292	85	Ractome	REACTOME_INTERFERON_ALPHA_BETA_SIGNALING	5	78	64	17473	9.66e-06	1	17.501	HLA-C,HLA-G,HLA-F,HLA-A,HLA-B
c1_103	300	GO-BP	GO_POSITIVE_REGULATION_OF_DEVELOPMENTAL_PROCESS	38	275	1142	17473	9.72e-06	1	2.11423	EHD2,PPARG,BMP4,GPR37L1,RAMP2,LRP5,CXCL12,DCN,HMGA1,CYP1B1,PTGIS,TWIST1,EDN3,KDR,GCNT2,FOXC1,NDNF,EHD1,TMEM100,FOXD1,SFRP2,OSR1,SIX1,COL1A1,TGFB1I1,CRABP2,MYOCD,OLFM2,NPNT,RARRES2,PDE3A,TMEM64,BMP5,NET1,PDGFD,FRZB,PHLDB2,VWC2
c1_321	45	GO-BP	GO_IMMUNE_SYSTEM_DEVELOPMENT	9	43	582	17473	9.72e-06	1	6.28374	DOCK2,FAS,PSMB9,JAK3,HYAL2,IRF1,CDKN2B,CLEC5A,RBM47
c1_2	1514	GO-BP	GO_NUCLEOSIDE_TRIPHOSPHATE_METABOLIC_PROCESS	37	1333	228	17473	9.77e-06	1	2.12718	DLD,OGDH,ATP1B1,SNCA,PRKAG2,MSH2,HK3,ENO2,PFKM,PFKP,GAPDH,PGK1,OGDHL,CTNS,UQCRC2,ATP5B,NME5,NDUFS1,ATP5H,ATP6V0A1,ATP5A1,ATP5J,ATP6V1A,ATP6V1B2,NDUFS4,NME4,NDUFV3,COX6C,NDUFA5,GPHN,UQCRFS1,CYC1,COX5A,OLA1,NDUFB5,NDUFA4,ENTPD3
c1_25	409	GO-BP	GO_CELLULAR_RESPONSE_TO_INTERFERON_GAMMA	12	366	122	17473	9.78e-06	1	4.69578	AIF1,JAK2,B2M,HLA-C,HLA-G,HLA-F,HLA-A,HLA-B,MID1,IRF8,IFNGR1,GBP2
c1_54	205	GO-CC	GO_PRESYNAPSE	13	184	283	17473	9.81e-06	1	4.36221	PPFIA2,STXBP1,NDEL1,DNM1,SYT4,TRIM9,SYT13,BSN,AMPH,SV2A,SYNGR1,SCAMP5,WDR7
c1_7	460	GO-BP	GO_NEGATIVE_REGULATION_OF_CELL_DEATH	42	413	872	17473	9.81e-06	1	2.03775	NTSR1,FGF10,FMN2,PLK1,TNFSF10,BMP4,XBP1,GPR37L1,RAMP2,CXCL12,CAV1,SPHK1,TWIST1,NOV,ID1,KDR,NACA,FOXC1,NDNF,COL2A1,SFRP2,CYR61,MSX1,OSR1,DUSP1,NLE1,KLF4,SIX1,SMAD6,TMEM109,KRT18,MYOCD,MET,PTGFR,PDE3A,SIRT5,BMP5,HERPUD1,DAB2,TNFAIP8,SLC46A2,TSC22D3
c1_475	44	Ractome	REACTOME_NCAM_SIGNALING_FOR_NEURITE_OUT_GROWTH	4	37	64	17473	9.87e-06	1	29.5152	COL3A1,COL2A1,COL1A1,COL6A3
c1_2	1514	GO-BP	GO_POSITIVE_REGULATION_OF_CATABOLIC_PROCESS	55	1333	395	17473	9.9e-06	1	1.82517	GJA1,TRIM32,CUL3,PTK2B,ADRB2,RAB1A,SNCA,PSMD6,UBB,PSMD10,BTRC,PSMA1,PSMC1,PSMD11,PSMD7,PSMA2,HTR2A,PINK1,APOC2,RGN,IGF1,APOE,ATPIF1,CPT1A,CDC27,ANAPC7,CCNB1,CDC16,PIAS1,RNF14,ATG5,BECN1,BNIP3,ATG4B,UBQLN1,LRSAM1,PLK2,IRS1,CNOT7,NDFIP1,CNOT1,ARIH1,CUL4B,NSF,RALB,WAC,APC2,SOCS5,UBE2V2,PIP4K2B,OSBPL7,SEC22B,TNRC6B,SCOC,RFWD2
c1_25	409	GO-MF	GO_RECEPTOR_SERINE_THREONINE_KINASE_BINDING	5	366	15	17473	9.91e-06	1	15.9135	PYCARD,BMP2,INHBA,BMP7,BMP3
c1_2	1514	GO-MF	GO_TUBULIN_BINDING	42	1333	273	17473	9.92e-06	1	2.01662	PAFAH1B1,GJA1,CNN3,SNCA,RCC2,ADNP,TBCD,GAPDH,MAPT,POLB,RAB11FIP5,KIF3A,GLI1,BLOC1S2,KIF3C,DYNC1I1,MAP1LC3B,GABARAPL1,NEFM,VPS41,CAMSAP3,NCALD,CLASP2,STMN1,TUBGCP4,MAP4,TUBGCP5,PRC1,ARL3,ARL8B,CAMSAP2,HDGFRP3,MAP2,APC2,KIF17,TBCC,TPPP,REEP1,STMN2,ARL4C,CLIP3,SYBU
c1_2	1514	GO-MF	GO_GTPASE_ACTIVITY	39	1333	246	17473	9.99e-06	1	2.0781	RAB3A,RAN,KRAS,CDC42,RAB1A,GNG3,GNL1,GNB1,EIF2S3,EIF5,GFM2,GFM1,EFTUD2,RAB35,RAB3C,ARF4,DNM1L,DDX3X,RHEB,TUBA4A,RALB,TUBB4A,ARL3,ARL8B,DNM3,TBCC,RAB39B,RAB6B,RAB2A,ARL1,DNAJC27,RAB27B,GNB3,ARL4C,LSG1,NKIRAS1,TRIM23,GNB5,RNF112
c1_383	34	GO-BP	GO_VESICLE_TARGETING	4	31	77	17473	1e-05	1	29.2803	CUL3,RAB1A,SEC23A,TRAPPC6B
c1_1052	14	Ractome	REACTOME_NCAM_SIGNALING_FOR_NEURITE_OUT_GROWTH	3	12	64	17473	1.01e-05	1	68.2539	COL3A1,COL1A1,COL6A3
c1_1077	24	GO-BP	GO_INNATE_IMMUNE_RESPONSE	7	23	619	17473	1.01e-05	1	8.59107	CD14,C1QC,C3,TMEM173,RAB27A,MR1,CYBA
c1_265	98	GO-BP	GO_ELECTRON_TRANSPORT_CHAIN	6	92	94	17473	1.01e-05	1	12.1228	SDHB,SDHA,COX8A,NDUFB3,NDUFA9,NDUFB6
c1_692	57	GO-BP	GO_POSITIVE_REGULATION_OF_INNATE_IMMUNE_RESPONSE	7	54	246	17473	1.01e-05	1	9.20739	CD14,FCER1G,HAVCR2,PIK3AP1,TMEM173,TLR2,NOD2
c1_736	27	GO-BP	GO_REGULATION_OF_CYTOKINE_PRODUCTION	7	25	563	17473	1.01e-05	1	8.68995	CASP1,TLR8,SLC11A1,JAK3,LILRB2,CCL2,IRF1
c1_3	697	GO-BP	GO_REGULATION_OF_SYNAPSE_STRUCTURE_OR_ACTIVITY	22	580	232	17473	1.02e-05	1	2.85676	STXBP1,ITPKA,GRIN2A,RAB17,NRGN,NPTN,CNTN4,JPH3,CUX2,SLC8A2,CLSTN2,TPBG,RAB3GAP1,STX3,CAMK1,CAMK2B,SYNDIG1,SYNGR1,LRRC4,LRRTM2,ZMYND8,CBLN2
c1_95	138	GO-MF	GO_RNA_BINDING	27	121	1598	17473	1.02e-05	1	2.43988	RIMS1,CS,MTIF2,MRPS11,MRPL18,AARS,EIF4G3,DDX5,SNRPD1,CCT3,DROSHA,UBE2I,FAM32A,IMMT,DHX30,YY1,ZC3H15,PRKRA,FKBP3,LRPPRC,THOC7,SRSF7,NGDN,NOP2,CCT6A,YLPM1,PRRC2B
c1_400	54	GO-CC	GO_NEURON_PART	14	51	1265	17473	1.03e-05	1	3.79171	STX1A,ADD2,SCN8A,BRAF,HTR2A,ATP2B1,APOE,PCLO,ATP2B2,FLRT3,RPH3A,DLGAP1,CPNE5,FRMPD4
c1_654	69	Ractome	REACTOME_RESPIRATORY_ELECTRON_TRANSPORT	5	64	79	17473	1.03e-05	1	17.2795	SDHB,SDHA,NDUFB3,NDUFA9,NDUFB6
c1_870	16	GO-CC	GO_EXCITATORY_SYNAPSE	4	13	197	17473	1.03e-05	1	27.2909	NLGN4X,SHANK2,GRM5,CACNG5
c1_25	409	GO-BP	GO_INTERSPECIES_INTERACTION_BETWEEN_ORGANISMS	32	366	662	17473	1.04e-05	1	2.30769	RHOA,ITGB1,ITCH,C9,MDFIC,CD81,ITGB3,LEF1,CEBPA,SERINC5,RSAD2,RPS24,RPS18,RPL10A,RPS8,PTBP1,RPL39,RPS15A,RPL11,RPS25,RPL9,RPL27,HDAC1,HLA-C,HLA-A,HLA-B,AXL,CALCOCO2,AAAS,PC,DDX6,SP1
c1_265	98	GO-BP	GO_CELLULAR_RESPIRATION	7	92	143	17473	1.04e-05	1	9.29697	SDHB,SDHA,MDH2,COX8A,NDUFB3,NDUFA9,NDUFB6
c1_289	200	GO-BP	GO_ACTIVATION_OF_INNATE_IMMUNE_RESPONSE	11	183	204	17473	1.04e-05	1	5.14848	LYN,CD14,FCER1G,LGALS9,HAVCR2,PIK3AP1,CD86,TMEM173,TLR2,NOD2,TLR1
c1_36	364	KEGG	KEGG_LYSINE_DEGRADATION	7	306	44	17473	1.04e-05	1	9.0843	PLOD1,GCDH,BBOX1,PLOD3,SUV39H2,SETD8,SETDB1
c1_383	34	GO-BP	GO_ER_TO_GOLGI_VESICLE_MEDIATED_TRANSPORT	5	31	167	17473	1.04e-05	1	16.8756	CUL3,RAB1A,SEC23A,ARF4,TRAPPC6B
c1_736	27	GO-BP	GO_RESPONSE_TO_MECHANICAL_STIMULUS	5	25	210	17473	1.04e-05	1	16.641	CASP1,FAS,TLR8,CCL2,IRF1
c1_483	22	GO-BP	GO_MODULATION_OF_SYNAPTIC_TRANSMISSION	5	18	301	17473	1.05e-05	1	16.125	DRD2,NLGN4X,SHANK2,GRM5,CACNG5
c1_7	460	GO-BP	GO_REGULATION_OF_MUSCLE_CONTRACTION	14	413	147	17473	1.05e-05	1	4.02929	PKP2,TPM1,CNN1,SRI,JUP,DSP,PLN,CAV1,SPHK1,MYOCD,MYL9,DSG2,NPNT,PDE5A
c1_25	409	GO-BP	GO_DEFENSE_RESPONSE	49	366	1231	17473	1.06e-05	1	1.90031	CD74,MYD88,AIF1,JAK2,ITGB1,ADORA2B,PYCARD,ITCH,FGR,MARCO,C9,BMP2,INHBA,ACVR1,ANO6,PRCP,ADM,SERINC5,RSAD2,RPL39,SNAP23,B2M,HLA-C,HLA-G,HLA-F,HLA-A,HLA-B,HIST1H2BK,AXL,CYP26B1,TCIRG1,ANXA5,CALCOCO2,TEAD4,CD97,PARP4,DNAJC3,LGALS3,TRIM35,CSF1R,SEC61A1,MID1,IRF8,IFNGR1,IFIT3,GBP2,TRIM56,PTPRCAP,SLFN11
c1_43	132	GO-BP	GO_PROTEIN_MODIFICATION_BY_SMALL_PROTEIN_CONJUGATION_OR_REMOVAL	18	112	873	17473	1.06e-05	1	3.21668	PSMD6,UBB,PSMD11,PSMA2,PINK1,CDC16,MED17,CUL5,USP21,PJA1,RNF111,COPS3,SOCS5,HLTF,MED10,KLHL12,UBE2Q2,BTBD1
c1_474	59	GO-MF	GO_SULFUR_COMPOUND_BINDING	7	57	234	17473	1.06e-05	1	9.17012	BMP4,PRELP,NOV,GPC6,OGN,ECM2,ABI3BP
c1_860	23	GO-BP	GO_KERATAN_SULFATE_METABOLIC_PROCESS	3	23	33	17473	1.06e-05	1	69.0632	PRELP,OGN,OMD
c1_171	75	GO-BP	GO_MITOCHONDRIAL_RESPIRATORY_CHAIN_COMPLEX_ASSEMBLY	5	67	76	17473	1.07e-05	1	17.1573	NDUFA13,NDUFB2,NDUFB10,NDUFA1,NDUFB4
c1_171	75	Ractome	REACTOME_ANTIGEN_PROCESSING_CROSS_PRESENTATION	5	67	76	17473	1.07e-05	1	17.1573	PSMB6,PSMB7,PSMC4,NCF4,SEC61A2
c1_24	622	GO-BP	GO_MYELOID_CELL_DIFFERENTIATION	19	559	189	17473	1.07e-05	1	3.1423	MYH9,HCLS1,IFI16,EPHA2,PTPN6,LYN,LGALS9,CD86,TFRC,TGFB1,HHEX,NBEAL2,SPI1,GATA2,DNASE2,PTPN2,LTBR,BATF3,IKZF1
c1_686	125	GO-BP	GO_REGULATION_OF_RESPONSE_TO_INTERFERON_GAMMA	4	112	22	17473	1.07e-05	1	28.3653	TXK,SOCS3,PTPN2,PARP9
c1_103	300	GO-BP	GO_MUSCLE_SYSTEM_PROCESS	16	275	282	17473	1.08e-05	1	3.605	GSN,MYL6,DES,TPM2,TMOD1,PKP2,MYH11,VCL,PLN,EDN3,MYOCD,MYL9,KCNMA1,ACTA2,ACTG2,CALD1
c1_1049	31	GO-MF	GO_POLY_A_RNA_BINDING	10	29	1170	17473	1.08e-05	1	5.14972	MRPS11,EIF4G3,CCT3,UBE2I,FAM32A,DHX30,ZC3H15,SRSF7,NGDN,YLPM1
c1_171	75	GO-BP	GO_GLYCOSYL_COMPOUND_METABOLIC_PROCESS	9	67	368	17473	1.08e-05	1	6.37804	UQCRC1,SULT1C2,NDUFA13,ATP5G1,CHCHD10,NDUFB2,NDUFB10,NDUFA1,NDUFB4
c1_403	32	GO-MF	GO_ENZYME_BINDING	11	25	1737	17473	1.08e-05	1	4.42609	UBE2N,NRG3,MSH2,EIF4E,PIAS1,RANBP2,DZIP3,CUL4B,CLASP2,NUDT21,MOB4
c1_7	460	GO-CC	GO_CELL_JUNCTION	51	413	1151	17473	1.08e-05	1	1.87462	GSN,FRMD6,DES,PKP2,PPP1R9B,CNN1,LIMA1,DDX58,JAG1,JAM3,JUP,VCL,CDH1,DSP,NLGN4X,SHANK2,CAV1,HMGA1,NOV,KDR,RPS4X,MCAM,FZD1,ITGA8,SHROOM3,RHOB,TGFB1I1,BSG,OLFM2,JAM2,CTNNA2,SMAGP,KIAA1462,DSG2,CHRNA10,CACNG5,NEXN,MRC2,GJB2,MPZL1,BRSK1,MDC1,DAB2,ASAP3,SVIL,PHLDB2,TSPAN4,VWC2,PDLIM1,SYNPO2,AFAP1L1
c1_706	22	GO-CC	GO_COATED_VESICLE_MEMBRANE	4	18	139	17473	1.08e-05	1	27.9345	HLA-C,HLA-G,HLA-F,HLA-A
c1_103	300	GO-BP	GO_REGULATION_OF_OSTEOBLAST_DIFFERENTIATION	10	275	112	17473	1.09e-05	1	5.67305	BMP4,LRP5,TWIST1,ID1,SFRP2,FZD1,NPNT,TMEM64,IGFBP5,ID3
c1_40	530	GO-CC	GO_PRESYNAPSE	22	476	283	17473	1.09e-05	1	2.85362	SYT1,SLC6A9,VAMP2,SLC17A7,RAB3A,PFN2,SNCA,CCK,SLC6A17,VDAC1,RAB3C,NAPA,DNM1L,PI4K2A,SYTL4,DOC2B,VAMP1,SYP,AAK1,STXBP5,SVOP,DMXL2
c1_654	69	GO-BP	GO_GENERATION_OF_PRECURSOR_METABOLITES_AND_ENERGY	8	64	292	17473	1.09e-05	1	7.47988	LDHA,SDHB,SDHA,MDH2,SLC25A3,NDUFB3,NDUFA9,NDUFB6
c1_654	69	GO-CC	GO_RESPIRATORY_CHAIN	5	64	80	17473	1.09e-05	1	17.0635	SDHB,SDHA,NDUFB3,NDUFA9,NDUFB6
c1_736	27	GO-BP	GO_POSITIVE_REGULATION_OF_CYTOKINE_PRODUCTION	6	25	370	17473	1.09e-05	1	11.3338	CASP1,TLR8,SLC11A1,LILRB2,CCL2,IRF1
c1_12	340	GO-CC	GO_MEMBRANE_PROTEIN_COMPLEX	37	297	1020	17473	1.1e-05	1	2.13409	KCNMB4,NOS1,UQCRC1,NDUFS6,KCNH1,CEACAM1,CLCC1,CLTA,NCF4,TIMM50,NDUFA13,CD40,ATP5G1,C11orf83,ATP5D,ATP5I,ATP5G2,ATP6V1F,TOMM5,ITGAE,GPAA1,NDUFB11,NDUFC1,NDUFA10,NDUFB2,NDUFA11,NDUFB10,NDUFB7,NDUFA1,NDUFB4,SEC61B,INHA,SAMM50,CLTB,CHCHD6,C19orf70,USMG5
c1_24	622	KEGG	KEGG_COMPLEMENT_AND_COAGULATION_CASCADES	11	559	69	17473	1.1e-05	1	4.9831	CFI,CD55,C3AR1,C1QC,C3,C1QA,C1QB,C5AR1,SERPINA1,VWF,THBD
c1_737	18	GO-CC	GO_ANCHORED_COMPONENT_OF_PLASMA_MEMBRANE	3	18	43	17473	1.1e-05	1	67.7248	HYAL2,GGT5,CA4
c1_103	300	GO-BP	GO_AMINOGLYCAN_CATABOLIC_PROCESS	8	275	68	17473	1.11e-05	1	7.47508	PGLYRP1,DCN,PRELP,KIAA1199,FMOD,GPC6,OGN,OMD
c1_24	622	GO-BP	GO_REGULATION_OF_MULTICELLULAR_ORGANISMAL_DEVELOPMENT	85	559	1672	17473	1.11e-05	1	1.58905	CSDA,ANXA1,SCIN,HCLS1,PDGFRB,DPYSL3,NLRP3,EPHA2,PSMB8,ITGB2,PTPN6,LYN,C3AR1,PLCG1,C1QC,C3,LGALS9,HAVCR2,CD86,C5AR1,TNFAIP3,NFKBIA,THBS1,EFNA1,IL1B,TGFBR1,CHI3L1,ITGB1BP1,NUPR1,STAT3,ANGPTL4,IL4R,LILRB3,TGFB1,S1PR3,NUMB,CDH5,FSTL3,NRXN1,ENG,ITPKB,PTGS2,SEMA3F,NOG,COL4A2,GPR4,STK3,RSPO3,HHEX,HMOX1,SPI1,GLI3,ANGPT2,FZD5,GATA2,HIST1H4H,SFRP4,PRDM1,SFN,SRGN,TNFRSF1A,IKZF3,PTPN2,OXTR,CRTC1,CCR1,SPP1,ST…
c1_289	200	GO-BP	GO_ADAPTIVE_IMMUNE_RESPONSE	13	183	288	17473	1.11e-05	1	4.3099	LYN,C1QC,C3,FCER1G,HAVCR2,CD86,ICAM1,FCGR1B,NFKB2,RAB27A,CTSC,LAIR1,TGFB1
c1_398	27	GO-CC	GO_CATALYTIC_COMPLEX	9	26	1038	17473	1.11e-05	1	5.82692	DLD,DYNC2LI1,BECN1,NDUFS4,WWP1,SPCS1,POLR2K,POLR2C,NAA20
c1_6	409	GO-BP	GO_AMINO_ACID_ACTIVATION	8	364	52	17473	1.11e-05	1	7.38504	PPA2,HARS2,IARS,AARS,NARS,MRPL39,LRRC47,HARS
c1_980	28	GO-BP	GO_ACTIVATION_OF_INNATE_IMMUNE_RESPONSE	5	26	204	17473	1.11e-05	1	16.4715	FCER1G,HAVCR2,PIK3AP1,TLR2,NOD2
c1_103	300	GO-BP	GO_KERATAN_SULFATE_METABOLIC_PROCESS	6	275	33	17473	1.12e-05	1	11.5524	PRELP,FMOD,B4GALT4,OGN,B3GNT7,OMD
c1_839	97	GO-BP	GO_POSITIVE_REGULATION_OF_LIGASE_ACTIVITY	6	80	110	17473	1.12e-05	1	11.9134	PSMD6,UBB,PSMD11,PSMA2,PINK1,CDC16
c1_289	200	GO-BP	GO_POSITIVE_REGULATION_OF_INNATE_IMMUNE_RESPONSE	12	183	246	17473	1.13e-05	1	4.6576	LYN,CD14,FCER1G,LGALS9,HAVCR2,PIK3AP1,CD86,TMEM173,TLR2,NOD2,TLR1,PLSCR1
c1_292	85	GO-CC	GO_EARLY_ENDOSOME_MEMBRANE	6	78	113	17473	1.13e-05	1	11.8945	B2M,HLA-C,HLA-G,HLA-F,HLA-A,HLA-B
c1_446	16	GO-BP	GO_PROTEIN_LOCALIZATION_TO_MEMBRANE	5	15	376	17473	1.13e-05	1	15.4902	RPL32,RPL30,RPL37,RPL23A,RPL36
c1_2	1514	Ractome	REACTOME_ACTIVATION_OF_NMDA_RECEPTOR_UPON_GLUTAMATE_BINDING_AND_POSTSYNAPTIC_EVENTS	12	1333	37	17473	1.14e-05	1	4.25125	RASGRF1,MAPK1,PRKACB,BRAF,CAMKK1,CAMK4,GRIN2D,GRIN1,NEFL,CAMK2A,GRIA1,RASGRF2
c1_40	530	GO-CC	GO_NEURON_PROJECTION_TERMINUS	14	476	129	17473	1.14e-05	1	3.98381	GOT1,SYT1,VAMP2,RAB3A,PFN2,SNCA,CCK,CHRM3,UCHL1,EPHA4,NAPA,VAMP1,SYP,AAK1
c1_170	56	GO-CC	GO_MITOCHONDRIAL_PART	12	50	953	17473	1.15e-05	1	4.40034	MRPS35,DARS2,FIS1,ATP5I,ATP5G2,TOMM5,COX6B1,UQCR11,COX7A2,C19orf70,TMEM11,USMG5
c1_25	409	GO-BP	GO_ESTABLISHMENT_OF_PROTEIN_LOCALIZATION_TO_ENDOPLASMIC_RETICULUM	11	366	104	17473	1.15e-05	1	5.04947	RPS24,RPS18,RPL10A,RPS8,RPL39,RPS15A,RPL11,RPS25,RPL9,RPL27,SEC61A1
c1_295	57	GO-BP	GO_EPITHELIAL_CELL_DIFFERENTIATION	9	51	495	17473	1.15e-05	1	6.22923	LEF1,TJP1,LATS2,TPP1,LAMB2,HEG1,MAF,IQGAP1,ANXA4
c1_44	102	GO-CC	GO_MITOCHONDRIAL_PART	17	94	953	17473	1.15e-05	1	3.31586	DLD,PDHB,ATPIF1,SLC25A5,SLC25A27,BECN1,ATP5J,ACADSB,NDUFS4,UQCRFS1,COX5A,NDUFA4,TTC19,GHITM,NUDT2,TIMM17A,ISCA1
c1_463	131	GO-MF	GO_RNA_BINDING	26	115	1598	17473	1.15e-05	1	2.4721	RIMS1,CS,MTIF2,MRPS11,MRPL18,AARS,EIF4G3,DDX5,SNRPD1,CCT3,DROSHA,UBE2I,FAM32A,IMMT,DHX30,YY1,ZC3H15,PRKRA,FKBP3,LRPPRC,THOC7,SRSF7,NGDN,CCT6A,YLPM1,PRRC2B
c1_5	365	GO-CC	GO_SYNAPSE_PART	27	308	610	17473	1.15e-05	1	2.51102	MINK1,BAIAP2,MARCKS,ANK3,GRIK2,PDE4B,SPTBN2,CX3CL1,SLC32A1,SNCAIP,SLC22A2,APBA2,ANXA9,CTNND2,IL1RAPL1,SYT3,SNPH,CABP4,FBXO45,CHRNB3,HTR3B,KCNN2,KCNC2,LIN7C,CNIH3,ARHGAP44,SV2C
c1_736	27	GO-BP	GO_REGULATION_OF_IMMUNE_SYSTEM_PROCESS	10	25	1403	17473	1.15e-05	1	4.98161	FAS,TLR8,FYB,SLC11A1,JAK3,LILRB2,CCL2,IRF1,TNFSF13B,FES
c1_367	44	GO-BP	GO_TRANSLATIONAL_INITIATION	5	36	146	17473	1.16e-05	1	16.622	RPL22,EIF3E,EIF3D,RPL6,EIF3L
c1_7	460	GO-MF	GO_EXTRACELLULAR_MATRIX_STRUCTURAL_CONSTITUENT	10	413	76	17473	1.16e-05	1	5.56678	COL3A1,PRELP,COL2A1,COL15A1,COL1A1,MUC4,FBLN1,MGP,COL1A2,COL9A3
c1_25	409	GO-BP	GO_TRANSMEMBRANE_RECEPTOR_PROTEIN_SERINE_THREONINE_KINASE_SIGNALING_PATHWAY	15	366	190	17473	1.17e-05	1	3.76898	RHOA,ITGB1,BMP2,INHBA,ACVR1,ACVR1C,LEF1,BMP7,PARD3,CLDN5,C10orf54,SMAD9,BMP3,BAMBI,TOB1
c1_40	530	GO-CC	GO_SNARE_COMPLEX	9	476	53	17473	1.17e-05	1	6.23343	SYT1,VAMP2,NAPA,DOC2B,VAMP1,NAPG,SNX4,SEC22A,STXBP5
c1_406	11	GO-BP	GO_TRANSCRIPTION_ELONGATION_FROM_RNA_POLYMERASE_II_PROMOTER	3	10	82	17473	1.17e-05	1	63.9256	SUPT16H,ELP2,TAF9B
c1_474	59	GO-CC	GO_INTERSTITIAL_MATRIX	3	57	14	17473	1.17e-05	1	65.688	ECM2,ABI3BP,VWC2
c1_706	22	GO-CC	GO_ENDOPLASMIC_RETICULUM	9	18	1631	17473	1.17e-05	1	5.35653	RSAD2,HLA-C,HLA-G,HLA-F,HLA-A,ALG9,PLAUR,SEC61A1,TMEM43
c1_984	27	GO-BP	GO_MYELOID_LEUKOCYTE_DIFFERENTIATION	4	26	96	17473	1.17e-05	1	28.0016	LGALS9,TGFB1,HHEX,SPI1
c1_981	29	GO-BP	GO_DEFENSE_RESPONSE	10	28	1231	17473	1.18e-05	1	5.06934	CD14,C1QC,C3,TMEM173,RAB27A,MR1,CYBA,FPR2,AOAH,DDX60
c1_13	717	GO-CC	GO_SYNAPTIC_MEMBRANE	24	599	261	17473	1.19e-05	1	2.68232	GLRA1,SIPA1L1,DMD,SRGAP2,P2RX1,GRIK3,SHANK3,HOMER1,RIMS2,ITGA3,PCDH8,GABRA2,STRN,LPHN1,NLGN1,MPDZ,SRCIN1,GRIK4,UNC13C,DRP2,KCTD16,CAMK2N1,SYNPO,ARHGAP32
c1_398	27	GO-BP	GO_CILIUM_MORPHOGENESIS	5	26	207	17473	1.19e-05	1	16.2328	TTC8,MKKS,DYNC2LI1,AZI1,ARL3
c1_473	83	GO-BP	GO_MUSCLE_STRUCTURE_DEVELOPMENT	10	73	432	17473	1.19e-05	1	5.54065	TMOD1,OBSCN,SRI,ASS1,MEOX2,MYOCD,NPNT,WFIKKN2,SVIL,TAGLN
c1_474	59	GO-MF	GO_HEPARIN_BINDING	6	57	157	17473	1.19e-05	1	11.7151	BMP4,PRELP,NOV,OGN,ECM2,ABI3BP
c1_103	300	GO-BP	GO_REGULATION_OF_CELL_DEATH	45	275	1472	17473	1.2e-05	1	1.9424	GSN,OBSCN,TNFSF10,PPARG,BMP4,GPR37L1,RAMP2,LRP5,CXCL12,CAV1,CYP1B1,PTGIS,TWIST1,NOV,ID1,KDR,FOXC1,NDNF,COL2A1,ROBO4,SFRP2,MSX1,OSR1,KLF4,COL18A1,SIX1,SMAD6,TMEM109,KRT18,TNFRSF11B,MYOCD,MET,PTGFR,PDE3A,SIRT5,BMP5,HERPUD1,KCNMA1,GAS1,TNFAIP8,NET1,PDIA2,ID3,FRZB,TSC22D3
c1_292	85	GO-BP	GO_POSITIVE_REGULATION_OF_T_CELL_MEDIATED_IMMUNITY	4	78	32	17473	1.2e-05	1	28.0016	RSAD2,B2M,HLA-A,HLA-B
c1_367	44	GO-BP	GO_FORMATION_OF_TRANSLATION_PREINITIATION_COMPLEX	3	36	22	17473	1.2e-05	1	66.1856	EIF3E,EIF3D,EIF3L
c1_7	460	GO-BP	GO_TRANSMEMBRANE_RECEPTOR_PROTEIN_SERINE_THREONINE_KINASE_SIGNALING_PATHWAY	16	413	190	17473	1.2e-05	1	3.56274	BMP4,COL3A1,FOS,ID1,FMOD,GCNT2,TMEM100,MSX1,TGFBR3,TGFB1I1,LTBP1,SMAD6,BMP6,BMP5,COL1A2,WFIKKN2
c1_2	1514	GO-BP	GO_SECRETION_BY_CELL	64	1333	486	17473	1.21e-05	1	1.72616	FKBP1B,SNAP25,SYT1,SLC6A9,VAMP2,SLC1A6,GLS,SLC17A7,STX1A,NF1,RAB3A,PAFAH1B1,SYT6,PAK1,FGF7,PLEK,KCNB1,RAB1A,MYO1G,CD36,ERP29,TGFB3,CARTPT,LILRB1,NRXN3,APP,IGF1,SYNJ1,ABCA1,GAD2,GAD1,RAB11FIP2,PCLO,CAMK2G,RAB11FIP5,VGF,PTPRN2,PTPRN,PPP3CB,NOX5,BLOC1S3,VTI1B,VPS41,PI4K2A,DGKI,RPH3A,SYTL4,DOC2B,DOC2A,NSF,SYN2,SYN1,TUBA4A,ARFGEF1,EXOC8,VAMP1,SEC22A,SEC22B,SCAMP1,STXBP5,EXOC6,CDC37L1,FAM3C,SCG3
c1_692	57	GO-BP	GO_POSITIVE_REGULATION_OF_PHAGOCYTOSIS	4	54	46	17473	1.21e-05	1	28.1369	C3,FCER1G,RAB27A,CYBA
c1_7	460	GO-MF	GO_SULFUR_COMPOUND_BINDING	18	413	234	17473	1.21e-05	1	3.25442	FGF10,BMP4,PRELP,NOV,ACADL,FMOD,GPC6,OGN,NDNF,CYR61,TGFBR3,ECM2,ACAD10,COL25A1,CCDC80,ABI3BP,SERPIND1,PCOLCE
c1_978	14	GO-BP	GO_REGULATION_OF_SYMBIOSIS_ENCOMPASSING_MUTUALISM_THROUGH_PARASITISM	4	13	205	17473	1.21e-05	1	26.2259	STOM,IFITM3,IFITM1,IFITM2
c1_21	399	GO-CC	GO_RIBONUCLEOPROTEIN_COMPLEX	33	355	721	17473	1.22e-05	1	2.25277	HNRNPA0,ACTN4,PSMC3,HNRNPK,RPL36A,MRPS7,EEFSEC,MRPL3,MRPL20,MRPS33,DAP3,MRPL28,MCTS1,EIF3M,WDR36,PTGES3,SNW1,SNRPB2,SNRPB,GEMIN2,CIRBP,FASTKD2,VBP1,SRP14,PPIE,UTP6,WBP11,POP4,RPP40,RBM3,NVL,HNRPDL,DRG1
c1_293	50	GO-BP	GO_POSITIVE_REGULATION_OF_LOCOMOTION	8	46	420	17473	1.22e-05	1	7.2352	JAK2,SDCBP,ITGB1,FGR,ANO6,LGALS3,CPNE3,RRAS2
c1_699	43	GO-MF	GO_MHC_PROTEIN_COMPLEX_BINDING	3	42	19	17473	1.22e-05	1	65.688	HLA-DRA,HLA-DMA,HLA-DMB
c1_60	15	GO-MF	GO_TRANSMEMBRANE_TRANSPORTER_ACTIVITY	6	11	997	17473	1.23e-05	1	9.55941	CACNB4,RYR2,SLC17A5,KCNJ3,GRIA2,GRIA4
c1_25	409	GO-BP	GO_VIRAL_LIFE_CYCLE	19	366	290	17473	1.24e-05	1	3.12782	ITGB1,ITCH,CD81,ITGB3,RPS24,RPS18,RPL10A,RPS8,PTBP1,RPL39,RPS15A,RPL11,RPS25,RPL9,RPL27,AXL,AAAS,PC,DDX6
c1_4	255	GO-CC	GO_CELL_JUNCTION	34	235	1151	17473	1.24e-05	1	2.19636	P4HB,KCNJ2,WASF2,PPP1R9A,PFN1,RPLP1,DNM2,SHANK1,CAT,MPST,RPS9,RPL8,RPL23,RPS3,RPS7,RPS5,RPS19,RPS14,PABPC1,RPL3,RPL30,RPL19,RPS16,RPL18,CAPN2,VANGL2,GABRQ,AATF,CLDN15,CD99,SYT2,PMP22,SYN3,LAYN
c1_74	39	GO-BP	GO_CELLULAR_RESPONSE_TO_UV	4	38	66	17473	1.24e-05	1	27.8676	PPP1R15A,ATR,CHEK1,MYC
c1_182	455	GO-CC	GO_SYNAPSE_PART	31	382	610	17473	1.25e-05	1	2.32453	PPFIA4,CPLX1,SIPA1L1,DMD,SRGAP2,P2RX1,PLD2,GRM1,NPY1R,HRH3,CDH8,HOMER1,RIMS2,CDK5R1,ITGA3,PCDH8,GABRA2,ALS2,SPOCK1,MPDZ,STX1B,GRIK4,UNC13C,SEPT11,DRP2,ARFGEF2,FMR1,KCTD16,CAMK2N1,SYNPO,ARHGAP32
c1_25	409	GO-BP	GO_TRANSLATIONAL_INITIATION	13	366	146	17473	1.25e-05	1	4.25086	RPS24,RPS18,RPL10A,EIF1AD,RPS8,PTBP1,RPL39,RPS15A,RPL11,RPS25,RPL9,EIF2D,RPL27
c1_29	673	GO-MF	GO_PROTEIN_TYROSINE_KINASE_ACTIVITY	18	553	176	17473	1.25e-05	1	3.23149	RET,NTRK3,TEC,FGF2,EGF,JAK3,EPHB4,EPHB2,NEK1,FLT4,FGFR3,TYK2,LTK,FES,BTC,CSF2RB,CSF2RA,IL5
c1_474	59	GO-BP	GO_BRANCHING_INVOLVED_IN_URETERIC_BUD_MORPHOGENESIS	4	57	44	17473	1.25e-05	1	27.8676	BMP4,FOXD1,SIX1,FAT4
c1_686	125	GO-BP	GO_RESPONSE_TO_CYTOKINE	16	112	714	17473	1.25e-05	1	3.496	CSDA,DPYSL3,PSMB8,HCK,STAT3,IL4R,HLA-E,EBI3,SOCS3,CD44,TNFRSF1A,CCR1,ISG20,LTBR,TRIM22,TNFSF13
c1_420	195	GO-CC	GO_EXOCYTIC_VESICLE	9	174	142	17473	1.26e-05	1	6.36462	NDEL1,DNM1,SYT4,TRIM9,AMPH,SV2A,SYNGR1,SCAMP5,WDR7
c1_103	300	GO-BP	GO_CONNECTIVE_TISSUE_DEVELOPMENT	13	275	194	17473	1.28e-05	1	4.25771	BMP4,LRP5,NOV,COL2A1,FOXD1,SFRP2,MSX1,OSR1,COL1A1,EVC,MGP,BMP5,ACTA2
c1_24	622	GO-BP	GO_REGULATION_OF_MACROPHAGE_ACTIVATION	7	559	26	17473	1.28e-05	1	8.41551	HAVCR2,THBS1,NR1H3,IL4R,MIF,GPR116,IL1RL1
c1_24	622	GO-BP	GO_RESPONSE_TO_WOUNDING	38	559	563	17473	1.28e-05	1	2.10975	ANXA1,MYH9,RAC2,PDGFRB,DPYSL3,PTPN6,LYN,LCP2,C3,FCER1G,TXK,IL1B,TGFBR1,PDGFC,SERPINA1,PLSCR1,RAB27A,PIK3CG,TGFB1,APOD,ENG,ITGB4,PDPN,NOG,GPR4,HMOX1,GLI3,GATA2,CLIC1,CCR1,FERMT3,VWF,PAPSS2,ITPR2,DGKD,THBD,MAFF,DOCK11
c1_287	183	GO-BP	GO_DICARBOXYLIC_ACID_CATABOLIC_PROCESS	4	165	16	17473	1.28e-05	1	26.4742	GLUD1,GLUD2,ALDH1L2,ALDH1L1
c1_43	132	GO-BP	GO_REGULATION_OF_PROTEIN_MODIFICATION_BY_SMALL_PROTEIN_CONJUGATION_OR_REMOVAL	10	112	280	17473	1.28e-05	1	5.57175	PSMD6,UBB,PSMD11,PSMA2,PINK1,CDC16,DNAJA1,ATG5,RNF111,DYNC1LI1
c1_446	16	GO-BP	GO_NCRNA_PROCESSING	5	15	386	17473	1.28e-05	1	15.0889	RPL32,RPL30,RPL37,RPL23A,RPL36
c1_171	75	KEGG	KEGG_OXIDATIVE_PHOSPHORYLATION	6	67	135	17473	1.29e-05	1	11.5907	UQCRC1,ATP5G1,NDUFB2,NDUFB10,NDUFA1,NDUFB4
c1_343	62	GO-CC	GO_BASEMENT_MEMBRANE	5	57	93	17473	1.29e-05	1	16.4809	FN1,TIMP3,LAMA3,PTN,COL17A1
c1_75	34	GO-BP	GO_RNA_PROCESSING	9	32	835	17473	1.29e-05	1	5.88537	UBA52,RPLP1,RPL8,RPL32,RPL30,RPL37,RPL23A,RPL36,POLR2L
c1_24	622	GO-BP	GO_DETECTION_OF_MOLECULE_OF_BACTERIAL_ORIGIN	5	559	11	17473	1.3e-05	1	14.208	LY96,TLR2,NOD2,TLR1,TREM2
c1_7	460	GO-BP	GO_REGULATION_OF_BMP_SIGNALING_PATHWAY	10	413	77	17473	1.3e-05	1	5.49448	BMP4,CAV1,FOXD1,SFRP2,CYR61,FZD1,MSX1,SMAD6,NBL1,VWC2
c1_295	57	GO-BP	GO_EPITHELIUM_DEVELOPMENT	12	51	945	17473	1.31e-05	1	4.35058	ADM,LEF1,SEMA3C,TJP1,LATS2,TPP1,LAMB2,HEG1,CCND1,MAF,IQGAP1,ANXA4
c1_44	102	GO-CC	GO_MITOCHONDRION	23	94	1633	17473	1.31e-05	1	2.61807	DLD,PDHB,ATPIF1,DEGS1,SLC25A5,SLC25A27,BECN1,ATP5J,MAP1LC3B,ACADSB,NDUFS4,UQCRFS1,COX5A,NDUFA4,LDHB,ARMC1,TTC19,GHITM,NUDT2,RAP1GDS1,YWHAB,TIMM17A,ISCA1
c1_978	14	Ractome	REACTOME_INTERFERON_ALPHA_BETA_SIGNALING	3	13	64	17473	1.31e-05	1	63.0036	IFITM3,IFITM1,IFITM2
c1_287	183	GO-BP	GO_BIOLOGICAL_ADHESION	25	165	1032	17473	1.32e-05	1	2.56533	MYH9,F11R,RAC2,HCK,ITGB2,PTPRC,HLA-E,IL18R1,EBI3,NRXN1,ITPKB,ITGB4,CD44,ITGA7,CD93,PTPN2,CDH19,CCR1,CNTNAP5,SPP1,SIGLEC9,SIGLEC7,PXN,EMILIN2,NTN1
c1_170	56	GO-BP	GO_HYDROGEN_ION_TRANSMEMBRANE_TRANSPORT	5	50	107	17473	1.33e-05	1	16.3299	ATP5I,ATP5G2,COX6B1,UQCR11,COX7A2
c1_265	98	GO-BP	GO_MITOCHONDRIAL_TRANSMEMBRANE_TRANSPORT	5	92	58	17473	1.33e-05	1	16.3728	ATP5G3,ATP5L,ATP5O,ATP5F1,ATP5C1
c1_103	300	GO-BP	GO_LOCOMOTION	37	275	1114	17473	1.34e-05	1	2.11033	EMP2,PPP1R9B,BMP4,JAM3,JUP,LRP5,CXCL12,CAV1,CYP1B1,TWIST1,NOV,S100P,EDN3,ID1,KDR,FOLR2,FMOD,GPC6,OGN,FOXC1,NDNF,FOXD1,TGFBR3,SIX1,COL1A1,RERE,BSG,ATP1B3,JAM2,MET,RARRES2,COL1A2,CKLF,APCDD1,NET1,PPIL2,SERPIND1
c1_49	42	GO-CC	GO_EXOCYTIC_VESICLE	5	38	142	17473	1.34e-05	1	16.1907	GRIN1,IGF1,GAD2,PTPRN2,ZNRF1
c1_672	23	GO-BP	GO_RNA_SPLICING_VIA_TRANSESTERIFICATION_REACTIONS	5	21	267	17473	1.34e-05	1	15.5814	EIF4A3,LSM5,DDX41,SRSF5,SRRM1
c1_980	28	GO-BP	GO_POSITIVE_REGULATION_OF_IMMUNE_RESPONSE	7	26	563	17473	1.34e-05	1	8.35572	MNDA,FCER1G,HAVCR2,PIK3AP1,TLR2,NOD2,C5AR1
c1_103	300	GO-BP	GO_REGULATION_OF_MUSCLE_SYSTEM_PROCESS	13	275	195	17473	1.35e-05	1	4.23588	PKP2,CNN1,SRI,JUP,DSP,PLN,CAV1,KLF4,MYOCD,MYL9,DSG2,NPNT,IGFBP5
c1_2	1514	GO-MF	GO_CALMODULIN_BINDING	31	1333	179	17473	1.35e-05	1	2.27011	SYT1,VAMP2,SNTA1,ADD2,CNN3,MAPKAPK3,MYO1G,CAMKK1,CAMK4,GRIN1,ATP2B1,ITPKC,ATPIF1,CAMK2G,ATP2B2,PPP3CB,CAMK2A,DAPK1,CAMSAP3,CAMKK2,PHKG1,PHKA1,KCNH5,CAMSAP2,MAP2,ARPP21,RGS4,RASGRF2,PNCK,CAMK1G,PDE1A
c1_7	460	GO-BP	GO_RESPONSE_TO_AMINO_ACID	12	413	112	17473	1.36e-05	1	4.53295	GSN,AIFM1,ASS1,XBP1,COL3A1,DNMT3A,FOLR2,MMP2,COL1A1,HPCA,COL1A2,PDGFD
c1_24	622	GO-CC	GO_ENDOPLASMIC_RETICULUM	83	559	1631	17473	1.37e-05	1	1.59067	ENTPD5,KCNQ1,CASQ1,DRD1,CLN3,NLRP3,SCARA3,TLR7,HLA-DPA1,HLA-DQB1,TMEM173,HLA-DRA,THBS1,CHI3L1,PDGFC,SERPINA1,DGAT2,HLA-E,CTSC,TAP1,ADPGK,NRXN1,APOD,SERP1,PTGS1,CH25H,LPCAT3,APOC1,RDH10,OSBPL5,ERLIN2,NPC2,DHRS9,PTGS2,ST6GAL1,DSE,TGM2,COL4A2,WLS,COL4A1,NBEAL2,HMOX1,PLIN2,CYBB,MR1,CYBA,TBXAS1,STOM,BNIP1,SQSTM1,PTPN2,DERL2,HSD3B7,VWF,ITPR2,EDEM2,PIGZ,MAGT1,B3GALNT2,ADAMTS9,PLD1,DNASE1L1,FOXRED2,SLC39…
c1_3	697	GO-CC	GO_AXON_PART	21	580	219	17473	1.37e-05	1	2.88878	STXBP1,SCN1B,SCN1A,CNTNAP1,KCNA1,KCNA2,NDEL1,DNM1,CHRM1,SNCB,OLFM1,DAGLA,L1CAM,GPM6A,GRIA4,APBB1,RANGAP1,TBC1D24,SV2A,SYNGR1,LRRC7
c1_473	83	GO-CC	GO_EXTRACELLULAR_MATRIX_COMPONENT	6	73	125	17473	1.37e-05	1	11.4891	COL8A1,COL15A1,COL18A1,LTBP1,NID1,NPNT
c1_654	69	GO-BP	GO_CELLULAR_RESPIRATION	6	64	143	17473	1.37e-05	1	11.4552	SDHB,SDHA,MDH2,NDUFB3,NDUFA9,NDUFB6
c1_1077	24	GO-BP	GO_POSITIVE_REGULATION_OF_ENDOCYTOSIS	4	23	114	17473	1.38e-05	1	26.656	CD14,C3,RAB27A,CYBA
c1_24	622	GO-BP	GO_REGULATION_OF_LIPID_METABOLIC_PROCESS	24	559	282	17473	1.38e-05	1	2.66022	ANXA1,CCKBR,PDGFRB,LYN,C3,NOD2,IL1B,SERPINA3,NR1H3,DGAT2,PIK3CG,TGFB1,APOD,APOC1,ERLIN2,NPC2,PTGS2,GPR116,TNFRSF1A,REST,ORMDL2,DNAJC15,PDP2,METTL20
c1_45	73	GO-CC	GO_SYNAPSE_PART	11	65	610	17473	1.38e-05	1	4.84749	STX1A,ADD2,ATP2B1,PCLO,GABRA1,FLRT3,SSPN,RPH3A,DLGAP1,PVALB,FRMPD4
c1_752	25	GO-BP	GO_POSITIVE_REGULATION_OF_ERBB_SIGNALING_PATHWAY	3	23	36	17473	1.38e-05	1	63.308	ARAP1,UBC,ADRA2C
c1_855	124	Ractome	REACTOME_CYTOSOLIC_TRNA_AMINOACYLATION	4	109	24	17473	1.38e-05	1	26.7171	IARS,AARS,NARS,HARS
c1_9	654	Ractome	REACTOME_LAGGING_STRAND_SYNTHESIS	6	525	19	17473	1.39e-05	1	10.5101	POLD3,RFC5,LIG1,RPA1,PCNA,RFC4
c1_24	622	GO-BP	GO_TOLL_LIKE_RECEPTOR_4_SIGNALING_PATHWAY	6	559	18	17473	1.4e-05	1	10.4192	LY96,ITGB2,CD14,LGALS9,PIK3AP1,NFKBIA
c1_292	85	GO-BP	GO_ANTIGEN_PROCESSING_AND_PRESENTATION_OF_PEPTIDE_ANTIGEN	7	78	177	17473	1.4e-05	1	8.85926	CD74,B2M,HLA-C,HLA-G,HLA-F,HLA-A,HLA-B
c1_292	85	GO-BP	GO_POSITIVE_REGULATION_OF_LYMPHOCYTE_MEDIATED_IMMUNITY	5	78	69	17473	1.4e-05	1	16.2328	VAV1,RSAD2,B2M,HLA-A,HLA-B
c1_60	15	GO-CC	GO_MEMBRANE_PROTEIN_COMPLEX	6	11	1020	17473	1.4e-05	1	9.34385	CACNB4,RYR2,KCNJ3,GRIA2,GRIA4,MAGEE1
c1_685	23	GO-CC	GO_EXTRACELLULAR_SPACE	9	21	1376	17473	1.4e-05	1	5.44217	CFI,C1QA,C1QB,SERPINA3,NAMPT,LYZ,STOM,SPP1,IL1RL1
c1_709	18	GO-BP	GO_MACROMOLECULE_CATABOLIC_PROCESS	7	17	926	17473	1.4e-05	1	7.76972	RPS24,RPS18,RPL39,RPS15A,RPS25,RPL9,RPL27
c1_24	622	GO-CC	GO_VACUOLAR_MEMBRANE	39	559	587	17473	1.41e-05	1	2.07674	ANXA1,SHC1,RAB13,CLN3,LY96,CD14,TLR7,HLA-DPA1,HLA-DQB1,HLA-DRA,TFRC,FCGR1B,HLA-E,RAB27A,LITAF,CP,SLC15A3,HGSNAT,RAB8A,WLS,FZD5,DRAM2,HLA-DMA,HLA-DMB,WIPI1,SH3GLB1,CLVS1,PLD1,STEAP3,TYRP1,SNX8,IFITM3,VASN,CD320,ABCD4,SCAMP2,PNPLA7,TMEM192,LAPTM5
c1_292	85	GO-CC	GO_GOLGI_APPARATUS	19	78	1445	17473	1.42e-05	1	2.9455	CD74,PLCE1,RSAD2,RASIP1,B2M,HLA-C,HLA-G,HLA-F,HLA-A,HLA-B,C1GALT1C1,GAL3ST4,ESCO2,WDR77,VAMP5,PSKH1,TMEM43,TAPBPL,CYTH4
c1_20	291	GO-BP	GO_CELL_DEVELOPMENT	41	251	1426	17473	1.43e-05	1	2.00151	PSEN1,FRYL,LDB3,OPHN1,RAC1,CAPN3,PRKCQ,SOX8,INSM1,CDKN1C,CNP,CNTN2,TYMS,CRYAB,CREB1,ATP7A,SOX10,SEMA4D,UGT8,SFRP1,ESR1,RDX,CDK6,PLP1,ING2,RAB1B,SIRT2,C11orf9,NCAM1,DSCAML1,GLDN,PCDH12,PIP4K2A,PLXNB3,SEPT4,SPTBN1,HSPA2,CLMN,EFHD1,LGR5,OSBP2
c1_6	409	GO-BP	GO_MITOCHONDRIAL_TRANSLATION	11	364	107	17473	1.43e-05	1	4.93486	MRPS36,MTIF2,MRPS11,MRPS18B,HARS2,NOA1,MRPS25,MRPL18,MRPL39,MRPS9,HARS
c1_686	125	GO-BP	GO_NEGATIVE_REGULATION_OF_RESPONSE_TO_STIMULUS	23	112	1360	17473	1.43e-05	1	2.63839	CSDA,DRD1,IFI16,LY96,PSMB8,PTPRC,TNFAIP3,IL4R,HLA-E,TAP1,FSTL3,NRXN1,UCP2,SOCS3,CD44,RGS19,DUSP2,HMOX1,GATA2,TNFRSF1A,PTPN2,THBD,RGS18
c1_980	28	GO-BP	GO_REGULATION_OF_TUMOR_NECROSIS_FACTOR_SUPERFAMILY_CYTOKINE_PRODUCTION	4	26	101	17473	1.43e-05	1	26.6154	FCER1G,HAVCR2,TLR2,NOD2
c1_287	183	GO-BP	GO_REGULATION_OF_CELL_ACTIVATION	16	165	484	17473	1.44e-05	1	3.50073	RAC2,PTPRC,YES1,TXK,TNFAIP3,IL4R,HLA-E,EBI3,CDKN1A,MIF,ITPKB,HMOX1,PTPN2,THBD,TNFSF13,IL1RL1
c1_29	673	GO-MF	GO_KINASE_ACTIVITY	50	553	842	17473	1.44e-05	1	1.87629	MAPKAPK2,MVK,RET,NTRK3,TEC,TLR9,MAPK3,MAP3K6,MAP3K5,MAP3K11,FGF2,EGF,PDGFB,JAK3,HKDC1,GCK,AKAP13,CCL2,ERCC2,GK,EPHB4,PIM1,NPR1,EPHB2,NEK1,FLT4,FGFR3,STK32A,DMPK,TK2,DTYMK,SIK1,NEK11,RPS6KA1,TYK2,LTK,FES,BTC,MAST2,CSF2RB,CSF2RA,IL5,XRCC6BP1,TTBK1,TSSK4,HUNK,CDK10,MMD2,PRKY,STK19
c1_289	200	GO-BP	GO_NEGATIVE_REGULATION_OF_B_CELL_PROLIFERATION	4	183	15	17473	1.45e-05	1	25.4616	MNDA,LYN,ATM,CD300A
c1_289	200	GO-BP	GO_REGULATION_OF_B_CELL_RECEPTOR_SIGNALING_PATHWAY	4	183	15	17473	1.45e-05	1	25.4616	PTPN6,LYN,CD300A,CMTM3
c1_289	200	GO-MF	GO_PLATELET_DERIVED_GROWTH_FACTOR_RECEPTOR_BINDING	4	183	15	17473	1.45e-05	1	25.4616	PDGFRB,LYN,TYMP,IL1R1
c1_2	1514	Ractome	REACTOME_GABA_SYNTHESIS_RELEASE_REUPTAKE_AND_DEGRADATION	8	1333	17	17473	1.46e-05	1	6.16848	SNAP25,SYT1,VAMP2,STX1A,RAB3A,SLC6A1,GAD2,GAD1
c1_24	622	GO-BP	GO_INTRINSIC_APOPTOTIC_SIGNALING_PATHWAY_IN_RESPONSE_TO_DNA_DAMAGE	11	559	71	17473	1.46e-05	1	4.84273	IFI16,EPHA2,ERCC6,NUPR1,CDKN1A,ATM,HMOX1,MCL1,SFN,BCL2A1,TNFRSF1A
c1_30	147	GO-BP	GO_CELL_SUBSTRATE_JUNCTION_ASSEMBLY	5	134	41	17473	1.48e-05	1	15.9019	TLN1,FN1,ITGA5,LAMA3,COL17A1
c1_709	18	GO-BP	GO_PROTEIN_LOCALIZATION	9	17	1805	17473	1.48e-05	1	5.12488	TBC1D2B,RPS24,RPS18,RPL39,RPS15A,RPS25,RPL9,RPL27,DENND4C
c1_289	200	GO-BP	GO_POSITIVE_REGULATION_OF_RESPONSE_TO_EXTERNAL_STIMULUS	13	183	296	17473	1.49e-05	1	4.19342	PDGFRB,C3,FCER1G,LGALS9,HAVCR2,TLR2,NOD2,C5AR1,TGFB1,CYBA,SQSTM1,LY86,DDX60
c1_706	22	GO-CC	GO_TRANSPORT_VESICLE_MEMBRANE	4	18	151	17473	1.49e-05	1	25.7145	HLA-C,HLA-G,HLA-F,HLA-A
c1_809	30	Ractome	REACTOME_TRANSMISSION_ACROSS_CHEMICAL_SYNAPSES	5	30	186	17473	1.49e-05	1	15.6568	SNAP25,CAMKK1,GABRG2,NEFL,NCALD
c1_13	717	GO-CC	GO_EXCITATORY_SYNAPSE	20	599	197	17473	1.5e-05	1	2.96145	SIPA1L1,CACNA1C,SRGAP2,GRM1,BMPR2,SHANK3,HOMER1,CDK5R1,ITGA3,STRN,ALS2,NLGN1,SPOCK1,MPDZ,SRCIN1,DRP2,FMR1,CAMK2N1,SYNPO,ARHGAP32
c1_292	85	GO-BP	GO_RESPONSE_TO_CYTOKINE	13	78	714	17473	1.51e-05	1	4.07866	CD74,AIF1,TIMP1,LEPR,RSAD2,B2M,HLA-C,HLA-G,HLA-F,HLA-A,HLA-B,SEC61A1,TRIM56
c1_21	399	GO-BP	GO_MACROMOLECULAR_COMPLEX_ASSEMBLY	52	355	1398	17473	1.52e-05	1	1.83078	CCT2,TOR1A,BRK1,COBLL1,PSMD4,BIRC2,MALT1,HMGCR,MRPS7,DENR,MRPL20,MCTS1,EIF3M,TMED2,ATXN10,XRCC6,HIST1H4A,AR,MFF,STRA13,SNRPB,TLE2,CCT8,UXS1,DPYS,NDUFB3,NDUFS2,NDUFA9,NDUFB6,RAD23B,PPP2R1A,HACL1,RAB11A,CETN2,TUBG1,TFAP4,SNX2,BCS1L,SNUPN,GEMIN2,TUBG2,CIRBP,CAND2,HSPA4,FASTKD2,VBP1,CCT6B,USO1,IKBKAP,BET1,PLAGL2,KCTD21
c1_25	409	KEGG	KEGG_RIBOSOME	10	366	88	17473	1.52e-05	1	5.42505	RPS24,RPS18,RPL10A,RPS8,RPL39,RPS15A,RPL11,RPS25,RPL9,RPL27
c1_171	75	GO-BP	GO_GENERATION_OF_PRECURSOR_METABOLITES_AND_ENERGY	8	67	292	17473	1.53e-05	1	7.14496	IDH3G,UQCRC1,NDUFA13,CHCHD10,NDUFB2,NDUFB10,NDUFA1,NDUFB4
c1_289	200	GO-BP	GO_REGULATION_OF_DEFENSE_RESPONSE	22	183	759	17473	1.53e-05	1	2.76756	KCNQ1,PTPN6,LYN,CD14,C3,FCER1G,LGALS9,HAVCR2,PIK3AP1,CD86,TMEM173,TLR2,NOD2,C5AR1,TLR1,PLSCR1,TGFB1,CYBA,IL1R1,RNF135,NMI,DDX60
c1_7	460	GO-BP	GO_RESPONSE_TO_METAL_ION	22	413	333	17473	1.53e-05	1	2.79509	DRD2,GSN,ASS1,CDH1,PLN,CAV1,IGFBP2,FOS,DNMT3A,SPHK1,MAOB,NT5E,DUSP1,JUNB,BSG,TNFRSF11B,BMP6,CYB5A,SLC30A10,KCNMA1,HVCN1,CYBRD1
c1_706	22	GO-CC	GO_ENDOCYTIC_VESICLE_MEMBRANE	4	18	152	17473	1.53e-05	1	25.5453	HLA-C,HLA-G,HLA-F,HLA-A
c1_28	134	GO-BP	GO_STRAND_DISPLACEMENT	4	103	26	17473	1.54e-05	1	26.0986	NBN,XRCC2,RTEL1,RAD51AP1
c1_30	147	GO-BP	GO_WOUND_HEALING	14	134	470	17473	1.54e-05	1	3.88412	FLNA,CAPZB,TLN1,TGFBR2,FN1,TIMP3,SDC2,ITGA5,ITPR3,MYL12A,FZD7,TFPI,P2RX6,ERBB2
c1_694	24	GO-BP	GO_REGULATION_OF_MAST_CELL_ACTIVATION	3	22	39	17473	1.54e-05	1	61.0944	LYN,PLSCR1,CD300A
c1_1085	11	GO-MF	GO_OLIGOPEPTIDE_BINDING	2	9	12	17473	1.55e-05	1	323.574	GSTM1,GSTM2
c1_25	409	GO-BP	GO_PROTEIN_LOCALIZATION_TO_MEMBRANE	22	366	376	17473	1.55e-05	1	2.79332	ACTN2,ROCK1,SDCBP,MADCAM1,RPS24,RPS18,RPL10A,RPS8,RPL39,RPS15A,RPL11,RPS25,RPL9,RPL27,COLQ,PARD3,VAMP3,RAMP3,SEC61A1,TRAM1L1,DENND4C,VAMP5
c1_984	27	GO-BP	GO_DENDRITIC_CELL_DIFFERENTIATION	3	26	33	17473	1.55e-05	1	61.0944	LGALS9,TGFB1,SPI1
c1_170	56	GO-CC	GO_ORGANELLE_INNER_MEMBRANE	9	50	525	17473	1.56e-05	1	5.99074	MRPS35,ATP5I,ATP5G2,COX6B1,UQCR11,COX7A2,C19orf70,TMEM11,USMG5
c1_2	1514	GO-BP	GO_NEUROTRANSMITTER_TRANSPORT	28	1333	155	17473	1.56e-05	1	2.3679	SNAP25,SYT1,SLC6A9,VAMP2,SLC17A7,STX1A,NF1,RAB3A,SLC6A1,SYT6,SNCA,NRXN3,SYNJ1,GAD2,GAD1,PCLO,PTPRN2,SLC6A17,SLC6A15,SLC22A1,DGKI,RPH3A,SYTL4,DOC2B,DOC2A,SYN2,SYN1,SV2B
c1_321	45	GO-BP	GO_RESPONSE_TO_EXTERNAL_STIMULUS	15	43	1821	17473	1.56e-05	1	3.34719	DOCK2,CASP1,FAS,PSMB9,TLR8,SLC11A1,LILRB2,HYAL2,CCL2,TP53,IRF1,ADAMTS1,CDKN2B,FES,NLRC5
c1_692	57	GO-BP	GO_REGULATION_OF_TOLL_LIKE_RECEPTOR_SIGNALING_PATHWAY	4	54	49	17473	1.56e-05	1	26.4142	CD14,PIK3AP1,TLR2,CYBA
c1_1077	24	GO-BP	GO_POSITIVE_REGULATION_OF_TRANSPORT	8	23	936	17473	1.57e-05	1	6.49313	HCLS1,CD14,C3,TMEM173,TGFBR1,RAB27A,CYBA,MSN
c1_24	622	GO-BP	GO_HOMEOSTATIC_PROCESS	71	559	1337	17473	1.57e-05	1	1.6599	ANXA1,CCKBR,HCLS1,RAC2,DRD1,CLN3,PTPRC,CD55,LYN,C3AR1,NOD2,C5AR1,TNFAIP3,ERCC6,IL1B,SERPINA3,STAT3,ICAM1,TFRC,NR1H3,DGAT2,ANGPTL4,PIK3CG,TGFB1,TAP1,S1PR3,GIGYF2,ATM,UCP2,CP,NPC2,ITPKB,POC1B,TGM2,HMOX1,SPI1,CLIC4,SLC40A1,TFIP11,GPR116,GATA2,DRAM2,HIST1H4H,LYZ,SFRP4,SLC4A2,SLC4A11,CYBB,NCF2,CYBA,DNASE2,MCL1,SFN,STC1,PTPN2,OXTR,CCR1,ITPR2,SLC24A3,PYGL,POMC,IL1R1,STEAP3,SLC30A7,SLC39A7,IKZF1,DYNLT1,H…
c1_978	14	GO-BP	GO_RESPONSE_TO_TYPE_I_INTERFERON	3	13	68	17473	1.57e-05	1	59.2975	IFITM3,IFITM1,IFITM2
c1_19	461	GO-BP	GO_CELLULAR_RESPONSE_TO_CADMIUM_ION	5	403	15	17473	1.58e-05	1	14.4524	MT1G,MT1F,MT1H,MT1E,MT1X
c1_7	460	GO-BP	GO_POSITIVE_REGULATION_OF_CELLULAR_RESPONSE_TO_TRANSFORMING_GROWTH_FACTOR_BETA_STIMULUS	6	413	24	17473	1.58e-05	1	10.5769	ITGA8,TGFBR3,TGFB1I1,MYOCD,NPNT,DAB2
c1_321	45	GO-BP	GO_INNATE_IMMUNE_RESPONSE	9	43	619	17473	1.59e-05	1	5.90814	TLR8,SLC11A1,JAK3,CCL2,IRF1,NAIP,CLEC5A,FES,NLRC5
c1_2	1514	GO-BP	GO_VESICLE_LOCALIZATION	36	1333	224	17473	1.6e-05	1	2.10665	SNAP25,SYT1,VAMP2,STX1A,RAB3A,PAFAH1B1,SYT6,CUL3,RAB1A,SNCA,SYNJ1,PCLO,KIF3A,MKKS,BLOC1S2,BLOC1S3,AP3M2,AP3B2,SEC23A,DYNC1I1,KIFAP3,NAPA,GRIA1,RPH3A,SYTL4,DOC2B,DOC2A,NSF,GBF1,CLASP2,RAB27B,SEC22B,KLHL12,TRAPPC3,TRAPPC6B,ANKRD28
c1_24	622	GO-BP	GO_TOLL_LIKE_RECEPTOR_SIGNALING_PATHWAY	12	559	85	17473	1.6e-05	1	4.41284	LY96,ITGB2,SCARA3,CD14,TLR7,LGALS9,HAVCR2,PIK3AP1,CD86,TLR2,NFKBIA,TLR1
c1_980	28	GO-BP	GO_REGULATION_OF_INTERLEUKIN_6_PRODUCTION	4	26	104	17473	1.6e-05	1	25.8476	FCER1G,HAVCR2,TLR2,NOD2
c1_171	75	GO-MF	GO_OXIDOREDUCTASE_ACTIVITY	12	67	719	17473	1.61e-05	1	4.35256	IDH3G,UQCRC1,NDUFA13,GSTO1,NDUFB2,NDUFB10,NDUFA1,NDUFB4,GPX4,FADS3,MGST3,DHRS7
c1_2	1514	GO-BP	GO_REGULATION_OF_METAL_ION_TRANSPORT	47	1333	325	17473	1.61e-05	1	1.89562	FKBP1A,FKBP1B,VAMP2,SCN2B,CACNB2,GJA1,SCN4B,SNTA1,CACNA2D1,FGF12,ANK2,PTK2B,DLG1,ATP1A1,YWHAE,ATP1B1,YWHAH,ADRB2,SNCA,PML,PLCG2,PDE4D,LPAR3,HTR2A,CAB39,LILRB1,CRH,RGN,IGF1,AHCYL1,CAMK2G,ATP2B2,ABCC8,ATG5,CAMK2A,FGF14,UBQLN1,CACNA2D3,TRPV2,TMEM66,KCNIP4,KCNIP2,KCNAB2,CREB3,DPP6,PTPN3,GNB5
c1_293	50	GO-MF	GO_CYCLIN_BINDING	3	46	19	17473	1.61e-05	1	59.976	MDFIC,CDK2,CDK4
c1_7	460	GO-BP	GO_NEGATIVE_REGULATION_OF_RESPONSE_TO_STIMULUS	57	413	1360	17473	1.61e-05	1	1.77318	DRD2,FGF10,PRKCDBP,SRI,TNFSF10,PPARG,SERPING1,PGLYRP1,DUSP5,BMP4,XBP1,MICA,RGS1,GPR37L1,NLGN4X,CXCL12,DCN,CAV1,COL3A1,IGFBP2,PTGIS,TWIST1,NOV,NT5E,COL2A1,SFRP2,FZD1,TGFBR3,DUSP1,NLE1,ANXA2,KLF4,TGFB1I1,LTBP1,SMAD6,BCL9L,CTNNA2,FBLN1,MET,TMEM64,IGFBP5,BMP5,HERPUD1,DAB2,TARBP2,NBL1,APCDD1,PROS1,IGFBP4,BICC1,FRZB,PHLDB2,NLRX1,PRR5L,VWC2,DKK2,IGFBP6
c1_292	85	GO-CC	GO_VESICLE_MEMBRANE	11	78	512	17473	1.62e-05	1	4.81278	CD74,B2M,HLA-C,HLA-G,HLA-F,HLA-A,HLA-B,TCIRG1,VAMP5,MYOF,MSR1
c1_364	244	GO-CC	GO_CELL_LEADING_EDGE	15	204	350	17473	1.62e-05	1	3.6708	EZR,FGD3,NF2,FGD4,FAT1,NEDD9,GPER,SCRIB,MYO10,PLXND1,PLEKHO1,RAPGEF3,PIEZO1,WWC1,MEFV
c1_2	1514	GO-BP	GO_REGULATION_OF_ION_TRANSPORT	74	1333	592	17473	1.64e-05	1	1.6385	FKBP1A,FKBP1B,VAMP2,SLC6A1,SCN2B,CACNB2,GJA1,SCN4B,SNTA1,CACNA2D1,FGF12,ANK2,PTK2B,DLG1,KCNB1,ATP1A1,SCN2A,YWHAE,ATP1B1,YWHAH,SCN8A,ADRB2,SNCA,CCK,PML,MAPK9,RASGRF1,PLCG2,PDE4D,MEF2C,CTSS,LPAR3,HTR2A,PINK1,CAB39,LILRB1,CRH,GRIN1,RGN,IGF1,ATP8A2,APOE,AHCYL1,CAMK2G,ATP2B2,NOX5,CLCN4,ABCC8,VDAC1,VDAC3,ATP8A1,ATG5,CAMK2A,DAPK1,FGF14,UBQLN1,CACNA2D3,CACNG8,TRPV2,TMEM66,KCNIP4,KCNJ4,KCNIP2,KCND1,KCNAB2…
c1_446	16	GO-BP	GO_PROTEIN_TARGETING	5	15	406	17473	1.64e-05	1	14.3456	RPL32,RPL30,RPL37,RPL23A,RPL36
c1_577	40	GO-BP	GO_REGULATION_OF_ACTIVIN_RECEPTOR_SIGNALING_PATHWAY	3	35	25	17473	1.64e-05	1	59.9074	ACVR2B,ACVR1B,DACT2
c1_978	14	GO-BP	GO_HUMORAL_IMMUNE_RESPONSE_MEDIATED_BY_CIRCULATING_IMMUNOGLOBULIN	3	13	69	17473	1.64e-05	1	58.4381	CFI,C1QA,C1QB
c1_978	14	KEGG	KEGG_COMPLEMENT_AND_COAGULATION_CASCADES	3	13	69	17473	1.64e-05	1	58.4381	CFI,C1QA,C1QB
c1_100	47	GO-MF	GO_RNA_BINDING	14	43	1598	17473	1.66e-05	1	3.56	TMSB4X,EIF3A,NOA1,MRPL39,MRPS9,ZNF346,KHDRBS1,SRP54,SRSF3,SARNP,UTP14A,HNRNPA3,RPP25,GPATCH4
c1_2	1514	GO-BP	GO_REGULATION_OF_TRANSPORTER_ACTIVITY	33	1333	198	17473	1.66e-05	1	2.18467	FKBP1A,FKBP1B,VAMP2,SCN2B,CACNB2,SCN4B,CACNA2D1,FGF12,ANK2,PTK2B,YWHAE,ATP1B1,YWHAH,SNCA,RASGRF1,PLCG2,PDE4D,MEF2C,CTSS,CAB39,CRH,RGN,AHCYL1,DAPK1,FGF14,UBQLN1,CACNG8,KCNIP2,NDFIP1,NDFIP2,PTPN3,GNB5,NETO2
c1_474	59	GO-BP	GO_OSSIFICATION	7	57	251	17473	1.66e-05	1	8.54903	BMP4,LRP5,MMP2,FAT4,LRRC17,IGFBP5,MRC2
c1_477	42	GO-BP	GO_ENDOCARDIAL_CUSHION_MORPHOGENESIS	3	40	22	17473	1.66e-05	1	59.567	TWIST1,TMEM100,MSX1
c1_7	460	GO-BP	GO_REGULATION_OF_MUSCLE_SYSTEM_PROCESS	16	413	195	17473	1.66e-05	1	3.47139	PKP2,TPM1,CNN1,SRI,JUP,DSP,PLN,CAV1,SPHK1,KLF4,MYOCD,MYL9,DSG2,NPNT,PDE5A,IGFBP5
c1_395	109	GO-BP	GO_REGULATION_OF_PROTEIN_MODIFICATION_BY_SMALL_PROTEIN_CONJUGATION_OR_REMOVAL	9	92	280	17473	1.67e-05	1	6.1047	PSMD6,UBB,PSMD11,PSMA2,PINK1,CDC16,DNAJA1,RNF111,DYNC1LI1
c1_692	57	GO-BP	GO_REGULATION_OF_DEFENSE_RESPONSE	11	54	759	17473	1.67e-05	1	4.68948	CD14,C3,FCER1G,HAVCR2,PIK3AP1,TMEM173,TLR2,NOD2,C5AR1,CYBA,DDX60
c1_24	622	GO-BP	GO_POSITIVE_REGULATION_OF_NF_KAPPAB_IMPORT_INTO_NUCLEUS	7	559	27	17473	1.68e-05	1	8.10382	TLR7,LGALS9,TLR2,IL1B,IL18R1,TRIP6,PTGS2
c1_24	622	GO-CC	GO_MHC_PROTEIN_COMPLEX	7	559	27	17473	1.68e-05	1	8.10382	HLA-DPA1,HLA-DQB1,HLA-DRA,HLA-E,MR1,HLA-DMA,HLA-DMB
c1_2	1514	GO-BP	GO_LYSINE_METABOLIC_PROCESS	7	1333	13	17473	1.69e-05	1	7.05817	AADAT,DLD,OGDH,PIPOX,ALDH7A1,AASDHPPT,CRYM
c1_2	1514	GO-BP	GO_REGULATION_OF_ACYL_COA_BIOSYNTHETIC_PROCESS	7	1333	13	17473	1.69e-05	1	7.05817	DLD,DLAT,PDHB,SNCA,PDK2,PDK4,PDP1
c1_473	83	GO-BP	GO_REGULATION_OF_MUSCLE_SYSTEM_PROCESS	7	73	195	17473	1.69e-05	1	8.59227	CNN1,SRI,PLN,MYOCD,MYL9,DSG2,NPNT
c1_474	59	GO-BP	GO_MORPHOGENESIS_OF_A_BRANCHING_STRUCTURE	6	57	167	17473	1.69e-05	1	11.0136	BMP4,LRP5,FOXD1,SFRP2,SIX1,FAT4
c1_21	399	GO-BP	GO_MITOCHONDRIAL_ATP_SYNTHESIS_COUPLED_PROTON_TRANSPORT	5	355	17	17473	1.7e-05	1	14.4764	ATP5G3,ATP5L,ATP5O,ATP5F1,ATP5C1
c1_40	530	GO-CC	GO_MICROTUBULE_CYTOSKELETON	53	476	1068	17473	1.7e-05	1	1.82165	RAN,CUL3,CDC42,PRKCI,PSMA1,PDE4D,PRKACB,MAP2K1,GAPDH,MAPT,POLB,RAB11FIP5,CDC27,ATP6V1D,C16orf45,AHI1,BLOC1S2,KIF3C,DYNC1I1,KLC1,DNM1L,MLLT11,GABARAPL1,VPS41,PLK2,CCT4,PRPF19,SYTL4,OLA1,DDHD2,PPP2CA,STMN1,TSPYL2,MAP4,TUBB4A,POC5,ORC2,PRC1,ARL8B,BRCC3,CAMSAP2,RANBP9,MAP2,DNM3,TBCC,TPPP,ANKRD32,MEAF6,ELL2,SNX4,AKAP11,RFWD2,LRRC49
c1_692	57	GO-BP	GO_REGULATION_OF_INTERLEUKIN_6_PRODUCTION	5	54	104	17473	1.7e-05	1	15.5564	FCER1G,HAVCR2,TLR2,NOD2,CYBA
c1_7	460	GO-BP	GO_NEGATIVE_REGULATION_OF_LOCOMOTION	19	413	263	17473	1.7e-05	1	3.05644	DRD2,GSN,PKP2,TPM1,VCL,CXCL12,DCN,COL3A1,CYP1B1,NOV,SFRP2,KLF4,RHOB,FBLN1,IGFBP5,BMP5,NBL1,PHLDB2,SPINT2
c1_463	131	Ractome	REACTOME_CYTOSOLIC_TRNA_AMINOACYLATION	4	115	24	17473	1.71e-05	1	25.3232	IARS,AARS,NARS,HARS
c1_19	461	GO-BP	GO_CHROMOSOME_ORGANIZATION	45	403	1009	17473	1.72e-05	1	1.93368	EP300,CREBBP,PRKAA1,SIRT1,LIG4,ATF2,PAXIP1,HDAC2,SMC5,AURKA,LATS1,XRCC3,CENPH,SMARCE1,CHAMP1,HDAC6,BCOR,SETDB2,RAG2,TET3,RBX1,ASH1L,ESCO1,BLM,SYCE2,WAPAL,RCBTB1,AHCTF1,XPO1,SUDS3,ARID4B,CHD1L,SHPRH,KAT6B,SETX,GTF2H1,EPC2,CHD2,CTCF,AEBP2,SETD6,MYSM1,WHSC1L1,RCOR1,JMJD1C
c1_2	1514	GO-CC	GO_SYNAPTIC_MEMBRANE	40	1333	261	17473	1.75e-05	1	2.00889	SNAP25,SYT1,GLRB,ANK2,DLG1,KCNB1,DNAJA3,CHRM3,GRIN2D,GRIN1,GABRG2,EPHA4,ATP2B1,SYNJ1,GAD2,SEMA4F,GABRB3,GABRA4,GABRA5,GABRA1,CAMK2A,NETO1,PI4K2A,GRIA1,PJA2,DGKI,CLSTN3,FLRT3,SSPN,CACNG8,DLG3,GPHN,DLG2,KCNJ4,GABBR2,DLGAP1,NELF,SYP,SIGMAR1,SH2D5
c1_2	1514	GO-CC	GO_TERMINAL_BOUTON	16	1333	64	17473	1.76e-05	1	3.27701	SYT1,VAMP2,RAB3A,PFN2,SNCA,CCK,GRIN1,APP,PTPRN2,AP1S1,NAPA,SYN1,PVALB,VAMP1,SYP,AAK1
c1_978	14	GO-BP	GO_REGULATION_OF_IMMUNE_RESPONSE	6	13	858	17473	1.76e-05	1	9.39914	ITGB2,CFI,VSIG4,C1QA,C1QB,IFITM1
c1_25	409	GO-CC	GO_ER_TO_GOLGI_TRANSPORT_VESICLE_MEMBRANE	8	366	55	17473	1.77e-05	1	6.94406	CD74,B2M,HLA-C,HLA-G,HLA-F,HLA-A,HLA-B,LMAN1
c1_290	104	GO-CC	GO_LYTIC_VACUOLE	12	91	526	17473	1.77e-05	1	4.38048	ANXA1,HLA-DPA1,HLA-DQB1,HLA-DRA,IL1B,NPC2,HGSNAT,DRAM2,HLA-DMA,HLA-DMB,DNASE2,CTSO
c1_383	34	GO-BP	GO_GOLGI_VESICLE_TRANSPORT	6	31	319	17473	1.77e-05	1	10.6015	VAMP2,CUL3,RAB1A,SEC23A,ARF4,TRAPPC6B
c1_860	23	GO-BP	GO_SULFUR_COMPOUND_CATABOLIC_PROCESS	3	23	39	17473	1.77e-05	1	58.4381	PRELP,OGN,OMD
c1_693	18	GO-BP	GO_RESPONSE_TO_RADIATION	5	15	413	17473	1.78e-05	1	14.1025	ICAM1,ATM,IL1R1,NR2E3,KIAA0146
c1_294	56	GO-BP	GO_ORGANONITROGEN_COMPOUND_METABOLIC_PROCESS	16	49	1796	17473	1.79e-05	1	3.17676	RHOQ,CEBPA,RPS24,RPS18,RPL10A,RPL39,RPS15A,RPL11,RPS25,RPL9,RPL27,LYG2,ARSJ,BLVRB,RNPEP,SEC11A
c1_49	42	GO-CC	GO_TRANSPORT_VESICLE_MEMBRANE	5	38	151	17473	1.8e-05	1	15.2257	GAD2,PTPRN2,AP1S1,AP2A1,ZNRF1
c1_857	68	GO-CC	GO_BASEMENT_MEMBRANE	5	61	93	17473	1.8e-05	1	15.4001	COL8A1,COL15A1,COL18A1,NID1,NPNT
c1_25	409	Ractome	REACTOME_HEMOSTASIS	25	366	466	17473	1.81e-05	1	2.56118	RHOA,ACTN2,WDR1,JAK2,ITGB1,VAV1,FGR,ITGAM,RAP1A,ITGB3,PRCP,ORAI1,GNAI3,TIMP1,HDAC1,PRKCG,CD63,A2M,SPARC,PLAUR,CDK2,PRKCH,PLAT,GNG12,GNG11
c1_378	55	GO-MF	GO_MOLECULAR_FUNCTION_REGULATOR	13	44	1353	17473	1.81e-05	1	3.81558	SCN2B,PRKCB,RTN4RL2,DGKI,RCC1,CHM,PTPN3,PPP2R5D,NGEF,RGS4,SAE1,ARHGAP20,GPSM3
c1_736	27	GO-BP	GO_POSITIVE_REGULATION_OF_IMMUNE_SYSTEM_PROCESS	8	25	867	17473	1.81e-05	1	6.44909	TLR8,FYB,SLC11A1,JAK3,LILRB2,CCL2,TNFSF13B,FES
c1_103	300	GO-BP	GO_BUNDLE_OF_HIS_CELL_TO_PURKINJE_MYOCYTE_COMMUNICATION	4	275	11	17473	1.82e-05	1	23.1048	PKP2,JUP,DSP,DSG2
c1_103	300	GO-MF	GO_PLATELET_DERIVED_GROWTH_FACTOR_BINDING	4	275	11	17473	1.82e-05	1	23.1048	COL3A1,COL2A1,COL1A1,COL1A2
c1_103	300	GO-MF	GO_PROTEIN_BINDING_INVOLVED_IN_CELL_CELL_ADHESION	4	275	11	17473	1.82e-05	1	23.1048	PKP2,JUP,DSP,DSG2
c1_103	300	Ractome	REACTOME_KERATAN_SULFATE_DEGRADATION	4	275	11	17473	1.82e-05	1	23.1048	PRELP,FMOD,OGN,OMD
c1_24	622	GO-BP	GO_POSITIVE_REGULATION_OF_I_KAPPAB_KINASE_NF_KAPPAB_SIGNALING	18	559	179	17473	1.82e-05	1	3.14322	TLR7,LGALS9,TLR2,NOD2,IL1B,IL18R1,TRIP6,LITAF,PTGS2,WLS,HMOX1,TNFRSF1A,LTBR,S100A13,NEK6,TRAF3IP2,TRIM22,SECTM1
c1_447	18	Ractome	REACTOME_INFLUENZA_VIRAL_RNA_TRANSCRIPTION_AND_REPLICATION	4	17	169	17473	1.82e-05	1	24.3272	UBA52,RPLP1,RPL8,POLR2L
c1_7	460	GO-BP	GO_CELLULAR_RESPONSE_TO_ACID_CHEMICAL	15	413	175	17473	1.82e-05	1	3.62636	PPARG,ASS1,XBP1,COL3A1,DNMT3A,FOLR2,OSR1,KLF4,MMP2,COL1A1,PTGFR,PTGDR,COL1A2,PDGFD,ID3
c1_706	22	Ractome	REACTOME_INTERFERON_SIGNALING	4	18	159	17473	1.83e-05	1	24.4207	HLA-C,HLA-G,HLA-F,HLA-A
c1_103	300	GO-BP	GO_CELLULAR_RESPONSE_TO_AMINO_ACID_STIMULUS	7	275	53	17473	1.84e-05	1	8.39184	ASS1,COL3A1,FOLR2,MMP2,COL1A1,COL1A2,PDGFD
c1_195	39	GO-CC	GO_CENTROSOME	7	31	487	17473	1.84e-05	1	8.10168	CYLD,PQBP1,SNAP29,C2CD3,CHD4,CENPJ,ZNF322
c1_292	85	KEGG	KEGG_VIRAL_MYOCARDITIS	5	78	73	17473	1.84e-05	1	15.3433	HLA-C,HLA-G,HLA-F,HLA-A,HLA-B
c1_4	255	GO-MF	GO_RNA_BINDING	42	235	1598	17473	1.84e-05	1	1.95421	P4HB,PFN1,RPLP1,CSTB,NQO1,RPS9,RPL8,RPL23,PABPC4,RPS3,RPS7,RPL32,RPL29,EIF3G,RPS5,EEF1D,RPS6,RPS19,RPL35,RPS14,PABPC1,RPL3,RPL41,RPL30,RPL19,RPL37,RPS16,RPL23A,RPL14,RPL36,RPL18,FAU,SLC3A2,AATF,SNRPG,HNRNPA1,FBL,NXF1,IMP3,FUBP3,MIF4GD,TDRD10
c1_692	57	GO-BP	GO_CYTOKINE_PRODUCTION_INVOLVED_IN_IMMUNE_RESPONSE	3	54	17	17473	1.84e-05	1	57.1013	TLR2,NOD2,MR1
c1_171	75	GO-BP	GO_PURINE_CONTAINING_COMPOUND_METABOLIC_PROCESS	9	67	394	17473	1.85e-05	1	5.95716	UQCRC1,SULT1C2,NDUFA13,ATP5G1,CHCHD10,NDUFB2,NDUFB10,NDUFA1,NDUFB4
c1_265	98	GO-BP	GO_PURINE_NUCLEOSIDE_MONOPHOSPHATE_BIOSYNTHETIC_PROCESS	5	92	62	17473	1.85e-05	1	15.3164	ATP5G3,ATP5L,ATP5O,ATP5F1,ATP5C1
c1_29	673	GO-BP	GO_PROTEIN_PHOSPHORYLATION	54	553	944	17473	1.85e-05	1	1.80744	MAPKAPK2,RET,NTRK3,IKBKG,TLR3,PSMB9,UBC,TEC,FYB,TLR9,MAPK3,MAP3K6,MAP3K5,MAP3K11,FGF2,EGF,PDGFB,JAK3,AKAP13,CCL2,ERCC2,LIPE,EPHB4,NDST1,PIM1,NPR1,EPHB2,NEK1,FLT4,FGFR3,STK32A,DMPK,SIK1,RUNX3,NEK11,RPS6KA1,TYK2,LTK,FES,BTC,MAST2,CSF2RB,PLVAP,CSF2RA,IL5,XRCC6BP1,TTBK1,TSSK4,RASAL3,HUNK,CDK10,MMD2,PRKY,STK19
c1_686	125	GO-BP	GO_REGULATION_OF_INNATE_IMMUNE_RESPONSE	11	112	357	17473	1.85e-05	1	4.807	IFI16,LY96,PSMB8,HCK,TXK,TNFAIP3,HLA-E,TAP1,SOCS3,PTPN2,PARP9
c1_103	300	GO-CC	GO_ENDOPLASMIC_RETICULUM_LUMEN	13	275	201	17473	1.86e-05	1	4.10943	COL3A1,COL8A1,COL2A1,COL15A1,COL18A1,COL1A1,COL6A3,CES2,COL25A1,COL1A2,PDIA2,PDGFD,COL9A3
c1_103	300	KEGG	KEGG_FOCAL_ADHESION	13	275	201	17473	1.86e-05	1	4.10943	VCL,CAV1,COL3A1,KDR,COL2A1,ITGA8,COL1A1,MYL9,COL6A3,ITGA10,MET,COL1A2,PDGFD
c1_736	27	GO-BP	GO_INNATE_IMMUNE_RESPONSE	7	25	619	17473	1.86e-05	1	7.90378	TLR8,SLC11A1,JAK3,CCL2,IRF1,NAIP,FES
c1_978	14	GO-BP	GO_POSITIVE_REGULATION_OF_IMMUNE_SYSTEM_PROCESS	6	13	867	17473	1.86e-05	1	9.30157	SCIN,ITGB2,CFI,VSIG4,C1QA,C1QB
c1_45	73	GO-CC	GO_SYNAPSE	12	65	754	17473	1.87e-05	1	4.27823	STX1A,ADD2,ATP2B1,PCLO,ATP2B2,GABRA1,FLRT3,SSPN,RPH3A,DLGAP1,PVALB,FRMPD4
c1_1052	14	Ractome	REACTOME_AXON_GUIDANCE	4	12	251	17473	1.88e-05	1	23.2045	MYH11,COL3A1,COL1A1,COL6A3
c1_25	409	GO-BP	GO_INNATE_IMMUNE_RESPONSE	30	366	619	17473	1.88e-05	1	2.31375	MYD88,AIF1,JAK2,PYCARD,ITCH,FGR,MARCO,C9,SERINC5,RSAD2,RPL39,B2M,HLA-C,HLA-G,HLA-F,HLA-A,HLA-B,HIST1H2BK,AXL,CALCOCO2,LGALS3,TRIM35,CSF1R,SEC61A1,MID1,IRF8,IFNGR1,IFIT3,GBP2,TRIM56
c1_40	530	GO-BP	GO_VESICLE_MEDIATED_TRANSPORT	59	476	1239	17473	1.88e-05	1	1.748	SYT1,VAMP2,RAB3A,CUL3,CDC42,PRKCI,RAB1A,SNCA,ATP8A2,ABCA1,RAB11FIP5,PPP3CB,CXCR7,AHI1,BLOC1S2,BLOC1S3,AP3M2,AP3B2,SEC23A,KIF3C,DYNC1I1,AP2A2,AP1S2,KLC1,ARF4,NAPA,DNM1L,NDRG4,VPS39,LRSAM1,VPS41,PI4K2A,SYTL4,DOC2B,NSF,SNX27,RTN3,LOXL3,DNM3,EXOC8,VAMP1,RAB39B,NAPG,RAB6B,RAB27B,SYP,CCDC132,LY75,ARL4C,SNX4,NECAP1,AAK1,COG1,SEC22A,COG5,TRAPPC6B,YIPF5,STXBP5,CDC37L1
c1_265	98	GO-BP	GO_ENERGY_DERIVATION_BY_OXIDATION_OF_ORGANIC_COMPOUNDS	8	92	217	17473	1.89e-05	1	7.0018	SDHB,SDHA,MDH2,COX8A,PYGB,NDUFB3,NDUFA9,NDUFB6
c1_103	300	GO-CC	GO_CELL_SUBSTRATE_JUNCTION	19	275	398	17473	1.9e-05	1	3.03323	GSN,CNN1,LIMA1,JUP,VCL,CDH1,CAV1,HMGA1,RPS4X,MCAM,FZD1,ITGA8,TGFB1I1,BSG,MRC2,MDC1,SVIL,PHLDB2,SYNPO2
c1_1052	14	GO-BP	GO_MULTICELLULAR_ORGANISMAL_MACROMOLECULE_METABOLIC_PROCESS	3	12	79	17473	1.9e-05	1	55.2943	COL3A1,COL1A1,COL6A3
c1_297	11	GO-BP	GO_HEMOSTASIS	4	10	311	17473	1.9e-05	1	22.4733	FZD6,PRKCG,ENTPD1,PLAT
c1_103	300	GO-BP	GO_NEGATIVE_REGULATION_OF_LOCOMOTION	15	275	263	17473	1.91e-05	1	3.62385	GSN,PKP2,VCL,CXCL12,DCN,COL3A1,CYP1B1,NOV,SFRP2,KLF4,FBLN1,IGFBP5,BMP5,PHLDB2,SPINT2
c1_171	75	GO-BP	GO_ENERGY_DERIVATION_BY_OXIDATION_OF_ORGANIC_COMPOUNDS	7	67	217	17473	1.91e-05	1	8.41261	IDH3G,UQCRC1,NDUFA13,NDUFB2,NDUFB10,NDUFA1,NDUFB4
c1_2	1514	Ractome	REACTOME_SIGNALLING_BY_NGF	35	1333	217	17473	1.92e-05	1	2.1142	ARHGEF11,ABR,KRAS,PRKCI,YWHAE,NGFR,NGFRAP1,RASGRF1,MAPK1,MAPKAPK3,PRKACB,MEF2C,MAP2K1,BRAF,PRKAR1B,CAMK4,SMPD2,AP2A1,AP2A2,CLTC,RTN4,IRS1,PPP2CA,RALB,HDAC3,MCF2,PRDM4,YWHAB,MAPK8,DUSP3,PPP2R5D,NGEF,RASGRF2,ARHGEF9,PDE1A
c1_24	622	GO-BP	GO_ACUTE_INFLAMMATORY_RESPONSE	11	559	73	17473	1.92e-05	1	4.71005	IL1B,CD163,NUPR1,SERPINA3,ALOX5,SIGIRR,SERPINA1,STAT3,ICAM1,PLSCR1,TFRC
c1_25	409	GO-CC	GO_INTRACELLULAR_VESICLE	49	366	1259	17473	1.92e-05	1	1.85805	CD74,ACTN2,SDCBP,RHOQ,ITGB1,CTNNA1,ITCH,MARCO,AXIN1,ITGB3,ORAI1,GNAI3,TIMP1,SNAP23,FZD6,TPP1,B2M,SLC2A1,HLA-C,HLA-G,HLA-F,HLA-A,HLA-B,TCIRG1,ATP6V0E1,TP53INP1,ANXA5,TMEM74,TM9SF1,CALCOCO2,CXXC4,CD63,VAMP3,A2M,SPARC,STX11,LMAN1,PHLDA1,GANAB,RNPEP,SYPL1,HBEGF,PLAT,DENND4C,VAMP5,MYOF,MSR1,ARHGDIB,EPN3
c1_289	200	GO-BP	GO_PATTERN_RECOGNITION_RECEPTOR_SIGNALING_PATHWAY	8	183	109	17473	1.92e-05	1	7.00777	CD14,LGALS9,HAVCR2,PIK3AP1,CD86,TLR2,NOD2,TLR1
c1_474	59	GO-BP	GO_VASCULATURE_DEVELOPMENT	9	57	469	17473	1.92e-05	1	5.8825	BMP4,LRP5,NOV,KDR,SFRP2,MMP2,SIX1,COL1A2,IMMP2L
c1_60	15	Ractome	REACTOME_NEURONAL_SYSTEM	4	11	279	17473	1.92e-05	1	22.7735	CACNB4,KCNJ3,GRIA2,GRIA4
c1_406	11	GO-BP	GO_DNA_TEMPLATED_TRANSCRIPTION_ELONGATION	3	10	97	17473	1.93e-05	1	54.0402	SUPT16H,ELP2,TAF9B
c1_980	28	GO-BP	GO_PATTERN_RECOGNITION_RECEPTOR_SIGNALING_PATHWAY	4	26	109	17473	1.93e-05	1	24.662	HAVCR2,PIK3AP1,TLR2,NOD2
c1_654	69	GO-BP	GO_NUCLEOSIDE_TRIPHOSPHATE_METABOLIC_PROCESS	7	64	228	17473	1.94e-05	1	8.38206	LDHA,ATP5G3,ATP5O,ATP5F1,NDUFB3,NDUFA9,NDUFB6
c1_855	124	GO-BP	GO_MITOCHONDRION_ORGANIZATION	14	109	594	17473	1.94e-05	1	3.77818	PANK2,MTIF2,MRPS11,MRPL18,HARS,MTCH2,FUNDC1,SNRPD1,NDUFV2,AFG3L2,IMMT,TOMM34,MTX3,APOO
c1_29	673	GO-BP	GO_PHOSPHATE_CONTAINING_COMPOUND_METABOLIC_PROCESS	95	553	1977	17473	1.95e-05	1	1.51831	MAPKAPK2,MLYCD,MVK,SLC25A13,RET,NTRK3,IKBKG,TLR3,PSMB9,UBC,TEC,FYB,TLR9,MAPK3,MAP3K6,MAP3K5,MAP3K11,FGF2,EGF,PDGFB,JAK3,HKDC1,GCK,AKAP13,CCL2,ERCC2,LCAT,PTAFR,PGP,ISYNA1,SLC44A2,PHOSPHO1,GK,PLCB3,LIPE,PLD4,NAPRT1,NMNAT1,GFPT2,EPHB4,NDST1,PIM1,NPR1,EPHB2,MBOAT7,NEK1,FLT4,FGFR3,SMARCAD1,MTMR14,STK32A,MUTYH,MPG,UMPS,DMPK,TK2,DTYMK,PIGQ,PIGW,PPCDC,PIGS,PIGM,PDE9A,RNASEH2B,NFS1,SIK1,RUNX3,AGPAT2,NEK11…
c1_44	102	GO-BP	GO_ORGANONITROGEN_COMPOUND_METABOLIC_PROCESS	24	94	1796	17473	1.95e-05	1	2.48396	DLD,PDHB,LRRC16A,PGK1,IMPAD1,ATPIF1,DEGS1,RPL24,SLC25A5,RPS23,SLC25A27,EIF4E3,BECN1,ATP5J,STS,ACADSB,NDUFS4,TXNDC9,UQCRFS1,COX5A,NDUFA4,LDHB,SPCS1,TPK1
c1_2	1514	Ractome	REACTOME_POST_NMDA_RECEPTOR_ACTIVATION_EVENTS	11	1333	33	17473	1.97e-05	1	4.36934	RASGRF1,MAPK1,PRKACB,BRAF,CAMKK1,CAMK4,GRIN2D,GRIN1,NEFL,CAMK2A,RASGRF2
c1_54	205	GO-CC	GO_EXOCYTIC_VESICLE	9	184	142	17473	1.97e-05	1	6.01872	NDEL1,DNM1,SYT4,TRIM9,AMPH,SV2A,SYNGR1,SCAMP5,WDR7
c1_24	622	GO-BP	GO_POSITIVE_REGULATION_OF_TRANSPORT	54	559	936	17473	1.98e-05	1	1.80332	ANXA1,KCNQ1,SCIN,HCLS1,RAC2,PDGFRB,DRD1,NLRP3,CD14,PLCG1,TLR7,C3,FCER1G,LGALS9,HAVCR2,TMEM173,TLR2,NOD2,NFKBIA,IL1B,TGFBR1,ITGB1BP1,NR1H3,IL4R,HLA-E,RAB27A,IL18R1,TGFB1,TRIP6,MIF,SERP1,PTGS2,GLUD1,ADC,WLS,GLI3,FZD5,GATA2,SFRP4,CYBA,SFN,STOM,SH3GLB1,STC1,OXTR,MSN,CCR1,CD58,EDEM2,CXCL11,PLK3,GSDMD,HAMP,IL1RL1
c1_861	27	Ractome	REACTOME_AXON_GUIDANCE	5	24	251	17473	2e-05	1	14.5028	MYH11,COL3A1,COL2A1,COL1A1,COL6A3
c1_3	697	GO-CC	GO_EXOCYTIC_VESICLE	16	580	142	17473	2.01e-05	1	3.39446	NDEL1,DNM1,SLC17A5,GRIN2A,SYT5,SYT4,SYT9,TRIM9,STX3,AMPH,SV2A,SYNGR1,SCAMP5,SYNGR3,LGI3,WDR7
c1_24	622	GO-BP	GO_PROTEIN_SECRETION	14	559	116	17473	2.02e-05	1	3.77247	ANXA1,RAB13,NLRP3,LYN,LCP2,TLR2,NOD2,CHI3L1,MC4R,RAB8A,WLS,STEAP3,S100A13,TRAF3IP2
c1_321	45	GO-BP	GO_REGULATION_OF_CELL_ACTIVATION	8	43	484	17473	2.02e-05	1	6.71651	FAS,JAK3,LILRB2,CCL2,IRF1,ZNF335,TNFSF13B,FES
c1_395	109	GO-BP	GO_INNATE_IMMUNE_RESPONSE_ACTIVATING_CELL_SURFACE_RECEPTOR_SIGNALING_PATHWAY	6	92	106	17473	2.02e-05	1	10.7504	KRAS,PSMD6,UBB,TAB3,PSMD11,PSMA2
c1_105	47	GO-BP	GO_REGULATION_OF_IMMUNE_SYSTEM_PROCESS	13	43	1403	17473	2.03e-05	1	3.76517	CFB,C1S,SERPING1,C1R,XBP1,JAG1,GPR183,IGFBP2,FOS,SLC7A2,NBL1,PROS1,COCH
c1_43	132	GO-BP	GO_REGULATION_OF_LIGASE_ACTIVITY	7	112	130	17473	2.03e-05	1	8.40048	PSMD6,UBB,PSMD11,PSMA2,PINK1,CDC16,DYNC1LI1
c1_7	460	GO-MF	GO_INSULIN_LIKE_GROWTH_FACTOR_BINDING	6	413	25	17473	2.03e-05	1	10.1538	IGFBP2,NOV,CYR61,IGFBP5,IGFBP4,IGFBP6
c1_195	39	GO-BP	GO_ORGANELLE_ASSEMBLY	7	31	495	17473	2.04e-05	1	7.97074	CASC5,C11orf63,SNAP29,C2CD3,CHD4,CENPJ,PWP2
c1_686	125	GO-BP	GO_IMMUNE_RESPONSE	20	112	1100	17473	2.04e-05	1	2.83653	IFI16,LY96,PSMB8,HCK,TXK,IL4R,HLA-E,EBI3,TAP1,CD44,GATA2,TNFRSF1A,CCR1,ISG20,LTBR,S100A13,TRAF3IP2,HAMP,TRIM22,TNFSF13
c1_383	34	GO-BP	GO_POSITIVE_REGULATION_OF_CELLULAR_PROTEIN_CATABOLIC_PROCESS	5	31	192	17473	2.05e-05	1	14.6783	CUL3,RAB1A,PSMA1,UBQLN1,UBE2V2
c1_860	23	GO-BP	GO_POSITIVE_REGULATION_OF_KIDNEY_DEVELOPMENT	3	23	41	17473	2.06e-05	1	55.5875	BMP4,SIX1,PDGFD
c1_103	300	GO-BP	GO_PLASMA_MEMBRANE_ORGANIZATION	13	275	203	17473	2.07e-05	1	4.06895	EMP2,PKP2,EHD2,JUP,RAMP2,CDH1,CAV1,ANXA2,FAT4,BSG,KRT18,ATP1B3,PPIL2
c1_294	56	GO-BP	GO_PROTEIN_LOCALIZATION_TO_ORGANELLE	9	49	556	17473	2.07e-05	1	5.77217	RPS24,RPS18,RPL10A,RPL39,RPS15A,RPL11,RPS25,RPL9,RPL27
c1_321	45	GO-CC	GO_ANCHORED_COMPONENT_OF_EXTERNAL_SIDE_OF_PLASMA_MEMBRANE	3	43	22	17473	2.07e-05	1	55.4112	HYAL2,GGT5,CA4
c1_978	14	GO-BP	GO_IMMUNE_SYSTEM_PROCESS	8	13	1984	17473	2.07e-05	1	5.41967	ITGB2,CFI,VSIG4,C1QA,C1QB,IFITM3,IFITM1,IFITM2
c1_2	1514	GO-BP	GO_ORGANELLE_LOCALIZATION	56	1333	415	17473	2.08e-05	1	1.76879	SNAP25,SYT1,VAMP2,STX1A,RAB3A,PAFAH1B1,SYT6,RAN,PDCD10,CUL3,CDC42,DLG1,RAB1A,SNCA,UBB,MAPT,UCHL1,SYNJ1,PCLO,OGT,CCNB1,KIF3A,UBE2B,MKKS,BLOC1S2,BLOC1S3,NEFL,AP3M2,AP3B2,SEC23A,KIF3C,DYNC1I1,DYNC1H1,KIFAP3,NAPA,BECN1,ATP6AP1,GRIA1,RPH3A,SYTL4,DOC2B,DOC2A,NSF,GBF1,YWHAZ,CLASP2,MAP4,CHMP5,SPAG5,RAB27B,SEC22B,KLHL12,TRAPPC3,TRAPPC6B,ANKRD28,NMD3
c1_25	409	GO-BP	GO_WOUND_HEALING	25	366	470	17473	2.08e-05	1	2.53938	RHOA,JAK2,VAV1,ITGB3,ANO6,PRCP,ILK,TIMP1,HDAC1,FZD6,AXL,NOTCH2,ANXA5,KLF6,PRKCG,ENTPD1,A2M,SPARC,C1GALT1C1,LMAN1,PLAUR,PRKCH,HBEGF,PLAT,MYOF
c1_21	399	GO-BP	GO_PROTEIN_COMPLEX_SUBUNIT_ORGANIZATION	55	355	1527	17473	2.09e-05	1	1.77281	CCT2,TOR1A,ACTN4,HSP90B1,ACTR3,BRK1,ARPC1A,COBLL1,SORBS2,ARPC3,PSMD4,BIRC2,MALT1,HMGCR,LOXL2,MRPS7,MRPL3,MRPL20,MRPS33,DAP3,APEH,MRPL28,TMED2,SETD2,ATXN10,XRCC6,HIST1H4A,AR,MFF,STRA13,TLE2,CCT8,UXS1,DPYS,NDUFB3,NDUFS2,NDUFA9,NDUFB6,PPP2R1A,RANBP1,HACL1,RAB11A,TUBG1,TFAP4,SNX2,BCS1L,TUBG2,CAND2,HSPA4,VBP1,CCT6B,USO1,IKBKAP,BET1,KCTD21
c1_24	622	GO-BP	GO_VASCULATURE_DEVELOPMENT	33	559	469	17473	2.09e-05	1	2.19936	SHC1,MYH9,PDGFRB,EPHA2,THBS1,EFNA1,TGFBR1,ITGB1BP1,ANGPTL4,PIK3CG,CDH5,NRXN1,APOD,SOCS3,ENG,PTGS2,PDPN,COL4A2,GPR4,TYMP,RSPO3,HHEX,COL4A1,HMOX1,SPI1,CLIC4,GLI3,ANGPT2,ARHGAP24,FZD5,LYL1,LOXL1,PRDM1
c1_446	16	GO-BP	GO_ORGANIC_CYCLIC_COMPOUND_CATABOLIC_PROCESS	5	15	427	17473	2.09e-05	1	13.6401	RPL32,RPL30,RPL37,RPL23A,RPL36
c1_95	138	Ractome	REACTOME_CYTOSOLIC_TRNA_AMINOACYLATION	4	121	24	17473	2.09e-05	1	24.0675	IARS,AARS,NARS,HARS
c1_30	147	GO-BP	GO_REGULATION_OF_CELL_DIFFERENTIATION	27	134	1492	17473	2.1e-05	1	2.3597	FLNA,VIM,RIPK1,NFKB1,TGFBR2,FN1,HES1,RAPGEF2,MBD1,LTBP4,SDC2,NOTCH3,HES5,ENPP1,HLA-DOA,GSK3A,PTN,FZD7,CD276,METRNL,SLC9B2,IGFBP3,ERBB2,S100A10,C10orf116,MBNL3,ISLR2
c1_634	13	GO-BP	GO_PROTEIN_LOCALIZATION_TO_ORGANELLE	5	12	556	17473	2.11e-05	1	13.0943	GCKR,MORC3,WAPAL,TIA1,RBM22
c1_24	622	GO-BP	GO_REGULATION_OF_TRANSPORT	89	559	1804	17473	2.12e-05	1	1.54209	ANXA1,KCNQ1,CASQ1,SCIN,HCLS1,RAC2,PDGFRB,DRD1,NLRP3,TBC1D8B,TBC1D8,HCK,PTPN6,LYN,CD14,PLCG1,TLR7,C3,FCER1G,LGALS9,HAVCR2,TMEM173,TLR2,NOD2,NFKBIA,TLR1,THBS1,IL1B,TGFBR1,ITGB1BP1,ICAM1,NR1H3,IL4R,HLA-E,RAB27A,IL18R1,PIK3CG,TGFB1,TRIP6,NRXN1,CDKN1A,LITAF,APOD,MIF,UCP2,SERP1,PTGS1,APOC1,PTGS2,GLUD1,ADC,RGS19,RAB8A,WLS,HMOX1,CLIC4,GLI3,FZD5,GATA2,SFRP4,BEST3,CLIC1,CYBB,CYBA,SFN,SRGN,STOM,SH3GLB1,STC1…
c1_287	183	GO-MF	GO_CYTOKINE_RECEPTOR_ACTIVITY	7	165	89	17473	2.12e-05	1	8.32898	IL4R,IL18R1,EBI3,CD44,CCR1,IL1RL1,OSMR
c1_685	23	GO-BP	GO_DEFENSE_RESPONSE_TO_OTHER_ORGANISM	6	21	505	17473	2.12e-05	1	9.88571	LYZ,STOM,CD93,IFITM3,IFITM1,IFITM2
c1_736	27	GO-BP	GO_RESPONSE_TO_BIOTIC_STIMULUS	8	25	886	17473	2.12e-05	1	6.31079	CASP1,FAS,TLR8,SLC11A1,LILRB2,CCL2,TP53,IRF1
c1_265	98	GO-BP	GO_HYDROGEN_ION_TRANSMEMBRANE_TRANSPORT	6	92	107	17473	2.13e-05	1	10.6499	ATP5G3,ATP5L,ATP5O,ATP5F1,ATP5C1,COX8A
c1_43	132	GO-MF	GO_RNA_BINDING	25	112	1598	17473	2.13e-05	1	2.44069	RCC2,ARCN1,AUH,MRPL32,EIF1B,EEF1E1,GFM2,EIF4G2,EFTUD2,CRNKL1,UPF2,SKIV2L,DYNC1LI1,PUM2,FAM103A1,SRP68,HLTF,TBL2,NFX1,TRDMT1,TFB2M,CPSF3,CPSF2,CPSF6,SPATS2L
c1_60	15	GO-BP	GO_TRANSMEMBRANE_TRANSPORT	6	11	1098	17473	2.13e-05	1	8.68008	CACNB4,RYR2,SLC17A5,KCNJ3,GRIA2,GRIA4
c1_692	57	GO-BP	GO_PATTERN_RECOGNITION_RECEPTOR_SIGNALING_PATHWAY	5	54	109	17473	2.14e-05	1	14.8428	CD14,HAVCR2,PIK3AP1,TLR2,NOD2
c1_103	300	GO-BP	GO_REGULATION_OF_MUSCLE_CONTRACTION	11	275	147	17473	2.15e-05	1	4.75456	PKP2,CNN1,SRI,JUP,DSP,PLN,CAV1,MYOCD,MYL9,DSG2,NPNT
c1_24	622	GO-BP	GO_POSITIVE_REGULATION_OF_CHEMOKINE_PRODUCTION	9	559	49	17473	2.16e-05	1	5.74119	TLR7,LGALS9,HAVCR2,TLR2,IL1B,IL4R,MIF,HMOX1,IL1RL1
c1_265	98	GO-BP	GO_NUCLEOSIDE_TRIPHOSPHATE_BIOSYNTHETIC_PROCESS	5	92	64	17473	2.16e-05	1	14.8378	ATP5G3,ATP5L,ATP5O,ATP5F1,ATP5C1
c1_861	27	Ractome	REACTOME_SIGNALING_BY_PDGF	4	24	122	17473	2.16e-05	1	23.8702	COL3A1,COL2A1,COL1A1,COL6A3
c1_24	622	GO-BP	GO_REGULATION_OF_ACUTE_INFLAMMATORY_RESPONSE	11	559	74	17473	2.19e-05	1	4.6464	NLRP3,CFI,CD55,C3AR1,C3,FCER1G,C5AR1,IL1B,PIK3CG,PTGS2,OSMR
c1_289	200	GO-BP	GO_REGULATION_OF_TYPE_I_INTERFERON_PRODUCTION	8	183	111	17473	2.19e-05	1	6.8815	CD14,HAVCR2,TMEM173,TLR2,NFKB2,RNF135,NMI,LRRFIP1
c1_290	104	GO-BP	GO_REGULATION_OF_CELL_ADHESION	13	91	629	17473	2.19e-05	1	3.96843	ANXA1,ARHGAP6,NLRP3,HLA-DPA1,HLA-DQB1,HLA-DRA,IL1B,APOD,GLI3,HLA-DMB,APBB1IP,FBLN2,SOX13
c1_692	57	GO-BP	GO_DEFENSE_RESPONSE_TO_OTHER_ORGANISM	9	54	505	17473	2.19e-05	1	5.76667	FCER1G,HAVCR2,TMEM173,TLR2,NOD2,C5AR1,MR1,IL10RB,DDX60
c1_5	365	GO-BP	GO_SYNAPTIC_SIGNALING	21	308	424	17473	2.2e-05	1	2.80977	MINK1,GRIK2,HTR1B,SSTR2,CX3CL1,SLC32A1,SLC22A2,SST,APBA2,PCDHB13,ANXA9,PCDHB3,SYT16,SYT3,SNPH,KCNMB1,CHRNB3,HTR3B,MYCBPAP,LIN7C,CNIH3
c1_763	37	GO-BP	GO_WALKING_BEHAVIOR	3	31	31	17473	2.2e-05	1	54.5463	CLN8,CHD7,HIPK2
c1_2	1514	GO-BP	GO_REGULATION_OF_CELLULAR_LOCALIZATION	137	1333	1277	17473	2.21e-05	1	1.40626	FKBP1A,FKBP1B,SNAP25,SYT1,VAMP2,STX1A,NF1,RAB3A,SYT6,GJA1,TNNT2,ANK2,ABR,PTK2B,CDC42,DLG1,PRKCI,PFN2,KCNB1,YWHAE,YWHAH,SNCA,CCK,PML,RCC2,MAPK1,PSMD10,TNFRSF21,PDE4D,MEF2C,CD36,FCN1,MDFI,MAP2K1,ERP29,TP73,TGFB3,BRAF,CARTPT,HTR2A,PINK1,EFNA5,LILRB1,OXCT1,PFKM,CRH,MAPT,IGF1,NUS1,SYNJ1,ATPIF1,SMO,SLC25A4,SLC25A5,PCLO,RAB11FIP5,CPT1A,OGT,SDC4,CCNB1,PPP3CB,CD34,SP100,ABCC8,TMEM30A,RAB3C,CLTC,ATG5,NAPA,…
c1_405	11	GO-CC	GO_TRANSFERASE_COMPLEX	5	10	703	17473	2.21e-05	1	12.4275	CAB39,ARIH1,MED6,CAND1,RPRD1A
c1_692	57	GO-BP	GO_POSITIVE_REGULATION_OF_TRANSPORT	12	54	936	17473	2.21e-05	1	4.14839	HCLS1,CD14,C3,FCER1G,HAVCR2,TMEM173,TLR2,NOD2,TGFBR1,RAB27A,CYBA,MSN
c1_706	22	GO-BP	GO_CELLULAR_RESPONSE_TO_CYTOKINE_STIMULUS	6	18	606	17473	2.21e-05	1	9.61111	LEPR,RSAD2,HLA-C,HLA-G,HLA-F,HLA-A
c1_24	622	GO-BP	GO_REGULATION_OF_CELLULAR_LOCALIZATION	68	559	1277	17473	2.22e-05	1	1.66446	ANXA1,CASQ1,HCLS1,RAC2,DRD1,NLRP3,EPHA2,PTPN6,LYN,CD14,PLCG1,TLR7,FCER1G,LGALS9,HAVCR2,TMEM173,TLR2,NOD2,NFKBIA,TLR1,IL1B,TGFBR1,ITGB1BP1,NR1H3,IL4R,HLA-E,RAB27A,IL18R1,TGFB1,TRIP6,NUMB,NRXN1,CDKN1A,LITAF,APOD,MIF,UCP2,SERP1,PTGS1,PTGS2,GLUD1,RGS19,WLS,HMOX1,GLI3,FZD5,CYBA,SFN,SRGN,STOM,SH3GLB1,OXTR,DERL2,MSN,CD58,CD300A,ITPR2,EDEM2,POMC,LMNA,REST,CXCL11,PLK3,GSDMD,KIAA0146,TREM2,GBP1,IL1RL1
c1_103	300	GO-BP	GO_CELL_MOTILITY	30	275	835	17473	2.23e-05	1	2.28281	EMP2,PPP1R9B,JAM3,JUP,LRP5,CXCL12,CAV1,CYP1B1,TWIST1,NOV,S100P,EDN3,ID1,KDR,FOLR2,GPC6,FOXC1,NDNF,TGFBR3,SIX1,COL1A1,RERE,BSG,ATP1B3,JAM2,COL1A2,CKLF,APCDD1,NET1,PPIL2
c1_289	200	GO-BP	GO_DENDRITIC_CELL_DIFFERENTIATION	5	183	33	17473	2.23e-05	1	14.4668	LYN,LGALS9,CD86,TGFB1,SPI1
c1_40	530	GO-CC	GO_NEURON_PROJECTION	48	476	942	17473	2.24e-05	1	1.87047	GOT1,SYT1,VAMP2,SLC17A7,RAB3A,EPB41L3,CDC42,PFN2,TMOD2,SNCA,CCK,TNFRSF21,GNG3,CHRM3,MAPT,UCHL1,EPHA4,NRP1,PLXDC1,BLOC1S2,BLOC1S3,AP3M2,AP3B2,KLC1,ARF4,NAPA,BNIP3,GABARAPL1,SNX14,NEFM,PI4K2A,PLK2,NSF,GABBR2,STMN1,MAP4,TUBB4A,MAP2,ASAP1,DNM3,EXOC8,VAMP1,RAB39B,NELF,GNB3,SYP,AAK1,NRSN1
c1_403	32	GO-MF	GO_UBIQUITIN_LIKE_PROTEIN_TRANSFERASE_ACTIVITY	6	25	420	17473	2.24e-05	1	9.98457	UBE2N,PIAS1,RANBP2,DZIP3,CUL4B,FEM1B
c1_412	24	GO-CC	GO_EXOCYTIC_VESICLE	4	21	142	17473	2.25e-05	1	23.438	IGF1,GAD2,PTPRN2,ZNRF1
c1_2	1514	GO-CC	GO_GOLGI_APPARATUS_PART	102	1333	893	17473	2.26e-05	1	1.49722	SNAP25,VAMP2,GJA1,TRIP10,PDCD10,CUL3,CYTH2,CDC42,ARFIP2,PRKCI,RAB1A,MAPK8IP3,ARCN1,APP,ATP8A2,SERINC3,GAD2,NMNAT2,ST6GALNAC4,RAB11FIP5,LARGE,CHST14,SDC4,B4GALT6,SLC35A2,SLC35B4,ATP8A1,AP3B2,RAB35,SEC23A,AP1S1,AP2A1,AP1S2,CLTC,NAPA,BECN1,SORT1,PGAP2,ZFYVE1,RHEB,VPS41,OPTN,MFNG,GRIA1,PJA2,CLSTN3,CHST10,COPA,SLC2A4,NCALD,B3GALNT1,NAGPA,GALNTL4,GGTA1P,B3GNT9,FKRP,NDFIP1,RNF175,NDFIP2,NSF,GBF1,RTN3,RI…
c1_265	98	GO-CC	GO_PROTON_TRANSPORTING_ATP_SYNTHASE_COMPLEX_COUPLING_FACTOR_F_O_	3	92	11	17473	2.26e-05	1	51.7974	ATP5G3,ATP5L,ATP5F1
c1_265	98	GO-MF	GO_PROTON_TRANSPORTING_ATP_SYNTHASE_ACTIVITY_ROTATIONAL_MECHANISM	3	92	11	17473	2.26e-05	1	51.7974	ATP5O,ATP5F1,ATP5C1
c1_291	74	GO-BP	GO_RESPIRATORY_BURST	3	66	15	17473	2.27e-05	1	52.9485	PIK3CG,CYBB,NCF2
c1_447	18	Ractome	REACTOME_SRP_DEPENDENT_COTRANSLATIONAL_PROTEIN_TARGETING_TO_MEMBRANE	4	17	179	17473	2.28e-05	1	22.9681	UBA52,RPLP1,RPL8,SSR4
c1_475	44	GO-BP	GO_MULTICELLULAR_ORGANISMAL_MACROMOLECULE_METABOLIC_PROCESS	4	37	79	17473	2.28e-05	1	23.9111	COL3A1,COL2A1,COL1A1,COL6A3
c1_103	300	GO-BP	GO_CELLULAR_RESPONSE_TO_ORGANIC_SUBSTANCE	52	275	1848	17473	2.29e-05	1	1.78787	STAT5A,PPP1R9B,PPARG,BMP4,ASS1,IFNK,IL18,JUP,RAMP2,CDH1,CXCL12,DCN,CAV1,COL3A1,CYP1B1,PTGIS,TWIST1,ID1,KDR,FOLR2,FMOD,GCNT2,FOXC1,EHD1,COL2A1,TMEM100,BYSL,FZD1,MSX1,OSR1,TGFBR3,KLF4,MMP2,COL1A1,TGFB1I1,SMAD6,KRT18,TNFRSF11B,MYOCD,NPNT,ALPL,PTGFR,PDE3A,PTGDR,IGFBP5,BMP5,HERPUD1,COL1A2,GAS1,WFIKKN2,PDGFD,ID3
c1_1052	14	KEGG	KEGG_ECM_RECEPTOR_INTERACTION	3	12	84	17473	2.29e-05	1	52.003	COL3A1,COL1A1,COL6A3
c1_978	14	Ractome	REACTOME_CREATION_OF_C4_AND_C2_ACTIVATORS	2	13	10	17473	2.29e-05	1	268.815	C1QA,C1QB
c1_980	28	GO-BP	GO_DEFENSE_RESPONSE_TO_BACTERIUM	5	26	237	17473	2.29e-05	1	14.178	FCER1G,HAVCR2,TLR2,NOD2,C5AR1
c1_21	399	GO-CC	GO_ENVELOPE	43	355	1090	17473	2.3e-05	1	1.9417	TOR1A,BAK1,SDHB,SDHA,MDH2,ATP5G3,MTOR,CPS1,SLC25A3,MRPS7,MRPL3,MRPL20,MRPS33,DAP3,APEH,MRPL28,BNIP3L,MFF,ATP5L,ATP5O,ATP5F1,ATP5C1,ANXA7,COX8A,RNF185,PHB2,NDUFB3,NDUFS2,NDUFA9,NDUFB6,YME1L1,RANBP1,COX17,BCS1L,SNUPN,TMEM97,TMC8,LRMP,PARL,SNN,NUCB2,GHDC,APOOL
c1_75	34	GO-BP	GO_SINGLE_ORGANISM_CELLULAR_LOCALIZATION	9	32	898	17473	2.31e-05	1	5.47247	UBA52,RPLP1,DNM2,RPL8,RPL32,RPL30,RPL37,RPL23A,RPL36
c1_2	1514	GO-BP	GO_REGULATION_OF_ORGANELLE_ORGANIZATION	128	1333	1178	17473	2.32e-05	1	1.4243	SYT1,RAB3A,PAFAH1B1,PAK1,PLEK,WIPF2,ADD2,RAN,VASP,LRRC16A,CUL3,DSTN,PTK2B,CDC42,ARFIP2,DLG1,FHOD3,PFN2,TMOD2,YWHAE,YWHAH,ADRB2,RAB1A,SNCA,PML,MAPK9,RCC2,TBC1D7,UBE2N,MAPK1,PSMD10,PAK3,NCKAP1,MEF2C,MAP2K1,TP73,BRAF,PINK1,EFNA5,MSH2,TBCD,MAPT,LRP1,TERF2,IGF1,SYNJ1,ATPIF1,SEMA3E,SLC25A5,RMND1,OGT,SDC4,TAF7,CDC27,CCNB1,CDC16,RTF1,C16orf45,UBE2B,MKKS,RAD50,VDAC1,VDAC3,ATG5,DYNC1H1,BECN1,DNM1L,BNIP3,BM…
c1_75	34	GO-BP	GO_MEMBRANE_ORGANIZATION	9	32	899	17473	2.33e-05	1	5.46639	UBA52,RPLP1,RPL8,RPL32,RPL30,RPL37,RPL23A,RPL36,FAM125A
c1_24	622	GO-BP	GO_POSITIVE_REGULATION_OF_VASCULATURE_DEVELOPMENT	15	559	133	17473	2.34e-05	1	3.52529	ITGB2,C3AR1,PLCG1,C3,C5AR1,THBS1,IL1B,CHI3L1,ANGPTL4,ENG,PTGS2,HMOX1,ANGPT2,GATA2,BTG1
c1_685	23	GO-BP	GO_IMMUNE_RESPONSE	8	21	1100	17473	2.34e-05	1	6.05126	CFI,VSIG4,C1QA,C1QB,IFITM3,IL1RL1,IFITM1,IFITM2
c1_855	124	GO-CC	GO_MITOCHONDRIAL_PART	18	109	953	17473	2.34e-05	1	3.02775	SLC25A25,CS,PANK2,MRPS11,MRPL18,MTCH2,FUNDC1,C22orf32,NDUFV2,AFG3L2,IMMT,DHX30,TOMM34,MTX3,FECH,APOO,LRPPRC,ME2
c1_24	622	GO-BP	GO_POSITIVE_REGULATION_OF_ESTABLISHMENT_OF_PROTEIN_LOCALIZATION	35	559	514	17473	2.35e-05	1	2.12844	HCLS1,RAC2,NLRP3,EPHA2,CD14,TLR7,LGALS9,HAVCR2,TMEM173,TLR2,NOD2,IL1B,TGFBR1,ITGB1BP1,IL4R,HLA-E,IL18R1,TGFB1,TRIP6,NRXN1,MIF,SERP1,PTGS2,GLUD1,WLS,GLI3,FZD5,SFN,STOM,SH3GLB1,CD58,EDEM2,PLK3,GSDMD,IL1RL1
c1_103	300	GO-BP	GO_NEGATIVE_REGULATION_OF_MUSCLE_CELL_DIFFERENTIATION	7	275	55	17473	2.36e-05	1	8.08668	BMP4,IL18,NOV,MSX1,MYOCD,ID3,PRDM6
c1_345	46	GO-BP	GO_POSITIVE_REGULATION_OF_PHOSPHORUS_METABOLIC_PROCESS	11	42	1036	17473	2.36e-05	1	4.41724	TGFBR2,INHBB,ITGA5,FZD2,GSK3A,IGFBP3,CAV2,ERBB2,FAM129A,ARAF,RBPMS
c1_1052	14	GO-MF	GO_PLATELET_DERIVED_GROWTH_FACTOR_BINDING	2	12	11	17473	2.37e-05	1	264.742	COL3A1,COL1A1
c1_182	455	GO-CC	GO_SYNAPSE	35	382	754	17473	2.37e-05	1	2.12325	PPFIA4,CPLX1,SIPA1L1,DMD,SRGAP2,WASF1,PACSIN1,P2RX1,PLD2,GRM1,NPY1R,HRH3,CDH8,HOMER1,CPEB3,RIMS2,CDK5R1,ITGA3,PCDH8,GABRA2,ALS2,SPOCK1,MPDZ,STX1B,GRIK4,UNC13C,SEPT11,DRP2,ARFGEF2,FMR1,KCTD16,CAMK2N1,RGS17,SYNPO,ARHGAP32
c1_25	409	GO-BP	GO_RESPONSE_TO_ENDOGENOUS_STIMULUS	54	366	1450	17473	2.37e-05	1	1.77792	GHR,RHOA,ACTN2,AIF1,JAK2,RHOQ,ITGB1,CTNNA1,EDNRA,CD81,BMP2,RAP1A,INHBA,ACVR1,ACVR1C,GPIHBP1,ADM,LEF1,AK2,TIMP1,LEPR,FOXO1,EEF1A1,PTBP1,CROT,AKR1C2,BMP7,LATS2,CIB2,PARD3,TCIRG1,ATP6V0E1,ANXA5,KLF6,GRN,CLDN5,PRKCG,C10orf54,CCND1,SPARC,SMAD9,RAMP3,KCNJ11,BMP3,POLR2G,CHRNA6,CDK2,CDK4,IQGAP1,BAMBI,DENND4C,GNG12,KLF3,GNG11
c1_54	205	GO-CC	GO_DENDRITE	16	184	451	17473	2.37e-05	1	3.36894	RUFY3,ITPKA,GNAS,ADCY2,PRKAR2B,PPARGC1A,GLRX2,GABRB1,HCN1,NRGN,TRIM9,BSN,ATCAY,CAMK2B,LRRC4,ZMYND8
c1_59	16	GO-BP	GO_NEGATIVE_REGULATION_OF_ERAD_PATHWAY	2	11	12	17473	2.37e-05	1	264.742	USP14,SVIP
c1_605	15	GO-MF	GO_MICROTUBULE_SEVERING_ATPASE_ACTIVITY	2	12	11	17473	2.37e-05	1	264.742	VPS4A,FIGN
c1_693	18	GO-BP	GO_CELL_AGING	3	15	67	17473	2.37e-05	1	52.1582	ICAM1,ATM,ENG
c1_292	85	GO-BP	GO_DEFENSE_RESPONSE	17	78	1231	17473	2.39e-05	1	3.0936	CD74,AIF1,BMP2,INHBA,RSAD2,B2M,HLA-C,HLA-G,HLA-F,HLA-A,HLA-B,CYP26B1,TCIRG1,TEAD4,PARP4,SEC61A1,TRIM56
c1_420	195	GO-BP	GO_REGULATION_OF_CALCIUM_ION_DEPENDENT_EXOCYTOSIS	7	174	86	17473	2.39e-05	1	8.17368	STXBP1,ATP2A2,RAB3GAP1,SYT4,TRIM9,SYT13,SCAMP5
c1_654	69	GO-BP	GO_ELECTRON_TRANSPORT_CHAIN	5	64	94	17473	2.4e-05	1	14.5221	SDHB,SDHA,NDUFB3,NDUFA9,NDUFB6
c1_446	16	GO-BP	GO_RIBONUCLEOPROTEIN_COMPLEX_BIOGENESIS	5	15	440	17473	2.41e-05	1	13.2371	RPL32,RPL30,RPL37,RPL23A,RPL36
c1_686	125	GO-BP	GO_RESPONSE_TO_EXTERNAL_STIMULUS	27	112	1821	17473	2.42e-05	1	2.31315	RAC2,RAB13,DRD1,IFI16,LY96,HCK,PTPRC,TNFAIP3,FPR1,IL4R,HLA-E,NRXN1,CDKN1A,UCP2,SOCS3,HMOX1,BAG3,TNFRSF1A,CCR1,NTN1,ISG20,LTBR,BATF3,HAMP,THBD,PLSCR4,TRIM22
c1_6	409	GO-BP	GO_AMIDE_BIOSYNTHETIC_PROCESS	26	364	507	17473	2.43e-05	1	2.46168	MRPS36,SLC25A25,SLC25A14,HAGH,SLC25A26,EIF4H,MTIF2,SLC25A33,MRPS11,RPL7L1,PPA2,EIF3A,MRPS18B,HARS2,NOA1,MRPS25,IARS,MRPL18,AARS,EIF4G3,NARS,MRPL39,LRRC47,MRPS9,UGCG,HARS
c1_698	16	GO-BP	GO_POSITIVE_REGULATION_OF_TRANSCRIPTION_FROM_RNA_POLYMERASE_II_PROMOTER	6	12	1004	17473	2.43e-05	1	8.70169	NFKB2,SQSTM1,POMC,LMNA,HSF4,FHOD1
c1_24	622	GO-BP	GO_REGULATION_OF_PROTEIN_IMPORT	18	559	183	17473	2.45e-05	1	3.07452	HCLS1,NLRP3,TLR7,LGALS9,TMEM173,TLR2,NFKBIA,IL1B,TGFBR1,IL18R1,TGFB1,TRIP6,CDKN1A,LITAF,APOD,PTGS2,RGS19,GLI3
c1_12	340	GO-BP	GO_CRISTAE_FORMATION	4	297	11	17473	2.46e-05	1	21.3933	C11orf83,SAMM50,CHCHD6,C19orf70
c1_24	622	KEGG	KEGG_LEUKOCYTE_TRANSENDOTHELIAL_MIGRATION	14	559	118	17473	2.46e-05	1	3.70853	F11R,RAC2,ITGB2,PLCG1,TXK,ICAM1,PIK3CG,CDH5,CYBB,NCF2,CYBA,MSN,PXN,RAP1B
c1_103	300	GO-BP	GO_RESPONSE_TO_INORGANIC_SUBSTANCE	21	275	479	17473	2.47e-05	1	2.7856	GSN,BMP4,ASS1,CDH1,PLN,CAV1,CYP1B1,MAOB,NT5E,KLF4,COL18A1,COL1A1,BSG,TNFRSF11B,CYB5A,SLC30A10,KCNMA1,HVCN1,NET1,CYBRD1,PDGFD
c1_216	12	GO-CC	GO_VIRION	2	9	15	17473	2.47e-05	1	258.859	ERVW-1,ERV3-1
c1_287	183	GO-BP	GO_POSITIVE_REGULATION_OF_IMMUNE_RESPONSE	17	165	563	17473	2.47e-05	1	3.1976	IFI16,LY96,PSMB8,HCK,ITGB2,CFI,PTPRC,YES1,TXK,VSIG4,C1QA,C1QB,TNFAIP3,IL4R,HLA-E,MIF,TNFSF13
c1_41	59	GO-BP	GO_SYNAPTIC_SIGNALING	8	50	424	17473	2.47e-05	1	6.59358	GLS,MAPK1,NRXN3,GABRA5,DLG3,KCNC4,SYN2,SYN1
c1_477	42	Ractome	REACTOME_SMOOTH_MUSCLE_CONTRACTION	3	40	25	17473	2.47e-05	1	52.419	MYL6,VCL,CALD1
c1_692	57	GO-BP	GO_LEUKOCYTE_MEDIATED_IMMUNITY	6	54	189	17473	2.48e-05	1	10.2722	C1QC,C3,FCER1G,RAB27A,CTSC,KLRD1
c1_103	300	GO-MF	GO_GROWTH_FACTOR_BINDING	10	275	123	17473	2.49e-05	1	5.16571	COL3A1,NOV,KDR,COL2A1,TGFBR3,COL1A1,LTBP1,IGFBP5,COL1A2,IGFBP6
c1_395	109	GO-BP	GO_POSITIVE_REGULATION_OF_LIGASE_ACTIVITY	6	92	110	17473	2.49e-05	1	10.3595	PSMD6,UBB,PSMD11,PSMA2,PINK1,CDC16
c1_706	22	GO-BP	GO_INNATE_IMMUNE_RESPONSE	6	18	619	17473	2.49e-05	1	9.40926	RSAD2,HLA-C,HLA-G,HLA-F,HLA-A,SEC61A1
c1_790	10	GO-BP	GO_FILOPODIUM_ASSEMBLY	2	8	17	17473	2.49e-05	1	256.956	EZR,FGD4
c1_2	1514	GO-CC	GO_TRANSPORTER_COMPLEX	46	1333	321	17473	2.5e-05	1	1.87841	FKBP1B,SNAP25,VAMP2,STX1A,GLRB,SCN2B,CACNB2,SCN4B,CACNA2D1,PTK2B,DLG1,KCNB1,ATP1A1,SCN2A,ATP1B1,SCN8A,PDE4D,GRIN2D,GRIN1,CNTNAP2,GABRG2,UQCRC2,GABRB3,ABCC8,GABRA4,GABRA5,GABRA1,NETO1,GRIA1,CACNA2D3,CACNG8,DLG3,UQCRFS1,DLG2,KCNIP4,KCNJ4,KCNIP2,KCND1,KCNK1,KCNAB2,KCNC4,SACM1L,DPP6,TIMM10,STXBP5,NETO2
c1_7	460	GO-BP	GO_CELL_MATRIX_ADHESION	12	413	119	17473	2.52e-05	1	4.2663	EMP2,JAM3,VCL,COL3A1,ITGA8,MUC4,NID1,NID2,ECM2,SNED1,NPNT,ITGA10
c1_25	409	GO-CC	GO_CYTOSOLIC_RIBOSOME	11	366	113	17473	2.53e-05	1	4.6473	RPS24,RPS18,RPL10A,RPS8,RPL39,RPS15A,RPL11,RPS25,RPL9,EIF2D,RPL27
c1_25	409	Ractome	REACTOME_SRP_DEPENDENT_COTRANSLATIONAL_PROTEIN_TARGETING_TO_MEMBRANE	14	366	179	17473	2.54e-05	1	3.73389	RPN2,RPS24,RPS18,RPL10A,RPS8,RPL39,RPS15A,RPL11,RPS25,RPL9,RPL27,SEC61A1,SEC11A,FAM153A
c1_293	50	GO-BP	GO_REGULATION_OF_CELLULAR_COMPONENT_MOVEMENT	10	46	771	17473	2.54e-05	1	4.92669	ROCK1,JAK2,SDCBP,ITGB1,FGR,ANO6,CD63,LGALS3,CPNE3,RRAS2
c1_7	460	Ractome	REACTOME_REGULATION_OF_INSULIN_LIKE_GROWTH_FACTOR_IGF_ACTIVITY_BY_INSULIN_LIKE_GROWTH_FACTOR_BINDING_PROTEINS_IGFBPS	5	413	16	17473	2.54e-05	1	13.2211	IGFBP2,MMP2,IGFBP5,IGFBP4,IGFBP6
c1_183	262	GO-CC	GO_NUCLEOPLASM_PART	23	217	708	17473	2.55e-05	1	2.61579	MYO6,TRIM27,CASP8AP2,MED13,TOPORS,WDFY3,RBBP5,KLHL20,ZC3H8,TAF4B,WDR5,SS18L1,SRSF10,WDR82,ING5,TAF5,CSTF2,PCF11,CPSF4,INTS6,GPATCH2,ZC3H14,ZZZ3
c1_21	399	GO-CC	GO_MITOCHONDRIAL_PART	39	355	953	17473	2.55e-05	1	2.01424	BAK1,SDHB,SDHA,MDH2,ATP5G3,MTOR,CPS1,GCSH,TUFM,SLC25A3,MRPS7,WARS2,MRPL3,MRPL20,MRPS33,DAP3,MRPL28,BNIP3L,MFF,ATP5L,ATP5O,ATP5F1,ATP5C1,COX8A,RNF185,PHB2,NDUFB3,NDUFS2,DGUOK,NDUFA9,NDUFB6,YME1L1,COX17,SSBP1,BCS1L,FASTKD2,PARL,SNN,APOOL
c1_474	59	GO-BP	GO_AMINOGLYCAN_BIOSYNTHETIC_PROCESS	5	57	107	17473	2.55e-05	1	14.3245	PRELP,KIAA1199,GPC6,OGN,OMD
c1_5	365	GO-CC	GO_NEURON_PROJECTION	35	308	942	17473	2.55e-05	1	2.10782	MINK1,PRKCZ,KIAA1598,BAIAP2,MARCKS,ANK3,GRIK2,CYFIP2,PDE4B,SSTR2,CNR1,SLC32A1,STAR,CPT1C,AP3B1,APC,ROBO2,ATP13A2,CTNND2,IL1RAPL1,SNPH,CABP4,CHRNB3,KCNN2,KCNC2,LIN7C,CNIH3,MARK4,KIF5C,CYGB,RAP1GAP,ARHGEF15,ARHGAP44,RAP1GAP2,FAM206A
c1_24	622	KEGG	KEGG_CELL_ADHESION_MOLECULES_CAMS	15	559	134	17473	2.56e-05	1	3.49899	F11R,ITGB2,PTPRC,HLA-DPA1,CD86,HLA-DQB1,HLA-DRA,ICAM1,HLA-E,CDH5,NRXN1,HLA-DMA,HLA-DMB,CD22,CD58
c1_477	42	GO-BP	GO_POSITIVE_REGULATION_OF_EPITHELIAL_CELL_PROLIFERATION	5	40	154	17473	2.56e-05	1	14.1826	STAT5A,CXCL12,CAV1,TWIST1,ID1
c1_105	47	GO-CC	GO_BLOOD_MICROPARTICLE	5	43	143	17473	2.57e-05	1	14.208	CFB,C1S,SERPING1,C1R,PROS1
c1_294	56	GO-CC	GO_RIBONUCLEOPROTEIN_COMPLEX	10	49	721	17473	2.57e-05	1	4.9458	RPS24,RPS18,RPL10A,RPL39,RPS15A,RPL11,RPS25,RPL9,RPL27,POLR2G
c1_290	104	GO-BP	GO_POSITIVE_REGULATION_OF_CELL_ADHESION	10	91	376	17473	2.58e-05	1	5.10668	ANXA1,NLRP3,HLA-DPA1,HLA-DQB1,HLA-DRA,IL1B,GLI3,HLA-DMB,APBB1IP,FBLN2
c1_19	461	GO-BP	GO_PROTEIN_UBIQUITINATION	32	403	629	17473	2.59e-05	1	2.20578	TRAF2,UBE2D1,PSME3,SIRT1,AURKA,MED1,MARCH1,HDAC6,ATG7,BCOR,RAG2,ZNRF3,UBE3C,HECTD2,UBE2W,HERC4,KLHL8,RBX1,SPOPL,KLHL28,RNF217,BIRC6,SHPRH,PEX12,TRIM3,RNF114,ASB4,FEM1A,SASH1,LTN1,LRRC41,FBXO33
c1_3	697	GO-BP	GO_MODULATION_OF_SYNAPTIC_TRANSMISSION	25	580	301	17473	2.59e-05	1	2.50215	STXBP1,ITPKA,ADRA1A,MAPK8IP2,DNM1,GRM3,PPARGC1A,GRIN2A,TAC1,NRGN,NPTN,RIMS3,CNTN4,JPH3,CUX2,SLC8A2,PPP3CA,CLSTN2,ATP2A2,RAB3GAP1,STX3,CAMK2B,SYNGR1,LRRTM2,ZMYND8
c1_474	59	GO-BP	GO_KIDNEY_MESENCHYME_DEVELOPMENT	3	57	18	17473	2.59e-05	1	51.0906	BMP4,FOXD1,SIX1
c1_7	460	GO-CC	GO_DESMOSOME	6	413	26	17473	2.59e-05	1	9.76327	PKP2,JAM3,JUP,VCL,DSP,DSG2
c1_7	460	Ractome	REACTOME_KERATAN_SULFATE_BIOSYNTHESIS	6	413	26	17473	2.59e-05	1	9.76327	PRELP,FMOD,B4GALT4,OGN,B3GNT7,OMD
c1_826	31	GO-BP	GO_NEURON_APOPTOTIC_PROCESS	3	29	35	17473	2.6e-05	1	51.6443	TNFRSF21,GAPDH,BNIP3
c1_383	34	GO-BP	GO_POSITIVE_REGULATION_OF_PROTEASOMAL_PROTEIN_CATABOLIC_PROCESS	4	31	98	17473	2.61e-05	1	23.0059	CUL3,RAB1A,UBQLN1,UBE2V2
c1_692	57	GO-BP	GO_POSITIVE_REGULATION_OF_TOLL_LIKE_RECEPTOR_SIGNALING_PATHWAY	3	54	19	17473	2.61e-05	1	51.0906	PIK3AP1,TLR2,CYBA
c1_75	34	GO-BP	GO_ESTABLISHMENT_OF_PROTEIN_LOCALIZATION	11	32	1423	17473	2.61e-05	1	4.2209	UBA52,RPLP1,DNM2,RPL8,RPL32,RPL30,RPL37,RPL23A,RPL36,FAM125A,SNX18
c1_7	460	GO-BP	GO_MESENCHYME_MORPHOGENESIS	7	413	38	17473	2.62e-05	1	7.79349	TWIST1,FOXC1,TMEM100,MSX1,OSR1,ACTA2,ACTG2
c1_1052	14	GO-CC	GO_COLLAGEN_TRIMER	3	12	88	17473	2.63e-05	1	49.6392	COL3A1,COL1A1,COL6A3
c1_654	69	GO-BP	GO_NUCLEOSIDE_MONOPHOSPHATE_METABOLIC_PROCESS	7	64	239	17473	2.63e-05	1	7.99627	LDHA,ATP5G3,ATP5O,ATP5F1,NDUFB3,NDUFA9,NDUFB6
c1_103	300	GO-CC	GO_ACTIN_CYTOSKELETON	20	275	444	17473	2.64e-05	1	2.86208	GSN,MYL6,TPM2,TMOD1,MYH11,PPP1R9B,ABLIM3,LIMA1,DDX58,JUP,VCL,CDH1,MYL9,ACTA2,SVIL,ACTG2,CALD1,ZNF174,SYNPO2,AFAP1L1
c1_25	409	GO-CC	GO_PHAGOCYTIC_VESICLE_MEMBRANE	8	366	58	17473	2.64e-05	1	6.58489	B2M,HLA-C,HLA-G,HLA-F,HLA-A,HLA-B,TCIRG1,ATP6V0E1
c1_1049	31	GO-MF	GO_RNA_BINDING	11	29	1598	17473	2.65e-05	1	4.14749	MRPS11,MRPL18,EIF4G3,CCT3,UBE2I,FAM32A,DHX30,ZC3H15,SRSF7,NGDN,YLPM1
c1_12	340	GO-BP	GO_RIBONUCLEOSIDE_TRIPHOSPHATE_BIOSYNTHETIC_PROCESS	7	297	52	17473	2.65e-05	1	7.91965	ALDOA,ATP5G1,C11orf83,ATP5D,ATP5I,CHCHD10,ATP5G2
c1_26	262	GO-BP	GO_HORMONE_MEDIATED_SIGNALING_PATHWAY	10	215	158	17473	2.65e-05	1	5.14366	PPARGC1B,LHCGR,PRLR,CTNNB1,NR4A1,RARA,GRIP1,NR2C2,NCOA6,NR3C2
c1_474	59	GO-BP	GO_MESONEPHRIC_TUBULE_MORPHOGENESIS	4	57	53	17473	2.65e-05	1	23.1354	BMP4,FOXD1,SIX1,FAT4
c1_692	57	GO-BP	GO_POSITIVE_REGULATION_OF_ENDOCYTOSIS	5	54	114	17473	2.65e-05	1	14.1918	CD14,C3,FCER1G,RAB27A,CYBA
c1_447	18	GO-CC	GO_CYTOSOLIC_LARGE_RIBOSOMAL_SUBUNIT	3	17	61	17473	2.66e-05	1	50.5487	UBA52,RPLP1,RPL8
c1_685	23	GO-BP	GO_NEGATIVE_REGULATION_OF_VIRAL_GENOME_REPLICATION	3	21	49	17473	2.66e-05	1	50.9417	IFITM3,IFITM1,IFITM2
c1_7	460	GO-BP	GO_NEGATIVE_REGULATION_OF_CELL_PROLIFERATION	33	413	643	17473	2.66e-05	1	2.1713	DRD2,FGF10,PKP2,TPM1,PPARG,BMP4,IFNK,CAV1,HMGA1,CYP1B1,NOV,OGN,SFRP2,MSX1,TGFBR3,KLF4,COL18A1,TGFB1I1,SMAD6,PTGDS,MYOCD,KCNK2,CD164,FBLN1,PDE5A,IGFBP5,BMP5,RASSF5,SIX5,HIST1H2AE,FRZB,IGFBP6,TP53I11
c1_709	18	GO-CC	GO_CYTOSOLIC_LARGE_RIBOSOMAL_SUBUNIT	3	17	61	17473	2.66e-05	1	50.5487	RPL39,RPL9,RPL27
c1_24	622	GO-BP	GO_REGULATION_OF_MAST_CELL_ACTIVATION	8	559	39	17473	2.67e-05	1	6.41182	RAC2,LYN,FCER1G,LGALS9,PLSCR1,IL4R,HMOX1,CD300A
c1_55	10	GO-CC	GO_PERIKARYON	3	10	108	17473	2.67e-05	1	48.5361	KCNA2,OLFM1,NEFH
c1_13	717	GO-CC	GO_POSTSYNAPTIC_MEMBRANE	20	599	205	17473	2.68e-05	1	2.84588	GLRA1,SIPA1L1,DMD,SRGAP2,P2RX1,GRIK3,SHANK3,HOMER1,PCDH8,GABRA2,STRN,NLGN1,MPDZ,SRCIN1,GRIK4,DRP2,KCTD16,CAMK2N1,SYNPO,ARHGAP32
c1_182	455	GO-BP	GO_GLUTAMATE_RECEPTOR_SIGNALING_PATHWAY	7	382	41	17473	2.68e-05	1	7.80941	GRM1,HOMER1,PLCB1,CDK5R1,TRPM1,GRIK4,FMR1
c1_292	85	GO-BP	GO_POSITIVE_REGULATION_OF_CELL_KILLING	4	78	39	17473	2.68e-05	1	22.9757	VAV1,B2M,HLA-A,HLA-B
c1_7	460	GO-BP	GO_REGULATION_OF_EPITHELIAL_TO_MESENCHYMAL_TRANSITION	9	413	67	17473	2.68e-05	1	5.6831	TWIST1,GCNT2,SFRP2,COL1A1,TGFB1I1,BCL9L,BMP5,DAB2,PHLDB2
c1_103	300	GO-BP	GO_KERATAN_SULFATE_CATABOLIC_PROCESS	4	275	12	17473	2.69e-05	1	21.1794	PRELP,FMOD,OGN,OMD
c1_103	300	GO-CC	GO_BANDED_COLLAGEN_FIBRIL	4	275	12	17473	2.69e-05	1	21.1794	COL3A1,COL2A1,COL1A1,COL1A2
c1_709	18	GO-BP	GO_ORGANONITROGEN_COMPOUND_BIOSYNTHETIC_PROCESS	7	17	1024	17473	2.69e-05	1	7.02614	RPS24,RPS18,RPL39,RPS15A,RPS25,RPL9,RPL27
c1_292	85	Ractome	REACTOME_CYTOKINE_SIGNALING_IN_IMMUNE_SYSTEM	8	78	270	17473	2.7e-05	1	6.63742	VAV1,B2M,HLA-C,HLA-G,HLA-F,HLA-A,HLA-B,AAAS
c1_24	622	Ractome	REACTOME_ADAPTIVE_IMMUNE_SYSTEM	36	559	539	17473	2.71e-05	1	2.08771	SHC1,PSMB8,ITGB2,PTPN6,PTPRC,YES1,LYN,LCP2,PLCG1,C3,HLA-DPA1,PIK3AP1,CD86,NFKBIA,MAP3K8,ICAM1,FCGR1B,LILRB3,CTSC,TAP1,CDKN1A,SOCS3,CYBB,NCF2,CYBA,HLA-DMA,HLA-DMB,ITPR2,CTSO,RNF144B,RAP1B,IFITM1,DTX3L,KLRD1,ASB5,HCST
c1_839	97	GO-BP	GO_ANAPHASE_PROMOTING_COMPLEX_DEPENDENT_CATABOLIC_PROCESS	5	80	77	17473	2.71e-05	1	14.1826	PSMD6,UBB,PSMD11,PSMA2,CDC16
c1_24	622	GO-BP	GO_REGULATION_OF_RESPONSE_TO_WOUNDING	30	559	413	17473	2.73e-05	1	2.27053	ANXA1,NLRP3,HCK,CFI,CD55,LYN,C3AR1,TLR7,C3,FCER1G,TXK,PIK3AP1,TLR2,NOD2,C5AR1,TNFAIP3,THBS1,IL1B,NR1H3,PIK3CG,APOD,SOCS3,PTGS2,TNFRSF1A,PTPN2,SPP1,IL1R1,THBD,IL1RL1,OSMR
c1_551	123	GO-MF	GO_LIGASE_ACTIVITY	11	103	406	17473	2.73e-05	1	4.59618	AACS,SMURF1,RNF6,RNF34,HACE1,UBR1,TRIM37,DTX2,TTLL7,UBR7,KCMF1
c1_103	300	GO-CC	GO_CELL_JUNCTION	37	275	1151	17473	2.74e-05	1	2.0425	GSN,FRMD6,DES,PKP2,PPP1R9B,CNN1,LIMA1,DDX58,JAM3,JUP,VCL,CDH1,DSP,CAV1,HMGA1,NOV,KDR,RPS4X,MCAM,FZD1,ITGA8,TGFB1I1,BSG,OLFM2,JAM2,SMAGP,KIAA1462,DSG2,MRC2,GJB2,BRSK1,MDC1,SVIL,PHLDB2,VWC2,SYNPO2,AFAP1L1
c1_980	28	GO-BP	GO_POSITIVE_REGULATION_OF_INNATE_IMMUNE_RESPONSE	5	26	246	17473	2.74e-05	1	13.6593	FCER1G,HAVCR2,PIK3AP1,TLR2,NOD2
c1_103	300	GO-BP	GO_RESPONSE_TO_OXYGEN_CONTAINING_COMPOUND	42	275	1381	17473	2.76e-05	1	1.93237	STAT5A,GSN,PPARG,BMP4,ASS1,IL18,JUP,RAMP2,CDH1,PLN,CXCL12,DCN,CAV1,COL3A1,CYP1B1,ID1,FOLR2,MAOB,BYSL,FZD1,OSR1,TGFBR3,KLF4,COL18A1,MMP2,COL1A1,SLC22A6,BSG,TNFRSF11B,DSG2,ALPL,PTGFR,HPCA,PDE3A,PTGDR,IGFBP5,COL1A2,KCNMA1,GJB2,NET1,PDGFD,ID3
c1_287	183	GO-BP	GO_NEGATIVE_REGULATION_OF_INNATE_IMMUNE_RESPONSE	5	165	38	17473	2.76e-05	1	13.9338	IFI16,TNFAIP3,HLA-E,TAP1,PTPN2
c1_44	102	GO-BP	GO_GENERATION_OF_PRECURSOR_METABOLITES_AND_ENERGY	9	94	292	17473	2.76e-05	1	5.72927	DLD,PDHB,PGK1,ATPIF1,SLC25A27,NDUFS4,UQCRFS1,COX5A,NDUFA4
c1_2	1514	GO-CC	GO_PIGMENT_GRANULE	21	1333	103	17473	2.77e-05	1	2.67251	RAN,ATP1A1,YWHAE,RAB1A,ERP29,CTNS,SERPINF1,RAB35,CLTC,ANXA6,ATP6V0A1,ATP6V1B2,CCT4,TRPV2,ATP6V1G2,YWHAZ,NAP1L1,RAB2A,YWHAB,RAB27B,SEC22B
c1_699	43	KEGG	KEGG_VIRAL_MYOCARDITIS	4	42	73	17473	2.78e-05	1	22.7958	HLA-DPA1,HLA-DRA,HLA-DMA,HLA-DMB
c1_706	22	GO-BP	GO_ANTIGEN_PROCESSING_AND_PRESENTATION_OF_PEPTIDE_ANTIGEN	4	18	177	17473	2.79e-05	1	21.9372	HLA-C,HLA-G,HLA-F,HLA-A
c1_103	300	GO-BP	GO_REGULATION_OF_BMP_SIGNALING_PATHWAY	8	275	77	17473	2.8e-05	1	6.60137	BMP4,CAV1,FOXD1,SFRP2,FZD1,MSX1,SMAD6,VWC2
c1_930	13	GO-BP	GO_NEGATIVE_REGULATION_OF_ASTROCYTE_DIFFERENTIATION	2	11	13	17473	2.8e-05	1	244.378	MYCN,ATF5
c1_25	409	GO-BP	GO_REGULATION_OF_CELL_PROLIFERATION	55	366	1496	17473	2.82e-05	1	1.75516	CD74,RHOA,AIF1,JAK2,SDCBP,ITGB1,CTNNA1,EDNRA,PYCARD,ITCH,FGR,CD81,BMP2,ITGB3,INHBA,ACVR1C,ADM,LEF1,NPR3,ILK,TIMP1,CEBPA,FOXO1,RPS15A,AKR1C2,HDAC1,BMP7,SASH3,HLA-G,HLA-A,PRRX1,TCIRG1,NOTCH2,TP53INP1,YAP1,SPRY1,C10orf54,CCND1,SPARC,CDK2,PRKCH,HBEGF,LGALS3,CDK4,CDCA7,CSF1R,S100A6,BAMBI,GNL3,WDR77,TOB1,IFIT3,ANKRD2,RREB1,S100A11
c1_49	42	Ractome	REACTOME_NEURONAL_SYSTEM	6	38	279	17473	2.82e-05	1	9.88851	GRIN1,GAD2,GABRB3,AP2A1,KCND1,KCNAB2
c1_654	69	Ractome	REACTOME_PYRUVATE_METABOLISM_AND_CITRIC_ACID_TCA_CYCLE	4	64	48	17473	2.82e-05	1	22.7513	LDHA,SDHB,SDHA,MDH2
c1_103	300	GO-BP	GO_POSITIVE_REGULATION_OF_TRANSMEMBRANE_RECEPTOR_PROTEIN_SERINE_THREONINE_KINASE_SIGNALING_PATHWAY	9	275	100	17473	2.83e-05	1	5.71844	BMP4,FOXD1,ITGA8,MSX1,TGFBR3,TGFB1I1,MYOCD,NPNT,BMP5
c1_1008	12	Ractome	REACTOME_TANDEM_PORE_DOMAIN_POTASSIUM_CHANNELS	2	12	12	17473	2.84e-05	1	242.681	KCNK10,KCNK9
c1_1052	14	GO-CC	GO_BANDED_COLLAGEN_FIBRIL	2	12	12	17473	2.84e-05	1	242.681	COL3A1,COL1A1
c1_2	1514	GO-BP	GO_MITOCHONDRIAL_TRANSPORT	30	1333	177	17473	2.84e-05	1	2.2217	YWHAE,YWHAH,MAPK9,TP73,PRKAG2,ATPIF1,SLC25A5,SLC25A20,CPT1A,ATP5B,VDAC1,BLOC1S2,BNIP3,CAMK2A,BMF,MOAP1,ATP5H,ATP5A1,ATP5J,TOMM70A,TOMM20,YWHAZ,YWHAG,GDAP1,YWHAB,TIMM17A,DNAJC19,TIMM10,MAPK8,KIAA1279
c1_25	409	GO-BP	GO_POSITIVE_REGULATION_OF_LOCOMOTION	23	366	420	17473	2.84e-05	1	2.61436	CD74,AIF1,JAK2,SDCBP,ITGB1,EDNRA,PYCARD,FGR,BMP2,ITGB3,ACVR1,ANO6,LEF1,MADCAM1,ILK,SEMA3C,SPARC,HBEGF,LGALS3,CSF1R,CPNE3,RRAS2,RREB1
c1_582	18	GO-MF	GO_DNA_POLYMERASE_BINDING	2	12	12	17473	2.84e-05	1	242.681	RAD51,SMARCA4
c1_624	15	GO-BP	GO_NEGATIVE_REGULATION_OF_HEART_GROWTH	2	12	12	17473	2.84e-05	1	242.681	CAV3,MAPK11
c1_12	340	GO-CC	GO_PROTON_TRANSPORTING_ATP_SYNTHASE_COMPLEX	5	297	22	17473	2.85e-05	1	13.3708	ATP5G1,ATP5D,ATP5I,ATP5G2,USMG5
c1_171	75	GO-MF	GO_OXIDOREDUCTASE_ACTIVITY_ACTING_ON_NAD_P_H	5	67	93	17473	2.85e-05	1	14.021	NDUFA13,NDUFB2,NDUFB10,NDUFA1,NDUFB4
c1_699	43	GO-BP	GO_POSITIVE_REGULATION_OF_CELL_ADHESION	7	42	376	17473	2.85e-05	1	7.74512	ANXA1,NLRP3,HLA-DPA1,HLA-DRA,HLA-DMB,APBB1IP,FBLN2
c1_21	399	GO-CC	GO_ORGANELLE_INNER_MEMBRANE	26	355	525	17473	2.86e-05	1	2.43755	SDHB,SDHA,MDH2,ATP5G3,CPS1,SLC25A3,MRPS7,MRPL3,MRPL20,MRPS33,DAP3,MRPL28,ATP5L,ATP5O,ATP5F1,ATP5C1,COX8A,PHB2,NDUFB3,NDUFS2,NDUFA9,NDUFB6,YME1L1,BCS1L,PARL,APOOL
c1_686	125	GO-BP	GO_BIOLOGICAL_ADHESION	19	112	1032	17473	2.86e-05	1	2.87226	MYH9,F11R,RAC2,HCK,PTPRC,HLA-E,EBI3,NRXN1,CD44,ITGA7,PTPN2,CDH19,CCR1,CNTNAP5,SIGLEC9,SIGLEC7,PXN,EMILIN2,NTN1
c1_12	340	GO-MF	GO_OXIDOREDUCTASE_ACTIVITY_ACTING_ON_NAD_P_H	9	297	93	17473	2.89e-05	1	5.69339	NDUFS6,NDUFA13,NDUFC1,NDUFA10,NDUFB2,NDUFB10,NDUFB7,NDUFA1,NDUFB4
c1_6	409	GO-CC	GO_CATALYTIC_COMPLEX	42	364	1038	17473	2.9e-05	1	1.94231	MRPS36,GPD1L,CUL1,PIK3R4,MAP3K7,GNAI1,LRRC47,PRKAB2,ANAPC5,CDK7,DCTN2,SNRPD1,DYNLRB1,RRM1,TUSC3,NDUFA12,NDUFV2,NDUFS3,NDUFB8,PPP1R2,FBXO31,FBXO21,DROSHA,KLHDC5,KLHL3,UBE2I,RCHY1,WTAP,ERCC3,YY1,POLR2E,MORF4L2,PHF20,POLR3A,CCNC,MED20,MED7,CIR1,PRPSAP1,FAM60A,DCUN1D4,DCAF4
c1_695	42	GO-BP	GO_CELL_PROLIFERATION_IN_FOREBRAIN	3	39	27	17473	2.9e-05	1	49.7806	NUMB,HHEX,FABP7
c1_1077	24	GO-BP	GO_POSITIVE_REGULATION_OF_PHAGOCYTOSIS	3	23	46	17473	2.91e-05	1	49.5454	C3,RAB27A,CYBA
c1_290	104	GO-MF	GO_MHC_CLASS_II_RECEPTOR_ACTIVITY	3	91	12	17473	2.91e-05	1	48.0027	HLA-DPA1,HLA-DQB1,HLA-DRA
c1_475	44	KEGG	KEGG_ECM_RECEPTOR_INTERACTION	4	37	84	17473	2.91e-05	1	22.4878	COL3A1,COL2A1,COL1A1,COL6A3
c1_7	460	GO-BP	GO_NEGATIVE_REGULATION_OF_TRANSMEMBRANE_RECEPTOR_PROTEIN_SERINE_THREONINE_KINASE_SIGNALING_PATHWAY	11	413	102	17473	2.91e-05	1	4.56257	CAV1,NOV,SFRP2,FZD1,TGFBR3,TGFB1I1,LTBP1,SMAD6,BCL9L,NBL1,VWC2
c1_171	75	GO-CC	GO_MITOCHONDRION	18	67	1633	17473	2.92e-05	1	2.87461	IDH3G,UQCRC1,DDAH1,NDUFA13,ATP5G1,CHCHD10,NDUFB2,NDUFB10,NDUFA1,NDUFB4,UBA1,MTFP1,SLIRP,GPX4,ELAC2,RPUSD4,MTG1,NIT1
c1_400	54	GO-CC	GO_CELL_PROJECTION	16	51	1786	17473	2.93e-05	1	3.06928	STX1A,ADD2,TRIP10,SCN8A,BRAF,HTR2A,ATP2B1,APOE,ATP2B2,NME5,FLRT3,RPH3A,DLGAP1,ABI3,CPNE5,FRMPD4
c1_29	673	GO-BP	GO_ACTIVATION_OF_MAPK_ACTIVITY	15	553	137	17473	2.94e-05	1	3.4595	MAPKAPK2,DRD4,S1PR2,NTRK3,IKBKG,UBC,MAPK3,MAP3K6,MAP3K5,MAP3K11,CSPG4,ADRA2C,FGF2,MUC20,EGF
c1_75	34	GO-BP	GO_MACROMOLECULE_CATABOLIC_PROCESS	9	32	926	17473	2.95e-05	1	5.307	UBA52,RPLP1,RPL8,RPL32,RPL30,RPL37,RPL23A,RPL36,FAM125A
c1_12	340	GO-CC	GO_ORGANELLAR_RIBOSOME	8	297	72	17473	2.96e-05	1	6.53685	MRPL21,MRPS15,MRPL43,MRPS35,MRPL49,MRPL55,MRPS17,MTG1
c1_3	697	GO-MF	GO_CALMODULIN_BINDING	18	580	179	17473	2.96e-05	1	3.02942	RYR2,ITPKA,ADCY1,NRGN,SLC8A2,PPP3CA,ATP2B3,PPP3R1,FBXL2,RIT2,CAMK1,DAPK2,GAP43,CAMK2B,NDUFAF4,SMTNL1,CAMK1D,MYH15
c1_292	85	KEGG	KEGG_CELL_ADHESION_MOLECULES_CAMS	6	78	134	17473	2.97e-05	1	10.0304	HLA-C,HLA-G,HLA-F,HLA-A,HLA-B,CLDN5
c1_351	98	GO-BP	GO_HEAD_MORPHOGENESIS	4	87	36	17473	2.99e-05	1	22.3155	ASPH,TGFB2,SGPL1,NIPBL
c1_2	1514	GO-CC	GO_SNARE_COMPLEX	14	1333	53	17473	3e-05	1	3.4625	SNAP25,SYT1,VAMP2,STX1A,NAPA,VTI1B,DOC2B,VAMP1,NAPG,STX10,SNX4,SEC22A,SEC22B,STXBP5
c1_294	56	GO-BP	GO_SINGLE_ORGANISM_CELLULAR_LOCALIZATION	11	49	898	17473	3e-05	1	4.36805	MADCAM1,RPS24,RPS18,RPL10A,RPL39,RPS15A,RPL11,RPS25,RPL9,RPL27,DENND4C
c1_292	85	GO-BP	GO_POSITIVE_REGULATION_OF_T_CELL_CYTOKINE_PRODUCTION	3	78	14	17473	3.01e-05	1	48.0027	RSAD2,B2M,HLA-A
c1_343	62	GO-BP	GO_CELL_JUNCTION_ORGANIZATION	6	57	185	17473	3.01e-05	1	9.94196	FLNA,TLN1,PERP,FN1,LAMA3,COL17A1
c1_24	622	GO-BP	GO_POSITIVE_REGULATION_OF_TRANSCRIPTION_FACTOR_IMPORT_INTO_NUCLEUS	9	559	51	17473	3.02e-05	1	5.51605	HCLS1,TLR7,LGALS9,TMEM173,TLR2,IL1B,IL18R1,TRIP6,PTGS2
c1_24	622	GO-BP	GO_REGULATION_OF_BLOOD_VESSEL_ENDOTHELIAL_CELL_MIGRATION	9	559	51	17473	3.02e-05	1	5.51605	EPHA2,PLCG1,THBS1,EFNA1,ITGB1BP1,TGFB1,PTGS2,AMOTL1,ANGPT2
c1_298	16	GO-CC	GO_CELL_CORTEX	4	14	238	17473	3.02e-05	1	20.976	ITCH,AXIN1,SLC2A1,USP2
c1_736	27	GO-BP	GO_DEFENSE_RESPONSE	9	25	1231	17473	3.02e-05	1	5.10989	FAS,TLR8,SLC11A1,JAK3,LILRB2,CCL2,IRF1,NAIP,FES
c1_294	56	GO-BP	GO_MEMBRANE_ORGANIZATION	11	49	899	17473	3.03e-05	1	4.36319	MADCAM1,RPS24,RPS18,RPL10A,RPL39,RPS15A,RPL11,RPS25,RPL9,RPL27,DENND4C
c1_43	132	GO-BP	GO_POSTTRANSCRIPTIONAL_REGULATION_OF_GENE_EXPRESSION	12	112	448	17473	3.03e-05	1	4.17881	PSMD6,UBB,PSMD11,PSMA2,PINK1,EIF1B,VARS2,SELT,EIF4G2,DAPK1,PUM2,PASK
c1_103	300	Ractome	REACTOME_NCAM1_INTERACTIONS	6	275	39	17473	3.04e-05	1	9.7751	COL3A1,COL2A1,COL1A1,COL6A3,COL1A2,COL9A3
c1_24	622	GO-BP	GO_POSITIVE_REGULATION_OF_LEUKOCYTE_PROLIFERATION	15	559	136	17473	3.05e-05	1	3.44753	ANXA1,PTPRC,CD55,LYN,LGALS9,HLA-DPA1,HAVCR2,CD86,IL1B,HLA-E,EBI3,CDKN1A,MIF,ST6GAL1,HLA-DMB
c1_288	61	GO-CC	GO_CORTICAL_ACTIN_CYTOSKELETON	4	54	58	17473	3.05e-05	1	22.3155	WIPF3,EPB41,EPB41L2,UTRN
c1_289	200	GO-BP	GO_TOLL_LIKE_RECEPTOR_SIGNALING_PATHWAY	7	183	85	17473	3.06e-05	1	7.86313	CD14,LGALS9,HAVCR2,PIK3AP1,CD86,TLR2,TLR1
c1_103	300	GO-BP	GO_OSTEOBLAST_DIFFERENTIATION	10	275	126	17473	3.07e-05	1	5.04271	BMP4,LRP5,TWIST1,FZD1,COL1A1,ALPL,LRRC17,TMEM64,IGFBP5,MRC2
c1_105	47	GO-MF	GO_INSULIN_LIKE_GROWTH_FACTOR_BINDING	3	43	25	17473	3.07e-05	1	48.7619	IGFBP2,CYR61,IGFBP4
c1_171	75	GO-BP	GO_OXIDATION_REDUCTION_PROCESS	13	67	898	17473	3.07e-05	1	3.77537	IDH3G,UQCRC1,NCF4,NDUFA13,GSTO1,NDUFB2,NDUFB10,NDUFA1,NDUFB4,GPX4,FADS3,MGST3,DHRS7
c1_654	69	GO-BP	GO_MITOCHONDRIAL_ATP_SYNTHESIS_COUPLED_PROTON_TRANSPORT	3	64	17	17473	3.07e-05	1	48.1792	ATP5G3,ATP5O,ATP5F1
c1_287	183	Ractome	REACTOME_INTERFERON_ALPHA_BETA_SIGNALING	6	165	64	17473	3.09e-05	1	9.92784	PSMB8,SOCS3,ISG20,IFITM3,IFITM1,IFITM2
c1_736	27	GO-BP	GO_CELLULAR_RESPONSE_TO_ABIOTIC_STIMULUS	5	25	263	17473	3.09e-05	1	13.2875	CASP1,FAS,TLR8,TP53,IRF1
c1_103	300	GO-BP	GO_POSITIVE_REGULATION_OF_CELLULAR_RESPONSE_TO_TRANSFORMING_GROWTH_FACTOR_BETA_STIMULUS	5	275	24	17473	3.1e-05	1	13.2371	ITGA8,TGFBR3,TGFB1I1,MYOCD,NPNT
c1_1052	14	GO-BP	GO_MULTICELLULAR_ORGANISM_METABOLIC_PROCESS	3	12	93	17473	3.1e-05	1	46.9704	COL3A1,COL1A1,COL6A3
c1_2	1514	GO-BP	GO_DEPHOSPHORYLATION	42	1333	286	17473	3.1e-05	1	1.92496	DLG1,ATP1A1,BTRC,POLB,LPIN2,IMPA2,IMPAD1,LPIN3,MTMR7,SYNJ1,SGPP1,INPP4B,PPIP5K1,INPP4A,PPIP5K2,CAMK2G,PTPRN2,PTPRN,PPP3CB,PTPN5,PTPRS,NT5C3,PPP1CB,PPP2CA,PPM1A,CDC25A,SACM1L,TMEM55A,PPM1E,THTPA,PPM1H,DUSP3,PPM1J,PTPN3,PHOSPHO2,PPP2R5D,PDP1,PTPN4,PPEF1,CTDSPL,TPTE,RPRD1A
c1_289	200	GO-BP	GO_MYELOID_CELL_DIFFERENTIATION	10	183	189	17473	3.1e-05	1	5.0519	HCLS1,EPHA2,PTPN6,LYN,LGALS9,CD86,TGFB1,HHEX,SPI1,IKZF1
c1_474	59	GO-MF	GO_CELL_ADHESION_MOLECULE_BINDING	6	57	186	17473	3.1e-05	1	9.88851	CDH1,DSP,NOV,KDR,SFRP2,ECM2
c1_7	460	GO-BP	GO_POSITIVE_REGULATION_OF_RESPONSE_TO_STIMULUS	73	413	1929	17473	3.11e-05	1	1.60106	DRD2,NTSR1,FGF10,GSN,TNIK,EMP2,PRKCDBP,SRI,TNFSF10,CFB,C1S,SERPING1,MASP2,C1R,DDX58,PGLYRP1,DUSP5,C1QTNF2,BMP4,RIPK3,XBP1,IFNK,JAG1,IL18,GPR183,GPR37L1,JUP,STRA6,CXCL12,DCN,CAV1,COL3A1,HMGA1,PLA2R1,SPHK1,CYP1B1,PTGIS,NOV,EDN3,KDR,ALOX12B,GCNT2,FOXD1,SFRP2,CYR61,ITGA8,MSX1,TGFBR3,NLE1,MMP2,COL1A1,TGFB1I1,TNFAIP8L3,TNFRSF11B,MYOCD,RASD2,KCNK2,NPNT,BMP6,EVC,MET,RARRES2,PDE5A,IGFBP5,BMP5,HERPUD1,DAB2…
c1_7	460	GO-BP	GO_RESPONSE_TO_WOUNDING	30	413	563	17473	3.12e-05	1	2.2544	DRD2,FGF10,GSN,TPM1,EHD2,SERPING1,BMP4,JAM3,VCL,DSP,DCN,CAV1,COL3A1,NOV,NACA,NDNF,EHD1,MCAM,CYR61,COL1A1,RHOB,HIST1H3B,KCNK2,MYL9,FBLN1,COL1A2,PROS1,PDGFD,ID3,SERPIND1
c1_7	460	GO-BP	GO_UROGENITAL_SYSTEM_DEVELOPMENT	20	413	299	17473	3.12e-05	1	2.82993	FGF10,BMP4,ASS1,JAG1,STRA6,DCN,FOXC1,FOXD1,ITGA8,OSR1,NLE1,SIX1,FAT4,SMAD6,MYOCD,NID1,NPNT,BMP6,ACTA2,ID3
c1_981	29	GO-BP	GO_POSITIVE_REGULATION_OF_ENDOCYTOSIS	4	28	114	17473	3.12e-05	1	21.896	CD14,C3,RAB27A,CYBA
c1_19	461	GO-MF	GO_N_ACETYLTRANSFERASE_ACTIVITY	10	403	87	17473	3.13e-05	1	4.9836	EP300,CREBBP,ATF2,NAGS,GNPNAT1,SMARCE1,ESCO1,KAT6B,NAT9,NAT10
c1_2	1514	Ractome	REACTOME_NOREPINEPHRINE_NEUROTRANSMITTER_RELEASE_CYCLE	6	1333	10	17473	3.13e-05	1	7.86482	SNAP25,SYT1,VAMP2,STX1A,RAB3A,MAOA
c1_43	132	GO-BP	GO_NEGATIVE_REGULATION_OF_PROTEIN_MODIFICATION_BY_SMALL_PROTEIN_CONJUGATION_OR_REMOVAL	7	112	139	17473	3.13e-05	1	7.85656	PSMD6,UBB,PSMD11,PSMA2,CDC16,DNAJA1,ATG5
c1_483	22	GO-CC	GO_POSTSYNAPSE	5	18	378	17473	3.13e-05	1	12.8402	DRD2,NLGN4X,SHANK2,GRM5,CACNG5
c1_7	460	Ractome	REACTOME_NCAM1_INTERACTIONS	7	413	39	17473	3.13e-05	1	7.59365	COL3A1,COL2A1,COL1A1,COL6A2,COL6A3,COL1A2,COL9A3
c1_290	104	GO-BP	GO_REGULATION_OF_HOMOTYPIC_CELL_CELL_ADHESION	9	91	307	17473	3.15e-05	1	5.62899	ANXA1,NLRP3,HLA-DPA1,HLA-DQB1,HLA-DRA,IL1B,GLI3,HLA-DMB,SOX13
c1_654	69	GO-CC	GO_ENVELOPE	14	64	1090	17473	3.15e-05	1	3.50662	SDHB,SDHA,MDH2,ATP5G3,SLC25A3,MRPL3,MRPS33,MFF,ATP5O,ATP5F1,PHB2,NDUFB3,NDUFA9,NDUFB6
c1_21	399	GO-BP	GO_GENERATION_OF_PRECURSOR_METABOLITES_AND_ENERGY	18	355	292	17473	3.16e-05	1	3.03409	ENO1,LDHA,SDHB,SDHA,MDH2,MTOR,CPS1,SLC25A3,ATP5C1,COX8A,PYGB,NDUFB3,NDUFS2,NDUFA9,NDUFB6,COX17,FASTKD2,FASTKD3
c1_24	622	GO-BP	GO_CELL_MOTILITY	49	559	835	17473	3.16e-05	1	1.83428	ANXA1,EPS8,SHC1,MYH9,F11R,PDGFRB,RAB13,DRD1,EPHA2,HCK,ITGB2,PTPN6,PTPRC,YES1,LYN,PLCG1,FCER1G,C5AR1,THBS1,EFNA1,IL1B,TGFBR1,ITGB1BP1,ICAM1,PIK3CG,TGFB1,MIF,ENG,SORD,SEMA3F,AMOTL1,ITGB4,PDPN,SLC7A7,CD44,ERG,GLI3,ANGPT2,GATA2,MSN,CCR1,CD58,NTN1,PLD1,CXCL11,CXCL16,PARP9,THBD,BTG1
c1_25	409	GO-BP	GO_MEMBRANE_ORGANIZATION	38	366	899	17473	3.16e-05	1	2.01795	ACTN2,ROCK1,AIF1,SDCBP,ITGB1,ANO6,GNAI3,MADCAM1,RPS24,RPS18,RPL10A,RPS8,RPL39,RPS15A,RPL11,RPS25,RPL9,RPL27,COLQ,SNAP23,TIE1,ATP10D,PARD3,AAAS,VAMP3,STX11,RAMP3,LMAN1,TAZ,SGCD,NEK9,SEC61A1,TRAM1L1,DENND4C,VAMP5,MYOF,TMEM43,HEBP2
c1_6	409	GO-MF	GO_LIGASE_ACTIVITY_FORMING_CARBON_OXYGEN_BONDS	7	364	44	17473	3.17e-05	1	7.6368	HARS2,IARS,AARS,NARS,MRPL39,LRRC47,HARS
c1_112	21	GO-BP	GO_IRON_ION_HOMEOSTASIS	3	16	69	17473	3.18e-05	1	47.481	SLC25A28,ABCB6,SFXN4
c1_13	717	GO-BP	GO_REGULATION_OF_NEURON_PROJECTION_DEVELOPMENT	31	599	408	17473	3.18e-05	1	2.21637	SIPA1L1,DMD,MOB2,PACSIN1,BMPR2,CDH2,SHANK3,SEMA3D,SEMA6D,CPEB3,RIMS2,XK,CDK5R1,ITGA3,ARHGAP35,BAI3,NFATC4,FKBP4,LIF,ULK2,SMURF1,FEZ1,NLGN1,SPOCK1,SRCIN1,RNF6,BAG5,SS18L1,IFRD1,PPP2R5B,FMR1
c1_434	11	GO-BP	GO_NEUROMUSCULAR_SYNAPTIC_TRANSMISSION	2	6	26	17473	3.18e-05	1	224.013	CHRM1,EGR3
c1_706	22	KEGG	KEGG_ENDOCYTOSIS	4	18	183	17473	3.18e-05	1	21.218	HLA-C,HLA-G,HLA-F,HLA-A
c1_839	97	GO-BP	GO_POSITIVE_REGULATION_OF_PROTEIN_MODIFICATION_BY_SMALL_PROTEIN_CONJUGATION_OR_REMOVAL	7	80	196	17473	3.19e-05	1	7.80045	PSMD6,UBB,PSMD11,PSMA2,PINK1,CDC16,RNF111
c1_2	1514	GO-BP	GO_ORGANELLE_TRANSPORT_ALONG_MICROTUBULE	15	1333	60	17473	3.2e-05	1	3.27701	PAFAH1B1,CDC42,RAB1A,UBB,MAPT,UCHL1,KIF3A,BLOC1S2,BLOC1S3,NEFL,AP3M2,AP3B2,KIF3C,DYNC1I1,KIFAP3
c1_24	622	Ractome	REACTOME_CELL_SURFACE_INTERACTIONS_AT_THE_VASCULAR_WALL	12	559	91	17473	3.22e-05	1	4.12188	SHC1,F11R,ITGB2,PTPN6,YES1,LYN,PLCG1,FCER1G,SLC7A7,ANGPT2,CD58,THBD
c1_103	300	GO-BP	GO_RESPONSE_TO_KETONE	12	275	182	17473	3.23e-05	1	4.18933	PPARG,BMP4,ASS1,RAMP2,PLN,CAV1,MAOB,TGFBR3,KLF4,DSG2,HPCA,GJB2
c1_103	300	GO-BP	GO_HEART_MORPHOGENESIS	13	275	212	17473	3.26e-05	1	3.89621	PKP2,BMP4,DSP,TWIST1,FOXC1,COL2A1,TMEM100,SFRP2,FZD1,MSX1,TGFBR3,SIX1,FAT4
c1_2	1514	GO-CC	GO_COATED_PIT	16	1333	67	17473	3.26e-05	1	3.13028	APP,LRP1,SYNJ1,CXCR7,RAB35,AP1S1,AP2A1,AP2A2,AP1S2,CLTC,DNM1L,SORT1,SLC2A4,NECAP1,AAK1,AP4S1
c1_1075	14	GO-BP	GO_DETECTION_OF_MOLECULE_OF_BACTERIAL_ORIGIN	2	14	11	17473	3.27e-05	1	226.922	TLR2,NOD2
c1_170	56	GO-CC	GO_PROTON_TRANSPORTING_ATP_SYNTHASE_COMPLEX	3	50	22	17473	3.27e-05	1	47.6536	ATP5I,ATP5G2,USMG5
c1_25	409	GO-BP	GO_HEMOSTASIS	19	366	311	17473	3.28e-05	1	2.91662	RHOA,JAK2,VAV1,ITGB3,ANO6,PRCP,ILK,HDAC1,FZD6,AXL,ANXA5,PRKCG,ENTPD1,A2M,C1GALT1C1,LMAN1,PLAUR,PRKCH,PLAT
c1_2	1514	GO-MF	GO_SNARE_BINDING	24	1333	128	17473	3.3e-05	1	2.45776	SNAP25,SYT1,VAMP2,STX1A,SYT6,ABCA1,ABCC8,NAPA,DAPK1,VTI1B,RPH3A,SYTL4,DOC2B,DOC2A,HECTD3,NSF,VAMP1,NAPG,STX10,CCDC132,SEC22A,SEC22B,STXBP5,SYBU
c1_474	59	GO-BP	GO_REGULATION_OF_CELLULAR_COMPONENT_MOVEMENT	11	57	771	17473	3.31e-05	1	4.37352	PKP2,DDX58,BMP4,DSP,NOV,EDN3,KDR,KIAA1199,SFRP2,IGFBP5,PDGFD
c1_103	300	GO-BP	GO_NEGATIVE_REGULATION_OF_TRANSMEMBRANE_RECEPTOR_PROTEIN_SERINE_THREONINE_KINASE_SIGNALING_PATHWAY	9	275	102	17473	3.32e-05	1	5.60631	CAV1,NOV,SFRP2,FZD1,TGFBR3,TGFB1I1,LTBP1,SMAD6,VWC2
c1_29	673	GO-BP	GO_POSITIVE_REGULATION_OF_MAP_KINASE_ACTIVITY	19	553	207	17473	3.34e-05	1	2.90018	MAPKAPK2,DRD4,S1PR2,ARHGEF5,NTRK3,IKBKG,UBC,TLR9,MAPK3,MAP3K6,MAP3K5,MAP3K11,CSPG4,ADRA2C,FGF2,MUC20,EGF,PDGFB,DVL2
c1_483	22	GO-BP	GO_NEGATIVE_REGULATION_OF_SYNAPTIC_TRANSMISSION	3	18	62	17473	3.34e-05	1	46.9704	DRD2,NLGN4X,SHANK2
c1_73	67	GO-BP	GO_RIBOSOMAL_SMALL_SUBUNIT_ASSEMBLY	3	62	18	17473	3.34e-05	1	46.9704	RPS5,RPS19,RPS14
c1_40	530	GO-CC	GO_MITOCHONDRIAL_ENVELOPE	38	476	691	17473	3.35e-05	1	2.01867	GOT2,SNCA,EPHA4,NNT,SIRT3,AGK,MRPS27,MRPS18C,MRPL2,SLC25A40,MRPL10,MRPL33,RAB11FIP5,VDAC1,VDAC3,DNM1L,BNIP3,BMF,DDX3X,ATP5H,ATP5A1,NDUFV3,COX6C,NDUFA5,CYC1,NDUFB5,TXNIP,GDAP1,VAMP1,DNAJC19,REEP1,TIMM10,SFXN3,TMEM126A,FAM73A,CISD1,LETMD1,SELRC1
c1_73	67	GO-BP	GO_CELLULAR_RESPONSE_TO_REACTIVE_OXYGEN_SPECIES	5	62	104	17473	3.35e-05	1	13.5492	ABL1,NQO1,ROMO1,AKR1C3,RPS3
c1_1010	16	GO-BP	GO_MITOCHONDRIAL_RNA_PROCESSING	2	12	13	17473	3.36e-05	1	224.013	PNPT1,TRNT1
c1_292	85	KEGG	KEGG_NATURAL_KILLER_CELL_MEDIATED_CYTOTOXICITY	6	78	137	17473	3.36e-05	1	9.81078	VAV1,HLA-C,HLA-G,HLA-A,HLA-B,SH3BP2
c1_487	14	GO-BP	GO_POSITIVE_REGULATION_OF_SMAD_PROTEIN_IMPORT_INTO_NUCLEUS	2	13	12	17473	3.36e-05	1	224.013	BMP6,DAB2
c1_760	14	GO-MF	GO_IGG_BINDING	2	13	12	17473	3.36e-05	1	224.013	FCGRT,FCGR2C
c1_860	23	GO-CC	GO_EXTRACELLULAR_SPACE	9	23	1376	17473	3.36e-05	1	4.96894	BMP4,C2orf40,PRELP,EDN3,OGN,OMD,PDGFD,FRZB,ACTG2
c1_103	300	GO-BP	GO_BONE_MORPHOGENESIS	8	275	79	17473	3.38e-05	1	6.43425	BMP4,LRP5,TWIST1,COL2A1,SFRP2,MSX1,COL1A1,ALPL
c1_736	27	GO-BP	GO_CYTOKINE_MEDIATED_SIGNALING_PATHWAY	6	25	452	17473	3.38e-05	1	9.2777	FAS,JAK3,CCL2,IRF1,TNFSF13B,CSF2RB
c1_40	530	GO-BP	GO_AMINO_ACID_TRANSPORT	13	476	124	17473	3.39e-05	1	3.84842	SYT1,SLC6A9,VAMP2,SLC1A6,SLC17A7,RAB3A,PRAF2,CTNS,SERINC1,SERINC3,SLC6A17,SLC38A4,SLC6A15
c1_203	55	GO-BP	GO_CELL_MORPHOGENESIS_INVOLVED_IN_NEURON_DIFFERENTIATION	7	44	368	17473	3.4e-05	1	7.55379	MYO7A,CDH4,SEMA5B,PLXNB1,FEZF2,ROBO3,NTNG1
c1_25	409	GO-BP	GO_MULTI_ORGANISM_METABOLIC_PROCESS	12	366	138	17473	3.4e-05	1	4.15134	RPS24,RPS18,RPL10A,RPS8,PTBP1,RPL39,RPS15A,RPL11,RPS25,RPL9,RPL27,AAAS
c1_25	409	Ractome	REACTOME_PLATELET_ACTIVATION_SIGNALING_AND_AGGREGATION	15	366	208	17473	3.41e-05	1	3.44282	RHOA,ACTN2,WDR1,VAV1,RAP1A,ITGB3,GNAI3,TIMP1,PRKCG,CD63,A2M,SPARC,PRKCH,GNG12,GNG11
c1_475	44	GO-MF	GO_ORGANIC_ACID_SODIUM_SYMPORTER_ACTIVITY	3	37	30	17473	3.41e-05	1	47.2243	SLC13A3,SLC6A20,SLC6A13
c1_54	205	GO-BP	GO_REGULATION_OF_CALCIUM_ION_DEPENDENT_EXOCYTOSIS	7	184	86	17473	3.41e-05	1	7.72946	STXBP1,ATP2A2,RAB3GAP1,SYT4,TRIM9,SYT13,SCAMP5
c1_287	183	GO-CC	GO_EXTRACELLULAR_SPACE	29	165	1376	17473	3.42e-05	1	2.23184	PCSK4,DPYSL3,LY96,CFI,C1QA,C1QB,SERPINA3,TFRC,ANGPTL4,IL4R,EBI3,NAMPT,FSTL3,MIF,CP,APOC1,HMOX1,LYZ,SRGN,TNFRSF1A,STOM,SPP1,S100A13,HAMP,THBD,TNFSF13,IL1RL1,TAC3,PLEKHH3
c1_44	102	GO-CC	GO_CATALYTIC_COMPLEX	17	94	1038	17473	3.44e-05	1	3.04433	DLD,PDHB,ACTB,TBL1XR1,DYNC2LI1,BECN1,NDUFS4,UQCRFS1,NDUFA4,WWP1,FBXO9,SPCS1,POLR2K,POLR2C,WDR61,POLR3C,NAA20
c1_705	46	GO-CC	GO_ENDOCYTIC_VESICLE_MEMBRANE	5	43	152	17473	3.44e-05	1	13.3667	CD74,B2M,HLA-B,TCIRG1,MSR1
c1_477	42	GO-BP	GO_CELL_SUBSTRATE_ADHESION	5	40	164	17473	3.46e-05	1	13.3178	EMP2,VCL,ID1,ITGA8,SMAD6
c1_982	10	GO-BP	GO_RESPONSE_TO_GROWTH_FACTOR	4	8	475	17473	3.46e-05	1	18.3926	EPHA2,COL4A2,IL1R1,FSTL1
c1_7	460	GO-BP	GO_RESPONSE_TO_NITROGEN_COMPOUND	40	413	859	17473	3.47e-05	1	1.97008	STAT5A,DRD2,GSN,KCNE1,PPP1R9B,PPARG,AIFM1,DDX58,BMP4,ASS1,XBP1,IFNK,JAG1,JUP,CDH1,PLN,CXCL12,CAV1,COL3A1,FOS,DNMT3A,SPHK1,ID1,FOLR2,FZD1,DUSP1,JUNB,KLF4,MMP2,COL1A1,SLC22A6,BSG,HPCA,PDE3A,IGFBP5,COL1A2,TARBP2,PDGFD,SNIP1,NNMT
c1_289	200	GO-BP	GO_RESPONSE_TO_MOLECULE_OF_BACTERIAL_ORIGIN	13	183	321	17473	3.48e-05	1	3.86683	LYN,CD14,LGALS9,HAVCR2,CD86,TLR2,NOD2,C5AR1,TLR1,ICAM1,NFKB2,TGFB1,LITAF
c1_290	104	GO-BP	GO_POSITIVE_REGULATION_OF_CELL_ACTIVATION	9	91	311	17473	3.48e-05	1	5.55659	ANXA1,NLRP3,HLA-DPA1,HLA-DQB1,HLA-DRA,IL1B,GLI3,HLA-DMB,PRDM1
c1_693	18	GO-BP	GO_RESPONSE_TO_GROWTH_FACTOR	5	15	475	17473	3.48e-05	1	12.2618	EPHA2,ENG,COL4A2,IL1R1,FSTL1
c1_736	27	GO-BP	GO_REGULATION_OF_LYMPHOCYTE_DIFFERENTIATION	4	25	132	17473	3.48e-05	1	21.1794	FAS,JAK3,LILRB2,IRF1
c1_475	44	GO-CC	GO_COLLAGEN_TRIMER	4	37	88	17473	3.49e-05	1	21.4656	COL3A1,COL2A1,COL1A1,COL6A3
c1_7	460	GO-CC	GO_PLASMA_MEMBRANE_RAFT	10	413	86	17473	3.49e-05	1	4.91948	EMP2,EHD2,PRKCDBP,CDH1,CAV1,PTGIS,SLC22A6,ATP1B3,KCNMA1,PTRF
c1_981	29	GO-BP	GO_IMMUNE_RESPONSE	9	28	1100	17473	3.49e-05	1	5.10575	CD14,C1QC,C3,TMEM173,RAB27A,LAIR1,MR1,CYBA,DDX60
c1_420	195	GO-CC	GO_TRANSPORT_VESICLE	13	174	338	17473	3.5e-05	1	3.86229	GNAS,NDEL1,DNM1,NRGN,SYT4,TRIM9,SYT13,AMPH,SV2A,COPZ2,SYNGR1,SCAMP5,WDR7
c1_103	300	GO-BP	GO_NEGATIVE_REGULATION_OF_OSTEOBLAST_DIFFERENTIATION	6	275	40	17473	3.52e-05	1	9.53073	LRP5,TWIST1,ID1,TMEM64,IGFBP5,ID3
c1_40	530	Ractome	REACTOME_GLUTAMATE_NEUROTRANSMITTER_RELEASE_CYCLE	5	476	15	17473	3.52e-05	1	12.236	SYT1,VAMP2,SLC1A6,SLC17A7,RAB3A
c1_5	365	GO-CC	GO_SOMATODENDRITIC_COMPARTMENT	27	308	650	17473	3.52e-05	1	2.3565	MINK1,PRKCZ,KIAA1598,BAIAP2,MARCKS,ANK3,GRIK2,PDE4B,SPTBN2,SLC32A1,STAR,CPT1C,SNCAIP,APC,SST,ATP13A2,CTNND2,IL1RAPL1,SNPH,KCNN2,KCNC2,CNIH3,CYGB,RAP1GAP,ARHGEF15,ARHGAP44,FAM206A
c1_7	460	GO-MF	GO_PROTEIN_BINDING_INVOLVED_IN_CELL_ADHESION	5	413	17	17473	3.52e-05	1	12.4434	PKP2,JUP,DSP,DSG2,ITGA10
c1_75	34	GO-CC	GO_RIBONUCLEOPROTEIN_COMPLEX	8	32	721	17473	3.52e-05	1	6.0586	UBA52,RPLP1,RPL8,RPL32,RPL30,RPL37,RPL23A,RPL36
c1_978	14	GO-BP	GO_NEGATIVE_REGULATION_OF_VIRAL_PROCESS	3	13	89	17473	3.52e-05	1	45.306	IFITM3,IFITM1,IFITM2
c1_645	61	GO-CC	GO_MAIN_AXON	4	56	58	17473	3.53e-05	1	21.5185	ERMN,CNTN2,MBP,SPTBN1
c1_24	622	GO-BP	GO_NEGATIVE_REGULATION_OF_B_CELL_ACTIVATION	7	559	30	17473	3.54e-05	1	7.29344	MNDA,LYN,TNFAIP3,ATM,PRDM1,CD300A,SAMSN1
c1_303	49	GO-BP	GO_REGULATION_OF_AUTOPHAGY	6	44	249	17473	3.54e-05	1	9.569	PRKAA2,HERC1,RB1CC1,UBQLN2,PIP4K2C,MTMR8
c1_978	14	GO-BP	GO_POSITIVE_REGULATION_OF_IMMUNE_RESPONSE	5	13	563	17473	3.54e-05	1	11.9367	ITGB2,CFI,VSIG4,C1QA,C1QB
c1_463	131	GO-BP	GO_MITOCHONDRION_ORGANIZATION	14	115	594	17473	3.57e-05	1	3.58106	PANK2,MTIF2,MRPS11,MRPL18,HARS,MTCH2,FUNDC1,SNRPD1,NDUFV2,AFG3L2,IMMT,TOMM34,MTX3,APOO
c1_105	47	GO-BP	GO_COMPLEMENT_ACTIVATION	4	43	76	17473	3.59e-05	1	21.3868	CFB,C1S,SERPING1,C1R
c1_7	460	GO-BP	GO_CELL_SUBSTRATE_ADHESION	14	413	164	17473	3.6e-05	1	3.61162	EMP2,JAM3,VCL,COL3A1,ID1,ITGA8,MUC4,SMAD6,NID1,NID2,ECM2,SNED1,NPNT,ITGA10
c1_652	14	GO-BP	GO_REGULATION_OF_CELLULAR_RESPONSE_TO_STRESS	5	11	691	17473	3.61e-05	1	11.4939	HSP90AB1,PSAP,BNIP3L,PHF23,C11orf73
c1_1050	93	KEGG	KEGG_AMINOACYL_TRNA_BIOSYNTHESIS	4	80	41	17473	3.63e-05	1	21.3085	IARS,AARS,NARS,HARS
c1_686	125	GO-BP	GO_POSITIVE_REGULATION_OF_IMMUNE_SYSTEM_PROCESS	17	112	867	17473	3.63e-05	1	3.059	RAC2,IFI16,LY96,PSMB8,HCK,PTPRC,TXK,TNFAIP3,IL4R,HLA-E,EBI3,TAP1,CDKN1A,HMOX1,GATA2,CCR1,TNFSF13
c1_25	409	GO-BP	GO_CELLULAR_RESPONSE_TO_ENDOGENOUS_STIMULUS	41	366	1008	17473	3.66e-05	1	1.94182	GHR,RHOA,ACTN2,AIF1,JAK2,RHOQ,ITGB1,CTNNA1,CD81,BMP2,RAP1A,INHBA,ACVR1,LEF1,LEPR,FOXO1,EEF1A1,PTBP1,AKR1C2,BMP7,LATS2,CIB2,PARD3,TCIRG1,ATP6V0E1,ANXA5,KLF6,CLDN5,C10orf54,SMAD9,RAMP3,KCNJ11,BMP3,POLR2G,CDK2,IQGAP1,BAMBI,DENND4C,GNG12,KLF3,GNG11
c1_383	34	GO-BP	GO_POSITIVE_REGULATION_OF_PROTEOLYSIS	6	31	363	17473	3.66e-05	1	9.31645	CUL3,RAB1A,NGFRAP1,PSMA1,UBQLN1,UBE2V2
c1_25	409	GO-BP	GO_CELL_JUNCTION_ORGANIZATION	14	366	185	17473	3.67e-05	1	3.61279	RHOA,ACTN2,ITGB1,CTNNA1,TESK2,ITGB3,ILK,TNS1,TJP1,PARD3,CLDN5,CD151,HEG1,CSF1R
c1_477	42	GO-BP	GO_MUSCLE_ORGAN_DEVELOPMENT	6	40	277	17473	3.67e-05	1	9.46191	MYL6,CAV1,TWIST1,MSX1,C16orf89,ID3
c1_264	60	Ractome	REACTOME_FORMATION_OF_TUBULIN_FOLDING_INTERMEDIATES_BY_CCT_TRIC	3	52	22	17473	3.68e-05	1	45.8208	CCT2,TUBA1C,TUBA1B
c1_320	72	GO-BP	GO_REGULATION_OF_TELOMERE_CAPPING	3	52	22	17473	3.68e-05	1	45.8208	MAP2K7,NBN,RTEL1
c1_839	97	GO-BP	GO_POSTTRANSCRIPTIONAL_REGULATION_OF_GENE_EXPRESSION	10	80	448	17473	3.68e-05	1	4.87528	PSMD6,UBB,PSMD11,PSMA2,PINK1,SELT,EIF4G2,DAPK1,PUM2,PASK
c1_105	47	GO-BP	GO_POSITIVE_REGULATION_OF_IMMUNE_SYSTEM_PROCESS	10	43	867	17473	3.69e-05	1	4.68684	CFB,C1S,SERPING1,C1R,XBP1,JAG1,GPR183,IGFBP2,FOS,COCH
c1_2	1514	GO-CC	GO_ENVELOPE	119	1333	1090	17473	3.69e-05	1	1.43106	GOT2,OGDH,PAFAH1B1,PAK1,GJA1,RAN,AQP1,SNCA,SENP1,NGFR,PML,PTPLAD1,PINK1,GAPDH,EPHA4,APP,NNT,SDHD,UQCRC2,SIRT3,CISD2,COQ3,ATPIF1,AGK,ABCF1,MRPL45,MRPL32,CERS5,SLC25A4,MRPS27,MRPS30,MRPL46,MRPS18C,MRPL2,SLC25A5,SLC25A40,SLC25A27,MRPL10,MRPL33,SLC25A20,RAB11FIP5,MAOA,CPT1A,ATP5B,POLA1,VDAC1,VDAC3,BECN1,DNM1L,BNIP3,NDUFS1,BMF,MOAP1,TMBIM6,SORT1,ITPR1,DDX3X,BCL2L2,ATP5H,ATP5A1,ATP5J,TOMM70A,PDK4,TOMM2…
c1_296	71	GO-CC	GO_ACTIN_CYTOSKELETON	9	65	444	17473	3.69e-05	1	5.44896	PALLD,CTNNA1,ILK,EEF1A1,SEPT2,H1F0,STAG2,GNG12,CCDC53
c1_40	530	GO-BP	GO_ESTABLISHMENT_OF_LOCALIZATION_IN_CELL	73	476	1676	17473	3.69e-05	1	1.59886	SYT1,SLC6A9,VAMP2,SLC17A7,RAB3A,CACNA2D1,RAN,PDCD10,CUL3,CDC42,PRKCI,ATP1B1,RAB1A,SNCA,MAPK9,MAPT,UCHL1,ATP8A2,ABCA1,SLU7,RAB11FIP5,VDAC1,BLOC1S2,BLOC1S3,AP3M2,AP3B2,RAB3C,SEC23A,KIF3C,DYNC1I1,AP2A2,AP1S2,KLC1,ARF4,NAPA,BNIP3,BMF,ATP5H,ATP5A1,VPS39,VPS41,DCLK1,SYTL4,DOC2B,TRAK1,NDFIP1,GPRASP1,NDFIP2,NSF,SNX27,YWHAZ,MAP4,TXNIP,YWHAG,DDX20,DDX25,GDAP1,SCG5,RAB39B,NAPG,RAB6B,DNAJC27,RAB27B,DNAJC19,T…
c1_981	29	GO-BP	GO_REGULATION_OF_IMMUNE_SYSTEM_PROCESS	10	28	1403	17473	3.69e-05	1	4.44787	HCLS1,FCGR2A,CD14,C1QC,C3,TMEM173,LAIR1,CYBA,MSN,DDX60
c1_204	26	GO-CC	GO_CHROMOSOMAL_REGION	5	21	330	17473	3.7e-05	1	12.6068	KIF2C,TPR,SMC3,PURA,CBX5
c1_24	622	Ractome	REACTOME_SIGNALING_BY_ILS	13	559	107	17473	3.7e-05	1	3.79765	SHC1,HCK,PTPN6,YES1,LYN,NOD2,IL1B,MAP3K8,STAT3,NFKB2,SOCS3,SQSTM1,IL1R1
c1_24	622	GO-BP	GO_REGULATION_OF_CELLULAR_COMPONENT_MOVEMENT	46	559	771	17473	3.72e-05	1	1.86492	ANXA1,RAC2,PDGFRB,DPYSL3,DRD1,EPHA2,PTPRC,LYN,C3AR1,PLCG1,LGALS9,C5AR1,THBS1,EFNA1,IL1B,TGFBR1,PDGFC,ITGB1BP1,STAT3,ICAM1,TGFB1,TRIP6,NUMB,APOD,ENG,PTGS2,SEMA3F,AMOTL1,PDPN,NOG,HMOX1,CLIC4,ANGPT2,STC1,MSN,CCR1,FERMT3,NTN1,CD300A,LMNA,PLD1,CXCL11,CXCL16,IFITM1,ARHGAP18,GLIPR2
c1_9	654	GO-BP	GO_TELOMERE_MAINTENANCE_VIA_RECOMBINATION	7	525	32	17473	3.72e-05	1	7.28042	POLD3,RFC5,TEP1,LIG1,RPA1,PCNA,RFC4
c1_103	300	GO-BP	GO_BONE_DEVELOPMENT	11	275	156	17473	3.73e-05	1	4.48026	BMP4,LRP5,TWIST1,COL2A1,SFRP2,MSX1,ANXA2,COL1A1,FAT4,ALPL,LRRC17
c1_2	1514	GO-BP	GO_PURINE_CONTAINING_COMPOUND_METABOLIC_PROCESS	53	1333	394	17473	3.74e-05	1	1.76326	DLD,OGDH,AQP1,LRRC16A,DLG1,ATP1B1,SNCA,PDE4D,PRKAG2,MSH2,HK3,ENO2,PFKM,PFKP,GAPDH,PGK1,OGDHL,CTNS,UQCRC2,MCCC2,AHCYL1,ADSS,ATP2B2,HPRT1,PRPS1,ATP5B,NME5,NDUFS1,HINT1,ATP5H,ATP6V0A1,ATP5A1,ATP5J,ATP6V1A,ATP6V1B2,NDUFS4,PDE7B,PDE8B,GUCY1B3,NME4,NT5C3,NDUFV3,DLG3,COX6C,NDUFA5,GPHN,UQCRFS1,CYC1,COX5A,OLA1,DLG2,NDUFB5,NDUFA4
c1_447	18	Ractome	REACTOME_INFLUENZA_LIFE_CYCLE	4	17	203	17473	3.74e-05	1	20.2527	UBA52,RPLP1,RPL8,POLR2L
c1_75	34	GO-BP	GO_CELLULAR_AMIDE_METABOLIC_PROCESS	8	32	727	17473	3.74e-05	1	6.0086	UBA52,RPLP1,RPL8,RPL32,RPL30,RPL37,RPL23A,RPL36
c1_478	16	GO-BP	GO_REGULATION_OF_VASCULATURE_DEVELOPMENT	4	15	233	17473	3.75e-05	1	19.9977	DCN,CYP1B1,FOXC1,KLF4
c1_693	18	GO-BP	GO_REGULATION_OF_VASCULATURE_DEVELOPMENT	4	15	233	17473	3.75e-05	1	19.9977	EPHA2,ENG,COL4A2,STAB1
c1_24	622	GO-BP	GO_MAST_CELL_ACTIVATION	6	559	21	17473	3.76e-05	1	8.93074	LYN,LCP2,FCER1G,PIK3CG,GATA2,S100A13
c1_24	622	GO-CC	GO_MAST_CELL_GRANULE	6	559	21	17473	3.76e-05	1	8.93074	ANXA1,LYN,PIK3CG,GATA2,SRGN,S100A13
c1_685	23	GO-BP	GO_IMMUNE_SYSTEM_PROCESS	10	21	1984	17473	3.76e-05	1	4.19379	ITGB2,CFI,VSIG4,C1QA,C1QB,CD93,IFITM3,IL1RL1,IFITM1,IFITM2
c1_855	124	GO-BP	GO_CRISTAE_FORMATION	3	109	11	17473	3.76e-05	1	43.7189	AFG3L2,IMMT,APOO
c1_246	16	GO-MF	GO_PHOSPHATIDYLINOSITOL_BISPHOSPHATE_BINDING	3	16	73	17473	3.77e-05	1	44.8793	PLEKHA1,RAG2,PLEKHA5
c1_60	15	Ractome	REACTOME_UNBLOCKING_OF_NMDA_RECEPTOR_GLUTAMATE_BINDING_AND_ACTIVATION	2	11	15	17473	3.77e-05	1	211.794	GRIA2,GRIA4
c1_24	622	GO-BP	GO_LEUKOCYTE_MEDIATED_IMMUNITY	18	559	189	17473	3.78e-05	1	2.97691	CFI,PTPN6,CD55,LYN,C1QC,C3,FCER1G,C1QA,HLA-DQB1,C1QB,ICAM1,IL4R,RAB27A,CTSC,PIK3CG,GATA2,S100A13,KLRD1
c1_25	409	KEGG	KEGG_LEUKOCYTE_TRANSENDOTHELIAL_MIGRATION	11	366	118	17473	3.79e-05	1	4.45038	RHOA,ACTN2,ROCK1,ITGB1,CTNNA1,VAV1,ITGAM,RAP1A,GNAI3,CLDN5,PRKCG
c1_616	21	GO-BP	GO_EMBRYONIC_PATTERN_SPECIFICATION	3	20	58	17473	3.8e-05	1	45.1888	WNT5A,SMAD1,ZBTB16
c1_7	460	GO-BP	GO_RESPONSE_TO_TRANSFORMING_GROWTH_FACTOR_BETA	13	413	144	17473	3.8e-05	1	3.81943	CAV1,COL3A1,FOS,ID1,FMOD,GCNT2,TGFBR3,COL1A1,SMAD6,PDE3A,COL1A2,WFIKKN2,PDGFD
c1_24	622	GO-BP	GO_POSITIVE_REGULATION_OF_INTERFERON_GAMMA_PRODUCTION	10	559	65	17473	3.81e-05	1	4.80886	CD14,TLR7,LGALS9,HLA-DPA1,TXK,HAVCR2,IL1B,IL18R1,EBI3,FZD5
c1_25	409	Ractome	REACTOME_METABOLISM_OF_PROTEINS	26	366	518	17473	3.83e-05	1	2.39624	RPN2,RPS24,RPS18,EEF1A1,RPL10A,RPS8,RPL39,RPS15A,RPL11,RPS25,RPL9,RPL27,ALG9,C1GALT1C1,MAN1A1,LMAN1,PLAUR,DPM3,GALNT1,TAZ,ARSJ,GANAB,SEC61A1,SEC11A,TUBB6,FAM153A
c1_103	300	GO-BP	GO_REGULATION_OF_VASCULOGENESIS	4	275	13	17473	3.84e-05	1	19.5502	EMP2,RAMP2,KDR,TMEM100
c1_9	654	Ractome	REACTOME_REPAIR_SYNTHESIS_FOR_GAP_FILLING_BY_DNA_POL_IN_TC_NER	5	525	14	17473	3.84e-05	1	11.8864	POLD3,RFC5,RPA1,PCNA,RFC4
c1_2	1514	GO-BP	GO_NUCLEOBASE_CONTAINING_SMALL_MOLECULE_METABOLIC_PROCESS	67	1333	535	17473	3.86e-05	1	1.64157	DLD,OGDH,IDH3B,PDHB,AQP1,DLG1,ATP1B1,SNCA,MAPK1,PDE4D,PRKAG2,MSH2,HK3,ENO2,PFKM,PFKP,GAPDH,PGK1,OGDHL,CTNS,MDH1,NNT,UQCRC2,NUDT3,MCCC2,AHCYL1,ADSS,NMNAT2,ATP2B2,HPRT1,PRPS1,ATP5B,NME5,RAD50,NDUFS1,HINT1,ATP5H,ATP6V0A1,ATP5A1,ATP5J,ATP6V1A,ATP6V1B2,SMUG1,NDUFS4,PDE7B,PDE8B,PRPS2,GUCY1B3,NME4,TXNDC9,NT5C3,APOBEC3C,NDUFV3,DLG3,COX6C,NDUFA5,GPHN,UQCRFS1,CYC1,COX5A,OLA1,DLG2,NDUFB5,NDUFA4,LDHB,ENTPD3,…
c1_292	85	GO-BP	GO_POSITIVE_REGULATION_OF_LEUKOCYTE_MEDIATED_IMMUNITY	5	78	85	17473	3.86e-05	1	13.1772	VAV1,RSAD2,B2M,HLA-A,HLA-B
c1_380	185	GO-CC	GO_SYNAPSE	20	168	754	17473	3.87e-05	1	2.75878	SYT1,SLC6A9,SLC17A7,EPB41L3,PFN2,SNCA,CAMK2G,GABRA4,DNM1L,DCLK1,SYTL4,NSF,GABBR2,MAP4,VAMP1,SYP,SVOP,NRN1,SH2D5,DMXL2
c1_45	73	GO-BP	GO_DIVALENT_INORGANIC_CATION_HOMEOSTASIS	8	65	343	17473	3.87e-05	1	6.26975	PML,PLCG2,HTR2A,RGN,ATP2B1,APOE,ATP2B2,PVALB
c1_839	97	GO-BP	GO_DNA_TEMPLATED_TRANSCRIPTION_INITIATION	7	80	202	17473	3.87e-05	1	7.56875	TAF7,MED17,NRBF2,GTF2B,GTF2A1,TFB2M,MED10
c1_30	147	GO-BP	GO_CELL_SUBSTRATE_ADHESION	8	134	164	17473	3.88e-05	1	6.36076	FN1,LYVE1,THBS3,ITGA5,BCAM,FZD7,COL17A1,MSLN
c1_2	1514	GO-BP	GO_REGULATION_OF_PROTEIN_COMPLEX_ASSEMBLY	51	1333	375	17473	3.89e-05	1	1.78269	STX1A,PLEK,WIPF2,ADD2,VASP,LRRC16A,PTK2B,CDC42,ARFIP2,DLG1,FHOD3,PFN2,TMOD2,SNCA,CCK,MAPK9,PAK3,PSMC1,NCKAP1,CD36,PINK1,TBCD,MAPT,MKKS,LMO4,HEY2,NAPA,DNM1L,BMF,DDX3X,XPA,VPS41,RASA1,CUL4B,PPM1A,CLASP2,STMN1,TUBGCP4,RALB,TUBGCP5,CHMP5,ARFGEF1,MYADM,GTF2H5,TPPP,CAND1,STXBP6,ANKRD32,STMN2,CLIP3,SMCR7
c1_290	104	KEGG	KEGG_VIRAL_MYOCARDITIS	5	91	73	17473	3.9e-05	1	13.1514	HLA-DPA1,HLA-DQB1,HLA-DRA,HLA-DMA,HLA-DMB
c1_294	56	GO-CC	GO_SMALL_RIBOSOMAL_SUBUNIT	4	49	68	17473	3.9e-05	1	20.976	RPS24,RPS18,RPS15A,RPS25
c1_321	45	GO-CC	GO_INTRINSIC_COMPONENT_OF_EXTERNAL_SIDE_OF_PLASMA_MEMBRANE	3	43	27	17473	3.9e-05	1	45.1499	HYAL2,GGT5,CA4
c1_705	46	GO-CC	GO_MHC_PROTEIN_COMPLEX	3	43	27	17473	3.9e-05	1	45.1499	CD74,B2M,HLA-B
c1_1075	14	GO-MF	GO_PEPTIDOGLYCAN_BINDING	2	14	12	17473	3.92e-05	1	208.012	TLR2,NOD2
c1_1076	14	GO-BP	GO_TOLL_LIKE_RECEPTOR_9_SIGNALING_PATHWAY	2	12	14	17473	3.92e-05	1	208.012	HAVCR2,PIK3AP1
c1_1077	24	GO-BP	GO_REGULATION_OF_IMMUNE_SYSTEM_PROCESS	9	23	1403	17473	3.92e-05	1	4.87331	HCLS1,FCGR2A,CD14,C1QC,C3,TMEM173,LAIR1,CYBA,MSN
c1_290	104	GO-BP	GO_POSITIVE_REGULATION_OF_CELL_CELL_ADHESION	8	91	243	17473	3.92e-05	1	6.32135	ANXA1,NLRP3,HLA-DPA1,HLA-DQB1,HLA-DRA,IL1B,GLI3,HLA-DMB
c1_477	42	GO-BP	GO_EPITHELIUM_DEVELOPMENT	10	40	945	17473	3.92e-05	1	4.62249	VCL,TWIST1,ID1,TMEM100,MSX1,TGFB1I1,SLC4A5,SMAD6,ID3,FOXQ1
c1_505	15	GO-BP	GO_METHIONINE_BIOSYNTHETIC_PROCESS	2	12	14	17473	3.92e-05	1	208.012	MTAP,APIP
c1_582	18	GO-CC	GO_NBAF_COMPLEX	2	12	14	17473	3.92e-05	1	208.012	SMARCA4,DPF3
c1_624	15	GO-BP	GO_POSITIVE_REGULATION_OF_MRNA_SPLICING_VIA_SPLICEOSOME	2	12	14	17473	3.92e-05	1	208.012	CELF4,CELF3
c1_686	125	GO-BP	GO_NEGATIVE_REGULATION_OF_DEFENSE_RESPONSE	7	112	144	17473	3.93e-05	1	7.58377	IFI16,TNFAIP3,HLA-E,TAP1,SOCS3,TNFRSF1A,PTPN2
c1_686	125	GO-BP	GO_REGULATION_OF_RESPONSE_TO_CYTOKINE_STIMULUS	7	112	144	17473	3.93e-05	1	7.58377	PTPRC,TXK,TNFAIP3,SOCS3,TNFRSF1A,PTPN2,PARP9
c1_75	34	GO-MF	GO_STRUCTURAL_MOLECULE_ACTIVITY	8	32	732	17473	3.93e-05	1	5.96755	UBA52,RPLP1,RPL8,RPL32,RPL30,RPL37,RPL23A,RPL36
c1_289	200	GO-BP	GO_REGULATION_OF_LEUKOCYTE_MEDIATED_IMMUNITY	9	183	156	17473	3.96e-05	1	5.50851	PTPN6,LYN,C3,FCER1G,LGALS9,HAVCR2,ICAM1,TGFB1,CD300A
[truncated: 129,810 more rows]

## Sheet: OO-YO_Module_Conservaton
Comparison	YO	OO	population	module_size (YO)	module_size (OO)	Overlap	Fold_Enrichment	FET_P	FET_P_corrected	SharedMembers
[truncated: 121,137 more rows]
